# Supplementary material for: Engineered bipaternal mice reveal the consequences of life without a maternal genomic contribution
Source: PLoS Biol. 2026 Jun 25;24(6):e3003871. doi: 10.1371/journal.pbio.3003871 (PMC13298975; doi:10.1371/journal.pbio.3003871)
Supplement: S1 Table — Sequencing depth, mapping rate, and numbers of detected genes for each RNA-seq sample. (XLSX) [file pbio.3003871.s008.xlsx]

## Sheet: Embyro RNA-seq
S1 Table. Summary of sequencing and alignment statistics for RNA-seq samples.
File	Total Reads	Mapped Reads	Mapping Rate	Detected genes
21K0_4N_1	24664036	22458885	91.05	24713
21K0_4N_2	28705108	26216736	91.33	24977
21K0_4N_3	27014928	24788312	91.75	25187
21K0_4N_4	33239213	30639503	92.17	24304
21K0_4N_5	21648421	19701515	91	23247
21K0_4N_6	26296105	24194270	92	24710
ES_4N_1	19338805	17594217	90.97	24095
ES_4N_2	26216045	23983482	91.48	25031
ES_4N_3	22924982	20875631	91.06	24702
ES_4N_4	25402044	23195563	91.31	24598
ES_4N_5	22672946	20925487	92.29	24017
ES_4N_6	23730330	21796033	91.84	24404
ES_4N_7	32250864	29792738	92.37	24230
ES_4N_8	23927102	21218671	88.68	22248
wt_1	27197916	24880124	91.47	25312
wt_2	23120267	21193122	91.66	24772
wt_3	27755780	25522295	91.95	25053
wt_4	27310996	24971907	91.43	25226
wt_5	25206379	23059245	91.48	25013
wt_6	19561011	17964703	91.83	24140
wt_7	24475247	22200141	90.7	25262
wt_8	25725637	23558110	91.57	25151
