# Supplementary material for: Engineered bipaternal mice reveal the consequences of life without a maternal genomic contribution
Source: PLoS Biol. 2026 Jun 25;24(6):e3003871. doi: 10.1371/journal.pbio.3003871 (PMC13298975; doi:10.1371/journal.pbio.3003871)
Supplement: S2 Table — Sequencing depth, mapping efficiency, and CpG coverage metrics for each WGBS sample. (XLSX) [file pbio.3003871.s009.xlsx]

## Sheet: WGBS
S2 Table. Summary of sequencing and alignment statistics for whole-genome bisulfite sequencing (WGBS) sample
File	Total Reads	Mapping Rate(%)	CpG Methylation Rate(%)
DNA-1-heart-1	326823657	68.7	68.5
DNA-1-heart-2	310556056	69.3	68.6
DNA-1-kindey-1	340617792	70.3	75.6
DNA-1-kindey-2	386630881	70	75.6
DNA-1-liver-1	331892328	69.9	75.5
DNA-1-liver-2	314061790	70.9	74.9
DNA-1-lung-1	398993290	65.5	76.2
DNA-1-lung-2	357882774	64.7	76.5
DNA-1-spleen-1	383506936	70.2	78.7
DNA-1-spleen-2	308076350	70.4	78.7
DNA-2-heart-1	344378508	72.7	75.3
DNA-2-heart-2	334867939	74.5	74.8
DNA-2-kindey-1	308086555	72.5	80.8
DNA-2-kindey-2	361145858	72.4	80.7
DNA-2-liver-1	350265775	76.2	78.4
DNA-2-liver-2	364741979	74.8	79.2
DNA-2-lung-1	396351555	70.1	79.7
DNA-2-lung-2	351352536	70.7	79.2
DNA-2-spleen-1	398735179	75.5	75.5
DNA-2-spleen-2	367956693	75.6	75.6
