# Supplementary material for: Engineered bipaternal mice reveal the consequences of life without a maternal genomic contribution
Source: PLoS Biol. 2026 Jun 25;24(6):e3003871. doi: 10.1371/journal.pbio.3003871 (PMC13298975; doi:10.1371/journal.pbio.3003871)
Supplement: S1 Data — (XLSX) [file pbio.3003871.s010.xlsx]

## Sheet: README
worksheet	figure_panel	data_type	raw_values	summary_values	error_or_statistic_calculation
Fig 1B	Fig 1B	Raw replicate values	Birth rate fraction for each independent embryo-transfer experiment	Group mean and SD were calculated from replicate birth-rate fractions	Mean +/- SD
Fig 1E	Fig 1E	Raw individual values	Placental area for each placenta	Group mean and SEM/boxplot statistics were calculated from individual placenta values	Mean +/- SEM or boxplot summaries as shown
Fig 1F	Fig 1F	Summary values derived from Fig 1E	Placental area CV for each group	CV was calculated as SD divided by mean placental area using Fig 1E values	CV = SD / mean
Fig 1H	Fig 1H	Raw individual values	GFP-positive area fraction for each placenta	Group mean and SEM were calculated from individual placenta values	Mean +/- SEM

## Sheet: Fig 1B
figure	panel	group	replicate	birth_rate_fraction
Fig 1	B	WT_TC	1	0.044
Fig 1	B	WT_TC	2	0.056
Fig 1	B	WT_TC	3	0.047
Fig 1	B	WT_TC	4	0.0167
Fig 1	B	BP co-injection	1	0.068
Fig 1	B	BP co-injection	2	0.063
Fig 1	B	BP co-injection	3	0.024
Fig 1	B	BP_TC	1	0.108
Fig 1	B	BP_TC	2	0.22
Fig 1	B	BP_TC	3	0.139
Fig 1	B	BP_TC	4	0.1167
Fig 1	B	BP_TC	5	0.125

## Sheet: Fig 1E
figure	panel	group	placenta_id	placental_area_mm2
Fig 1	E	WT	WT_1	8.438
Fig 1	E	WT	WT_2	8.4
Fig 1	E	WT	WT_3	8.953
Fig 1	E	WT	WT_4	8.123
Fig 1	E	WT	WT_5	8.918
Fig 1	E	WT	WT_6	9.606
Fig 1	E	WT	WT_7	8.75
Fig 1	E	WT	WT_8	8.396
Fig 1	E	WT	WT_9	7.877
Fig 1	E	WT_TC	WT_TC_1	13.065
Fig 1	E	WT_TC	WT_TC_2	11.481
Fig 1	E	WT_TC	WT_TC_3	12.277
Fig 1	E	WT_TC	WT_TC_4	12.148
Fig 1	E	WT_TC	WT_TC_5	12.372
Fig 1	E	WT_TC	WT_TC_6	13.135
Fig 1	E	WT_TC	WT_TC_7	10.317
Fig 1	E	WT_TC	WT_TC_8	11.26
Fig 1	E	WT_TC	WT_TC_9	10.487
Fig 1	E	BP_TC	BP_TC_1	11.291
Fig 1	E	BP_TC	BP_TC_2	11.753
Fig 1	E	BP_TC	BP_TC_3	8.448
Fig 1	E	BP_TC	BP_TC_4	10.738
Fig 1	E	BP_TC	BP_TC_5	9.546
Fig 1	E	BP_TC	BP_TC_6	13.089
Fig 1	E	BP_TC	BP_TC_7	10.122
Fig 1	E	BP_TC	BP_TC_8	9.146
Fig 1	E	BP_TC	BP_TC_9	10.74

## Sheet: Fig 1F
figure	panel	group	n	mean_placental_area_mm2	sd_placental_area_mm2	CV_fraction
Fig 1	F	WT	9	8.6068	0.5145	0.0598
Fig 1	F	WT_TC	9	11.838	1.0224	0.0864
Fig 1	F	BP_TC	9	10.5414	1.4184	0.1345

## Sheet: Fig 1H
figure	panel	group	placenta_id	gfp_positive_area_fraction
Fig 1	H	WT_TC	WT_TC_1	0.451484
Fig 1	H	WT_TC	WT_TC_2	0.277279
Fig 1	H	WT_TC	WT_TC_3	0.239706
Fig 1	H	WT_TC	WT_TC_4	0.310618
Fig 1	H	WT_TC	WT_TC_5	0.21953
Fig 1	H	WT_TC	WT_TC_6	0.490631
Fig 1	H	WT_TC	WT_TC_7	0.285578
Fig 1	H	WT_TC	WT_TC_8	0.252365
Fig 1	H	WT_TC	WT_TC_9	0.389211
Fig 1	H	WT_TC	WT_TC_10	0.440043
Fig 1	H	WT_TC	WT_TC_11	0.211008
Fig 1	H	WT_TC	WT_TC_12	0.293379
Fig 1	H	BP_TC	BP_TC_1	0.322468
Fig 1	H	BP_TC	BP_TC_2	0.446435
Fig 1	H	BP_TC	BP_TC_3	0.434968
Fig 1	H	BP_TC	BP_TC_4	0.555544
Fig 1	H	BP_TC	BP_TC_5	0.403045
Fig 1	H	BP_TC	BP_TC_6	0.432658
Fig 1	H	BP_TC	BP_TC_7	0.384912
Fig 1	H	BP_TC	BP_TC_8	0.44709
Fig 1	H	BP_TC	BP_TC_9	0.553999
Fig 1	H	BP_TC	BP_TC_10	0.50654
Fig 1	H	BP_TC	BP_TC_11	0.294584
Fig 1	H	BP_TC	BP_TC_12	0.456541
Fig 1	H	BP_TC	BP_TC_13	0.527447
Fig 1	H	BP_TC	BP_TC_14	0.436336
Fig 1	H	BP_TC	BP_TC_15	0.508117
Fig 1	H	BP_TC	BP_TC_16	0.516142
