# Supplementary material for: Engineered bipaternal mice reveal the consequences of life without a maternal genomic contribution
Source: PLoS Biol. 2026 Jun 25;24(6):e3003871. doi: 10.1371/journal.pbio.3003871 (PMC13298975; doi:10.1371/journal.pbio.3003871)
Supplement: S2 Data — (XLSX) [file pbio.3003871.s011.xlsx]

## Sheet: README
worksheet	figure_panel	data_type	raw_values	summary_values	error_or_statistic_calculation
Fig 2C	Fig 2C	Raw individual values	Embryo body length for each embryo	Group mean and SEM were calculated from individual embryo values	Mean +/- SEM
Fig 2D	Fig 2D	PCA coordinates	PC1 and PC2 coordinates for each embryo RNA-seq sample	PCA was performed from expression matrix; variance explained is listed in the sheet	No error bar
Fig 2E_scores	Fig 2E	Sample-level scores	Imprinted gene perturbation score, WT-centroid distance, and pathway perturbation score for each sample	Scores were calculated per sample and displayed as heatmap values	No error bar
Fig 2E_Expression_deviation	Fig 2E	Gene-by-sample values	Expression deviation for selected genes relative to the WT mean	Deviation was calculated as log2(FPKM + 1) minus WT mean log2(FPKM + 1)	No error bar
Fig 2F	Fig 2F	Gene-level transition data	Gene stability-state transitions used for Sankey plots	Counts were summarized by transition category	No error bar
Fig 2G	Fig 2G	Summary count matrix	Numbers of genes in each WT-to-BP TC stability-state transition	Counts were calculated from gene-level stability categories	No error bar
Fig 2H	Fig 2H	Summary gene counts	Numbers of stabilized, unchanged, and destabilized genes stratified by gene set	Counts were calculated from stability-state transitions	No error bar

## Sheet: Fig 2C
figure	panel	group	embryo_id	Body length (mm)
Fig 2	C	WT	WT_1	11.523
Fig 2	C	WT	WT_2	11.75
Fig 2	C	WT	WT_3	11.732
Fig 2	C	WT	WT_4	11.402
Fig 2	C	WT	WT_5	11.361
Fig 2	C	WT	WT_6	11.573
Fig 2	C	WT_TC	WT_TC_1	12.723
Fig 2	C	WT_TC	WT_TC_2	12.115
Fig 2	C	WT_TC	WT_TC_3	12.314
Fig 2	C	WT_TC	WT_TC_4	12.121
Fig 2	C	WT_TC	WT_TC_5	12.574
Fig 2	C	WT_TC	WT_TC_6	12.08
Fig 2	C	BP_TC	BP_TC_1	10.356
Fig 2	C	BP_TC	BP_TC_2	11.621
Fig 2	C	BP_TC	BP_TC_3	10.367
Fig 2	C	BP_TC	BP_TC_4	12.088
Fig 2	C	BP_TC	BP_TC_5	12.31
Fig 2	C	BP_TC	BP_TC_6	11.95

## Sheet: Fig 2D
figure	panel	group	sample_id	PC1	PC2	PC1_variance_percent	PC2_variance_percent
Fig 2	D	wt	wt_1	-3254.83	-8.40276	0.8828	0.0516
Fig 2	D	wt	wt_2	-3010.19	296.156	0.8828	0.0516
Fig 2	D	wt	wt_3	-2289.5	704.839	0.8828	0.0516
Fig 2	D	wt	wt_4	-1887.64	611.039	0.8828	0.0516
Fig 2	D	wt	wt_5	-2995.07	198.581	0.8828	0.0516
Fig 2	D	wt	wt_6	-3119.07	52.5054	0.8828	0.0516
Fig 2	D	ES_4N	ES_4N_1	-2419.3	-286.324	0.8828	0.0516
Fig 2	D	ES_4N	ES_4N_2	-3730.08	175.061	0.8828	0.0516
Fig 2	D	ES_4N	ES_4N_3	-4111.82	-235.845	0.8828	0.0516
Fig 2	D	ES_4N	ES_4N_4	-1370.82	804.934	0.8828	0.0516
Fig 2	D	ES_4N	ES_4N_5	-1781.09	381.09	0.8828	0.0516
Fig 2	D	ES_4N	ES_4N_6	8993.32	-3344.86	0.8828	0.0516
Fig 2	D	BP_4N	BP_4N_1	-2476.34	-1492.9	0.8828	0.0516
Fig 2	D	BP_4N	BP_4N_2	-216.757	1193.98	0.8828	0.0516
Fig 2	D	BP_4N	BP_4N_3	-3735.61	-756.513	0.8828	0.0516
Fig 2	D	BP_4N	BP_4N_4	7751.77	-2732.41	0.8828	0.0516
Fig 2	D	BP_4N	BP_4N_5	18627	2591.12	0.8828	0.0516
Fig 2	D	BP_4N	BP_4N_6	1026.05	1847.96	0.8828	0.0516

## Sheet: Fig 2E_scores
figure	panel	group	sample_id	metric	score
Fig 2	E	WT	WT_1	imprinted_gene_perturbation_score	7.88022
Fig 2	E	WT	WT_2	imprinted_gene_perturbation_score	7.87017
Fig 2	E	WT	WT_3	imprinted_gene_perturbation_score	4.33451
Fig 2	E	WT	WT_4	imprinted_gene_perturbation_score	4.18133
Fig 2	E	WT	WT_5	imprinted_gene_perturbation_score	4.11
Fig 2	E	WT	WT_6	imprinted_gene_perturbation_score	4.76685
Fig 2	E	WT	WT_1	euclidean_distance_to_WT_centroid	3.37985
Fig 2	E	WT	WT_2	euclidean_distance_to_WT_centroid	3.14555
Fig 2	E	WT	WT_3	euclidean_distance_to_WT_centroid	3.51489
Fig 2	E	WT	WT_4	euclidean_distance_to_WT_centroid	3.50997
Fig 2	E	WT	WT_5	euclidean_distance_to_WT_centroid	1.97569
Fig 2	E	WT	WT_6	euclidean_distance_to_WT_centroid	9.17296
Fig 2	E	WT	WT_1	pathway_perturbation_score	5.72527
Fig 2	E	WT	WT_2	pathway_perturbation_score	5.70297
Fig 2	E	WT	WT_3	pathway_perturbation_score	7.05983
Fig 2	E	WT	WT_4	pathway_perturbation_score	5.90839
Fig 2	E	WT	WT_5	pathway_perturbation_score	5.88972
Fig 2	E	WT	WT_6	pathway_perturbation_score	11.5156
Fig 2	E	WT_TC	WT_TC_1	imprinted_gene_perturbation_score	10.7521
Fig 2	E	WT_TC	WT_TC_2	imprinted_gene_perturbation_score	9.77783
Fig 2	E	WT_TC	WT_TC_3	imprinted_gene_perturbation_score	13.1806
Fig 2	E	WT_TC	WT_TC_4	imprinted_gene_perturbation_score	12.3786
Fig 2	E	WT_TC	WT_TC_5	imprinted_gene_perturbation_score	10.3849
Fig 2	E	WT_TC	WT_TC_6	imprinted_gene_perturbation_score	11.0654
Fig 2	E	WT_TC	WT_TC_1	euclidean_distance_to_WT_centroid	54.8934
Fig 2	E	WT_TC	WT_TC_2	euclidean_distance_to_WT_centroid	18.0087
Fig 2	E	WT_TC	WT_TC_3	euclidean_distance_to_WT_centroid	24.7194
Fig 2	E	WT_TC	WT_TC_4	euclidean_distance_to_WT_centroid	8.01915
Fig 2	E	WT_TC	WT_TC_5	euclidean_distance_to_WT_centroid	22.0744
Fig 2	E	WT_TC	WT_TC_6	euclidean_distance_to_WT_centroid	66.8512
Fig 2	E	WT_TC	WT_TC_1	pathway_perturbation_score	12.1032
Fig 2	E	WT_TC	WT_TC_2	pathway_perturbation_score	11.0298
Fig 2	E	WT_TC	WT_TC_3	pathway_perturbation_score	9.6206
Fig 2	E	WT_TC	WT_TC_4	pathway_perturbation_score	8.79626
Fig 2	E	WT_TC	WT_TC_5	pathway_perturbation_score	9.53439
Fig 2	E	WT_TC	WT_TC_6	pathway_perturbation_score	9.63728
Fig 2	E	BP_TC	BP_TC_1	imprinted_gene_perturbation_score	7.94407
Fig 2	E	BP_TC	BP_TC_2	imprinted_gene_perturbation_score	7.90858
Fig 2	E	BP_TC	BP_TC_3	imprinted_gene_perturbation_score	8.09009
Fig 2	E	BP_TC	BP_TC_4	imprinted_gene_perturbation_score	8.87208
Fig 2	E	BP_TC	BP_TC_5	imprinted_gene_perturbation_score	8.71841
Fig 2	E	BP_TC	BP_TC_6	imprinted_gene_perturbation_score	8.23316
Fig 2	E	BP_TC	BP_TC_1	euclidean_distance_to_WT_centroid	15.7034
Fig 2	E	BP_TC	BP_TC_2	euclidean_distance_to_WT_centroid	10.0283
Fig 2	E	BP_TC	BP_TC_3	euclidean_distance_to_WT_centroid	4.00189
Fig 2	E	BP_TC	BP_TC_4	euclidean_distance_to_WT_centroid	72.9245
Fig 2	E	BP_TC	BP_TC_5	euclidean_distance_to_WT_centroid	82.2031
Fig 2	E	BP_TC	BP_TC_6	euclidean_distance_to_WT_centroid	10.3351
Fig 2	E	BP_TC	BP_TC_1	pathway_perturbation_score	8.04672
Fig 2	E	BP_TC	BP_TC_2	pathway_perturbation_score	9.68249
Fig 2	E	BP_TC	BP_TC_3	pathway_perturbation_score	9.70063
Fig 2	E	BP_TC	BP_TC_4	pathway_perturbation_score	9.44965
Fig 2	E	BP_TC	BP_TC_5	pathway_perturbation_score	11.4402
Fig 2	E	BP_TC	BP_TC_6	pathway_perturbation_score	12.7951

## Sheet: Fig 2E_Expression_deviation
figure	panel	gene	gene_group	subgroup	sample_id	sample_group	log2_FPKM_plus_1	WT_mean_log2_FPKM_plus_1	expression_deviation
Fig 2	E	Sdhd	Imprinted genes	NA	WT_1	WT	5.65445	5.67672	-0.0222719
Fig 2	E	Dcn	Imprinted genes	NA	WT_1	WT	5.09928	5.55522	-0.45594
Fig 2	E	Ndn	Imprinted genes	NA	WT_1	WT	4.86243	4.78719	0.0752435
Fig 2	E	Blcap	Imprinted genes	NA	WT_1	WT	4.91139	4.89584	0.0155459
Fig 2	E	H13	Imprinted genes	NA	WT_1	WT	5.01255	4.88325	0.129307
Fig 2	E	Mcts2	Imprinted genes	NA	WT_1	WT	3.65574	3.6842	-0.0284683
Fig 2	E	Commd1	Imprinted genes	NA	WT_1	WT	3.94924	3.68825	0.260988
Fig 2	E	Zdbf2	Imprinted genes	NA	WT_1	WT	2.84538	2.93778	-0.092391
Fig 2	E	Sall1	Imprinted genes	NA	WT_1	WT	3.21087	3.09928	0.111584
Fig 2	E	Ampd3	Imprinted genes	NA	WT_1	WT	1.10363	1.18277	-0.0791429
Fig 2	E	Eef1a1	Representative aberrant non-imprinted genes	Translation	WT_1	WT	11.7821	11.8816	-0.0995007
Fig 2	E	Eef2	Representative aberrant non-imprinted genes	Translation	WT_1	WT	8.80857	8.75587	0.0526966
Fig 2	E	Rps6	Representative aberrant non-imprinted genes	Translation	WT_1	WT	8.80524	8.83754	-0.032298
Fig 2	E	C3	Representative aberrant non-imprinted genes	Immune	WT_1	WT	1.02564	1.13226	-0.106619
Fig 2	E	Cfb	Representative aberrant non-imprinted genes	Immune	WT_1	WT	1.46787	1.62281	-0.154937
Fig 2	E	C1qa	Representative aberrant non-imprinted genes	Immune	WT_1	WT	2.6643	2.4994	0.164904
Fig 2	E	Hk2	Representative aberrant non-imprinted genes	Metabolism	WT_1	WT	2.77993	2.8527	-0.0727765
Fig 2	E	Pfkm	Representative aberrant non-imprinted genes	Metabolism	WT_1	WT	4.70623	4.68192	0.0243108
Fig 2	E	Pkm	Representative aberrant non-imprinted genes	Metabolism	WT_1	WT	8.44631	8.37761	0.0687029
Fig 2	E	Actb	Stable non-imprinted genes	NA	WT_1	WT	9.7281	9.70277	0.0253318
Fig 2	E	Gapdh	Stable non-imprinted genes	NA	WT_1	WT	9.34221	9.30784	0.0343696
Fig 2	E	Rpl13a	Stable non-imprinted genes	NA	WT_1	WT	9.4558	9.41693	0.0388629
Fig 2	E	Tubb5	Stable non-imprinted genes	NA	WT_1	WT	9.09254	9.01873	0.0738145
Fig 2	E	Hprt	Stable non-imprinted genes	NA	WT_1	WT	5.11356	5.14551	-0.0319439
Fig 2	E	Ppia	Stable non-imprinted genes	NA	WT_1	WT	8.92914	8.92458	0.00455326
Fig 2	E	Ubc	Stable non-imprinted genes	NA	WT_1	WT	3.82741	3.76427	0.0631374
Fig 2	E	Rplp0	Stable non-imprinted genes	NA	WT_1	WT	9.14348	9.09502	0.0484598
Fig 2	E	Sdhd	Imprinted genes	NA	WT_2	WT	5.60829	5.67672	-0.068428
Fig 2	E	Dcn	Imprinted genes	NA	WT_2	WT	5.49722	5.55522	-0.0580073
Fig 2	E	Ndn	Imprinted genes	NA	WT_2	WT	4.72653	4.78719	-0.0606605
Fig 2	E	Blcap	Imprinted genes	NA	WT_2	WT	4.93409	4.89584	0.0382515
Fig 2	E	H13	Imprinted genes	NA	WT_2	WT	4.92483	4.88325	0.0415796
Fig 2	E	Mcts2	Imprinted genes	NA	WT_2	WT	3.60322	3.6842	-0.0809878
Fig 2	E	Commd1	Imprinted genes	NA	WT_2	WT	3.57803	3.68825	-0.110226
Fig 2	E	Zdbf2	Imprinted genes	NA	WT_2	WT	2.92673	2.93778	-0.0110442
Fig 2	E	Sall1	Imprinted genes	NA	WT_2	WT	3.1788	3.09928	0.0795207
Fig 2	E	Ampd3	Imprinted genes	NA	WT_2	WT	1.04511	1.18277	-0.137662
Fig 2	E	Eef1a1	Representative aberrant non-imprinted genes	Translation	WT_2	WT	11.8875	11.8816	0.00584712
Fig 2	E	Eef2	Representative aberrant non-imprinted genes	Translation	WT_2	WT	8.7533	8.75587	-0.00257408
Fig 2	E	Rps6	Representative aberrant non-imprinted genes	Translation	WT_2	WT	8.91068	8.83754	0.073143
Fig 2	E	C3	Representative aberrant non-imprinted genes	Immune	WT_2	WT	1.07056	1.13226	-0.0616994
Fig 2	E	Cfb	Representative aberrant non-imprinted genes	Immune	WT_2	WT	1.19418	1.62281	-0.428623
Fig 2	E	C1qa	Representative aberrant non-imprinted genes	Immune	WT_2	WT	2.25909	2.4994	-0.24031
Fig 2	E	Hk2	Representative aberrant non-imprinted genes	Metabolism	WT_2	WT	2.89323	2.8527	0.0405307
Fig 2	E	Pfkm	Representative aberrant non-imprinted genes	Metabolism	WT_2	WT	4.66217	4.68192	-0.0197569
Fig 2	E	Pkm	Representative aberrant non-imprinted genes	Metabolism	WT_2	WT	8.32805	8.37761	-0.0495605
Fig 2	E	Actb	Stable non-imprinted genes	NA	WT_2	WT	9.71033	9.70277	0.00755548
Fig 2	E	Gapdh	Stable non-imprinted genes	NA	WT_2	WT	9.32137	9.30784	0.0135285
Fig 2	E	Rpl13a	Stable non-imprinted genes	NA	WT_2	WT	9.38308	9.41693	-0.0338503
Fig 2	E	Tubb5	Stable non-imprinted genes	NA	WT_2	WT	9.00717	9.01873	-0.0115589
Fig 2	E	Hprt	Stable non-imprinted genes	NA	WT_2	WT	5.00809	5.14551	-0.137416
Fig 2	E	Ppia	Stable non-imprinted genes	NA	WT_2	WT	8.91167	8.92458	-0.0129106
Fig 2	E	Ubc	Stable non-imprinted genes	NA	WT_2	WT	3.64066	3.76427	-0.123611
Fig 2	E	Rplp0	Stable non-imprinted genes	NA	WT_2	WT	9.0648	9.09502	-0.0302169
Fig 2	E	Sdhd	Imprinted genes	NA	WT_3	WT	5.65046	5.67672	-0.0262635
Fig 2	E	Dcn	Imprinted genes	NA	WT_3	WT	5.27548	5.55522	-0.27974
Fig 2	E	Ndn	Imprinted genes	NA	WT_3	WT	4.63454	4.78719	-0.152645
Fig 2	E	Blcap	Imprinted genes	NA	WT_3	WT	4.72421	4.89584	-0.171629
Fig 2	E	H13	Imprinted genes	NA	WT_3	WT	4.83403	4.88325	-0.0492179
Fig 2	E	Mcts2	Imprinted genes	NA	WT_3	WT	3.74738	3.6842	0.0631751
Fig 2	E	Commd1	Imprinted genes	NA	WT_3	WT	3.51885	3.68825	-0.1694
Fig 2	E	Zdbf2	Imprinted genes	NA	WT_3	WT	2.91319	2.93778	-0.0245848
Fig 2	E	Sall1	Imprinted genes	NA	WT_3	WT	3.04548	3.09928	-0.0537995
Fig 2	E	Ampd3	Imprinted genes	NA	WT_3	WT	1.09134	1.18277	-0.0914325
Fig 2	E	Eef1a1	Representative aberrant non-imprinted genes	Translation	WT_3	WT	11.9107	11.8816	0.0290497
Fig 2	E	Eef2	Representative aberrant non-imprinted genes	Translation	WT_3	WT	8.81291	8.75587	0.0570389
Fig 2	E	Rps6	Representative aberrant non-imprinted genes	Translation	WT_3	WT	8.79753	8.83754	-0.0400118
Fig 2	E	C3	Representative aberrant non-imprinted genes	Immune	WT_3	WT	0.940189	1.13226	-0.192069
Fig 2	E	Cfb	Representative aberrant non-imprinted genes	Immune	WT_3	WT	1.62625	1.62281	0.00344156
Fig 2	E	C1qa	Representative aberrant non-imprinted genes	Immune	WT_3	WT	2.48961	2.4994	-0.00978548
Fig 2	E	Hk2	Representative aberrant non-imprinted genes	Metabolism	WT_3	WT	2.85113	2.8527	-0.00157776
Fig 2	E	Pfkm	Representative aberrant non-imprinted genes	Metabolism	WT_3	WT	4.61377	4.68192	-0.0681513
Fig 2	E	Pkm	Representative aberrant non-imprinted genes	Metabolism	WT_3	WT	8.40544	8.37761	0.0278264
Fig 2	E	Actb	Stable non-imprinted genes	NA	WT_3	WT	9.84798	9.70277	0.145204
Fig 2	E	Gapdh	Stable non-imprinted genes	NA	WT_3	WT	9.33881	9.30784	0.0309758
Fig 2	E	Rpl13a	Stable non-imprinted genes	NA	WT_3	WT	9.42152	9.41693	0.00458567
Fig 2	E	Tubb5	Stable non-imprinted genes	NA	WT_3	WT	9.05165	9.01873	0.0329202
Fig 2	E	Hprt	Stable non-imprinted genes	NA	WT_3	WT	5.07409	5.14551	-0.071422
Fig 2	E	Ppia	Stable non-imprinted genes	NA	WT_3	WT	8.96139	8.92458	0.036809
Fig 2	E	Ubc	Stable non-imprinted genes	NA	WT_3	WT	3.70942	3.76427	-0.0548542
Fig 2	E	Rplp0	Stable non-imprinted genes	NA	WT_3	WT	9.11226	9.09502	0.017249
Fig 2	E	Sdhd	Imprinted genes	NA	WT_4	WT	5.66385	5.67672	-0.0128701
Fig 2	E	Dcn	Imprinted genes	NA	WT_4	WT	5.56748	5.55522	0.0122534
Fig 2	E	Ndn	Imprinted genes	NA	WT_4	WT	4.74274	4.78719	-0.0444484
Fig 2	E	Blcap	Imprinted genes	NA	WT_4	WT	4.87378	4.89584	-0.0220571
Fig 2	E	H13	Imprinted genes	NA	WT_4	WT	4.91258	4.88325	0.0293314
Fig 2	E	Mcts2	Imprinted genes	NA	WT_4	WT	3.77131	3.6842	0.0871049
Fig 2	E	Commd1	Imprinted genes	NA	WT_4	WT	3.69779	3.68825	0.00953764
Fig 2	E	Zdbf2	Imprinted genes	NA	WT_4	WT	3.01435	2.93778	0.0765783
Fig 2	E	Sall1	Imprinted genes	NA	WT_4	WT	3.18196	3.09928	0.0826773
Fig 2	E	Ampd3	Imprinted genes	NA	WT_4	WT	1.17514	1.18277	-0.00763794
Fig 2	E	Eef1a1	Representative aberrant non-imprinted genes	Translation	WT_4	WT	11.9001	11.8816	0.0184545
Fig 2	E	Eef2	Representative aberrant non-imprinted genes	Translation	WT_4	WT	8.67747	8.75587	-0.0784035
Fig 2	E	Rps6	Representative aberrant non-imprinted genes	Translation	WT_4	WT	8.83604	8.83754	-0.00150591
Fig 2	E	C3	Representative aberrant non-imprinted genes	Immune	WT_4	WT	0.986538	1.13226	-0.14572
Fig 2	E	Cfb	Representative aberrant non-imprinted genes	Immune	WT_4	WT	1.78749	1.62281	0.164679
Fig 2	E	C1qa	Representative aberrant non-imprinted genes	Immune	WT_4	WT	2.26102	2.4994	-0.238379
Fig 2	E	Hk2	Representative aberrant non-imprinted genes	Metabolism	WT_4	WT	2.92286	2.8527	0.0701548
Fig 2	E	Pfkm	Representative aberrant non-imprinted genes	Metabolism	WT_4	WT	4.63252	4.68192	-0.049406
Fig 2	E	Pkm	Representative aberrant non-imprinted genes	Metabolism	WT_4	WT	8.39039	8.37761	0.012776
Fig 2	E	Actb	Stable non-imprinted genes	NA	WT_4	WT	9.65522	9.70277	-0.0475501
Fig 2	E	Gapdh	Stable non-imprinted genes	NA	WT_4	WT	9.29783	9.30784	-0.0100047
Fig 2	E	Rpl13a	Stable non-imprinted genes	NA	WT_4	WT	9.32523	9.41693	-0.0917041
Fig 2	E	Tubb5	Stable non-imprinted genes	NA	WT_4	WT	8.99133	9.01873	-0.027397
Fig 2	E	Hprt	Stable non-imprinted genes	NA	WT_4	WT	5.1496	5.14551	0.00409338
Fig 2	E	Ppia	Stable non-imprinted genes	NA	WT_4	WT	8.88013	8.92458	-0.0444539
Fig 2	E	Ubc	Stable non-imprinted genes	NA	WT_4	WT	3.7187	3.76427	-0.0455732
Fig 2	E	Rplp0	Stable non-imprinted genes	NA	WT_4	WT	9.03127	9.09502	-0.063744
Fig 2	E	Sdhd	Imprinted genes	NA	WT_5	WT	5.79432	5.67672	0.117595
Fig 2	E	Dcn	Imprinted genes	NA	WT_5	WT	5.50873	5.55522	-0.0464975
Fig 2	E	Ndn	Imprinted genes	NA	WT_5	WT	4.80766	4.78719	0.020468
Fig 2	E	Blcap	Imprinted genes	NA	WT_5	WT	5.02783	4.89584	0.131992
Fig 2	E	H13	Imprinted genes	NA	WT_5	WT	4.77357	4.88325	-0.109675
Fig 2	E	Mcts2	Imprinted genes	NA	WT_5	WT	3.73177	3.6842	0.0475621
Fig 2	E	Commd1	Imprinted genes	NA	WT_5	WT	3.75184	3.68825	0.0635906
Fig 2	E	Zdbf2	Imprinted genes	NA	WT_5	WT	2.89443	2.93778	-0.0433461
Fig 2	E	Sall1	Imprinted genes	NA	WT_5	WT	3.14228	3.09928	0.0429931
Fig 2	E	Ampd3	Imprinted genes	NA	WT_5	WT	1.2102	1.18277	0.0274264
Fig 2	E	Eef1a1	Representative aberrant non-imprinted genes	Translation	WT_5	WT	11.9127	11.8816	0.0310948
Fig 2	E	Eef2	Representative aberrant non-imprinted genes	Translation	WT_5	WT	8.74024	8.75587	-0.0156256
Fig 2	E	Rps6	Representative aberrant non-imprinted genes	Translation	WT_5	WT	8.80587	8.83754	-0.0316719
Fig 2	E	C3	Representative aberrant non-imprinted genes	Immune	WT_5	WT	1.26155	1.13226	0.129289
Fig 2	E	Cfb	Representative aberrant non-imprinted genes	Immune	WT_5	WT	1.72707	1.62281	0.104261
Fig 2	E	C1qa	Representative aberrant non-imprinted genes	Immune	WT_5	WT	2.55217	2.4994	0.052766
Fig 2	E	Hk2	Representative aberrant non-imprinted genes	Metabolism	WT_5	WT	2.94109	2.8527	0.0883875
Fig 2	E	Pfkm	Representative aberrant non-imprinted genes	Metabolism	WT_5	WT	4.67353	4.68192	-0.00838843
Fig 2	E	Pkm	Representative aberrant non-imprinted genes	Metabolism	WT_5	WT	8.46004	8.37761	0.0824287
Fig 2	E	Actb	Stable non-imprinted genes	NA	WT_5	WT	9.75392	9.70277	0.0511454
Fig 2	E	Gapdh	Stable non-imprinted genes	NA	WT_5	WT	9.36959	9.30784	0.0617496
Fig 2	E	Rpl13a	Stable non-imprinted genes	NA	WT_5	WT	9.41752	9.41693	0.00059074
Fig 2	E	Tubb5	Stable non-imprinted genes	NA	WT_5	WT	9.06444	9.01873	0.0457169
Fig 2	E	Hprt	Stable non-imprinted genes	NA	WT_5	WT	5.07781	5.14551	-0.0676978
Fig 2	E	Ppia	Stable non-imprinted genes	NA	WT_5	WT	8.91669	8.92458	-0.00789297
Fig 2	E	Ubc	Stable non-imprinted genes	NA	WT_5	WT	3.87591	3.76427	0.111639
Fig 2	E	Rplp0	Stable non-imprinted genes	NA	WT_5	WT	9.07693	9.09502	-0.0180823
Fig 2	E	Sdhd	Imprinted genes	NA	WT_6	WT	5.68896	5.67672	0.012239
Fig 2	E	Dcn	Imprinted genes	NA	WT_6	WT	6.38316	5.55522	0.827932
Fig 2	E	Ndn	Imprinted genes	NA	WT_6	WT	4.94923	4.78719	0.162043
Fig 2	E	Blcap	Imprinted genes	NA	WT_6	WT	4.90374	4.89584	0.0078969
Fig 2	E	H13	Imprinted genes	NA	WT_6	WT	4.84192	4.88325	-0.0413252
Fig 2	E	Mcts2	Imprinted genes	NA	WT_6	WT	3.59582	3.6842	-0.0883859
Fig 2	E	Commd1	Imprinted genes	NA	WT_6	WT	3.63376	3.68825	-0.0544901
Fig 2	E	Zdbf2	Imprinted genes	NA	WT_6	WT	3.03256	2.93778	0.0947878
Fig 2	E	Sall1	Imprinted genes	NA	WT_6	WT	2.83631	3.09928	-0.262976
Fig 2	E	Ampd3	Imprinted genes	NA	WT_6	WT	1.47122	1.18277	0.288449
Fig 2	E	Eef1a1	Representative aberrant non-imprinted genes	Translation	WT_6	WT	11.8967	11.8816	0.0150546
Fig 2	E	Eef2	Representative aberrant non-imprinted genes	Translation	WT_6	WT	8.74274	8.75587	-0.0131322
Fig 2	E	Rps6	Representative aberrant non-imprinted genes	Translation	WT_6	WT	8.86989	8.83754	0.0323446
Fig 2	E	C3	Representative aberrant non-imprinted genes	Immune	WT_6	WT	1.50908	1.13226	0.376819
Fig 2	E	Cfb	Representative aberrant non-imprinted genes	Immune	WT_6	WT	1.93399	1.62281	0.311179
Fig 2	E	C1qa	Representative aberrant non-imprinted genes	Immune	WT_6	WT	2.7702	2.4994	0.270805
Fig 2	E	Hk2	Representative aberrant non-imprinted genes	Metabolism	WT_6	WT	2.72799	2.8527	-0.124719
Fig 2	E	Pfkm	Representative aberrant non-imprinted genes	Metabolism	WT_6	WT	4.80331	4.68192	0.121392
Fig 2	E	Pkm	Representative aberrant non-imprinted genes	Metabolism	WT_6	WT	8.23544	8.37761	-0.142173
Fig 2	E	Actb	Stable non-imprinted genes	NA	WT_6	WT	9.52108	9.70277	-0.181687
Fig 2	E	Gapdh	Stable non-imprinted genes	NA	WT_6	WT	9.17722	9.30784	-0.130619
Fig 2	E	Rpl13a	Stable non-imprinted genes	NA	WT_6	WT	9.49845	9.41693	0.0815151
Fig 2	E	Tubb5	Stable non-imprinted genes	NA	WT_6	WT	8.90523	9.01873	-0.113496
Fig 2	E	Hprt	Stable non-imprinted genes	NA	WT_6	WT	5.44989	5.14551	0.304386
Fig 2	E	Ppia	Stable non-imprinted genes	NA	WT_6	WT	8.94848	8.92458	0.0238952
Fig 2	E	Ubc	Stable non-imprinted genes	NA	WT_6	WT	3.81353	3.76427	0.0492622
Fig 2	E	Rplp0	Stable non-imprinted genes	NA	WT_6	WT	9.14135	9.09502	0.0463344
Fig 2	E	Sdhd	Imprinted genes	NA	WT_TC_1	WT_TC	5.80333	5.67672	0.126607
Fig 2	E	Dcn	Imprinted genes	NA	WT_TC_1	WT_TC	6.0643	5.55522	0.509077
Fig 2	E	Ndn	Imprinted genes	NA	WT_TC_1	WT_TC	4.76826	4.78719	-0.0189326
Fig 2	E	Blcap	Imprinted genes	NA	WT_TC_1	WT_TC	3.95754	4.89584	-0.938304
Fig 2	E	H13	Imprinted genes	NA	WT_TC_1	WT_TC	4.55191	4.88325	-0.331336
Fig 2	E	Mcts2	Imprinted genes	NA	WT_TC_1	WT_TC	4.31171	3.6842	0.627511
Fig 2	E	Commd1	Imprinted genes	NA	WT_TC_1	WT_TC	3.56751	3.68825	-0.120741
Fig 2	E	Zdbf2	Imprinted genes	NA	WT_TC_1	WT_TC	3.91246	2.93778	0.974682
Fig 2	E	Sall1	Imprinted genes	NA	WT_TC_1	WT_TC	2.52963	3.09928	-0.569652
Fig 2	E	Ampd3	Imprinted genes	NA	WT_TC_1	WT_TC	1.68389	1.18277	0.501116
Fig 2	E	Eef1a1	Representative aberrant non-imprinted genes	Translation	WT_TC_1	WT_TC	12.0423	11.8816	0.160656
Fig 2	E	Eef2	Representative aberrant non-imprinted genes	Translation	WT_TC_1	WT_TC	8.85798	8.75587	0.102114
Fig 2	E	Rps6	Representative aberrant non-imprinted genes	Translation	WT_TC_1	WT_TC	9.09129	8.83754	0.253748
Fig 2	E	C3	Representative aberrant non-imprinted genes	Immune	WT_TC_1	WT_TC	2.72032	1.13226	1.58806
Fig 2	E	Cfb	Representative aberrant non-imprinted genes	Immune	WT_TC_1	WT_TC	2.4643	1.62281	0.841491
Fig 2	E	C1qa	Representative aberrant non-imprinted genes	Immune	WT_TC_1	WT_TC	3.1296	2.4994	0.630197
Fig 2	E	Hk2	Representative aberrant non-imprinted genes	Metabolism	WT_TC_1	WT_TC	3.39007	2.8527	0.537362
Fig 2	E	Pfkm	Representative aberrant non-imprinted genes	Metabolism	WT_TC_1	WT_TC	4.60437	4.68192	-0.0775542
Fig 2	E	Pkm	Representative aberrant non-imprinted genes	Metabolism	WT_TC_1	WT_TC	8.42814	8.37761	0.0505342
Fig 2	E	Actb	Stable non-imprinted genes	NA	WT_TC_1	WT_TC	9.74223	9.70277	0.0394617
Fig 2	E	Gapdh	Stable non-imprinted genes	NA	WT_TC_1	WT_TC	9.53685	9.30784	0.229009
Fig 2	E	Rpl13a	Stable non-imprinted genes	NA	WT_TC_1	WT_TC	9.73359	9.41693	0.316651
Fig 2	E	Tubb5	Stable non-imprinted genes	NA	WT_TC_1	WT_TC	8.7558	9.01873	-0.262923
Fig 2	E	Hprt	Stable non-imprinted genes	NA	WT_TC_1	WT_TC	5.44154	5.14551	0.296035
Fig 2	E	Ppia	Stable non-imprinted genes	NA	WT_TC_1	WT_TC	9.0322	8.92458	0.107615
Fig 2	E	Ubc	Stable non-imprinted genes	NA	WT_TC_1	WT_TC	3.64623	3.76427	-0.118039
Fig 2	E	Rplp0	Stable non-imprinted genes	NA	WT_TC_1	WT_TC	9.38703	9.09502	0.292013
Fig 2	E	Sdhd	Imprinted genes	NA	WT_TC_2	WT_TC	5.60486	5.67672	-0.0718589
Fig 2	E	Dcn	Imprinted genes	NA	WT_TC_2	WT_TC	5.75959	5.55522	0.204362
Fig 2	E	Ndn	Imprinted genes	NA	WT_TC_2	WT_TC	5.45223	4.78719	0.665043
Fig 2	E	Blcap	Imprinted genes	NA	WT_TC_2	WT_TC	4.09474	4.89584	-0.801099
Fig 2	E	H13	Imprinted genes	NA	WT_TC_2	WT_TC	4.48294	4.88325	-0.400305
Fig 2	E	Mcts2	Imprinted genes	NA	WT_TC_2	WT_TC	4.36937	3.6842	0.685168
Fig 2	E	Commd1	Imprinted genes	NA	WT_TC_2	WT_TC	3.6801	3.68825	-0.00815135
Fig 2	E	Zdbf2	Imprinted genes	NA	WT_TC_2	WT_TC	4.13844	2.93778	1.20066
Fig 2	E	Sall1	Imprinted genes	NA	WT_TC_2	WT_TC	2.58662	3.09928	-0.512661
Fig 2	E	Ampd3	Imprinted genes	NA	WT_TC_2	WT_TC	1.6093	1.18277	0.426528
Fig 2	E	Eef1a1	Representative aberrant non-imprinted genes	Translation	WT_TC_2	WT_TC	11.8279	11.8816	-0.0536835
Fig 2	E	Eef2	Representative aberrant non-imprinted genes	Translation	WT_TC_2	WT_TC	8.82664	8.75587	0.0707703
Fig 2	E	Rps6	Representative aberrant non-imprinted genes	Translation	WT_TC_2	WT_TC	8.85251	8.83754	0.0149719
Fig 2	E	C3	Representative aberrant non-imprinted genes	Immune	WT_TC_2	WT_TC	2.44909	1.13226	1.31683
Fig 2	E	Cfb	Representative aberrant non-imprinted genes	Immune	WT_TC_2	WT_TC	2.34747	1.62281	0.724665
Fig 2	E	C1qa	Representative aberrant non-imprinted genes	Immune	WT_TC_2	WT_TC	3.23886	2.4994	0.739459
Fig 2	E	Hk2	Representative aberrant non-imprinted genes	Metabolism	WT_TC_2	WT_TC	3.05136	2.8527	0.198652
Fig 2	E	Pfkm	Representative aberrant non-imprinted genes	Metabolism	WT_TC_2	WT_TC	4.54877	4.68192	-0.13315
Fig 2	E	Pkm	Representative aberrant non-imprinted genes	Metabolism	WT_TC_2	WT_TC	8.33816	8.37761	-0.0394482
Fig 2	E	Actb	Stable non-imprinted genes	NA	WT_TC_2	WT_TC	9.57866	9.70277	-0.124108
Fig 2	E	Gapdh	Stable non-imprinted genes	NA	WT_TC_2	WT_TC	9.29781	9.30784	-0.010031
Fig 2	E	Rpl13a	Stable non-imprinted genes	NA	WT_TC_2	WT_TC	9.43805	9.41693	0.0211148
Fig 2	E	Tubb5	Stable non-imprinted genes	NA	WT_TC_2	WT_TC	8.83686	9.01873	-0.181865
Fig 2	E	Hprt	Stable non-imprinted genes	NA	WT_TC_2	WT_TC	5.31681	5.14551	0.171304
Fig 2	E	Ppia	Stable non-imprinted genes	NA	WT_TC_2	WT_TC	8.84108	8.92458	-0.0835065
Fig 2	E	Ubc	Stable non-imprinted genes	NA	WT_TC_2	WT_TC	3.65736	3.76427	-0.106912
Fig 2	E	Rplp0	Stable non-imprinted genes	NA	WT_TC_2	WT_TC	9.15201	9.09502	0.0569981
Fig 2	E	Sdhd	Imprinted genes	NA	WT_TC_3	WT_TC	5.7433	5.67672	0.0665825
Fig 2	E	Dcn	Imprinted genes	NA	WT_TC_3	WT_TC	5.98361	5.55522	0.428389
Fig 2	E	Ndn	Imprinted genes	NA	WT_TC_3	WT_TC	5.21545	4.78719	0.42826
Fig 2	E	Blcap	Imprinted genes	NA	WT_TC_3	WT_TC	4.33613	4.89584	-0.559715
Fig 2	E	H13	Imprinted genes	NA	WT_TC_3	WT_TC	4.43139	4.88325	-0.45186
Fig 2	E	Mcts2	Imprinted genes	NA	WT_TC_3	WT_TC	4.08642	3.6842	0.402218
Fig 2	E	Commd1	Imprinted genes	NA	WT_TC_3	WT_TC	3.74227	3.68825	0.0540158
Fig 2	E	Zdbf2	Imprinted genes	NA	WT_TC_3	WT_TC	4.09272	2.93778	1.15494
Fig 2	E	Sall1	Imprinted genes	NA	WT_TC_3	WT_TC	2.89561	3.09928	-0.203677
Fig 2	E	Ampd3	Imprinted genes	NA	WT_TC_3	WT_TC	1.86722	1.18277	0.684445
Fig 2	E	Eef1a1	Representative aberrant non-imprinted genes	Translation	WT_TC_3	WT_TC	11.843	11.8816	-0.0386215
Fig 2	E	Eef2	Representative aberrant non-imprinted genes	Translation	WT_TC_3	WT_TC	8.73675	8.75587	-0.0191209
Fig 2	E	Rps6	Representative aberrant non-imprinted genes	Translation	WT_TC_3	WT_TC	8.82318	8.83754	-0.0143573
Fig 2	E	C3	Representative aberrant non-imprinted genes	Immune	WT_TC_3	WT_TC	3.28033	1.13226	2.14807
Fig 2	E	Cfb	Representative aberrant non-imprinted genes	Immune	WT_TC_3	WT_TC	2.77265	1.62281	1.14984
Fig 2	E	C1qa	Representative aberrant non-imprinted genes	Immune	WT_TC_3	WT_TC	2.50061	2.4994	0.00120824
Fig 2	E	Hk2	Representative aberrant non-imprinted genes	Metabolism	WT_TC_3	WT_TC	2.88664	2.8527	0.0339369
Fig 2	E	Pfkm	Representative aberrant non-imprinted genes	Metabolism	WT_TC_3	WT_TC	4.62438	4.68192	-0.0575445
Fig 2	E	Pkm	Representative aberrant non-imprinted genes	Metabolism	WT_TC_3	WT_TC	8.1439	8.37761	-0.233712
Fig 2	E	Actb	Stable non-imprinted genes	NA	WT_TC_3	WT_TC	9.46064	9.70277	-0.242135
Fig 2	E	Gapdh	Stable non-imprinted genes	NA	WT_TC_3	WT_TC	9.22286	9.30784	-0.0849808
Fig 2	E	Rpl13a	Stable non-imprinted genes	NA	WT_TC_3	WT_TC	9.4607	9.41693	0.0437697
Fig 2	E	Tubb5	Stable non-imprinted genes	NA	WT_TC_3	WT_TC	8.90131	9.01873	-0.117417
Fig 2	E	Hprt	Stable non-imprinted genes	NA	WT_TC_3	WT_TC	5.62401	5.14551	0.478502
Fig 2	E	Ppia	Stable non-imprinted genes	NA	WT_TC_3	WT_TC	8.92974	8.92458	0.00515738
Fig 2	E	Ubc	Stable non-imprinted genes	NA	WT_TC_3	WT_TC	3.56081	3.76427	-0.203456
Fig 2	E	Rplp0	Stable non-imprinted genes	NA	WT_TC_3	WT_TC	9.17703	9.09502	0.0820158
Fig 2	E	Sdhd	Imprinted genes	NA	WT_TC_4	WT_TC	5.75967	5.67672	0.0829524
Fig 2	E	Dcn	Imprinted genes	NA	WT_TC_4	WT_TC	4.98763	5.55522	-0.567597
Fig 2	E	Ndn	Imprinted genes	NA	WT_TC_4	WT_TC	5.1379	4.78719	0.350708
Fig 2	E	Blcap	Imprinted genes	NA	WT_TC_4	WT_TC	4.22245	4.89584	-0.67339
Fig 2	E	H13	Imprinted genes	NA	WT_TC_4	WT_TC	4.50712	4.88325	-0.376129
Fig 2	E	Mcts2	Imprinted genes	NA	WT_TC_4	WT_TC	4.32472	3.6842	0.640517
Fig 2	E	Commd1	Imprinted genes	NA	WT_TC_4	WT_TC	3.74172	3.68825	0.0534706
Fig 2	E	Zdbf2	Imprinted genes	NA	WT_TC_4	WT_TC	3.91939	2.93778	0.981615
Fig 2	E	Sall1	Imprinted genes	NA	WT_TC_4	WT_TC	3.01977	3.09928	-0.079518
Fig 2	E	Ampd3	Imprinted genes	NA	WT_TC_4	WT_TC	1.04794	1.18277	-0.134837
Fig 2	E	Eef1a1	Representative aberrant non-imprinted genes	Translation	WT_TC_4	WT_TC	11.9043	11.8816	0.0227176
Fig 2	E	Eef2	Representative aberrant non-imprinted genes	Translation	WT_TC_4	WT_TC	8.93862	8.75587	0.182756
Fig 2	E	Rps6	Representative aberrant non-imprinted genes	Translation	WT_TC_4	WT_TC	9.02813	8.83754	0.190586
Fig 2	E	C3	Representative aberrant non-imprinted genes	Immune	WT_TC_4	WT_TC	1.75426	1.13226	0.622001
Fig 2	E	Cfb	Representative aberrant non-imprinted genes	Immune	WT_TC_4	WT_TC	1.76087	1.62281	0.138064
Fig 2	E	C1qa	Representative aberrant non-imprinted genes	Immune	WT_TC_4	WT_TC	1.99993	2.4994	-0.499471
Fig 2	E	Hk2	Representative aberrant non-imprinted genes	Metabolism	WT_TC_4	WT_TC	3.02475	2.8527	0.172044
Fig 2	E	Pfkm	Representative aberrant non-imprinted genes	Metabolism	WT_TC_4	WT_TC	4.61041	4.68192	-0.071512
Fig 2	E	Pkm	Representative aberrant non-imprinted genes	Metabolism	WT_TC_4	WT_TC	8.42685	8.37761	0.0492387
Fig 2	E	Actb	Stable non-imprinted genes	NA	WT_TC_4	WT_TC	9.64665	9.70277	-0.0561166
Fig 2	E	Gapdh	Stable non-imprinted genes	NA	WT_TC_4	WT_TC	9.39717	9.30784	0.0893283
Fig 2	E	Rpl13a	Stable non-imprinted genes	NA	WT_TC_4	WT_TC	9.54235	9.41693	0.125419
Fig 2	E	Tubb5	Stable non-imprinted genes	NA	WT_TC_4	WT_TC	9.01555	9.01873	-0.00318081
Fig 2	E	Hprt	Stable non-imprinted genes	NA	WT_TC_4	WT_TC	5.27005	5.14551	0.124546
Fig 2	E	Ppia	Stable non-imprinted genes	NA	WT_TC_4	WT_TC	8.95971	8.92458	0.0351267
Fig 2	E	Ubc	Stable non-imprinted genes	NA	WT_TC_4	WT_TC	3.63419	3.76427	-0.130076
Fig 2	E	Rplp0	Stable non-imprinted genes	NA	WT_TC_4	WT_TC	9.18875	9.09502	0.0937299
Fig 2	E	Sdhd	Imprinted genes	NA	WT_TC_5	WT_TC	5.88175	5.67672	0.205029
Fig 2	E	Dcn	Imprinted genes	NA	WT_TC_5	WT_TC	5.89175	5.55522	0.336523
Fig 2	E	Ndn	Imprinted genes	NA	WT_TC_5	WT_TC	5.10388	4.78719	0.316687
Fig 2	E	Blcap	Imprinted genes	NA	WT_TC_5	WT_TC	4.21077	4.89584	-0.685069
Fig 2	E	H13	Imprinted genes	NA	WT_TC_5	WT_TC	4.83416	4.88325	-0.0490851
Fig 2	E	Mcts2	Imprinted genes	NA	WT_TC_5	WT_TC	4.19807	3.6842	0.513866
Fig 2	E	Commd1	Imprinted genes	NA	WT_TC_5	WT_TC	3.78749	3.68825	0.0992385
Fig 2	E	Zdbf2	Imprinted genes	NA	WT_TC_5	WT_TC	4.03177	2.93778	1.09399
Fig 2	E	Sall1	Imprinted genes	NA	WT_TC_5	WT_TC	2.90542	3.09928	-0.193864
Fig 2	E	Ampd3	Imprinted genes	NA	WT_TC_5	WT_TC	1.6011	1.18277	0.418323
Fig 2	E	Eef1a1	Representative aberrant non-imprinted genes	Translation	WT_TC_5	WT_TC	11.831	11.8816	-0.0505832
Fig 2	E	Eef2	Representative aberrant non-imprinted genes	Translation	WT_TC_5	WT_TC	9.02574	8.75587	0.269873
Fig 2	E	Rps6	Representative aberrant non-imprinted genes	Translation	WT_TC_5	WT_TC	8.56834	8.83754	-0.2692
Fig 2	E	C3	Representative aberrant non-imprinted genes	Immune	WT_TC_5	WT_TC	2.66034	1.13226	1.52808
Fig 2	E	Cfb	Representative aberrant non-imprinted genes	Immune	WT_TC_5	WT_TC	2.39404	1.62281	0.771228
Fig 2	E	C1qa	Representative aberrant non-imprinted genes	Immune	WT_TC_5	WT_TC	2.67873	2.4994	0.179334
Fig 2	E	Hk2	Representative aberrant non-imprinted genes	Metabolism	WT_TC_5	WT_TC	3.18168	2.8527	0.328972
Fig 2	E	Pfkm	Representative aberrant non-imprinted genes	Metabolism	WT_TC_5	WT_TC	4.74994	4.68192	0.0680158
Fig 2	E	Pkm	Representative aberrant non-imprinted genes	Metabolism	WT_TC_5	WT_TC	8.50771	8.37761	0.130104
Fig 2	E	Actb	Stable non-imprinted genes	NA	WT_TC_5	WT_TC	9.73816	9.70277	0.0353901
Fig 2	E	Gapdh	Stable non-imprinted genes	NA	WT_TC_5	WT_TC	9.68683	9.30784	0.378988
Fig 2	E	Rpl13a	Stable non-imprinted genes	NA	WT_TC_5	WT_TC	9.64767	9.41693	0.230733
Fig 2	E	Tubb5	Stable non-imprinted genes	NA	WT_TC_5	WT_TC	9.18307	9.01873	0.164344
Fig 2	E	Hprt	Stable non-imprinted genes	NA	WT_TC_5	WT_TC	5.40241	5.14551	0.256906
Fig 2	E	Ppia	Stable non-imprinted genes	NA	WT_TC_5	WT_TC	9.0767	8.92458	0.152118
Fig 2	E	Ubc	Stable non-imprinted genes	NA	WT_TC_5	WT_TC	3.73664	3.76427	-0.0276292
Fig 2	E	Rplp0	Stable non-imprinted genes	NA	WT_TC_5	WT_TC	9.00164	9.09502	-0.0933781
Fig 2	E	Sdhd	Imprinted genes	NA	WT_TC_6	WT_TC	5.71955	5.67672	0.0428302
Fig 2	E	Dcn	Imprinted genes	NA	WT_TC_6	WT_TC	4.5457	5.55522	-1.00953
Fig 2	E	Ndn	Imprinted genes	NA	WT_TC_6	WT_TC	4.68606	4.78719	-0.101127
Fig 2	E	Blcap	Imprinted genes	NA	WT_TC_6	WT_TC	3.6723	4.89584	-1.22354
Fig 2	E	H13	Imprinted genes	NA	WT_TC_6	WT_TC	4.53751	4.88325	-0.345732
Fig 2	E	Mcts2	Imprinted genes	NA	WT_TC_6	WT_TC	4.08866	3.6842	0.404459
Fig 2	E	Commd1	Imprinted genes	NA	WT_TC_6	WT_TC	3.68563	3.68825	-0.00262326
Fig 2	E	Zdbf2	Imprinted genes	NA	WT_TC_6	WT_TC	4.23551	2.93778	1.29774
Fig 2	E	Sall1	Imprinted genes	NA	WT_TC_6	WT_TC	2.93441	3.09928	-0.164873
Fig 2	E	Ampd3	Imprinted genes	NA	WT_TC_6	WT_TC	0.858117	1.18277	-0.324656
Fig 2	E	Eef1a1	Representative aberrant non-imprinted genes	Translation	WT_TC_6	WT_TC	12.5726	11.8816	0.690947
Fig 2	E	Eef2	Representative aberrant non-imprinted genes	Translation	WT_TC_6	WT_TC	9.59573	8.75587	0.839858
Fig 2	E	Rps6	Representative aberrant non-imprinted genes	Translation	WT_TC_6	WT_TC	9.29212	8.83754	0.454574
Fig 2	E	C3	Representative aberrant non-imprinted genes	Immune	WT_TC_6	WT_TC	0.419825	1.13226	-0.712434
Fig 2	E	Cfb	Representative aberrant non-imprinted genes	Immune	WT_TC_6	WT_TC	0.464668	1.62281	-1.15814
Fig 2	E	C1qa	Representative aberrant non-imprinted genes	Immune	WT_TC_6	WT_TC	1.33351	2.4994	-1.16589
Fig 2	E	Hk2	Representative aberrant non-imprinted genes	Metabolism	WT_TC_6	WT_TC	5.90836	2.8527	3.05565
Fig 2	E	Pfkm	Representative aberrant non-imprinted genes	Metabolism	WT_TC_6	WT_TC	5.10029	4.68192	0.418366
Fig 2	E	Pkm	Representative aberrant non-imprinted genes	Metabolism	WT_TC_6	WT_TC	9.52314	8.37761	1.14553
Fig 2	E	Actb	Stable non-imprinted genes	NA	WT_TC_6	WT_TC	9.83947	9.70277	0.136699
Fig 2	E	Gapdh	Stable non-imprinted genes	NA	WT_TC_6	WT_TC	10.6728	9.30784	1.36495
Fig 2	E	Rpl13a	Stable non-imprinted genes	NA	WT_TC_6	WT_TC	10.2929	9.41693	0.875917
Fig 2	E	Tubb5	Stable non-imprinted genes	NA	WT_TC_6	WT_TC	9.20029	9.01873	0.18156
Fig 2	E	Hprt	Stable non-imprinted genes	NA	WT_TC_6	WT_TC	4.83789	5.14551	-0.307617
Fig 2	E	Ppia	Stable non-imprinted genes	NA	WT_TC_6	WT_TC	8.92967	8.92458	0.0050829
Fig 2	E	Ubc	Stable non-imprinted genes	NA	WT_TC_6	WT_TC	2.69467	3.76427	-1.0696
Fig 2	E	Rplp0	Stable non-imprinted genes	NA	WT_TC_6	WT_TC	9.42557	9.09502	0.330558
Fig 2	E	Sdhd	Imprinted genes	NA	BP_TC_1	BP_TC	5.72933	5.67672	0.052611
Fig 2	E	Dcn	Imprinted genes	NA	BP_TC_1	BP_TC	4.75484	5.55522	-0.80038
Fig 2	E	Ndn	Imprinted genes	NA	BP_TC_1	BP_TC	5.2387	4.78719	0.451514
Fig 2	E	Blcap	Imprinted genes	NA	BP_TC_1	BP_TC	5.56345	4.89584	0.66761
Fig 2	E	H13	Imprinted genes	NA	BP_TC_1	BP_TC	4.81065	4.88325	-0.0725996
Fig 2	E	Mcts2	Imprinted genes	NA	BP_TC_1	BP_TC	4.38486	3.6842	0.700657
Fig 2	E	Commd1	Imprinted genes	NA	BP_TC_1	BP_TC	3.65115	3.68825	-0.0371006
Fig 2	E	Zdbf2	Imprinted genes	NA	BP_TC_1	BP_TC	3.94461	2.93778	1.00684
Fig 2	E	Sall1	Imprinted genes	NA	BP_TC_1	BP_TC	3.39493	3.09928	0.295648
Fig 2	E	Ampd3	Imprinted genes	NA	BP_TC_1	BP_TC	0.951251	1.18277	-0.231523
Fig 2	E	Eef1a1	Representative aberrant non-imprinted genes	Translation	BP_TC_1	BP_TC	12.0908	11.8816	0.209192
Fig 2	E	Eef2	Representative aberrant non-imprinted genes	Translation	BP_TC_1	BP_TC	9.00896	8.75587	0.253095
Fig 2	E	Rps6	Representative aberrant non-imprinted genes	Translation	BP_TC_1	BP_TC	9.19553	8.83754	0.357993
Fig 2	E	C3	Representative aberrant non-imprinted genes	Immune	BP_TC_1	BP_TC	0.492788	1.13226	-0.63947
Fig 2	E	Cfb	Representative aberrant non-imprinted genes	Immune	BP_TC_1	BP_TC	1.2467	1.62281	-0.37611
Fig 2	E	C1qa	Representative aberrant non-imprinted genes	Immune	BP_TC_1	BP_TC	1.96191	2.4994	-0.537492
Fig 2	E	Hk2	Representative aberrant non-imprinted genes	Metabolism	BP_TC_1	BP_TC	4.25547	2.8527	1.40276
Fig 2	E	Pfkm	Representative aberrant non-imprinted genes	Metabolism	BP_TC_1	BP_TC	4.67693	4.68192	-0.0049882
Fig 2	E	Pkm	Representative aberrant non-imprinted genes	Metabolism	BP_TC_1	BP_TC	9.32231	8.37761	0.944703
Fig 2	E	Actb	Stable non-imprinted genes	NA	BP_TC_1	BP_TC	9.6671	9.70277	-0.0356698
Fig 2	E	Gapdh	Stable non-imprinted genes	NA	BP_TC_1	BP_TC	9.84652	9.30784	0.538685
Fig 2	E	Rpl13a	Stable non-imprinted genes	NA	BP_TC_1	BP_TC	9.55745	9.41693	0.140515
Fig 2	E	Tubb5	Stable non-imprinted genes	NA	BP_TC_1	BP_TC	9.08918	9.01873	0.0704545
Fig 2	E	Hprt	Stable non-imprinted genes	NA	BP_TC_1	BP_TC	4.879	5.14551	-0.266508
Fig 2	E	Ppia	Stable non-imprinted genes	NA	BP_TC_1	BP_TC	8.94421	8.92458	0.0196264
Fig 2	E	Ubc	Stable non-imprinted genes	NA	BP_TC_1	BP_TC	3.70162	3.76427	-0.0626545
Fig 2	E	Rplp0	Stable non-imprinted genes	NA	BP_TC_1	BP_TC	9.08658	9.09502	-0.00844024
Fig 2	E	Sdhd	Imprinted genes	NA	BP_TC_2	BP_TC	5.56267	5.67672	-0.114053
Fig 2	E	Dcn	Imprinted genes	NA	BP_TC_2	BP_TC	4.64373	5.55522	-0.911499
Fig 2	E	Ndn	Imprinted genes	NA	BP_TC_2	BP_TC	5.2098	4.78719	0.422615
Fig 2	E	Blcap	Imprinted genes	NA	BP_TC_2	BP_TC	5.47928	4.89584	0.583439
Fig 2	E	H13	Imprinted genes	NA	BP_TC_2	BP_TC	4.7743	4.88325	-0.108944
Fig 2	E	Mcts2	Imprinted genes	NA	BP_TC_2	BP_TC	4.27519	3.6842	0.590984
Fig 2	E	Commd1	Imprinted genes	NA	BP_TC_2	BP_TC	3.87267	3.68825	0.184423
Fig 2	E	Zdbf2	Imprinted genes	NA	BP_TC_2	BP_TC	3.98317	2.93778	1.04539
Fig 2	E	Sall1	Imprinted genes	NA	BP_TC_2	BP_TC	3.33545	3.09928	0.236162
Fig 2	E	Ampd3	Imprinted genes	NA	BP_TC_2	BP_TC	0.716924	1.18277	-0.465849
Fig 2	E	Eef1a1	Representative aberrant non-imprinted genes	Translation	BP_TC_2	BP_TC	11.9072	11.8816	0.0255556
Fig 2	E	Eef2	Representative aberrant non-imprinted genes	Translation	BP_TC_2	BP_TC	8.79679	8.75587	0.0409254
Fig 2	E	Rps6	Representative aberrant non-imprinted genes	Translation	BP_TC_2	BP_TC	8.91135	8.83754	0.0738109
Fig 2	E	C3	Representative aberrant non-imprinted genes	Immune	BP_TC_2	BP_TC	0.632968	1.13226	-0.49929
Fig 2	E	Cfb	Representative aberrant non-imprinted genes	Immune	BP_TC_2	BP_TC	1.52086	1.62281	-0.101947
Fig 2	E	C1qa	Representative aberrant non-imprinted genes	Immune	BP_TC_2	BP_TC	1.77809	2.4994	-0.721312
Fig 2	E	Hk2	Representative aberrant non-imprinted genes	Metabolism	BP_TC_2	BP_TC	3.2104	2.8527	0.357697
Fig 2	E	Pfkm	Representative aberrant non-imprinted genes	Metabolism	BP_TC_2	BP_TC	4.46388	4.68192	-0.218038
Fig 2	E	Pkm	Representative aberrant non-imprinted genes	Metabolism	BP_TC_2	BP_TC	8.69975	8.37761	0.322137
Fig 2	E	Actb	Stable non-imprinted genes	NA	BP_TC_2	BP_TC	9.83256	9.70277	0.129788
Fig 2	E	Gapdh	Stable non-imprinted genes	NA	BP_TC_2	BP_TC	9.51838	9.30784	0.210541
Fig 2	E	Rpl13a	Stable non-imprinted genes	NA	BP_TC_2	BP_TC	9.52235	9.41693	0.105412
Fig 2	E	Tubb5	Stable non-imprinted genes	NA	BP_TC_2	BP_TC	9.11225	9.01873	0.0935211
Fig 2	E	Hprt	Stable non-imprinted genes	NA	BP_TC_2	BP_TC	5.09725	5.14551	-0.0482596
Fig 2	E	Ppia	Stable non-imprinted genes	NA	BP_TC_2	BP_TC	9.0127	8.92458	0.0881139
Fig 2	E	Ubc	Stable non-imprinted genes	NA	BP_TC_2	BP_TC	3.74771	3.76427	-0.0165562
Fig 2	E	Rplp0	Stable non-imprinted genes	NA	BP_TC_2	BP_TC	9.12242	9.09502	0.0274053
Fig 2	E	Sdhd	Imprinted genes	NA	BP_TC_3	BP_TC	5.60441	5.67672	-0.0723073
Fig 2	E	Dcn	Imprinted genes	NA	BP_TC_3	BP_TC	5.61035	5.55522	0.055123
Fig 2	E	Ndn	Imprinted genes	NA	BP_TC_3	BP_TC	5.48515	4.78719	0.697966
Fig 2	E	Blcap	Imprinted genes	NA	BP_TC_3	BP_TC	5.59949	4.89584	0.703651
Fig 2	E	H13	Imprinted genes	NA	BP_TC_3	BP_TC	4.89067	4.88325	0.00742073
Fig 2	E	Mcts2	Imprinted genes	NA	BP_TC_3	BP_TC	4.34171	3.6842	0.657503
Fig 2	E	Commd1	Imprinted genes	NA	BP_TC_3	BP_TC	3.7493	3.68825	0.0610435
Fig 2	E	Zdbf2	Imprinted genes	NA	BP_TC_3	BP_TC	3.99928	2.93778	1.06151
Fig 2	E	Sall1	Imprinted genes	NA	BP_TC_3	BP_TC	3.01053	3.09928	-0.0887527
Fig 2	E	Ampd3	Imprinted genes	NA	BP_TC_3	BP_TC	1.02013	1.18277	-0.162645
Fig 2	E	Eef1a1	Representative aberrant non-imprinted genes	Translation	BP_TC_3	BP_TC	11.904	11.8816	0.0223774
Fig 2	E	Eef2	Representative aberrant non-imprinted genes	Translation	BP_TC_3	BP_TC	8.82439	8.75587	0.068519
Fig 2	E	Rps6	Representative aberrant non-imprinted genes	Translation	BP_TC_3	BP_TC	9.05046	8.83754	0.212923
Fig 2	E	C3	Representative aberrant non-imprinted genes	Immune	BP_TC_3	BP_TC	0.821324	1.13226	-0.310934
Fig 2	E	Cfb	Representative aberrant non-imprinted genes	Immune	BP_TC_3	BP_TC	1.63602	1.62281	0.0132139
Fig 2	E	C1qa	Representative aberrant non-imprinted genes	Immune	BP_TC_3	BP_TC	2.35049	2.4994	-0.148912
Fig 2	E	Hk2	Representative aberrant non-imprinted genes	Metabolism	BP_TC_3	BP_TC	3.05354	2.8527	0.200839
Fig 2	E	Pfkm	Representative aberrant non-imprinted genes	Metabolism	BP_TC_3	BP_TC	4.75583	4.68192	0.0739118
Fig 2	E	Pkm	Representative aberrant non-imprinted genes	Metabolism	BP_TC_3	BP_TC	8.52587	8.37761	0.148263
Fig 2	E	Actb	Stable non-imprinted genes	NA	BP_TC_3	BP_TC	9.69337	9.70277	-0.00940441
Fig 2	E	Gapdh	Stable non-imprinted genes	NA	BP_TC_3	BP_TC	9.39764	9.30784	0.0898049
Fig 2	E	Rpl13a	Stable non-imprinted genes	NA	BP_TC_3	BP_TC	9.59901	9.41693	0.182076
Fig 2	E	Tubb5	Stable non-imprinted genes	NA	BP_TC_3	BP_TC	9.02025	9.01873	0.00152251
Fig 2	E	Hprt	Stable non-imprinted genes	NA	BP_TC_3	BP_TC	5.08039	5.14551	-0.0651122
Fig 2	E	Ppia	Stable non-imprinted genes	NA	BP_TC_3	BP_TC	8.94871	8.92458	0.024125
Fig 2	E	Ubc	Stable non-imprinted genes	NA	BP_TC_3	BP_TC	3.74198	3.76427	-0.0222952
Fig 2	E	Rplp0	Stable non-imprinted genes	NA	BP_TC_3	BP_TC	9.15679	9.09502	0.0617734
Fig 2	E	Sdhd	Imprinted genes	NA	BP_TC_4	BP_TC	6.02326	5.67672	0.346543
Fig 2	E	Dcn	Imprinted genes	NA	BP_TC_4	BP_TC	5.41988	5.55522	-0.135342
Fig 2	E	Ndn	Imprinted genes	NA	BP_TC_4	BP_TC	5.56466	4.78719	0.77747
Fig 2	E	Blcap	Imprinted genes	NA	BP_TC_4	BP_TC	5.34374	4.89584	0.447898
Fig 2	E	H13	Imprinted genes	NA	BP_TC_4	BP_TC	4.84036	4.88325	-0.0428838
Fig 2	E	Mcts2	Imprinted genes	NA	BP_TC_4	BP_TC	4.70681	3.6842	1.02261
Fig 2	E	Commd1	Imprinted genes	NA	BP_TC_4	BP_TC	4.14894	3.68825	0.460691
Fig 2	E	Zdbf2	Imprinted genes	NA	BP_TC_4	BP_TC	3.64057	2.93778	0.702798
Fig 2	E	Sall1	Imprinted genes	NA	BP_TC_4	BP_TC	2.31762	3.09928	-0.781669
Fig 2	E	Ampd3	Imprinted genes	NA	BP_TC_4	BP_TC	0.690415	1.18277	-0.492358
Fig 2	E	Eef1a1	Representative aberrant non-imprinted genes	Translation	BP_TC_4	BP_TC	12.1221	11.8816	0.24043
Fig 2	E	Eef2	Representative aberrant non-imprinted genes	Translation	BP_TC_4	BP_TC	9.44621	8.75587	0.690338
Fig 2	E	Rps6	Representative aberrant non-imprinted genes	Translation	BP_TC_4	BP_TC	9.16168	8.83754	0.324135
Fig 2	E	C3	Representative aberrant non-imprinted genes	Immune	BP_TC_4	BP_TC	0.197718	1.13226	-0.93454
Fig 2	E	Cfb	Representative aberrant non-imprinted genes	Immune	BP_TC_4	BP_TC	0.694614	1.62281	-0.928194
Fig 2	E	C1qa	Representative aberrant non-imprinted genes	Immune	BP_TC_4	BP_TC	0.580965	2.4994	-1.91844
Fig 2	E	Hk2	Representative aberrant non-imprinted genes	Metabolism	BP_TC_4	BP_TC	4.34461	2.8527	1.49191
Fig 2	E	Pfkm	Representative aberrant non-imprinted genes	Metabolism	BP_TC_4	BP_TC	4.97258	4.68192	0.290653
Fig 2	E	Pkm	Representative aberrant non-imprinted genes	Metabolism	BP_TC_4	BP_TC	8.86342	8.37761	0.485805
Fig 2	E	Actb	Stable non-imprinted genes	NA	BP_TC_4	BP_TC	10.1442	9.70277	0.441459
Fig 2	E	Gapdh	Stable non-imprinted genes	NA	BP_TC_4	BP_TC	10.0538	9.30784	0.745978
Fig 2	E	Rpl13a	Stable non-imprinted genes	NA	BP_TC_4	BP_TC	10.3495	9.41693	0.932552
Fig 2	E	Tubb5	Stable non-imprinted genes	NA	BP_TC_4	BP_TC	9.27423	9.01873	0.255507
Fig 2	E	Hprt	Stable non-imprinted genes	NA	BP_TC_4	BP_TC	4.61827	5.14551	-0.52724
Fig 2	E	Ppia	Stable non-imprinted genes	NA	BP_TC_4	BP_TC	9.26886	8.92458	0.344275
Fig 2	E	Ubc	Stable non-imprinted genes	NA	BP_TC_4	BP_TC	3.1801	3.76427	-0.584171
Fig 2	E	Rplp0	Stable non-imprinted genes	NA	BP_TC_4	BP_TC	9.81944	9.09502	0.724428
Fig 2	E	Sdhd	Imprinted genes	NA	BP_TC_5	BP_TC	6.14431	5.67672	0.467592
Fig 2	E	Dcn	Imprinted genes	NA	BP_TC_5	BP_TC	5.59716	5.55522	0.0419411
Fig 2	E	Ndn	Imprinted genes	NA	BP_TC_5	BP_TC	5.04455	4.78719	0.257365
Fig 2	E	Blcap	Imprinted genes	NA	BP_TC_5	BP_TC	4.99896	4.89584	0.103118
Fig 2	E	H13	Imprinted genes	NA	BP_TC_5	BP_TC	4.71962	4.88325	-0.163629
Fig 2	E	Mcts2	Imprinted genes	NA	BP_TC_5	BP_TC	4.56812	3.6842	0.883913
Fig 2	E	Commd1	Imprinted genes	NA	BP_TC_5	BP_TC	4.19989	3.68825	0.511637
Fig 2	E	Zdbf2	Imprinted genes	NA	BP_TC_5	BP_TC	3.31706	2.93778	0.379289
Fig 2	E	Sall1	Imprinted genes	NA	BP_TC_5	BP_TC	2.63928	3.09928	-0.460006
Fig 2	E	Ampd3	Imprinted genes	NA	BP_TC_5	BP_TC	0.903017	1.18277	-0.279757
Fig 2	E	Eef1a1	Representative aberrant non-imprinted genes	Translation	BP_TC_5	BP_TC	12.214	11.8816	0.332338
Fig 2	E	Eef2	Representative aberrant non-imprinted genes	Translation	BP_TC_5	BP_TC	9.45541	8.75587	0.699543
Fig 2	E	Rps6	Representative aberrant non-imprinted genes	Translation	BP_TC_5	BP_TC	9.32273	8.83754	0.485191
Fig 2	E	C3	Representative aberrant non-imprinted genes	Immune	BP_TC_5	BP_TC	0.187483	1.13226	-0.944776
Fig 2	E	Cfb	Representative aberrant non-imprinted genes	Immune	BP_TC_5	BP_TC	0.279497	1.62281	-1.34331
Fig 2	E	C1qa	Representative aberrant non-imprinted genes	Immune	BP_TC_5	BP_TC	0.469036	2.4994	-2.03036
Fig 2	E	Hk2	Representative aberrant non-imprinted genes	Metabolism	BP_TC_5	BP_TC	4.62582	2.8527	1.77312
Fig 2	E	Pfkm	Representative aberrant non-imprinted genes	Metabolism	BP_TC_5	BP_TC	4.96029	4.68192	0.278372
Fig 2	E	Pkm	Representative aberrant non-imprinted genes	Metabolism	BP_TC_5	BP_TC	8.94981	8.37761	0.572196
Fig 2	E	Actb	Stable non-imprinted genes	NA	BP_TC_5	BP_TC	10.0926	9.70277	0.389817
Fig 2	E	Gapdh	Stable non-imprinted genes	NA	BP_TC_5	BP_TC	10.2055	9.30784	0.897664
Fig 2	E	Rpl13a	Stable non-imprinted genes	NA	BP_TC_5	BP_TC	10.5294	9.41693	1.1125
Fig 2	E	Tubb5	Stable non-imprinted genes	NA	BP_TC_5	BP_TC	9.17232	9.01873	0.153591
Fig 2	E	Hprt	Stable non-imprinted genes	NA	BP_TC_5	BP_TC	4.73778	5.14551	-0.407731
Fig 2	E	Ppia	Stable non-imprinted genes	NA	BP_TC_5	BP_TC	9.29622	8.92458	0.37164
Fig 2	E	Ubc	Stable non-imprinted genes	NA	BP_TC_5	BP_TC	3.53998	3.76427	-0.22429
Fig 2	E	Rplp0	Stable non-imprinted genes	NA	BP_TC_5	BP_TC	9.9818	9.09502	0.886784
Fig 2	E	Sdhd	Imprinted genes	NA	BP_TC_6	BP_TC	5.93247	5.67672	0.255747
Fig 2	E	Dcn	Imprinted genes	NA	BP_TC_6	BP_TC	4.55721	5.55522	-0.998019
Fig 2	E	Ndn	Imprinted genes	NA	BP_TC_6	BP_TC	5.1834	4.78719	0.396207
Fig 2	E	Blcap	Imprinted genes	NA	BP_TC_6	BP_TC	5.45254	4.89584	0.556701
Fig 2	E	H13	Imprinted genes	NA	BP_TC_6	BP_TC	4.85783	4.88325	-0.0254128
Fig 2	E	Mcts2	Imprinted genes	NA	BP_TC_6	BP_TC	4.59252	3.6842	0.908314
Fig 2	E	Commd1	Imprinted genes	NA	BP_TC_6	BP_TC	4.1423	3.68825	0.454045
Fig 2	E	Zdbf2	Imprinted genes	NA	BP_TC_6	BP_TC	4.047	2.93778	1.10923
Fig 2	E	Sall1	Imprinted genes	NA	BP_TC_6	BP_TC	2.76891	3.09928	-0.330378
Fig 2	E	Ampd3	Imprinted genes	NA	BP_TC_6	BP_TC	0.822916	1.18277	-0.359857
Fig 2	E	Eef1a1	Representative aberrant non-imprinted genes	Translation	BP_TC_6	BP_TC	12.048	11.8816	0.166393
Fig 2	E	Eef2	Representative aberrant non-imprinted genes	Translation	BP_TC_6	BP_TC	8.62364	8.75587	-0.132226
Fig 2	E	Rps6	Representative aberrant non-imprinted genes	Translation	BP_TC_6	BP_TC	9.09597	8.83754	0.258425
Fig 2	E	C3	Representative aberrant non-imprinted genes	Immune	BP_TC_6	BP_TC	0.416724	1.13226	-0.715534
Fig 2	E	Cfb	Representative aberrant non-imprinted genes	Immune	BP_TC_6	BP_TC	1.47907	1.62281	-0.143734
Fig 2	E	C1qa	Representative aberrant non-imprinted genes	Immune	BP_TC_6	BP_TC	1.98394	2.4994	-0.515464
Fig 2	E	Hk2	Representative aberrant non-imprinted genes	Metabolism	BP_TC_6	BP_TC	2.84841	2.8527	-0.00429571
Fig 2	E	Pfkm	Representative aberrant non-imprinted genes	Metabolism	BP_TC_6	BP_TC	4.41911	4.68192	-0.262812
Fig 2	E	Pkm	Representative aberrant non-imprinted genes	Metabolism	BP_TC_6	BP_TC	8.63531	8.37761	0.257704
Fig 2	E	Actb	Stable non-imprinted genes	NA	BP_TC_6	BP_TC	9.75357	9.70277	0.0507962
Fig 2	E	Gapdh	Stable non-imprinted genes	NA	BP_TC_6	BP_TC	9.70646	9.30784	0.398626
Fig 2	E	Rpl13a	Stable non-imprinted genes	NA	BP_TC_6	BP_TC	9.74082	9.41693	0.323887
Fig 2	E	Tubb5	Stable non-imprinted genes	NA	BP_TC_6	BP_TC	9.10664	9.01873	0.0879173
Fig 2	E	Hprt	Stable non-imprinted genes	NA	BP_TC_6	BP_TC	5.06098	5.14551	-0.0845275
Fig 2	E	Ppia	Stable non-imprinted genes	NA	BP_TC_6	BP_TC	9.3732	8.92458	0.448618
Fig 2	E	Ubc	Stable non-imprinted genes	NA	BP_TC_6	BP_TC	3.26151	3.76427	-0.502759
Fig 2	E	Rplp0	Stable non-imprinted genes	NA	BP_TC_6	BP_TC	9.40514	9.09502	0.310127

## Sheet: Fig 2F
figure	panel	gene_id	gene_name	MGI_ID	FUSIL	gene_set	chrom	wt	ES_4N	BP_4N	wt_1	wt_2	wt_3	wt_4	wt_5	wt_6	wt_cv	ES_4N_1	ES_4N_2	ES_4N_3	ES_4N_4	ES_4N_5	ES_4N_6	ES_4N_cv	BP_4N_1	BP_4N_2	BP_4N_3	BP_4N_4	BP_4N_5	BP_4N_6	BP_4N_cv
Fig 2	F	ENSMUSG00000000094	Tbx4	MGI:102556	DL	Essential	chr11	Variable	Variable	Highly variable	3.58278	2.95612	3.72473	3.09746	3.22617	2.76087	11.4506919771393	4.51702	2.63124	2.50625	3.13059	3.53773	4.24643	24.197682037323	2.7126	3.0872	3.08966	4.39573	6.22808	2.72152	37.3042843324253
Fig 2	F	ENSMUSG00000000125	Wnt3	MGI:98955	DL	Essential	chr11	Stable	Highly variable	Variable	2.37229	2.18926	2.08249	2.34825	2.37826	2.23547	5.26025860902658	1.50323	1.55708	1.64603	1.52422	2.01849	3.35242	37.2763784689615	2.60357	2.16701	2.60004	3.87853	3.68075	1.99667	27.7344783159246
Fig 2	F	ENSMUSG00000000142	Axin2	MGI:1270862	DL	Essential	chr11	Stable	Highly variable	Highly variable	16.2713	14.0059	15.9463	14.9351	15.5829	13.6608	7.03048828313902	13.0612	11.2185	11.4714	14.7273	14.7629	23.2716	30.1160717554126	15.871	18.0685	15.6654	31.2344	31.1126	16.5534	35.5028864562575
Fig 2	F	ENSMUSG00000000168	Dlat	MGI:2385311	DL	Essential	chr9	Stable	Very Stable	Very Stable	13.5353	14.3463	15.5174	14.3009	14.1022	15.3776	5.28836507926809	14.4481	14.5467	14.5906	14.8565	15.7663	13.4947	5.00119995573703	14.1037	14.2522	14.5377	14.6372	15.5873	13.094	5.6492579603607
Fig 2	F	ENSMUSG00000000194	Gpr107	MGI:2139054	DL	Essential	chr2	Stable	Very Stable	Very Stable	11.1597	11.8375	12.7078	11.5739	11.1037	11.232	5.25657038063018	12.3266	11.9645	11.5478	11.9704	12.0665	11.9129	2.10719418872779	11.7915	11.8725	11.8132	11.1512	10.1003	10.3444	7.0655701357203
Fig 2	F	ENSMUSG00000000197	Nalcn	MGI:2444306	DL	Essential	chr14	Highly variable	Variable	Variable	1.3335	1.2702	0.877941	1.40701	1.12572	1.90995	26.0409969381148	0.700911	1.46819	1.53006	1.1182	1.27909	1.35577	24.3294393281726	0.947134	1.07893	1.47178	0.86568	0.663329	1.17578	26.9134682613949
Fig 2	F	ENSMUSG00000000303	Cdh1	MGI:88354	DL	Essential	chr8	Highly variable	Stable	Variable	5.58373	6.11614	6.64478	6.12649	6.74705	8.461	15.0865	7.05288	5.21493	5.99519	5.08966	6.50771	5.34335	13.4998434751752	5.33607	4.90163	5.48994	5.81128	8.30626	5.36074	20.9635860596713
Fig 2	F	ENSMUSG00000000399	Ndufa9	MGI:1913358	DL	Essential	chr6	Stable	Very Stable	Very Stable	49.1415	49.1577	54.4301	54.5152	49.1501	53.2217	5.28218974130041	54.4789	55.4523	57.8862	60.8593	56.8554	46.1128	9.04985760316323	57.0305	54.3375	55.5238	51.4907	49.8292	61.5627	7.58720115934296
Fig 2	F	ENSMUSG00000000441	Raf1	MGI:97847	DL	Essential	chr6	Variable	Very Stable	Very Stable	39.351	43.9209	35.4755	38.7778	35.7306	35.3405	8.7858998454201	35.7874	35.2263	35.2867	44.6615	41.591	37.3852	10.2382472213499	42.9363	40.5424	38.715	35.339	35.5166	40.8708	7.86329172504074
Fig 2	F	ENSMUSG00000000532	Acvr1b	MGI:1338944	DL	Essential	chr15	Stable	Stable	Stable	12.8743	14.491	13.2887	13.4314	12.5063	13.4094	5.03365800857371	9.53634	13.5286	12.5822	14.4588	14.0261	13.467	13.7549582122596	14.7089	12.6436	13.7829	11.1193	9.55506	12.149	14.9885812583969
Fig 2	F	ENSMUSG00000000563	Atp5pb	MGI:1100495	DL	Essential	chr3	Very Stable	Very Stable	Very Stable	140.766	144.095	142.696	147.235	140.724	145.88	1.86317878923641	154.795	143.054	142.237	144.267	137.927	129.346	5.86682787489401	138.285	145.895	137.763	124.276	132.37	162.648	9.35838083869446
Fig 2	F	ENSMUSG00000000600	Krit1	MGI:1930618	DL	Essential	chr5	Stable	Very Stable	Very Stable	21.8505	25.8217	23.2237	24.9847	22.5319	22.8202	6.52148447412723	23.2939	27.333	26.4732	25.1061	24.2276	24.034	6.1847480317963	26.489	27.6099	26.2218	25.3166	24.4347	30.8807	8.42350979524335
Fig 2	F	ENSMUSG00000000631	Myo18a	MGI:2667185	DL	Essential	chr11	Very Stable	Very Stable	Stable	15.5306	16.0195	14.3905	15.6086	14.3648	15.2488	4.4665368419179	13.1291	15.6719	13.5054	15.7755	15.7152	12.228	10.961377137569	16.0323	14.5232	14.2041	13.8332	13.4146	10.0943	14.421120714027
Fig 2	F	ENSMUSG00000000751	Rpa1	MGI:1915525	CL	Essential	chr11	Stable	Stable	Very Stable	25.9155	26.331	27.4013	25.5055	26.6833	23.4846	5.19487084149678	30.0537	25.3685	26.4501	27.377	29.3998	19.5396	14.3357780469101	23.4026	27.2065	24.61	23.3467	23.8276	26.5659	6.72848117789714
Fig 2	F	ENSMUSG00000000804	Usp32	MGI:2144475	DL	Essential	chr11	Stable	Variable	Variable	9.70996	10.5877	8.9697	9.82969	9.11117	10.6319	7.18887254255703	8.5467	10.9872	13.7581	9.84229	9.45903	7.75015	21.1251892366092	9.42758	9.60515	9.30883	6.40771	5.72865	9.32185	21.0271153488979
Fig 2	F	ENSMUSG00000000902	Smarcb1	MGI:1328366	CL	Essential	chr10	Very Stable	Stable	Very Stable	60.4723	58.3515	62.7631	61.5304	60.6301	58.2423	2.94121730979669	47.7824	56.3407	56.5849	64.7412	66.4485	60.5626	11.5262472349781	60.5282	61.5116	57.1316	69.5678	63.3894	51.8106	9.84499967146925
Fig 2	F	ENSMUSG00000001017	Chtop	MGI:1913761	DL	Essential	chr3	Stable	Stable	Stable	126.821	120.572	119.543	133.333	115.661	120.292	5.15283	114.927	116.57	115.51	120.613	127.295	83.4703	13.4543425405974	116.758	124.605	126.708	96.6592	96.64	127.572	12.7029638736934
Fig 2	F	ENSMUSG00000001018	Snapin	MGI:1333745	DL	Essential	chr3	Variable	Stable	Very Stable	20.4309	20.7166	26.2609	20.8904	23.1034	23.8656	10.1950702661842	20.7196	20.1493	27.7184	23.9706	23.365	24.3552	11.7349575615533	27.1301	22.849	22.2638	22.0145	20.3024	20.967	10.659269780222
Fig 2	F	ENSMUSG00000001056	Nhp2	MGI:1098547	CL	Essential	chr11	Stable	Variable	Stable	33.9135	34.3043	36.1143	36.6034	33.9702	39.048	5.65313560742251	42.6165	33.2377	37.5782	37.4703	51.9123	27.1412	21.9940371934311	30.2406	32.9248	36.0235	41.1469	44.0556	43.4713	15.1893903444271
Fig 2	F	ENSMUSG00000001158	Snrnp27	MGI:1913868	CL	Essential	chr6	Very Stable	Very Stable	Very Stable	56.3776	57.4465	59.6919	63.3779	55.911	56.613	4.89762441955799	68.4891	59.743	59.2989	58.1466	57.6048	58.6791	6.74955113907716	63.2899	59.7487	60.2225	65.8177	69.816	68.591	6.53394668400504
Fig 2	F	ENSMUSG00000001229	Dpp9	MGI:2443967	DL	Essential	chr17	Variable	Stable	Variable	12.6142	10.3549	11.6111	10.5821	12.2498	9.57551	10.5967898002916	12.2722	11.675	11.039	11.7982	15.3819	14.0887	13.1314429309628	10.853	13.602	12.1683	19.9129	19.0888	11.5758	27.2539359947405
Fig 2	F	ENSMUSG00000001289	Pfdn5	MGI:1928753	CL	Essential	chr15	Stable	Variable	Highly variable	101.908	105.276	99.4774	102.379	98.8405	113.2	5.09240127784131	106.834	95.909	93.4039	107.168	96.5665	151.169	19.996708064592	111.548	91.2302	102.294	166.843	180.557	110.494	29.1218610942923
Fig 2	F	ENSMUSG00000001403	Ube2c	MGI:1915862	DL	Essential	chr2	Stable	Variable	Variable	81.9223	78.086	82.8067	74.3931	83.5801	73.635	5.50744311009405	89.051	70.4589	90.3412	78.3446	104.469	113.116	17.4296120236436	69.8872	74.9816	69.7651	100.839	110.785	85.9167	20.1321735896143
Fig 2	F	ENSMUSG00000001415	Smg5	MGI:2447364	CL	Essential	chr3	Stable	Very Stable	Stable	28.8503	24.8445	26.7847	25.8759	26.4429	24.2492	6.20027853868326	25.1426	24.726	25.688	30.458	30.4748	30.0186	10.204719384431	24.1677	30.9286	27.4212	38.4942	35.7615	30.3868	16.871234404912
Fig 2	F	ENSMUSG00000001521	Tulp3	MGI:1329045	DL	Essential	chr6	Stable	Very Stable	Stable	14.7648	13.9897	15.3877	14.7827	13.7118	13.1864	5.69209849485555	16.2556	13.8383	13.9304	15.0178	17.8934	17.0802	10.7101320940748	14.2288	13.8307	15.6168	18.2634	17.2946	13.4778	12.7309182555964
Fig 2	F	ENSMUSG00000001552	Jup	MGI:96650	DL	Essential	chr11	Stable	Variable	Stable	10.0009	9.65427	9.31836	8.65728	9.66805	8.53812	6.34975793843225	9.05077	8.43883	8.90597	8.98395	12.7071	7.65182	18.8814388738363	8.1564	8.83534	10.0901	9.6571	10.4424	7.68395	12.0262520928694
Fig 2	F	ENSMUSG00000001569	Nom1	MGI:1861749	CL	Essential	chr5	Stable	Very Stable	Very Stable	4.36585	4.82769	4.98889	4.4972	4.74769	5.00074	5.47608682046525	4.54163	4.65757	4.39074	4.80143	4.6553	3.96375	6.59725462229801	4.34805	4.5823	5.05715	4.34766	4.38729	5.01252	7.16739850836135
Fig 2	F	ENSMUSG00000001761	Smo	MGI:108075	DL	Essential	chr6	Variable	Stable	Very Stable	29.3693	28.8086	32.0394	29.0468	28.9997	24.5382	8.37388537444557	34.8988	26.2439	28.7624	29.9037	36.353	35.855	13.2734443207507	29.6855	31.1117	29.9081	36.8925	35.3932	33.4067	9.13736177002563
Fig 2	F	ENSMUSG00000001785	Pwp1	MGI:1914735	CL	Essential	chr10	Stable	Very Stable	Stable	23.5003	23.6586	25.1965	23.1272	24.0117	21.589	5.01582846168336	22.3589	20.396	21.035	23.9089	24.8422	18.7646	10.3683030543358	20.2924	21.1997	20.671	17.8036	17.4821	26.4303	15.6165118461672
Fig 2	F	ENSMUSG00000002028	Kmt2a	MGI:96995	DL	Essential	chr9	Very Stable	Very Stable	Variable	10.0152	9.37073	9.42685	9.22861	9.74723	9.04073	3.74261522459903	8.79075	9.89092	9.72483	10.0403	10.2182	7.89121	9.57111729613855	9.74612	10.0388	10.1034	6.73194	6.04167	9.49335	20.8508968866406
Fig 2	F	ENSMUSG00000002059	Rab34	MGI:104606	DL	Essential	chr11	Stable	Highly variable	Highly variable	30.6372	31.5777	33.8809	28.3768	30.5992	31.8492	5.8110079090156	30.89	25.6818	27.7842	33.439	32.59	51.9945	27.9114641474438	27.4512	27.2949	30.3429	52.4721	56.5066	29.5046	36.1124008702613
Fig 2	F	ENSMUSG00000002104	Rapsn	MGI:99422	DL	Essential	chr2	Highly variable	Highly variable	Highly variable	2.81875	3.09674	1.94532	1.79218	2.13199	3.42035	26.4223703792961	2.97311	2.70664	2.06523	2.19563	4.02859	0.888025	42.2778932908079	1.83798	2.08447	1.8788	0.855987	0.836809	2.05653	36.7729358406986
Fig 2	F	ENSMUSG00000002210	Smg9	MGI:1919247	DL	Essential	chr7	Very Stable	Variable	Variable	6.88303	7.05807	6.84312	6.61513	7.08352	7.51268	4.33169721461412	5.67611	5.93432	6.65938	6.77659	6.85356	8.93013	16.8488091364947	5.81272	6.63998	7.0614	9.23441	10.4723	6.50571	23.8523455911879
Fig 2	F	ENSMUSG00000002297	Dbf4	MGI:1351328	CL	Essential	chr5	Variable	Very Stable	Stable	35.2559	35.5385	39.823	36.2568	37.9467	31.2292	8.04864452132741	40.3697	34.6743	40.6111	39.8893	37.0318	41.6986	6.78740530569994	36.1269	39.7599	32.4671	37.1869	40.5718	46.7894	12.5014021950022
Fig 2	F	ENSMUSG00000002409	Dyrk1b	MGI:1330302	DL	Essential	chr7	Variable	Variable	Highly variable	4.93688	4.99614	4.73009	5.22252	4.72002	3.85339	9.9947704412221	4.86189	6.48923	4.61852	5.51689	5.89986	7.66989	19.2525315245948	4.84618	4.95138	4.66869	7.71605	7.78682	3.88614	29.7004871051855
Fig 2	F	ENSMUSG00000002455	Prpf6	MGI:1922946	CL	Essential	chr2	Very Stable	Very Stable	Very Stable	28.8817	28.3548	29.6091	28.9324	29.1559	27.5801	2.44854716493461	28.112	26.9754	25.3848	30.9132	29.4149	29.7279	7.09142500051273	31.7263	29.3963	28.1101	26.7655	26.4667	27.8584	6.83854059574325
Fig 2	F	ENSMUSG00000002633	Shh	MGI:98297	DL	Essential	chr5	Variable	Variable	Highly variable	4.4158	4.08626	3.77085	3.86281	3.93242	3.43908	8.31304770575723	1.92538	3.50751	2.9373	3.75192	2.63072	3.68825	23.2778281344306	5.42647	5.90671	3.31895	2.31159	2.54854	4.35496	37.6494349961948
Fig 2	F	ENSMUSG00000002699	Lcp2	MGI:1321402	DL	Essential	chr11	Variable	Highly variable	Highly variable	1.03891	0.939346	1.04389	1.21447	1.15977	1.16009	9.39148793910664	2.10661	2.68122	1.49537	0.810147	1.24855	0.539353	54.2394964377177	1.77866	1.4975	1.47983	0.373172	0.287674	1.88234	57.9105076145861
Fig 2	F	ENSMUSG00000002799	Jag2	MGI:1098270	DL	Essential	chr12	Very Stable	Highly variable	Highly variable	5.99777	5.58877	5.76361	5.58011	5.31822	5.90355	4.34810282284438	3.99652	4.6983	5.62061	4.68332	5.71233	10.6653	41.1053596686253	4.78735	4.50513	5.61298	13.6101	14.6158	4.94475	59.2800195452598
Fig 2	F	ENSMUSG00000002812	Flii	MGI:1342286	DL	Essential	chr11	Stable	Variable	Variable	18.1263	19.9028	21.3452	20.3002	19.4846	17.9614	6.66358748906083	18.5557	18.6437	20.2727	21.234	20.1907	28.3178	17.1447597439035	21.6669	19.9501	20.1187	30.6191	28.7353	18.3838	22.0425135490528
Fig 2	F	ENSMUSG00000002814	Top3a	MGI:1197527	CL	Essential	chr11	Variable	Very Stable	Stable	6.4946	6.10633	7.09483	6.50856	7.11781	5.76771	8.19570779857219	6.85397	5.99264	7.07522	6.81995	6.29421	7.78428	9.19207517001128	6.46008	6.09156	5.76005	7.10602	8.49922	6.50869	14.4532257005966
Fig 2	F	ENSMUSG00000002846	Timmdc1	MGI:1922139	DL	Essential	chr16	Stable	Stable	Stable	11.7899	11.9124	11.9752	11.4462	11.9382	10.3001	5.59640122371788	12.4226	12.2291	11.1841	12.6437	15.7638	16.3107	15.5756530550763	14.3195	13.0078	14.0379	19.4074	15.3659	15.372	14.5654598675239
Fig 2	F	ENSMUSG00000002948	Map2k7	MGI:1346871	DL	Essential	chr8	Variable	Stable	Variable	23.2301	19.7265	21.4097	24.2471	21.0006	24.2773	8.42389869921764	17.7992	19.3994	18.9214	19.5477	22.1775	25.7869	14.1662623785575	21.3873	18.691	19.0507	29.9328	23.7948	19.2896	19.6360884615099
Fig 2	F	ENSMUSG00000002968	Med25	MGI:1922863	DL	Essential	chr7	Variable	Stable	Highly variable	20.4386	18.8317	19.52	17.4636	18.6516	15.1967	9.9839798281901	16.4084	17.5576	17.0989	21.0497	23.5118	21.2588	14.6425387905827	18.995	21.895	20.6893	34.8525	33.8919	20.4848	28.7283017464601
Fig 2	F	ENSMUSG00000002984	Tomm40	MGI:1858259	CL	Essential	chr7	Stable	Variable	Stable	20.897	21.2313	22.0868	19.6013	20.6619	19.2546	5.08837046550876	22.9231	20.3232	19.8204	22.4297	31.4439	19.7577	19.5443011870011	19.9679	21.7119	21.8634	26.5506	29.1503	21.4778	15.2138407219903
Fig 2	F	ENSMUSG00000003119	Cdk12	MGI:1098802	DL	Essential	chr11	Stable	Very Stable	Very Stable	13.6852	15.2523	14.4308	14.0214	14.1817	13.0627	5.20760255843795	12.9664	13.1143	13.2118	15.19	12.4852	12.7519	7.28861903550784	13.5683	14.6997	12.3841	12.1423	11.1633	11.628	10.4175801450194
Fig 2	F	ENSMUSG00000003208	Yju2	MGI:1920136	CL	Essential	chr17	Very Stable	Very Stable	Very Stable	7.25551	7.08345	7.00375	6.63137	7.16551	7.47128	3.96002101333274	6.59161	7.44755	6.37266	6.7579	6.26286	5.86871	8.16047532090726	6.94101	6.91717	6.73743	6.32705	8.4387	7.05668	10.1530215701925
Fig 2	F	ENSMUSG00000003226	Ranbp2	MGI:894323	CL	Essential	chr10	Very Stable	Variable	Highly variable	20.7135	20.7663	21.8345	21.0036	20.2966	20.0151	3.03336912682348	23.3003	23.5634	23.9951	20.7839	21.9991	13.4238	18.7797629521276	20.1743	20.976	20.1761	11.0323	10.8303	25.0894	32.1699896335091
Fig 2	F	ENSMUSG00000003360	Ddx23	MGI:1921601	CL	Essential	chr15	Stable	Highly variable	Variable	38.5982	37.1721	39.8197	40.1367	39.8531	34.6726	5.53764858900801	37.4889	36.2495	36.2287	41.3243	36.5041	66.2817	28.0663285172246	41.7542	38.7376	37.5435	60.0561	64.8606	39.8483	25.5604645279067
Fig 2	F	ENSMUSG00000003402	Prkcsh	MGI:107877	DL	Essential	chr9	Stable	Stable	Variable	54.1531	51.5773	57.6732	49.4374	55.635	49.2147	6.49536658130735	65.5489	62.5882	52.0287	54.089	56.6629	70.6413	11.9652793721483	52.035	54.7718	53.7655	78.607	79.3243	45.0162	24.1648357495088
Fig 2	F	ENSMUSG00000003435	Supt5	MGI:1202400	CL	Essential	chr7	Stable	Very Stable	Stable	43.889	45.6274	47.4309	44.1474	43.5256	40.561	5.18647793277073	42.748	42.884	40.2146	45.8878	46.3342	50.579	8.10442240446277	47.3621	44.9702	43.3882	52.1587	56.768	37.9448	14.1239872212766
Fig 2	F	ENSMUSG00000003437	Paf1	MGI:1923988	CL	Essential	chr7	Very Stable	Very Stable	Variable	42.3549	39.3837	45.1352	43.7602	42.3116	43.1728	4.51160826735784	41.0752	39.7992	37.2954	43.5734	40.9636	43.9819	6.01777979377009	43.5805	43.9011	42.4789	57.275	61.7675	39.2222	19.0661482397708
Fig 2	F	ENSMUSG00000003438	Timm50	MGI:1913775	DL	Essential	chr7	Very Stable	Variable	Variable	28.1222	26.0525	25.8326	26.4622	26.4644	24.3991	4.58596968028072	29.3121	24.542	24.7539	28.435	34.5818	36.7807	16.9350015581829	27.0613	29.1857	27.2733	45.8878	47.2218	34.1916	26.2385828075385
Fig 2	F	ENSMUSG00000003528	Slc25a1	MGI:1345283	DL	Essential	chr16	Very Stable	Variable	Stable	20.3013	19.367	20.1864	19.4116	20.638	18.3243	4.28483460721278	18.4755	22.1486	21.4274	18.7072	29.5892	28.828	21.0538572138245	25.0582	23.5468	23.3753	29.4598	28.4815	19.6783	14.4674
Fig 2	F	ENSMUSG00000003660	Snrnp200	MGI:2444401	CL	Essential	chr2	Stable	Stable	Very Stable	29.1417	29.8656	29.7114	29.3822	29.3123	25.8771	5.17913561947252	27.9344	27.9983	25.9679	30.6997	29.6184	37.6274	13.6203859335193	33.0459	30.6638	28.6314	32.8763	33.3476	31.8173	5.70901139772467
Fig 2	F	ENSMUSG00000003762	Coq8b	MGI:1924139	DL	Essential	chr7	Variable	Highly variable	Highly variable	4.87622	6.06883	5.54857	5.00203	5.57793	4.85401	9.18605298377711	4.22411	5.43623	4.09763	5.83066	6.56942	14.0971	55.7649180583241	9.10122	7.72386	8.04485	12.4369	13.7896	6.4314	30.1659214702404
Fig 2	F	ENSMUSG00000003778	Brd8	MGI:1925906	DL	Essential	chr18	Very Stable	Highly variable	Stable	45.8939	48.3373	45.1084	46.8359	45.6738	43.2847	3.69085990683415	42.3901	42.2038	46.6447	45.3127	41.5378	75.2302	26.7123245960975	49.1099	45.284	43.5758	62.7227	64.6931	45.5986	18.1261563892511
Fig 2	F	ENSMUSG00000003779	Kif20a	MGI:1201682	DL	Essential	chr18	Variable	Very Stable	Stable	28.5489	29.795	32.4393	28.1541	29.4707	23.0361	10.852483874436	30.3831	26.1041	33.0077	32.3024	26.6331	27.2902	10.2775117107045	32.8001	28.4082	24.5913	26.7444	28.2119	33.5969	12.0245787096865
Fig 2	F	ENSMUSG00000003808	Farsa	MGI:1913840	CL	Essential	chr8	Variable	Stable	Variable	25.6572	19.9323	22.7362	22.4597	25.8181	23.3768	9.44216733616783	26.0637	23.3321	24.2204	23.5813	30.3161	29.9817	12.0770856858946	22.0326	24.0766	23.9068	40.4585	39.5016	26.5047	28.2616353956119
Fig 2	F	ENSMUSG00000004233	Wars2	MGI:1917810	DL	Essential	chr3	Stable	Stable	Very Stable	3.6124	3.84877	4.01004	3.31776	3.67638	3.45007	6.94309075051398	4.65269	3.7874	3.32457	4.0915	4.11304	4.78655	13.1507349668453	3.70834	3.37242	3.91118	4.44906	3.96306	3.45201	10.3152582996046
Fig 2	F	ENSMUSG00000004568	Arhgef18	MGI:2142567	DL	Essential	chr8	Stable	Very Stable	Very Stable	7.02234	6.46798	6.85945	6.05388	6.3521	6.60455	5.33859745320013	6.83856	6.29653	6.40864	6.74204	7.10797	6.87528	4.54388177897615	6.23776	6.21599	6.70329	7.25029	7.18215	6.72613	6.59443911140751
Fig 2	F	ENSMUSG00000004591	Pkn2	MGI:109211	DL	Essential	chr3	Very Stable	Very Stable	Stable	18.8079	19.4554	19.5704	18.6222	18.0271	17.7256	3.96428933316473	22.6405	20.6579	21.0938	20.4972	20.6087	20.2657	4.13331847260909	19.1363	20.7105	19.9906	16.1782	17.69	22.7915	11.9551570122575
Fig 2	F	ENSMUSG00000004768	Rab23	MGI:99833	DL	Essential	chr1	Very Stable	Stable	Variable	10.2512	10.4283	10.1516	10.2949	11.3251	9.86635	4.78526690961157	11.3789	10.0358	10.2327	9.83343	12.1645	7.84569	14.433352107835	9.46496	11.1616	10.6899	7.11515	6.91788	10.2284	19.7454154415874
Fig 2	F	ENSMUSG00000004771	Rab11a	MGI:1858202	DL	Essential	chr9	Very Stable	Very Stable	Very Stable	47.2134	51.3899	46.6829	49.529	47.3811	50.8474	4.13910960769138	40.8041	52.4469	49.7555	46.5723	47.1407	42.9938	9.1526935431511	45.3809	47.2658	49.5629	48.8905	43.9456	50.5182	5.35061228388994
Fig 2	F	ENSMUSG00000004788	Eif2b2	MGI:2145118	CL	Essential	chr12	Variable	Very Stable	Very Stable	21.8376	19.6117	21.594	21.2884	25.2122	19.1365	10.0183170494668	19.736	19.3091	20.3168	19.8668	22.7577	17.4979	8.54743841301869	18.1628	21.2615	20.5398	21.2609	18.8759	20.1693	6.36061884226061
Fig 2	F	ENSMUSG00000004846	Plod3	MGI:1347008	DL	Essential	chr5	Very Stable	Highly variable	Highly variable	17.1249	16.9026	16.1535	15.0492	16.8836	15.9997	4.77147838864951	18.7453	18.4065	18.1713	18.3375	22.0166	37.1596	33.8777314038916	18.0641	16.2204	18.3923	40.0292	38.8029	17.3208	45.7526416349401
Fig 2	F	ENSMUSG00000005103	Wdr1	MGI:1337100	CL	Essential	chr5	Stable	Stable	Variable	42.8052	46.5099	50.1162	43.2829	43.7482	43.775	6.22301890756701	57.0113	48.6754	44.0286	46.6878	57.9214	64.7473	14.9764692333464	41.4548	45.8558	45.7946	70.7206	71.176	49.8648	24.5383275366051
Fig 2	F	ENSMUSG00000005371	Fbxo11	MGI:2147134	DL	Essential	chr17	Very Stable	Very Stable	Stable	45.6946	45.3966	45.422	49.3605	43.7256	45.6309	4.05440775113187	38.8742	47.4622	45.3203	45.5176	43.7032	38.2908	8.7300590550057	47.4235	42.3911	43.7055	35.9628	32.3982	47.0747	14.6727631148403
Fig 2	F	ENSMUSG00000005378	Bud23	MGI:1913388	CL	Essential	chr5	Stable	Very Stable	Stable	26.5011	27.6975	30.9194	27.9991	27.6946	29.1255	5.37681482656386	31.2306	27.1041	25.8139	28.1043	31.0993	25.1884	9.21349355512866	24.6648	31.3128	28.7852	39.408	38.9263	32.6344	17.6386346158305
Fig 2	F	ENSMUSG00000005510	Ndufs3	MGI:1915599	DL	Essential	chr2	Very Stable	Very Stable	Very Stable	53.9428	56.1408	52.5261	52.5819	56.9491	57.1813	3.89628620237852	53.7679	56.0355	56.8615	52.7865	56.4498	66.7154	8.71324145968686	53.0728	53.9724	57.7016	67.7108	63.9695	58.4882	9.64620695107834
Fig 2	F	ENSMUSG00000005575	Ube2m	MGI:108278	CL	Essential	chr7	Very Stable	Very Stable	Very Stable	73.1328	70.4021	69.0052	65.5958	70.2311	68.8899	3.54536113605441	66.06	64.5809	67.0629	69.927	73.5832	63.4858	5.53860467419015	67.6218	69.7995	69.0283	83.0779	85.2742	65.6594	11.5593319563698
Fig 2	F	ENSMUSG00000005609	Ctr9	MGI:109345	CL	Essential	chr7	Very Stable	Variable	Variable	33.2647	35.0577	34.7797	34.0627	34.4098	33.1935	2.26638196103151	29.0701	34.8413	31.0062	34.5432	29.7027	19.6102	18.6104717811306	31.2061	33.1174	32.5159	20.4614	20.2167	32.609	22.0112727689004
Fig 2	F	ENSMUSG00000005610	Eif4g2	MGI:109207	CL	Essential	chr7	Very Stable	Very Stable	Stable	269.656	267.075	269.045	274.58	260.658	253.621	2.80992040127927	231.84	264.985	249.539	261.017	236.329	194.057	10.7969398231509	246.289	272.004	260.935	222.775	203.124	300.126	13.8816365982768
Fig 2	F	ENSMUSG00000005683	Cs	MGI:88529	DL	Essential	chr10	Very Stable	Very Stable	Very Stable	70.5458	72.0925	74.2276	70.1538	70.8757	68.7031	2.65109315589654	75.4247	75.7995	74.4251	82.0186	80.68	61.4879	9.71484787478565	75.0295	78.4211	70.8852	69.8235	68.048	70.3626	5.35891231325521
Fig 2	F	ENSMUSG00000005732	Ranbp1	MGI:96269	DL	Essential	chr16	Very Stable	Stable	Very Stable	172.16	164.81	168.67	168.085	171.315	151.811	4.50660172348956	176.02	153.953	148.096	171.009	160.713	126.734	11.3576870207444	174.11	191.522	163.477	175.923	188.393	213.433	9.46696261332031
Fig 2	F	ENSMUSG00000006005	Tpr	MGI:1922066	CL	Essential	chr1	Very Stable	Very Stable	Very Stable	46.4728	47.4243	48.9223	47.5239	47.4538	47.1502	1.68670446085384	50.7288	45.4403	46.9848	48.3247	46.3475	52.5511	5.66899264958982	50.0225	46.4265	44.708	49.7029	54.1956	50.0032	6.70728578811491
Fig 2	F	ENSMUSG00000006058	Snf8	MGI:1343161	CL	Essential	chr11	Very Stable	Variable	Very Stable	34.9938	33.3226	37.3881	37.6206	36.4871	35.8506	4.48163531535955	38.5549	32.5483	36.1543	35.6599	36.038	22.5521	17.0748398468022	33.2528	34.2559	33.2505	28.5135	28.7109	36.167	9.55414353336398
Fig 2	F	ENSMUSG00000006273	Atp6v1b2	MGI:109618	CL	Essential	chr8	Very Stable	Stable	Very Stable	45.4106	41.8799	40.732	42.5211	42.1228	43.7836	3.83325650531699	30.8663	43.9382	41.2994	40.3436	39.4641	46.0477	12.9785290348428	39.9453	38.1394	39.0166	36.2282	32.4252	43.6962	9.86433971744586
Fig 2	F	ENSMUSG00000006304	Arpc2	MGI:1923959	DL	Essential	chr1	Very Stable	Stable	Very Stable	111.34	119.083	118.578	119.736	114.733	112.742	3.08420553404831	132.599	126.896	127.384	130.537	122.828	89.4359	13.2506589029167	123.434	121.948	120.589	113.229	111.743	124.472	4.53885590931806
Fig 2	F	ENSMUSG00000006386	Tek	MGI:98664	DL	Essential	chr4	Stable	Variable	Very Stable	4.61724	4.94521	5.33013	5.12871	4.8526	5.58107	6.82430336988796	5.69388	5.35206	6.42065	6.41584	6.16306	3.54666	19.4722350704076	4.66957	4.47811	5.36066	5.04912	5.83117	4.78713	9.92204188188169
Fig 2	F	ENSMUSG00000006398	Cdc20	MGI:1859866	CL	Essential	chr4	Highly variable	Very Stable	Very Stable	43.1385	41.5715	42.9563	43.3211	46.037	30.7118	13.0348814636664	43.9429	36.6452	43.7169	46.4721	50.13	42.1797	10.2520765143201	43.3432	43.8302	37.8662	38.0065	44.5635	42.3928	7.13975696434482
Fig 2	F	ENSMUSG00000006641	Slc5a6	MGI:2660847	DL	Essential	chr5	Variable	Stable	Stable	3.38119	3.48154	2.96527	3.07236	3.06272	3.55826	7.69573542100498	2.69941	3.26405	3.23309	3.15736	3.71897	3.70948	11.5890246008016	2.97165	3.13793	4.14591	4.32377	4.33587	3.26417	17.231031469029
Fig 2	F	ENSMUSG00000006699	Cdc42	MGI:106211	CL	Essential	chr4	Very Stable	Very Stable	Very Stable	229.48	233.103	238.636	240.755	236.854	243.568	2.16439850197481	246.127	238.517	238.515	231.49	244.463	193.973	8.36468537860637	222.643	228.768	238.795	211.192	186.6	240.765	9.1401136256611
Fig 2	F	ENSMUSG00000006715	Gmnn	MGI:1927344	DL	Essential	chr13	Highly variable	Stable	Very Stable	38.8404	39.5507	42.8382	40.1655	29.8184	33.6887	12.8020081093682	43.2737	28.6253	30.1288	36.1269	33.5546	38.4595	15.5395232132453	40.3694	36.2049	32.1881	36.3428	43.2694	36.351	10.2754760063549
Fig 2	F	ENSMUSG00000006930	Hap1	MGI:1261831	DL	Essential	chr11	Highly variable	Highly variable	Highly variable	12.5057	12.3522	7.4028	12.2781	12.7135	14.8074	20.3891689615512	4.16543	11.7075	9.44712	10.4244	12.4919	10.1411	30.2227859053071	10.4163	11.3279	12.825	10.3305	4.7713	8.62543	28.660363771642
Fig 2	F	ENSMUSG00000007476	Lrrc8a	MGI:2652847	DL	Essential	chr2	Highly variable	Variable	Variable	3.04883	2.67705	4.26881	2.35521	2.5241	2.39147	25.2476863342644	2.6469	2.51131	2.28863	2.19723	2.81329	1.37997	21.9851001719727	2.22445	2.6944	2.66676	1.46466	1.36903	1.97819	27.6837936437439
Fig 2	F	ENSMUSG00000007850	Hnrnph1	MGI:1891925	CL	Essential	chr11	Very Stable	Very Stable	Very Stable	661.003	674.727	726.508	687.502	683.267	633.307	4.55637217760499	623.426	640.556	606.549	688.838	580.675	636.853	5.79124906609643	644.503	694.418	649.074	763.413	730.252	768.531	7.7109362911688
Fig 2	F	ENSMUSG00000007867	Ift43	MGI:1923661	DL	Essential	chr12	Variable	Very Stable	Very Stable	19.7958	22.3692	20.1357	22.0757	23.0783	17.5249	9.94383031473413	19.1635	18.1268	20.0857	19.5527	18.1994	23.3672	9.77105349520816	21.7128	24.2839	19.805	25.3101	20.7148	22.3904	9.38965794284678
Fig 2	F	ENSMUSG00000008373	Prpf31	MGI:1916238	CL	Essential	chr7	Very Stable	Very Stable	Very Stable	33.1995	32.7007	33.1943	32.8906	31.1325	29.8434	4.26321029196848	30.0961	28.0398	27.1592	33.621	30.3067	24.9809	10.3004244836995	33.1471	32.6539	29.2487	27.8047	28.0309	34.743	9.52563221888043
Fig 2	F	ENSMUSG00000008450	Nutf2	MGI:1915301	CL	Essential	chr8	Very Stable	Very Stable	Stable	44.3004	45.9463	43.7997	44.5974	46.7761	41.2685	4.29698208390478	43.7019	41.3124	42.4453	44.7272	46.075	38.4217	6.33799356341013	42.1643	49.4113	41.283	48.7714	56.7197	44.6409	12.1758569486095
Fig 2	F	ENSMUSG00000008658	Rbfox1	MGI:1926224	DL	Essential	chr16	Highly variable	Highly variable	Variable	11.359	9.52017	10.9472	9.99457	9.72557	14.2499	16.0616857228093	3.0143	13.2803	11.3501	9.28797	8.88126	5.01379	45.4076873247177	7.3754	7.74841	9.7564	5.18279	5.56002	5.79431	25.1515678317582
Fig 2	F	ENSMUSG00000008690	Ncaph2	MGI:1289164	CL	Essential	chr15	Stable	Variable	Variable	42.3558	40.4264	39.916	37.7218	42.2068	36.7533	5.74585989462014	41.9706	36.1803	40.3103	42.1911	43.4123	64.2996	22.1645	46.3164	40.304	38.9661	65.2333	71.0286	44.5525	26.6552262964764
Fig 2	F	ENSMUSG00000008958	Vps72	MGI:1202305	DL	Essential	chr3	Stable	Very Stable	Stable	53.7764	55.114	53.3343	51.1913	52.4993	46.4727	5.82967263103168	46.5889	46.8249	48.0083	54.0226	50.9933	53.2855	6.55635946122577	58.3333	51.0637	50.631	64.7289	67.2056	51.1066	12.9942339219228
Fig 2	F	ENSMUSG00000008976	Gabpa	MGI:95610	DL	Essential	chr16	Stable	Very Stable	Stable	20.8629	21.4381	21.5521	22.2453	21.2833	18.9307	5.37935870210481	23.8362	21.1252	22.9038	21.3013	20.2505	20.8	6.32207966483148	21.2187	21.1868	19.9981	16.2357	17.1425	23.4606	13.7080909342311
Fig 2	F	ENSMUSG00000009013	Dynll1	MGI:1861457	CL	Essential	chr5	Very Stable	Very Stable	Very Stable	104.655	95.6229	97.8774	109.254	101.51	100.85	4.78157381181292	109.746	108.523	99.8592	104.631	109.209	96.8751	5.13833841801218	96.9879	110.524	105.919	121.167	120.434	114.884	8.27940804876817
Fig 2	F	ENSMUSG00000009079	Ewsr1	MGI:99960	CL	Essential	chr11	Very Stable	Variable	Variable	442.626	406.597	451.069	416.88	406.994	403.761	4.85142842416149	399.118	402.367	397.601	416.587	395.742	629.456	21.1392719085102	463.683	421.092	396.974	664.805	676.247	429.633	24.9995353329005
Fig 2	F	ENSMUSG00000009535	Rnmt	MGI:1915147	CL	Essential	chr18	Very Stable	Stable	Stable	15.6126	16.3489	15.9579	16.2169	15.2433	17.0161	3.8364986127654	13.5649	17.7638	17.1369	15.3774	14.4291	13.0413	12.5644121884227	15.3551	15.2482	16.4511	13.2099	12.0619	18.1191	14.4811795593867
Fig 2	F	ENSMUSG00000009555	Cdk9	MGI:1328368	CL	Essential	chr2	Very Stable	Very Stable	Very Stable	34.3411	31.4345	32.6062	32.3914	31.2036	30.8794	3.95707839918988	30.0095	28.3406	26.9363	32.1586	31.4361	28.662	6.69881601194206	37.4345	30.5326	29.7544	34.257	31.7369	29.6767	9.50880861992451
Fig 2	F	ENSMUSG00000009640	Dmap1	MGI:1913483	CL	Essential	chr4	Variable	Stable	Variable	19.1548	15.8504	18.0295	14.8524	18.4399	15.4827	10.5445315400258	15.7617	14.0994	14.2499	15.0537	17.423	19.1914	12.4752933142787	15.8221	15.2953	15.4353	21.9735	24.1766	18.1321	20.4359020538145
Fig 2	F	ENSMUSG00000009647	Mcu	MGI:3026965	DL	Essential	chr10	Stable	Variable	Very Stable	12.3233	12.3947	13.4428	12.5152	13.6807	13.841	5.33753971947869	16.6227	15.3357	15.6454	12.1405	14.9416	10.0204	17.7699854110934	11.4072	11.9161	14.8364	11.7253	11.0061	11.5206	11.522381895437
Fig 2	F	ENSMUSG00000009741	Ubp1	MGI:104889	DL	Essential	chr9	Very Stable	Stable	Stable	48.3121	50.0311	50.5077	49.3071	51.9863	49.8288	2.45987225555118	50.7538	51.6626	48.158	52.8079	53.3266	72.4763	16.0747450960593	51.8088	50.1412	50.4264	67.1035	71.0315	49.9065	17.0168161184088
Fig 2	F	ENSMUSG00000009863	Sdhb	MGI:1914930	CL	Essential	chr4	Very Stable	Very Stable	Very Stable	51.7433	55.7207	57.3213	56.6054	58.1576	58.1424	4.28479556060582	58.423	57.0121	58.5238	62.3075	66.9322	48.7503	10.3059170419238	58.3891	60.0523	56.0072	53.2037	53.6961	65.7562	8.10364621733352
Fig 2	F	ENSMUSG00000010110	Stx5a	MGI:1928483	CL	Essential	chr19	Very Stable	Very Stable	Variable	56.4949	56.3903	58.0623	55.5815	57.3603	56.2774	1.54960269854848	73.4876	70.5124	61.0974	56.7004	63.4336	71.6882	10.1571737474153	58.0334	55.8096	62.4457	85.3325	79.6884	57.3888	19.2014921202347
Fig 2	F	ENSMUSG00000010461	Eya4	MGI:1337104	DL	Essential	chr10	Highly variable	Very Stable	Stable	10.5517	10.5415	12.8744	10.4781	10.7834	8.38762	13.4190648813285	13.1625	10.8579	12.1562	12.6675	10.3215	13.2824	10.1797698264008	12.2134	10.5383	10.6012	8.67339	7.32491	11.4875	17.9490130767076
Fig 2	F	ENSMUSG00000010554	Mettl16	MGI:1914743	CL	Essential	chr11	Variable	Stable	Very Stable	6.50091	5.61187	7.32604	6.16984	6.43187	5.79814	9.65204128068705	6.00177	5.6413	6.3378	6.17087	6.84553	4.59582	12.9065362675196	5.69777	6.64138	6.04659	4.80779	6.20594	6.27281	10.7045086673907
Fig 2	F	ENSMUSG00000010608	Rbm25	MGI:1914289	CL	Essential	chr12	Very Stable	Very Stable	Variable	123.412	131.216	125.581	121.983	125.953	121.505	2.85673405995608	123.367	127.618	111.533	117.661	112.363	139.869	8.77724119315216	107.465	120.761	117.185	158.726	166.409	109.359	19.8665569136936
Fig 2	F	ENSMUSG00000010914	Pdhx	MGI:1351627	DL	Essential	chr2	Very Stable	Variable	Stable	13.2552	13.0963	13.8854	14.2571	13.9912	14.3503	3.76018595568741	12.0792	13.2979	13.9232	14.3344	11.9709	7.53639	20.2758458338734	11.7467	13.0016	13.1119	9.88559	10.5291	14.2047	13.7331291121079
Fig 2	F	ENSMUSG00000011179	Odc1	MGI:97402	DL	Essential	chr12	Very Stable	Highly variable	Highly variable	118.917	119.036	115.915	119.033	123.969	113.083	3.08202704632933	142.591	119.532	133.075	120.469	153.934	321.345	47.0079952851437	154.674	120.929	112.732	287.771	300.254	124.139	47.3934509828247
Fig 2	F	ENSMUSG00000011254	Thg1l	MGI:1913878	CL	Essential	chr11	Very Stable	Stable	Stable	9.47404	9.52736	9.8517	9.78565	10.2258	9.67173	2.7867887496319	11.8916	9.97472	10.3158	10.5579	11.7709	7.43642	15.6570945416225	7.73866	9.42977	9.57386	7.79586	8.98273	10.3748	11.6157874572862
Fig 2	F	ENSMUSG00000011837	Snapc2	MGI:1914861	CL	Essential	chr8	Variable	Stable	Very Stable	10.8753	9.95137	9.67504	9.2192	10.625	8.77707	8.17128754006236	9.41337	8.09796	8.59668	10.911	11.9941	8.75599	15.7210147846205	9.05182	9.93555	10.646	10.0187	11.2324	9.73999	7.46189869493575
Fig 2	F	ENSMUSG00000012117	Dhdds	MGI:1914672	CL	Essential	chr4	Very Stable	Stable	Stable	14.5428	14.372	15.1227	15.5258	14.5606	14.4968	3.06422713400126	14.4319	13.4301	14.6488	15.6463	13.594	10.2903	13.4572752148885	13.7563	12.9108	14.7973	10.5823	9.10834	12.3683	17.0631440708589
Fig 2	F	ENSMUSG00000013160	Atp6v0d1	MGI:1201778	DL	Essential	chr8	Very Stable	Very Stable	Very Stable	37.1425	37.8028	38.3072	36.6699	36.8222	38.3429	1.96917284066699	30.7526	40.3653	35.1977	38.5346	40.8092	39.3185	10.2852490589928	36.0068	35.922	36.2184	42.4429	35.4831	33.8469	8.08470222030747
Fig 2	F	ENSMUSG00000013236	Ptprs	MGI:97815	DL	Essential	chr17	Very Stable	Highly variable	Variable	77.6406	80.4632	72.0919	73.7845	81.7382	75.1557	4.9564873240481	55.6974	73.7695	74.2044	75.5969	84.6472	138.081	33.7924210368021	76.595	75.5417	80.5741	129.125	119.405	67.5502	28.3592334093744
Fig 2	F	ENSMUSG00000013593	Ndufs2	MGI:2385112	DL	Essential	chr1	Very Stable	Very Stable	Stable	79.3501	82.4981	84.6937	80.4848	84.441	77.9479	3.38360029212766	78.5382	82.9197	85.752	87.7884	89.3354	90.3296	5.16125942309204	84.3354	79.9321	81.4694	105.461	108.367	88.8079	13.5986032126063
Fig 2	F	ENSMUSG00000013787	Ehmt2	MGI:2148922	DL	Essential	chr17	Stable	Variable	Variable	45.9806	42.5843	47.0758	41.5126	44.382	40.6541	5.82262204964405	39.0032	37.6699	40.7363	45.2033	50.1177	61.3896	19.5748121665693	43.693	44.3747	44.0075	64.9661	66.3355	39.0206	23.7725866699431
Fig 2	F	ENSMUSG00000013822	Elof1	MGI:1913376	DL	Essential	chr9	Very Stable	Variable	Stable	50.3884	45.8309	51.1253	48.5556	45.5441	48.5436	4.73216749667022	47.605	44.4038	46.9486	53.5364	54.6887	29.5401	19.6140049973991	40.3654	52.7102	46.5197	41.9185	40.7957	58.8349	16.0020840941672
Fig 2	F	ENSMUSG00000013833	Med16	MGI:2158394	DL	Essential	chr10	Stable	Very Stable	Stable	9.59934	8.51642	9.65661	8.25796	8.94808	8.30536	7.07626504421858	8.04357	8.7651	8.86342	9.01135	10.7842	10.132	10.8205836887448	8.05726	9.35599	8.94205	9.38643	10.5935	7.36505	12.6067078584951
Fig 2	F	ENSMUSG00000013936	Myl2	MGI:97272	DL	Essential	chr5	Variable	Highly variable	Highly variable	55.6044	52.684	52.9794	49.3374	67.9792	53.5312	11.7567700184266	103.701	56.1062	95.5445	70.7149	70.2177	51.2072	28.1829519531678	73.3676	64.0288	48.7313	6.2213	113.489	42.3824	61.4641998678865
Fig 2	F	ENSMUSG00000014030	Pax5	MGI:97489	DL	Essential	chr4	Highly variable	Highly variable	Highly variable	1.10906	1.31357	1.39328	1.24444	1.11626	1.00956	12.0268808885009	0.02115	1.29235	1.14144	1.05953	0.83792	0.788616	52.5873509800484	1.80588	1.67975	1.82004	2.29563	0.397574	0.829822	48.2557949630216
Fig 2	F	ENSMUSG00000014232	Cluap1	MGI:1924029	DL	Essential	chr16	Very Stable	Very Stable	Very Stable	14.7693	15.5255	15.8242	15.4821	16.1729	16.2243	3.43877992737801	13.7116	14.9251	13.5757	14.8	13.2822	14.658	5.04957032687949	16.4132	14.4919	15.1943	14.5296	14.4447	15.1379	5.00753622478545
Fig 2	F	ENSMUSG00000014245	Pigl	MGI:2681271	DL	Essential	chr11	Stable	Stable	Very Stable	4.44734	4.17069	4.56	3.88786	4.25697	3.74672	7.53002235471871	5.08934	3.53113	3.87656	4.00648	4.72013	3.89023	14.1166027504589	4.89231	4.86848	4.73305	4.33779	5.60728	4.87309	8.41331172042678
Fig 2	F	ENSMUSG00000014301	Pam16	MGI:1913699	CL	Essential	chr16	Highly variable	Highly variable	Highly variable	17.7556	13.9008	15.3298	12.3162	12.9233	15.0125	13.4615834998531	16.1552	13.8323	13.7957	15.6264	25.2657	23.5284	27.9937031059309	15.8708	15.4169	12.9732	29.815	30.1591	17.9434	37.4264673980786
Fig 2	F	ENSMUSG00000014355	Anapc1	MGI:103097	CL	Essential	chr2	Very Stable	Variable	Stable	29.0515	28.5529	29.9411	29.2761	28.8249	26.6486	3.8901767493225	28.5375	28.4842	31.0698	27.9577	31.6455	48.5235	24.1448033851755	27.8993	28.4243	28.8125	37.1995	40.0199	31.7351	15.7904643196278
Fig 2	F	ENSMUSG00000014402	Tsg101	MGI:106581	CL	Essential	chr7	Very Stable	Very Stable	Very Stable	67.3505	66.2192	65.9667	70.4883	66.0936	67.172	2.53722842977447	53.4962	63.1881	60.2249	67.0565	58.4231	62.2855	7.58902550020351	66.4926	68.5898	65.7021	65.2018	63.8504	76.6722	6.85294309531965
Fig 2	F	ENSMUSG00000014550	Rbsn	MGI:1925537	DL	Essential	chr6	Very Stable	Very Stable	Very Stable	10.9813	10.4982	11.1726	10.7726	10.5023	11.1564	2.81375774031375	10.4343	11.2818	11.4087	11.701	10.2903	9.41578	8.01123626425231	10.4934	10.9448	10.4122	8.85422	8.32128	10.834	11.0977146865029
Fig 2	F	ENSMUSG00000014551	Mrps25	MGI:1928140	CL	Essential	chr6	Variable	Stable	Stable	10.421	9.48107	12.2452	12.3794	10.8422	11.701	10.1378439057293	13.1922	9.91374	8.59397	9.58292	10.6096	10.3225	14.9444928081874	8.61022	13.7569	10.3497	11.3857	10.9543	11.0152	15.1328014974699
Fig 2	F	ENSMUSG00000014704	Hoxa2	MGI:96174	DL	Essential	chr6	Highly variable	Highly variable	Stable	10.4214	9.80981	13.2151	10.522	11.4498	6.55472	21.2759419133784	5.38211	12.2109	9.11406	10.5863	7.68851	7.53284	27.7208120661149	8.58953	10.0014	8.21427	9.78146	7.51586	10.4701	12.7351033122035
Fig 2	F	ENSMUSG00000014956	Ppp1cb	MGI:104871	CL	Essential	chr5	Very Stable	Very Stable	Very Stable	68.8651	69.4548	72.4721	72.8049	68.0463	67.8865	3.12099243835772	70.3169	71.389	74.095	71.4079	66.2293	73.1146	3.85443245405659	66.4407	71.5118	69.2454	60.5579	62.2075	80.384	10.4971227048982
Fig 2	F	ENSMUSG00000015053	Gata2	MGI:95662	DL	Essential	chr6	Variable	Stable	Stable	4.026	5.01144	4.80858	4.0399	4.53878	4.61814	8.92086728589212	3.06181	3.04636	4.08879	4.35442	4.01937	4.40388	16.1469947282634	4.71006	3.17975	3.07679	3.68586	4.01262	3.15721	17.5969400278765
Fig 2	F	ENSMUSG00000015134	Aldh1a3	MGI:1861722	DL	Essential	chr7	Highly variable	Highly variable	Stable	3.88944	4.73529	5.17577	3.76812	4.63969	4.7894	12.2685417169419	4.18023	3.37885	3.83069	3.41384	4.45368	1.2995	32.7969860008454	3.55525	2.95825	4.04265	2.40978	3.58136	3.47244	17.0954
Fig 2	F	ENSMUSG00000015243	Abca1	MGI:99607	DL	Essential	chr4	Variable	Highly variable	Highly variable	5.5593	5.79375	6.13618	6.18743	6.16201	7.29022	9.61198179000075	6.81128	7.07228	7.00937	5.68798	5.42603	2.59112	29.5796752119544	4.85824	5.28702	6.59623	2.51772	2.62684	5.33758	35.9095464544649
Fig 2	F	ENSMUSG00000015305	Sash1	MGI:1917347	DL	Essential	chr10	Very Stable	Very Stable	Stable	9.16173	9.15897	9.71998	8.85186	8.65297	9.06443	3.97459331795394	8.75185	9.50717	9.68728	8.51081	8.6055	7.81983	7.81259186144063	7.56783	7.71227	8.1183	5.83159	5.37088	6.55994	16.2005985053471
Fig 2	F	ENSMUSG00000015341	Golga7	MGI:1931029	DL	Essential	chr8	Very Stable	Very Stable	Very Stable	76.3695	73.5431	75.1623	75.7932	76.6787	71.113	2.82302983957238	75.2912	76.3308	71.9657	76.6019	73.6242	71.6089	2.92211162768031	74.069	79.0684	75.0886	81.5719	80.8046	86.3124	5.66962470341862
Fig 2	F	ENSMUSG00000015357	Clpx	MGI:1346017	DL	Essential	chr9	Very Stable	Very Stable	Very Stable	18.7236	17.0301	18.3736	19.0362	18.0189	19.1992	4.32867784725865	19.2288	17.6488	18.0436	19.157	16.8212	20.5954	7.24553195602911	18.7002	16.9539	18.1524	18.3207	17.5732	19.1452	4.33018079137474
Fig 2	F	ENSMUSG00000015536	Mocs2	MGI:1336894	DL	Essential	chr13	Stable	Very Stable	Very Stable	32.9711	34.0993	30.6152	30.7037	32.397	35.2946	5.67279580301213	29.3711	32.7675	32.5738	30.8395	34.3344	26.1082	9.49624949110283	32.0759	31.3309	32.1846	35.4583	35.0028	37.2075	6.91659531808824
Fig 2	F	ENSMUSG00000015647	Lama5	MGI:105382	DL	Essential	chr2	Variable	Highly variable	Highly variable	2.33395	2.35993	2.64913	1.85054	2.33076	2.36343	11.1384937761175	2.85178	1.91509	1.92797	2.29838	3.18758	6.08107	51.6514059343599	2.50598	1.97926	2.47502	5.78172	10.0912	2.23421	77.0757775835258
Fig 2	F	ENSMUSG00000015697	Setdb1	MGI:1934229	CL	Essential	chr3	Stable	Stable	Very Stable	25.8157	25.1132	26.168	25.8825	24.5756	22.7925	5.00170462323161	26.5294	25.0398	24.2087	26.44	27.4101	33.3994	11.995205907606	28.992	28.107	25.6136	29.0036	30.1397	28.801	5.3876503159524
Fig 2	F	ENSMUSG00000015711	Prune1	MGI:1925152	DL	Essential	chr3	Very Stable	Very Stable	Stable	12.9109	12.713	13.5207	13.3713	13.581	13.9383	3.39760373682738	11.6842	13.3278	12.2612	12.6768	15.1586	12.1983	9.63861924726226	13.0977	12.6423	12.762	10.0509	9.39132	12.1308	13.3758293082293
Fig 2	F	ENSMUSG00000015748	Prpf3	MGI:1918017	CL	Essential	chr3	Stable	Variable	Highly variable	24.6863	27.2094	24.8719	27.427	26.3215	23.3433	6.26261193346473	26.6447	25.3325	25.5179	26.8553	24.5265	40.2774	21.2232227835115	26.4103	27.1833	25.4237	43.4551	47.351	25.8621	30.6607269619386
Fig 2	F	ENSMUSG00000015750	Aph1a	MGI:2385110	DL	Essential	chr3	Very Stable	Very Stable	Stable	17.3286	16.2879	17.7065	17.9134	18.1651	17.1263	3.85651669214241	17.9828	16.7626	18.6075	19.2749	21.5252	18.1814	8.56417483273003	16.8839	16.7862	17.8268	22.3724	22.6327	15.6587	16.2125740511127
Fig 2	F	ENSMUSG00000015776	Med22	MGI:98446	CL	Essential	chr2	Stable	Stable	Very Stable	16.2737	14.7689	17.054	16.3088	16.7549	14.9	5.97542120732222	16.5589	14.6487	15.3167	16.2119	20.9189	14.0216	15.119357739478	15.8524	18.8959	17.1381	19.3583	16.6895	17.3063	7.62016224549938
Fig 2	F	ENSMUSG00000015804	Med28	MGI:1914249	CL	Essential	chr5	Very Stable	Variable	Stable	12.1765	10.9477	12.1889	12.1502	11.6187	11.7229	4.11823625282239	10.9711	11.3804	12.6271	12.7739	12.5852	18.4975	20.7617968943945	12.7515	12.0955	12.4945	15.7373	18.0362	13.7347	16.3443183789462
Fig 2	F	ENSMUSG00000015932	Dstn	MGI:1929270	DL	Essential	chr2	Very Stable	Stable	Variable	123.875	131.837	126.31	132.982	129.343	123.024	3.2408155299582	103.019	103.682	106.212	104.436	114.307	141.714	13.3863681674309	118.197	126.968	129.426	181.729	187.25	145.501	19.9280147147773
Fig 2	F	ENSMUSG00000015971	Actr8	MGI:1860775	CL	Essential	chr14	Stable	Stable	Stable	20.2796	22.7357	20.5319	20.4736	21.0359	19.3654	5.40699605097342	17.1613	20.9687	19.8004	21.0281	20.5473	27.3309	15.8798355914935	20.1813	19.1504	18.8872	24.6931	26.6378	20.0056	15.0583946895913
Fig 2	F	ENSMUSG00000015994	Fnta	MGI:104683	CL	Essential	chr8	Very Stable	Very Stable	Very Stable	35.6778	40.1054	38.9452	38.6785	38.3843	38.1301	3.82260050513658	40.4275	38.3414	40.6082	39.87	37.0096	43.2717	5.36425946803414	38.4965	37.2256	40.9737	43.1452	45.8101	41.363	7.54277714903732
Fig 2	F	ENSMUSG00000016481	Cr1l	MGI:88513	DL	Essential	chr1	Very Stable	Stable	Very Stable	17.5023	16.6864	17.0183	17.3329	15.3501	17.1665	4.64721337964843	20.1936	17.5941	18.9814	17.1271	15.5678	12.4314	16.1078988504237	13.4569	13.9826	15.635	14.3835	12.9723	16.9271	10.1227725382814
Fig 2	F	ENSMUSG00000016510	Mtif3	MGI:1923616	DL	Essential	chr5	Stable	Very Stable	Stable	5.99812	5.78635	5.84109	5.70573	6.1471	6.92527	7.40070067743995	6.39218	6.2032	5.97857	6.36461	6.48424	4.90946	9.72482123669828	6.42334	5.42213	5.84093	4.26108	5.12233	6.3467	14.6759092450491
Fig 2	F	ENSMUSG00000016541	Atxn10	MGI:1859293	DL	Essential	chr15	Very Stable	Very Stable	Very Stable	111.482	113.9	107.574	109.728	110.293	118.863	3.54170455191597	84.3478	109.03	103.389	110.612	104.658	117.464	10.718330404057	110.924	111.819	114.773	117.138	105.566	118.413	4.15580949543395
Fig 2	F	ENSMUSG00000016831	Tox4	MGI:1915389	DL	Essential	chr14	Stable	Stable	Very Stable	20.192	20.7557	20.9487	20.6283	19.4741	18.3111	4.99492352852447	17.391	18.0566	17.5776	18.0591	19.4917	22.8716	10.984335574767	18.7255	20.3579	19.3617	21.3678	21.8272	20.7505	5.79216093339347
Fig 2	F	ENSMUSG00000016833	Mrps18c	MGI:1915985	DL	Essential	chr5	Stable	Highly variable	Stable	55.249	57.34	64.2541	66.1832	64.2138	65.7424	7.49768936772767	64.2616	59.178	60.9564	64.0541	50.5115	21.4658	30.7695294238549	60.9061	61.6411	61.2145	41.0497	44.1598	61.7267	17.6821086955357
Fig 2	F	ENSMUSG00000017288	Vps53	MGI:1915549	DL	Essential	chr11	Stable	Variable	Stable	17.373	17.6003	17.7574	16.6809	15.0558	15.7645	6.53562074792525	11.9119	13.6726	15.1848	15.9836	13.7862	9.7649	16.8768612504586	15.1079	14.2775	14.6822	11.2224	9.9702	12.9594	15.8090843449661
Fig 2	F	ENSMUSG00000017299	Dnttip1	MGI:1923483	DL	Essential	chr2	Highly variable	Very Stable	Very Stable	20.9305	19.8554	18.9157	19.6782	20.8662	14.3108	12.9031092288561	19.5745	18.4109	18.2211	21.1769	18.2778	18.9261	5.96655832657081	20.172	19.6437	18.272	19.8006	19.0454	20.1013	3.72419336707809
Fig 2	F	ENSMUSG00000017376	Nlk	MGI:1201387	DL	Essential	chr11	Stable	Stable	Stable	14.632	13.5657	13.6963	14.1348	14.5745	12.0704	6.85333938206039	10.6298	14.0096	14.1937	14.1839	12.8341	10.8345	13.0419931253036	13.934	14.5268	13.4331	9.49342	10.0994	13.6899	17.2098358763059
Fig 2	F	ENSMUSG00000017421	Zfp207	MGI:1340045	CL	Essential	chr11	Very Stable	Very Stable	Very Stable	139.009	137.712	141.812	141.431	140.86	134.619	1.97413229273866	139.852	146.462	138.893	154.605	133.202	134.688	5.66989675538078	137.782	140.203	137.085	128.823	129.852	167.058	9.95679959751413
Fig 2	F	ENSMUSG00000017686	Rhot1	MGI:1926078	DL	Essential	chr11	Very Stable	Very Stable	Very Stable	22.0412	22.6334	21.518	22.6208	23.1468	22.108	2.55876685035417	21.3013	22.356	21.8111	22.5173	22.2977	19.7943	4.72921425083383	22.7699	20.754	23.5687	19.4816	19.1764	23.6809	9.4199952202017
Fig 2	F	ENSMUSG00000017715	Pgs1	MGI:1921701	CL	Essential	chr11	Stable	Stable	Variable	8.51146	7.71269	8.63725	8.31713	8.90965	7.42046	6.92973623508694	8.97691	9.0216	7.72843	8.7197	11.3797	8.12926	14.168892455994	7.05772	9.07713	8.96053	12.374	14.1474	9.51809	25.3825274940732
Fig 2	F	ENSMUSG00000017778	Cox7c	MGI:103226	CL	Essential	chr13	Very Stable	Very Stable	Variable	166.036	151.625	149.405	156.664	158.607	167.145	4.59628541308395	155.945	139.657	143.734	145.496	147.447	154.235	4.23767617448774	151.364	153.444	156.801	225.523	236.802	155.976	22.1398744886359
Fig 2	F	ENSMUSG00000017861	Mybl2	MGI:101785	CL	Essential	chr2	Very Stable	Stable	Stable	9.20351	8.25303	8.87641	8.5104	9.25319	8.39511	4.8634255991962	9.49064	7.10548	9.54309	9.4528	11.3425	10.6673	15.0479872511401	8.41459	9.78653	8.03474	11.7992	10.6764	8.7785	15.1658348922173
Fig 2	F	ENSMUSG00000018042	Cyb5r3	MGI:94893	DL	Essential	chr15	Very Stable	Stable	Very Stable	41.7415	40.5846	41.7766	40.1876	41.9727	42.1414	1.95363342144079	39.6754	38.0871	38.6008	39.9658	43.5295	30.2777	11.4529414647354	40.7625	43.9353	40.3859	37.4769	38.0415	42.4733	6.14212859122366
Fig 2	F	ENSMUSG00000018068	Ints2	MGI:1917672	CL	Essential	chr11	Variable	Very Stable	Very Stable	13.8753	15.0368	16.6805	15.5941	14.9059	13.4252	7.87018614526394	15.6695	16.7316	14.2731	16.4425	15.5214	16.6353	5.88569648355754	15.9651	16.0596	14.9336	16.5635	16.4647	18.2265	6.58918029055114
Fig 2	F	ENSMUSG00000018160	Med1	MGI:1100846	CL	Essential	chr11	Very Stable	Very Stable	Stable	12.3753	12.4131	12.878	12.6576	12.8146	11.838	3.05350471076865	12.8545	13.0528	12.3542	13.3858	11.5006	11.4028	6.64278777463177	13.8189	13.0871	12.7831	10.0403	8.8886	12.9991	16.5867855778935
Fig 2	F	ENSMUSG00000018189	Uchl5	MGI:1914848	DL	Essential	chr1	Very Stable	Very Stable	Very Stable	21.5494	24.3469	23.8562	22.7034	23.2469	22.2447	4.50766341797285	24.861	22.2801	24.227	25.1178	22.5584	19.1151	9.76022717145293	21.7444	21.633	23.2791	24.1277	25.7747	24.8894	7.11865510223428
Fig 2	F	ENSMUSG00000018293	Pfn1	MGI:97549	CL	Essential	chr11	Stable	Stable	Stable	208.387	198.299	222.33	193.439	214.367	190.933	6.08489707156322	261.471	206.447	198.146	198.567	262.191	184.116	15.7149372571214	197.126	223.166	227.757	296.953	305.6	245.695	17.3148753376313
Fig 2	F	ENSMUSG00000018339	Gpx3	MGI:105102	DL	Essential	chr11	Variable	Very Stable	Stable	16.5622	18.6211	18.3393	16.725	20.8476	14.9289	11.6206977220077	19.0241	16.8094	16.7038	16.2756	19.6803	17.4882	7.81439934684926	19.9206	18.7498	18.2556	13.5342	23.496	17.5059	17.4781496009228
Fig 2	F	ENSMUSG00000018412	Kansl1	MGI:1923969	CL	Essential	chr11	Stable	Very Stable	Very Stable	24.0999	24.4497	25.2719	23.4898	23.9619	21.6816	5.06605316134473	23.1156	24.4322	22.9378	25.6719	27.4137	29.2432	9.7903531063915	29.045	25.8529	25.7873	25.0597	26.7263	25.6766	5.38858931448796
Fig 2	F	ENSMUSG00000018442	Derl2	MGI:2151483	DL	Essential	chr11	Stable	Very Stable	Stable	14.7948	15.4161	14.5746	14.9009	14.5182	12.9245	5.82050421953946	16.903	16.3871	16.7822	15.4928	15.5302	12.4812	10.519532598468	13.6765	14.3836	14.9386	12.1155	10.8802	15.7809	13.4348686923401
Fig 2	F	ENSMUSG00000018537	Pcgf2	MGI:99161	DL	Essential	chr11	Very Stable	Stable	Very Stable	41.5434	41.6892	40.0568	37.7242	41.7565	37.4984	4.96297823435644	32.955	35.7384	36.3248	40.3511	37.8865	48.1737	13.7410521600341	44.0925	39.2537	40.6245	47.7977	47.1168	38.0519	9.63580236202174
Fig 2	F	ENSMUSG00000018666	Cbx1	MGI:105369	DL	Essential	chr11	Stable	Very Stable	Very Stable	129.652	135.322	144.238	136.943	134.605	115.813	7.19360915907168	132.246	120.536	120.934	137.338	120.525	111.589	7.51581885089797	135.165	132.346	126.64	124.156	123.201	149.694	7.51330509083329
Fig 2	F	ENSMUSG00000018669	Cdk5rap3	MGI:1933126	DL	Essential	chr11	Very Stable	Variable	Highly variable	25.8014	27.6181	24.4305	25.7433	27.3115	25.2711	4.68418222957903	25.0697	24.6991	24.5165	27.9083	27.5811	39.0164	19.667293104473	23.8218	22.4835	25.3164	46.1591	50.0734	28.1714	37.2667681679199
Fig 2	F	ENSMUSG00000018736	Ndel1	MGI:1932915	DL	Essential	chr11	Stable	Very Stable	Very Stable	17.764	19.9353	20.3886	18.1139	19.0951	20.3568	5.91970313107169	17.836	20.2177	21.7595	19.9793	19.8207	17.301	8.45027268172874	17.3008	16.1876	20.1745	18.7904	19.658	17.7163	8.24896194335832
Fig 2	F	ENSMUSG00000018858	Mrpl58	MGI:1915822	DL	Essential	chr11	Highly variable	Stable	Stable	24.548	25.0127	17.1169	19.4629	22.7169	20.6204	14.2388943751817	18.3617	17.6381	25.9383	22.6082	19.8973	20.8824	14.5827207664754	20.7442	21.3771	19.5663	23.5644	20.1338	29.9322	17.1616657400815
Fig 2	F	ENSMUSG00000018900	Slc22a5	MGI:1329012	DL	Essential	chr11	Highly variable	Stable	Very Stable	4.08974	4.15879	4.81711	3.81548	3.31282	4.39902	12.4775809649519	3.88067	3.60598	4.07312	3.76824	4.37269	5.00841	12.3842875304488	3.67312	3.80626	4.19365	3.70774	4.62013	4.49868	10.1506056575854
Fig 2	F	ENSMUSG00000018923	Med11	MGI:1913422	CL	Essential	chr11	Stable	Stable	Stable	11.1479	10.7274	10.5796	11.0812	12.6808	11.4297	6.68156970659515	11.6554	10.1551	10.5285	12.0964	12.716	8.16436	15.0804718871877	8.78421	10.7918	11.836	11.6554	10.7358	13.2547	13.3005162072326
Fig 2	F	ENSMUSG00000018995	Nars2	MGI:2142075	DL	Essential	chr7	Stable	Very Stable	Very Stable	4.46886	4.29492	4.53784	4.85621	4.1224	4.79912	6.28542055548034	4.54424	4.44621	4.42226	4.32295	4.26329	4.49485	2.3880073434677	4.27038	4.64799	4.78159	4.11395	4.10518	4.07676	7.07576331178276
Fig 2	F	ENSMUSG00000018999	Slc35b4	MGI:1931249	DL	Essential	chr6	Very Stable	Stable	Stable	7.22588	7.94128	7.80813	7.38942	7.96557	7.95372	4.20015985186309	8.29643	7.37652	7.80199	8.03025	8.10737	5.97318	11.2683989827519	6.93043	8.24507	7.67902	5.30473	5.88209	7.27859	16.0916532378301
Fig 2	F	ENSMUSG00000019054	Fis1	MGI:1913687	DL	Essential	chr5	Very Stable	Very Stable	Very Stable	85.4445	80.0878	80.689	80.5915	78.0842	82.7608	3.11231267954393	80.4598	78.3567	74.2491	83.2908	82.5763	71.7815	5.88622569165501	75.1815	83.3271	84.6357	93.8854	96.7463	99.1469	10.4264694573837
Fig 2	F	ENSMUSG00000019173	Rab5c	MGI:105306	DL	Essential	chr11	Very Stable	Very Stable	Very Stable	41.1242	38.2113	40.9336	38.9504	41.7872	39.6052	3.47757703102368	45.1705	41.6694	42.0394	41.9607	50.0952	40.1799	8.29526339447561	37.4304	39.2962	40.2878	49.5874	46.3266	41.7906	10.857082739081
Fig 2	F	ENSMUSG00000019188	H13	MGI:95886	DL	Essential	chr2	Stable	Very Stable	Very Stable	31.2796	29.3753	27.5225	29.1185	26.3519	27.679	6.08618541878641	22.4564	21.3614	20.5764	21.7393	27.5251	22.2235	10.9548315858484	27.0639	26.3658	28.6645	27.648	25.3479	27.997	4.39122747952845
Fig 2	F	ENSMUSG00000019210	Atp6v1e1	MGI:894326	CL	Essential	chr6	Stable	Very Stable	Stable	53.6813	58.4609	54.3858	54.6492	60.8603	60.5508	5.69988878807545	47.4597	63.6136	57.5482	55.7018	50.9751	50.7266	10.7267240354917	54.6646	49.7514	53.5222	42.3702	41.804	59.1264	13.8753891114984
Fig 2	F	ENSMUSG00000019302	Atp6v0a1	MGI:103286	DL	Essential	chr11	Very Stable	Stable	Variable	20.8639	21.8383	22.5969	21.1916	22.029	22.1812	2.96014768625166	17.9713	27.2677	24.8048	21.2165	26.1131	24.6887	14.5979538125686	20.3655	21.2317	23.9392	32.3884	29.6137	18.8716	22.3025323510146
Fig 2	F	ENSMUSG00000019539	Rcn3	MGI:1277122	DL	Essential	chr7	Stable	Stable	Variable	62.0859	65.4463	65.5517	63.2617	65.4173	75.0642	6.95226483296733	78.6131	59.301	71.5845	65.8805	83.6007	87.2679	14.4370667588364	68.1836	62.71	75.0819	112.848	109.007	61.9588	28.4281164441788
Fig 2	F	ENSMUSG00000019564	Arid3a	MGI:1328360	DL	Essential	chr10	Variable	Variable	Stable	5.09081	5.0135	5.81736	5.40322	5.21729	4.22373	10.2868305166841	5.59033	4.98217	3.86725	5.41422	6.24874	4.36855	16.9947481327425	5.93964	5.86786	5.73477	4.16542	5.20451	5.54433	12.2759647318913
Fig 2	F	ENSMUSG00000019715	Gle1	MGI:1921662	CL	Essential	chr2	Very Stable	Very Stable	Very Stable	17.0439	16.4598	16.9055	16.1467	16.5191	15.4588	3.48200958913437	16.7429	16.4293	18.1896	17.2388	16.633	17.2651	3.72769329959462	14.2327	15.7806	15.6028	16.0676	15.2989	15.6089	4.14129971195129
Fig 2	F	ENSMUSG00000019774	Mtrf1l	MGI:1918830	DL	Essential	chr10	Variable	Very Stable	Stable	4.43065	5.30778	4.97766	5.67901	6.01492	5.35858	10.4056912051379	5.97562	5.241	5.46767	5.23449	5.09336	6.2225	8.24559326912951	5.05382	5.03896	4.54466	6.32265	5.21054	4.91209	11.6392254145979
Fig 2	F	ENSMUSG00000019802	Sec63	MGI:2155302	CL	Essential	chr10	Very Stable	Stable	Very Stable	28.5671	29.6526	29.8344	29.3923	29.4754	27.6366	2.87424356396162	29.8194	29.8221	29.4366	30.2877	28.9869	38.5751	11.751835670454	30.1202	28.4235	26.0956	29.2667	28.7907	29.2895	4.82030532746559
Fig 2	F	ENSMUSG00000019804	Snx3	MGI:1860188	DL	Essential	chr10	Very Stable	Very Stable	Variable	53.2607	50.6211	51.9992	50.4249	54.1658	55.317	3.73028637582615	61.2133	50.6865	58.5684	52.655	60.6533	61.8831	8.2851116302949	47.3215	51.5352	53.6897	72.0368	68.9022	41.1684	21.8690842679792
Fig 2	F	ENSMUSG00000019813	Cep57l1	MGI:1915511	DL	Essential	chr10	Stable	Variable	Very Stable	7.12197	8.40895	8.56707	7.23782	7.90974	7.99373	7.51930497864787	7.95998	7.26405	7.71732	7.25075	7.37371	12.2805	23.6681121662508	7.75473	7.77562	8.20584	8.94325	9.83578	7.9751	9.77002949335533
Fig 2	F	ENSMUSG00000019826	Zbtb24	MGI:3039618	DL	Essential	chr10	Very Stable	Very Stable	Very Stable	7.50489	8.20377	8.05382	7.45388	7.67152	7.5493	4.05210973653499	6.34853	6.72146	7.42336	7.30451	7.43575	5.85993	9.52229036526587	7.45344	7.37025	6.48526	7.47445	7.58488	6.02072	9.19200108887997
Fig 2	F	ENSMUSG00000019841	Rev3l	MGI:1337131	CL	Essential	chr10	Highly variable	Highly variable	Highly variable	13.4289	21.1603	13.1241	15.8395	12.1133	14.8869	21.5595568556874	13.404	15.1656	22.9838	15.3161	14.0946	11.1954	26.1932368055381	15.2188	10.91	17.341	9.32789	7.95128	13.7077	29.1703189296679
Fig 2	F	ENSMUSG00000019843	Fyn	MGI:95602	DL	Essential	chr10	Variable	Stable	Stable	29.5497	29.5844	28.0349	30.0407	28.2141	34.5817	7.94681568726741	23.2762	30.0705	31.2176	29.2958	30.3157	23.6533	12.6786059934463	28.1201	27.7716	30.8045	26.3683	23.6791	21.2107	12.9974375001066
Fig 2	F	ENSMUSG00000019849	Prep	MGI:1270863	DL	Essential	chr10	Stable	Stable	Stable	7.86193	7.9719	8.29585	8.05957	7.43233	6.80016	6.97863289866492	7.47361	7.35382	7.73059	8.2956	8.53959	5.88361	12.4156083358461	7.14706	7.91472	6.97238	6.23625	5.55214	7.42346	12.383278313982
Fig 2	F	ENSMUSG00000019857	Asf1a	MGI:1913653	DL	Essential	chr10	Highly variable	Highly variable	Highly variable	26.4527	24.7355	51.8525	27.4991	50.6204	23.2802	39.2630200952033	22.1237	49.2037	23.0995	26.7812	56.1936	25.6884	43.9122743130398	25.1969	55.9672	25.4439	56.8464	28.5866	27.7368	41.9796511585233
Fig 2	F	ENSMUSG00000019864	Rtn4ip1	MGI:2178759	DL	Essential	chr10	Stable	Variable	Very Stable	6.00819	5.97066	5.63812	6.0445	5.40259	5.30921	5.66651208211761	5.61266	5.03651	4.74892	5.10007	6.91512	3.36571	22.5441400852487	5.03196	5.33195	5.31984	5.4018	4.87289	6.29332	9.18469303397685
Fig 2	F	ENSMUSG00000019897	Ccdc59	MGI:1289302	CL	Essential	chr10	Stable	Variable	Stable	16.6689	18.1744	18.9893	15.6762	18.5183	16.9444	7.24591354446914	22.0603	15.9579	17.7869	17.7081	20.1153	25.5575	17.6586520478725	19.3368	17.8042	19.3873	26.1716	25.4462	18.3855	17.6004376062619
Fig 2	F	ENSMUSG00000019923	Zwint	MGI:1289227	DL	Essential	chr10	Very Stable	Stable	Variable	109.312	107.635	102.626	105.803	102.315	104.841	2.61469182398716	92.2745	99.6877	101.741	105.181	111.066	79.2706	11.3616883072371	111.221	108.958	106.404	82.49	71.1652	129.175	20.7535091725518
Fig 2	F	ENSMUSG00000019948	Actr6	MGI:1914269	CL	Essential	chr10	Stable	Very Stable	Stable	14.5065	15.8764	16.196	15.0393	14.9874	13.4696	6.5162638682568	14.2007	15.0882	14.003	13.5776	12.3514	16.0323	8.89617753067953	17.1116	15.5613	16.6529	12.6808	12.8042	15.9193	12.7075410234349
Fig 2	F	ENSMUSG00000019969	Psen1	MGI:1202717	DL	Essential	chr12	Very Stable	Very Stable	Very Stable	21.8827	22.6968	21.6108	21.625	20.8461	22.6033	3.16463458990464	22.9119	24.5162	23.3182	22.4459	23.3675	19.7273	7.1182783448024	21.502	20.5626	22.1003	19.6368	16.367	21.0654	10.1898857454476
Fig 2	F	ENSMUSG00000019984	Med23	MGI:1917458	DL	Essential	chr10	Very Stable	Stable	Very Stable	15.0276	15.2193	15.9469	14.755	15.7858	14.0442	4.61275855755914	13.6171	15.6102	15.5253	15.7005	14.419	19.9924	13.9631727288058	14.9713	15.0009	13.9315	16.3227	17.7117	16.5279	8.64152305833276
Fig 2	F	ENSMUSG00000020024	Cep83	MGI:1924298	DL	Essential	chr10	Stable	Variable	Variable	16.3805	16.751	17.6818	18.5322	15.7739	17.9863	6.12026644019233	20.0373	16.9169	18.7763	18.2956	18.5433	26.7668	17.668618690896	19.2782	18.1224	18.5728	28.1201	25.0448	21.5297	18.4635452697905
Fig 2	F	ENSMUSG00000020056	Washc3	MGI:1914532	DL	Essential	chr10	Very Stable	Very Stable	Very Stable	14.1564	13.5247	12.8227	13.7724	14.3546	14.5944	4.6356072271007	14.2569	11.6667	14.3083	11.9769	14.3281	12.2962	9.78214217898276	13.2909	13.6417	12.6646	14.7084	13.7729	13.4575	4.93672007981535
Fig 2	F	ENSMUSG00000020079	Supv3l1	MGI:2441711	CL	Essential	chr10	Variable	Stable	Variable	11.8929	13.0625	14.117	13.3642	12.4989	11.0314	8.68622804119692	12.6401	11.9027	13.2198	12.2867	12.8711	16.3834	12.2329287805886	12.5329	10.953	10.4655	16.7633	16.683	13.0623	20.4369216924266
Fig 2	F	ENSMUSG00000020097	Sgpl1	MGI:1261415	DL	Essential	chr10	Highly variable	Very Stable	Stable	27.6228	29.5264	18.7094	28.8103	17.1966	26.9808	21.7862517726611	28.0739	29.3902	28.1243	27.8671	31.0731	24.3951	7.82516708817822	27.799	28.4084	27.4498	24.1063	21.1065	29.4812	11.9662753004335
Fig 2	F	ENSMUSG00000020132	Rab21	MGI:894308	DL	Essential	chr10	Very Stable	Stable	Stable	15.0973	15.7804	15.6405	15.9188	16.3624	16.0226	2.68384291983478	14.2613	16.7871	16.5302	16.0955	16.2887	11.2798	13.9570833153135	15.4076	15.6071	16.4403	12.8269	11.9889	13.5094	12.3756431410828
Fig 2	F	ENSMUSG00000020153	Ndufs7	MGI:1922656	DL	Essential	chr10	Variable	Stable	Highly variable	18.4149	16.5107	16.5974	14.7325	15.5105	14.8838	8.54425525871656	15.9433	15.6694	15.0872	15.9776	22.0758	17.2532	15.2066650767921	16.5286	18.0599	15.7475	31.8687	38.0035	18.0311	41.0529440339201
Fig 2	F	ENSMUSG00000020160	Meis1	MGI:104717	DL	Essential	chr11	Highly variable	Very Stable	Stable	32.6505	34.7774	44.9425	32.7892	33.7241	29.0977	15.540701578713	33.8761	34.5403	32.023	33.472	29.3604	30.0528	6.5993296758751	36.7785	37.7858	32.5423	30.9151	25.0891	35.1899	14.1337186120719
Fig 2	F	ENSMUSG00000020170	Frs2	MGI:1100860	DL	Essential	chr10	Very Stable	Very Stable	Stable	12.6407	13.2019	13.4302	13.0535	13.0569	12.6771	2.34320912939456	13.9817	13.7568	13.4951	14.1806	13.4061	12.9771	3.17631621902811	13.6648	13.338	13.0938	9.95871	9.76241	12.2719	14.4178908191027
Fig 2	F	ENSMUSG00000020219	Timm13	MGI:1353432	CL	Essential	chr10	Variable	Variable	Stable	16.765	13.4163	16.8782	13.4051	14.9125	13.8941	10.7691340339648	17.0357	13.4345	14.8912	15.5352	21.0456	13.6849	17.7232091796822	15.3037	14.2684	18.3691	22.6869	20.9271	18.5149	17.4804
Fig 2	F	ENSMUSG00000020220	Vps13d	MGI:2448530	CL	Essential	chr4	Variable	Stable	Very Stable	4.75211	4.76841	4.39254	4.76471	3.59125	3.97236	11.3198966738509	4.27146	4.48803	3.92559	3.30524	4.69954	4.42419	12.0052351338095	3.38095	4.06249	3.61118	4.19352	4.38774	4.03688	9.54833406622877
Fig 2	F	ENSMUSG00000020235	Fzr1	MGI:1926790	DL	Essential	chr10	Variable	Variable	Variable	17.5674	16.5583	16.4817	14.6448	17.9245	14.7539	8.43284580605608	15.9575	15.0111	17.776	17.0806	22.1357	26.1108	22.4079615531246	16.7617	17.8915	17.2093	28.713	26.8747	15.7197	27.7745446392293
Fig 2	F	ENSMUSG00000020277	Pfkl	MGI:97547	DL	Essential	chr10	Very Stable	Highly variable	Highly variable	22.325	21.7713	24.9082	23.5877	23.4254	23.4292	4.70093526862537	31.0337	27.217	24.8287	22.3864	34.0874	101.44	75.4660202764195	55.6171	29.4716	25.9315	64.7065	77.9172	22.0247	50.6888749491446
Fig 2	F	ENSMUSG00000020290	Xpo1	MGI:2144013	CL	Essential	chr11	Stable	Variable	Stable	75.7135	79.6878	80.9053	81.2007	78.2191	68.8464	6.02013889769548	85.8742	82.7449	92.3769	80.905	81.091	138.374	23.9060259380958	85.3879	80.4692	72.7378	106.447	108.209	92.9368	15.6469653177423
Fig 2	F	ENSMUSG00000020315	Sptbn1	MGI:98388	DL	Essential	chr11	Stable	Very Stable	Stable	45.0987	46.7854	45.5311	44.0247	42.784	50.1055	5.55753032025908	46.2714	51.8735	50.8383	44.104	46.4388	50.2725	6.43420612737692	61.2582	40.6569	47.2818	44.7464	42.4218	39.461	17.4058729492694
Fig 2	F	ENSMUSG00000020346	Mgat1	MGI:96973	DL	Essential	chr11	Stable	Stable	Very Stable	14.3608	13.3234	13.4013	13.2205	13.55	15.0573	5.29555148769968	16.73	16.8869	14.4204	15.0996	18.466	11.3885	15.9264337353145	12.4774	13.4422	15.1208	14.1598	11.5197	13.1493	9.46815427826077
Fig 2	F	ENSMUSG00000020386	Sar1b	MGI:1913647	DL	Essential	chr11	Stable	Very Stable	Very Stable	32.1276	30.6548	34.2538	33.3009	30.6012	34.8214	5.50999131529224	29.9485	33.4976	35.8743	31.7893	32.8128	27.106	9.52268083918583	34.0101	31.8209	35.3175	34.4611	30.4716	39.9909	9.59689147660588
Fig 2	F	ENSMUSG00000020409	Slu7	MGI:2385598	CL	Essential	chr11	Very Stable	Very Stable	Variable	17.3124	18.1429	17.7183	18.9233	18.869	17.2105	4.14937986870892	15.404	18.6813	17.3937	18.2036	16.2393	18.2717	7.45131574979226	27.2436	16.4826	17.1662	14.3779	14.2462	18.6164	26.7296499340779
Fig 2	F	ENSMUSG00000020412	Ascc2	MGI:1922702	DL	Essential	chr11	Very Stable	Very Stable	Very Stable	14.5664	15.757	15.4035	13.9227	15.1109	14.4549	4.55259324365058	13.988	16.0008	13.46	16.0849	17.0311	14.8775	8.98148075535889	15.4533	15.9304	14.8511	18.2373	18.6708	15.1876	10.0328895499311
Fig 2	F	ENSMUSG00000020430	Pes1	MGI:1890613	CL	Essential	chr11	Very Stable	Very Stable	Very Stable	30.789	30.2322	31.4631	28.8503	29.6048	28.8931	3.50427800124281	30.4091	28.5466	27.6428	29.9412	30.4612	27.7258	4.50092599865747	32.9381	30.4757	28.4055	27.2473	26.7339	32.1986	8.76564917217704
Fig 2	F	ENSMUSG00000020453	Patz1	MGI:1891832	DL	Essential	chr11	Stable	Variable	Stable	22.3598	21.2391	20.5038	19.2688	23.7342	22.6206	7.4398879343455	17.0162	18.8164	18.563	24.2245	26.0374	21.4585	16.8283132046013	21.7195	21.3854	24.7313	19.2266	16.2179	21.2342	13.678589218091
Fig 2	F	ENSMUSG00000020456	Ogdh	MGI:1098267	DL	Essential	chr11	Very Stable	Very Stable	Stable	22.6409	24.256	23.3558	22.6695	23.344	22.8338	2.64948477846209	24.9222	22.7206	25.7561	25.1575	26.8845	22.954	6.54616449573149	20.213	24.4669	23.7288	25.5955	27.8398	19.3427	13.7434977356736
Fig 2	F	ENSMUSG00000020464	Pnpt1	MGI:1918951	CL	Essential	chr11	Variable	Very Stable	Variable	15.6715	18.0139	19.4146	17.8263	15.8052	16.8536	8.32824677898592	21.0532	18.9621	17.6688	17.2784	17.7438	20.3268	8.26977519634057	26.4676	15.5344	15.9757	18.0619	20.2635	19.5664	20.6007548639349
Fig 2	F	ENSMUSG00000020471	Pold2	MGI:1097163	CL	Essential	chr11	Variable	Variable	Variable	15.9665	15.9053	16.4776	14.3919	16.3351	12.9109	9.12943048074055	16.055	13.0574	17.2729	16.0589	20.3505	22.9803	19.9765391506822	16.0478	15.1792	15.6202	21.1682	25.1956	15.8207	22.531103258206
Fig 2	F	ENSMUSG00000020472	Zkscan17	MGI:2679270	DL	Essential	chr11	Variable	Highly variable	Variable	9.24875	9.20078	10.1592	8.96434	9.61418	7.73355	8.85797376053794	8.81349	7.70885	7.48402	9.98367	10.1157	15.6363	30.0483941657154	10.3534	8.78306	8.82022	13.3998	13.9599	8.15105	23.7857402984924
Fig 2	F	ENSMUSG00000020473	Aebp1	MGI:1197012	DL	Essential	chr11	Stable	Highly variable	Highly variable	9.10562	10.0894	10.2724	9.40575	10.3284	10.54	5.72311650450152	10.4328	11.1899	11.197	9.67043	14.1501	21.276	33.3921390750594	7.59929	8.41005	10.8265	25.7746	16.8283	8.04914	55.5431231629263
Fig 2	F	ENSMUSG00000020484	Xbp1	MGI:98970	DL	Essential	chr11	Very Stable	Stable	Very Stable	40.7193	40.9149	42.5417	43.4473	40.6784	42.3278	2.7809005802605	65.7995	61.6056	68.7536	48.4364	59.1142	47.2687	15.2109632488552	40.7558	43.0924	46.7067	44.4648	41.7953	46.6686	5.65440862295428
Fig 2	F	ENSMUSG00000020485	Supt4a	MGI:107416	DL	Essential	chr11	Very Stable	Very Stable	Very Stable	43.8181	45.4674	45.0243	45.2497	43.481	44.7966	1.8053365035775	43.0459	42.431	45.3941	46.2313	44.8433	48.6474	4.99361712065464	45.5573	43.4809	43.1284	45.2875	48.8042	55.8965	10.188778618563
Fig 2	F	ENSMUSG00000020492	Ska2	MGI:1913390	DL	Essential	chr11	Variable	Very Stable	Variable	45.2688	47.7305	46.8416	48.6978	47.4548	38.8531	7.83998772410189	48.9956	47.8251	43.6963	49.5565	51.1371	46.7204	5.38935639503604	49.4006	50.5318	45.9688	35.889	34.8661	57.1574	19.1529878874661
Fig 2	F	ENSMUSG00000020514	Mrpl22	MGI:1333794	DL	Essential	chr11	Variable	Stable	Very Stable	24.6227	23.1007	27.5807	22.1276	26.1271	23.4506	8.33259583864533	23.9263	23.3025	24.2585	26.3683	23.6508	16.6027	14.4381677515822	23.1245	22.7796	24.1614	22.1584	23.2069	26.8761	7.07948271273599
Fig 2	F	ENSMUSG00000020549	Elac2	MGI:1890496	CL	Essential	chr11	Very Stable	Stable	Very Stable	12.6304	12.8295	13.0469	13.8332	13.1833	12.933	3.18180132696145	12.1362	12.3413	11.8701	13.3839	12.3802	8.45922	14.4327691149385	9.94716	13.4293	12.3761	11.4571	13.615	11.5516	11.4143544449112
Fig 2	F	ENSMUSG00000020571	Pdia6	MGI:1919103	DL	Essential	chr12	Very Stable	Very Stable	Variable	155.766	163.167	168.189	166.109	168.287	151.797	4.25981179663816	218.522	190.138	187.251	168.806	197.819	189.592	8.41990864824126	145.274	150.348	159.915	234.856	214.861	176.177	20.3510128179493
Fig 2	F	ENSMUSG00000020572	Nampt	MGI:1929865	DL	Essential	chr12	Very Stable	Highly variable	Variable	12.8182	13.4468	12.6036	12.497	11.8835	12.093	4.41188528064294	14.1271	14.7297	14.984	13.6788	15.4097	48.2069	68.0531368225179	19.4338	16.4765	14.5866	22.9587	22.9135	16.7454	18.6745879632998
Fig 2	F	ENSMUSG00000020576	Nbas	MGI:1918419	CL	Essential	chr12	Very Stable	Stable	Very Stable	5.43434	5.60821	5.74357	5.42094	5.00351	5.2644	4.80133271066541	5.10694	5.1238	5.57355	5.2654	6.43245	4.36449	12.7735190514745	4.49402	5.20279	5.18207	5.66392	4.82882	5.13103	7.74641432129198
Fig 2	F	ENSMUSG00000020594	Pum2	MGI:1931751	DL	Essential	chr12	Very Stable	Very Stable	Variable	54.9385	54.169	55.8417	52.5498	53.1766	49.9222	3.90615946946921	49.9608	51.9012	53.0318	51.9824	47.783	41.101	8.9743687936649	50.9335	50.9384	51.9639	33.7221	31.5627	60.7514	24.6043318188916
Fig 2	F	ENSMUSG00000020608	Smc6	MGI:1914491	CL	Essential	chr12	Very Stable	Stable	Stable	29.2579	30.4078	31.4896	30.7072	30.0598	29.3122	2.83194659368241	30.9566	30.037	31.9424	31.925	28.9272	22.1623	12.5980654404434	27.8177	28.3597	28.3269	22.9637	22.7367	31.9394	13.149769404427
Fig 2	F	ENSMUSG00000020611	Gna13	MGI:95768	DL	Essential	chr11	Very Stable	Stable	Very Stable	13.6542	13.3243	13.5915	13.1011	13.0856	12.399	3.4556729652067	14.1872	13.9052	14.1262	13.1146	14.554	19.1553	14.6052420780147	13.7447	13.6146	13.8514	14.0611	13.7773	14.4913	2.26049433540452
Fig 2	F	ENSMUSG00000020649	Rrm2	MGI:98181	CL	Essential	chr12	Variable	Variable	Stable	79.5964	79.6776	82.9971	82.951	85.5326	68.1336	7.70656866151118	85.962	68.4278	78.0814	85.3758	83.1631	53.5234	16.7490264273159	79.6383	88.7019	69.3457	63.4469	62.8992	86.9006	15.3173621772931
Fig 2	F	ENSMUSG00000020652	Cenpo	MGI:1923800	DL	Essential	chr12	Variable	Very Stable	Stable	5.97362	5.76913	6.36491	5.3542	5.47123	5.07013	8.21582846808884	5.62118	5.21233	5.14781	6.01432	5.55316	6.41438	8.54687138061311	4.98224	5.26246	5.806	6.26295	5.22794	6.77688	12.1504345608767
Fig 2	F	ENSMUSG00000020668	Kif3c	MGI:107979	DL	Essential	chr12	Stable	Variable	Very Stable	17.0289	17.2699	15.3704	15.9962	15.3303	17.3096	5.6900504032564	10.5815	17.173	15.4731	15.6867	16.5233	17.873	16.6908615127926	16.3811	15.8895	16.1599	16.513	13.1962	12.9891	10.7859465407196
Fig 2	F	ENSMUSG00000020705	Ddx42	MGI:1919297	CL	Essential	chr11	Very Stable	Stable	Very Stable	47.4015	47.7282	50.5591	49.7257	50.2789	48.6133	2.71985019202961	44.6739	44.6897	42.856	47.7385	44.1594	59.1211	12.8225817432855	49.2113	46.7479	45.7237	48.9852	49.0449	47.4633	3.02105106440675
Fig 2	F	ENSMUSG00000020716	Nf1	MGI:97306	DL	Essential	chr11	Very Stable	Stable	Stable	9.40574	9.35755	9.56804	9.29246	8.92108	9.27271	2.30882611560635	9.09922	10.427	9.38082	9.99621	8.87306	13.0445	15.1573806472702	10.597	9.57069	10.069	8.65911	7.50512	9.89843	11.9588634280846
Fig 2	F	ENSMUSG00000020718	Polg2	MGI:1354947	CL	Essential	chr11	Variable	Variable	Highly variable	4.02733	3.54456	4.10549	4.26698	5.02016	4.11955	11.4700443026619	4.70758	3.62288	3.66286	3.75535	4.25177	5.98922	21.1007469457505	4.4911	4.5175	4.20738	6.06462	9.22501	4.21783	36.190872349911
Fig 2	F	ENSMUSG00000020739	Nup85	MGI:3046173	CL	Essential	chr11	Very Stable	Highly variable	Highly variable	42.357	44.32	44.5025	42.7008	43.9147	41.3069	2.92987263623269	49.6816	41.855	40.9742	42.738	48.8486	79.368	28.8211285764123	44.7557	43.7966	42.4322	97.1655	106.179	53.1	45.0957580208606
Fig 2	F	ENSMUSG00000020782	Llgl2	MGI:1918843	DL	Essential	chr11	Highly variable	Highly variable	Highly variable	1.47405	1.07659	1.25725	1.11489	1.47747	0.916745	18.5472817180019	1.32158	0.697917	1.12286	1.12802	1.93421	2.33785	42.2758547726783	1.04966	1.18646	0.778964	2.55647	3.74337	1.26056	65.2501458395481
Fig 2	F	ENSMUSG00000020790	Ankfy1	MGI:1337008	DL	Essential	chr11	Very Stable	Stable	Stable	14.3979	15.1948	13.702	14.2881	15.1432	14.6944	3.87896308862076	14.8865	15.6122	15.3916	14.8457	16.7734	11.2559	12.6362737027934	13.2676	13.233	13.9909	10.8746	10.1131	15.428	15.4683210701186
Fig 2	F	ENSMUSG00000020807	4933427D14Rik	MGI:1921727	DL	Essential	chr11	Highly variable	Highly variable	Highly variable	2.80315	6.68365	1.65101	2.52622	1.17147	1.26694	77.0855953409032	4.59171	3.58082	3.19921	1.02733	0.732586	5.19575	59.9140081027935	3.72986	3.99975	2.8273	6.73987	13.8303	3.98501	70.4603314644616
Fig 2	F	ENSMUSG00000020843	Timm22	MGI:1929742	CL	Essential	chr11	Very Stable	Variable	Variable	12.2062	10.8658	11.435	11.5467	11.4244	11.3785	3.74666825084902	11.8742	11.7813	11.9586	13.1983	14.1317	8.15365	17.1727992879291	11.3381	11.2826	11.8069	9.1931	9.16479	15.1446	19.3655095429814
Fig 2	F	ENSMUSG00000020898	Ctc1	MGI:1916214	DL	Essential	chr11	Stable	Highly variable	Highly variable	21.6005	21.2632	22.8002	20.6939	21.9322	18.3749	7.1685512818171	18.6042	19.1692	20.3049	21.5444	21.0006	37.9505	31.8669826679437	21.8267	21.6488	20.7096	37.1166	40.195	21.1165	33.2475212034503
Fig 2	F	ENSMUSG00000020900	Myh10	MGI:1930780	DL	Essential	chr11	Stable	Very Stable	Very Stable	69.9195	72.4676	74.4873	72.1305	70.6452	64.1554	5.02266892585628	81.1021	68.8256	63.5266	74.9781	71.2961	65.8481	9.0287476394137	76.4953	73.5053	69.0778	66.5772	57.4335	65.4054	9.83128872363027
Fig 2	F	ENSMUSG00000020914	Top2a	MGI:98790	CL	Essential	chr11	Variable	Very Stable	Stable	153.883	157.884	163.479	156.458	160.46	124.295	9.37658514548796	163.717	133.265	169.777	156.474	149.104	163.298	8.44560376934279	167.428	160.315	140.184	124.881	134.867	188.814	15.5687463311158
Fig 2	F	ENSMUSG00000020923	Ubtf	MGI:98512	CL	Essential	chr11	Stable	Stable	Very Stable	56.7494	56.3666	65.0998	61.238	64.8467	60.3353	6.21501085479302	62.7363	49.6104	66.0114	64.3196	67.1819	51.6994	12.6447864867798	54.7599	63.1301	58.9521	58.9902	60.1526	55.8559	5.14289400438265
Fig 2	F	ENSMUSG00000020929	Eftud2	MGI:1336880	CL	Essential	chr11	Stable	Very Stable	Very Stable	46.8496	46.9163	48.6484	48.2003	45.5118	41.9873	5.1967927028238	43.6534	41.4495	43.2878	51.6258	52.8991	43.4815	10.5962088948606	45.15	47.7034	43.0625	48.6963	48.4502	51.8026	6.39541801996857
Fig 2	F	ENSMUSG00000020946	Gosr2	MGI:1927204	CL	Essential	chr11	Very Stable	Variable	Stable	25.4362	24.6755	24.6464	25.899	25.2968	26.6877	3.04589685485039	25.9923	26.95	25.3739	26.0897	29.458	15.6007	19.1923481485215	21.1455	24.1465	25.123	22.495	18.0195	26.2284	13.068818070877
Fig 2	F	ENSMUSG00000020954	Strn3	MGI:2151064	DL	Essential	chr12	Stable	Stable	Variable	30.0668	31.4296	33.1829	34.4123	30.638	31.7631	5.08125261325257	31.8976	34.7567	31.4059	35.865	31.8216	24.5686	12.4269649967249	31.0483	32.2693	29.2859	22.0613	19.5972	35.4354	21.7870576745189
Fig 2	F	ENSMUSG00000020962	Gtf2a1	MGI:1933277	CL	Essential	chr12	Stable	Variable	Variable	18.3676	19.7938	20.1793	18.402	19.2248	16.8567	6.37820131496192	17.8841	20.1798	18.229	17.2105	15.5179	11.1268	18.6720330896255	17.2394	17.6241	16.0798	10.9768	10.0429	19.0211	24.6453935036607
Fig 2	F	ENSMUSG00000020964	Sel1l	MGI:1329016	DL	Essential	chr12	Very Stable	Variable	Variable	18.8856	19.2428	20.4946	20.0981	19.7465	19.3345	3.0316397758565	21.2852	23.422	24.0444	18.596	19.2403	14.6185	17.2883281082156	17.282	17.8781	18.9114	13.1296	11.0285	16.0471	19.326669443996
Fig 2	F	ENSMUSG00000020973	Dnaaf2	MGI:1923566	DL	Essential	chr12	Stable	Variable	Variable	6.60738	5.96614	6.74499	6.1808	6.41743	5.54501	7.10121163092726	7.68093	6.24702	6.72697	6.54841	7.49931	4.54659	17.1820554778809	5.85998	6.90944	5.6743	4.05338	4.28771	7.33714	23.4258220670499
Fig 2	F	ENSMUSG00000020978	Klhdc2	MGI:1916804	DL	Essential	chr12	Very Stable	Very Stable	Very Stable	77.8974	76.4489	76.5297	75.5797	72.2124	75.354	2.53304139411433	62.4377	76.5006	73.089	80.0876	75.9374	71.2831	8.31480729499525	74.9797	78.1829	72.0822	73.6301	69.7678	79.1218	4.79614646857898
Fig 2	F	ENSMUSG00000020982	Nemf	MGI:1918305	DL	Essential	chr12	Very Stable	Very Stable	Very Stable	30.3256	28.5756	27.9926	29.0834	27.3501	28.5381	3.5380038563161	24.5223	26.5587	27.9926	28.7995	26.5531	27.9591	5.6405402078942	26.5999	26.6637	27.0593	24.339	23.8454	32.2564	11.157258771999
Fig 2	F	ENSMUSG00000020994	Pnn	MGI:1100514	CL	Essential	chr12	Stable	Very Stable	Stable	92.2845	95.7524	101.343	95.9829	102.252	89.3478	5.21211464401844	102.454	98.5213	95.6447	102.666	86.7364	91.0841	6.61395419668975	94.4134	100.703	90.0283	122.786	132.582	96.8068	16.2518738084509
Fig 2	F	ENSMUSG00000021018	Polr2h	MGI:2384309	CL	Essential	chr16	Very Stable	Very Stable	Stable	23.6959	24.173	23.3113	21.8165	24.1638	22.6065	4.00257359004915	25.849	20.9373	19.8871	23.2795	25.3764	22.7304	10.258531688471	25.0477	22.5759	22.2043	29.1841	28.9515	27.7176	12.0431423509327
Fig 2	F	ENSMUSG00000021048	Mthfd1	MGI:1342005	DL	Essential	chr12	Very Stable	Stable	Very Stable	15.618	15.5319	16.7979	16.6449	16.5543	15.111	4.41124720999489	17.7154	15.1781	17.9317	17.3957	21.9923	15.5662	13.7669376106202	16.0036	18.1899	15.9359	15.9786	18.8318	16.3897	7.60012253553569
Fig 2	F	ENSMUSG00000021113	Snapc1	MGI:1922877	CL	Essential	chr12	Very Stable	Highly variable	Variable	9.19742	9.80076	9.97455	9.57725	9.39925	9.63481	2.89000902188488	9.30325	9.98945	9.88651	9.78795	9.34067	19.5929	35.9150948571711	10.2248	9.12673	10.0805	16.502	15.8388	9.98367	27.5175687634112
Fig 2	F	ENSMUSG00000021114	Atp6v1d	MGI:1921084	CL	Essential	chr12	Very Stable	Very Stable	Very Stable	18.9087	19.6784	18.2629	19.6364	18.9108	19.3337	2.81361360625212	16.5785	19.9493	17.9433	20.0089	19.7191	21.4909	9.02624384564898	18.8003	18.7006	19.165	19.5531	15.9346	20.9279	8.69752
Fig 2	F	ENSMUSG00000021115	Vrk1	MGI:1261847	CL	Essential	chr12	Variable	Very Stable	Very Stable	19.7758	18.6124	19.3656	20.3182	23.0779	19.4758	7.75778287861948	22.1108	18.1272	19.8643	19.8829	19.7348	20.7434	6.52535330922288	21.1373	20.0024	16.9237	18.1146	19.4788	22.0993	9.70823552390659
Fig 2	F	ENSMUSG00000021120	Pigh	MGI:99463	DL	Essential	chr12	Very Stable	Stable	Stable	7.44169	7.73987	7.57169	7.4611	7.96448	6.93243	4.62049812919563	8.10428	8.27562	9.83453	8.15594	6.7043	6.92942	14.0318454830496	8.10999	8.72099	8.03195	6.12564	5.96608	9.22521	17.5588876604225
Fig 2	F	ENSMUSG00000021179	Nrde2	MGI:2670969	CL	Essential	chr12	Variable	Very Stable	Stable	7.46125	7.19758	7.42033	7.5087	6.02198	6.92854	7.98036676665102	5.50487	5.92485	5.7514	6.05567	5.31869	6.24593	5.97698272046423	6.43426	5.30688	6.53495	7.51568	7.19963	5.27499	14.6435798944043
Fig 2	F	ENSMUSG00000021193	Pitrm1	MGI:1916867	DL	Essential	chr13	Stable	Very Stable	Stable	32.2328	32.9961	33.8564	32.0546	30.4723	29.2975	5.24673127793143	38.8572	33.2613	34.3214	36.8758	35.639	43.8181	10.281080412643	32.9155	34.5463	30.2463	43.5995	45.1417	38.8433	15.9680197364981
Fig 2	F	ENSMUSG00000021200	Asb2	MGI:1929743	DL	Essential	chr12	Highly variable	Variable	Highly variable	1.12304	1.27137	1.21807	1.21831	1.52598	1.97192	22.814649225548	2.46297	1.76034	1.64986	1.55129	2.34476	1.29568	25.0251112277215	1.51519	1.05877	1.37601	0.492519	1.16224	0.71174	37.046536101928
Fig 2	F	ENSMUSG00000021218	Gdi2	MGI:99845	DL	Essential	chr13	Very Stable	Very Stable	Very Stable	119.265	124.108	122.38	124.859	119.935	119.728	1.98453167554969	122.236	121.877	118.266	127.095	116.252	103.256	6.93791765365301	126.149	121.659	122.787	105.876	97.74	128.045	10.5027507888271
Fig 2	F	ENSMUSG00000021235	Coq6	MGI:1924408	DL	Essential	chr12	Variable	Variable	Highly variable	8.83995	8.85109	7.90536	9.08243	7.28434	8.34491	8.18290858315796	8.31462	7.30885	9.35463	9.01068	10.1149	12.6555	19.3726734083522	8.54573	10.3233	8.91631	14.0447	17.7607	10.3829	30.5695566752016
Fig 2	F	ENSMUSG00000021244	Ylpm1	MGI:1926195	DL	Essential	chr12	Variable	Very Stable	Very Stable	35.2593	36.0705	34.8104	33.3064	34.9208	28.4171	8.24021062967204	30.1441	34.1936	33.3912	34.2608	29.092	35.2714	7.64589057861448	35.9446	32.2516	32.3894	29.6412	26.7293	30.7315	9.86651306158238
Fig 2	F	ENSMUSG00000021248	Tmed10	MGI:1915831	DL	Essential	chr12	Very Stable	Very Stable	Very Stable	70.0692	69.2971	72.763	69.4507	73.1686	70.6879	2.36177529504938	82.3819	73.8873	80.2968	69.059	75.8871	71.4166	6.78788	72.8583	66.0695	69.6846	71.8589	72.9047	66.0973	4.5590919893443
Fig 2	F	ENSMUSG00000021253	Tgfb3	MGI:98727	DL	Essential	chr12	Highly variable	Stable	Variable	12.9745	15.5309	15.2216	14.4051	15.6327	18.7982	12.4750516939271	19.0669	17.5417	17.7144	13.8702	17.8643	12.7567	15.3450061664507	12.0296	9.91352	14.8848	16.9754	16.5617	8.61324	26.6642712394331
Fig 2	F	ENSMUSG00000021266	Wars1	MGI:104630	CL	Essential	chr12	Variable	Variable	Variable	23.6944	25.0394	27.5625	24.195	23.3179	19.9975	10.2847656482246	19.5891	23.6467	19.0903	23.5442	25.3799	13.6098	20.6909080187462	23.4115	26.5756	22.621	15.3305	12.244	21.164	26.6048564227375
Fig 2	F	ENSMUSG00000021273	Fdft1	MGI:102706	DL	Essential	chr14	Very Stable	Variable	Very Stable	34.9633	34.1438	35.1425	34.5715	36.7971	33.8789	2.97154	35.9883	39.7413	34.7113	35.2432	44.274	58.7614	22.2236908302629	38.8862	43.8728	40.3463	45.2665	40.1138	44.4651	6.37283536193041
Fig 2	F	ENSMUSG00000021276	Cinp	MGI:1914486	CL	Essential	chr12	Variable	Stable	Stable	17.3315	20.904	17.7838	17.6254	20.3409	18.7475	8.02664061961088	21.378	20.362	19.4833	20.3051	20.3294	13.855	14.1428228920923	19.3628	19.9256	18.8659	13.5578	13.9145	17.8878	16.2707201091145
Fig 2	F	ENSMUSG00000021287	Xrcc3	MGI:1921585	CL	Essential	chr12	Variable	Stable	Very Stable	8.59595	7.98442	9.73131	8.57338	8.81435	6.89577	11.1770198514992	8.65992	6.69679	6.86207	8.95549	9.68838	9.29201	15.2150162196685	8.44271	7.98713	8.99293	8.97359	8.47912	9.0997	4.99245423823405
Fig 2	F	ENSMUSG00000021302	Ggps1	MGI:1341724	CL	Essential	chr13	Very Stable	Very Stable	Stable	20.4455	20.6415	20.8276	21.5145	20.0102	19.239	3.7709557788956	17.1135	19.9109	20.5618	19.7109	18.2977	19.1055	6.51495357317283	21.0693	21.6766	21.6595	18.841	16.3475	24.5407	13.526979431933
Fig 2	F	ENSMUSG00000021385	Ippk	MGI:1922928	DL	Essential	chr13	Variable	Very Stable	Stable	3.86368	4.13499	4.11805	4.08997	3.47052	4.54301	8.76516652696704	3.9179	3.64111	3.59218	4.08813	4.17333	3.12662	10.2882557535771	3.82954	4.38028	3.99298	3.01351	3.58296	4.39494	13.5338086605287
Fig 2	F	ENSMUSG00000021392	Nol8	MGI:1918180	CL	Essential	chr13	Very Stable	Variable	Variable	10.6205	11.504	11.9399	11.2792	11.101	10.7561	4.35358109388269	10.9179	10.7364	11.4494	11.7261	10.6747	6.66782	17.9185227161436	10.9824	11.2864	11.2386	8.66239	7.55439	13.107	19.2139276996523
Fig 2	F	ENSMUSG00000021395	Spin1	MGI:109242	DL	Essential	chr13	Very Stable	Stable	Stable	55.9128	58.3039	60.2849	58.0306	58.1918	56.2209	2.7547694071963	56.2506	53.8293	56.2702	55.5407	52.6618	41.1322	11.0324976951169	53.3703	52.8383	53.4235	40.7853	39.9161	52.9373	13.5342307986341
Fig 2	F	ENSMUSG00000021413	Prpf4b	MGI:109584	DL	Essential	chr13	Very Stable	Very Stable	Very Stable	41.2172	39.2446	39.798	42.579	37.3837	37.9003	4.96463873911431	43.1807	45.3031	44.4431	41.5683	42.9738	51.1796	7.57232767923389	45.0536	45.2768	41.9077	53.7314	50.3505	47.9971	8.91972854664886
Fig 2	F	ENSMUSG00000021420	Fars2	MGI:1917205	CL	Essential	chr13	Stable	Stable	Variable	5.63625	5.08483	5.48405	5.78555	5.33335	5.99819	5.86996795196593	5.16973	5.01591	5.44013	5.55142	6.20416	6.86597	12.2689086171628	4.58469	4.33659	4.75296	7.08638	6.51253	5.52437	20.5105181858756
Fig 2	F	ENSMUSG00000021457	Syk	MGI:99515	DL	Essential	chr13	Highly variable	Variable	Stable	2.34868	2.05425	2.89462	2.30017	2.2757	1.94113	14.3481000409802	3.64253	3.99001	2.92926	2.841	2.31151	2.0799	24.9463682785776	2.16378	2.27448	1.95546	2.90011	2.71709	2.13033	15.6630276756336
Fig 2	F	ENSMUSG00000021494	Ddx41	MGI:1920185	CL	Essential	chr13	Very Stable	Very Stable	Variable	24.7249	22.2429	24.3777	22.5314	23.6883	22.7203	4.42313048427311	23.6439	22.5908	22.943	26.2448	23.3462	25.7876	6.38724409936517	20.957	22.0225	21.6113	29.7525	32.5477	25.4194	18.9362041359877
Fig 2	F	ENSMUSG00000021506	Pitx1	MGI:107374	DL	Essential	chr13	Variable	Variable	Highly variable	8.89863	8.00284	10.5245	8.27753	8.34547	7.98522	11.1376076106207	12.1272	6.58329	7.86899	9.2616	11.2784	7.2217	24.8376446677662	8.88307	8.08599	7.53385	13.5059	17.3113	7.1904	39.2436887612989
Fig 2	F	ENSMUSG00000021520	Uqcrb	MGI:1914780	CL	Essential	chr13	Very Stable	Very Stable	Very Stable	111.909	104.796	105.871	102.799	110.279	109.29	3.28737945070325	117.375	100.428	111.56	113.309	111.274	101.874	6.12566026799401	110.049	121.32	112.669	127.617	140.919	109.073	10.3117788499731
Fig 2	F	ENSMUSG00000021549	Rasa1	MGI:97860	DL	Essential	chr13	Very Stable	Very Stable	Very Stable	27.4746	29.2284	27.6035	29.6969	27.1368	27.2171	3.95519147266041	27.2883	32.4634	30.7399	29.405	26.4921	33.6046	9.3837080102349	26.5832	27.5066	25.7137	25.3251	22.2401	29.9541	9.74245692028887
Fig 2	F	ENSMUSG00000021577	Sdha	MGI:1914195	DL	Essential	chr13	Very Stable	Very Stable	Very Stable	60.2524	61.7918	63.4872	64.3763	62.9126	61.3874	2.41595854103703	67.0817	57.4253	63.7136	67.4291	61.6396	55.6448	7.86656567642252	61.2942	55.5121	55.4449	45.5099	48.7674	57.7217	10.8177181581539
Fig 2	F	ENSMUSG00000021598	Med10	MGI:106331	CL	Essential	chr13	Stable	Very Stable	Very Stable	33.3647	31.3628	34.1632	32.877	37.2552	31.5906	6.43353327322337	27.592	28.5964	29.8569	33.7412	31.0243	26.5431	8.77226527909282	29.7286	30.4198	26.8102	34.0341	29.6689	29.4754	7.75153779433537
Fig 2	F	ENSMUSG00000021613	Hapln1	MGI:1337006	DL	Essential	chr13	Highly variable	Variable	Highly variable	6.96886	7.9734	7.48692	7.75866	7.93706	10.5917	15.5989431978945	13.1966	13.5618	12.6954	7.43456	11.0355	8.25143	23.825392781544	4.71176	5.65668	11.1888	6.50434	5.89213	5.51351	35.4582805464199
Fig 2	F	ENSMUSG00000021646	Mccc2	MGI:1925288	DL	Essential	chr13	Variable	Very Stable	Stable	13.0098	12.4325	11.843	12.558	10.82	10.5536	8.36160652819117	12.2466	10.7528	10.2011	12.879	11.4384	13.0942	9.92134840633393	12.3935	10.2998	11.6018	10.1578	8.71789	12.1343	12.9398994993213
Fig 2	F	ENSMUSG00000021707	Dhfr	MGI:94890	CL	Essential	chr13	Stable	Variable	Highly variable	9.69628	9.46565	9.93637	10.4329	9.78432	8.53683	6.53942884214514	10.0494	8.43572	9.10601	8.8921	9.43837	4.76653	22.289521035602	8.47456	10.1588	8.38221	4.94902	5.83041	12.1325	32.0240303793148
Fig 2	F	ENSMUSG00000021732	Fgf10	MGI:1099809	DL	Essential	chr13	Variable	Variable	Stable	2.8544	3.05149	3.88905	3.06985	2.97895	3.27753	11.6318303380365	4.10552	2.86224	3.76142	3.29062	2.89474	2.77582	16.6371335144578	3.31949	2.86458	3.12547	2.32677	2.42823	2.82272	13.6812212190101
Fig 2	F	ENSMUSG00000021756	Il6st	MGI:96560	DL	Essential	chr13	Very Stable	Stable	Stable	17.565	18.1817	18.7325	17.1208	17.6409	18.4877	3.42084033828565	22.8174	22.2427	21.8544	19.3933	20.7049	15.4987	13.2289403729088	18.6036	19.9046	22.6409	15.1127	13.9791	17.3463	17.7117454587427
Fig 2	F	ENSMUSG00000021782	Dlg5	MGI:1918478	DL	Essential	chr14	Stable	Variable	Variable	17.7441	17.4858	19.8248	16.5793	18.1827	16.2396	7.23645122460505	18.806	17.0452	16.8736	17.8761	18.3962	25.8548	17.6193412921525	17.6867	17.6624	17.5854	23.5312	25.0862	14.6566	20.7992629856939
Fig 2	F	ENSMUSG00000021786	Oxsm	MGI:1918397	DL	Essential	chr14	Variable	Variable	Highly variable	2.70121	2.86519	2.73468	2.51719	2.40793	2.28367	8.49613799750503	2.74905	2.99229	3.46172	3.61387	2.21385	1.90371	23.9450321004318	2.29687	1.75006	2.65888	1.23323	1.05055	2.83261	37.7213265609818
Fig 2	F	ENSMUSG00000021798	Ldb3	MGI:1344412	DL	Essential	chr14	Highly variable	Highly variable	Highly variable	2.80986	3.29304	3.13399	2.92704	3.02657	4.70885	21.1704142000927	5.05618	3.83128	4.74706	2.57294	4.51887	1.70319	35.6335658789197	2.74647	3.10844	3.74434	0.465709	2.13258	1.95135	48.100454306335
Fig 2	F	ENSMUSG00000021807	Rtraf	MGI:1915295	CL	Essential	chr14	Very Stable	Very Stable	Very Stable	92.3425	95.8627	89.6081	95.0021	89.4713	98.5137	3.87790403888665	85.9972	83.163	80.3835	83.5953	81.4064	94.4803	6.01691959548258	97.22	95.0376	92.2508	99.6537	106.053	103.661	5.27517047734752
Fig 2	F	ENSMUSG00000021811	Dnajc9	MGI:1915326	CL	Essential	chr14	Variable	Stable	Very Stable	75.1896	70.3165	75.5036	80.6386	79.7792	64.9949	7.9474081647957	78.2003	62.6465	73.5557	70.3508	67.6419	53.4481	12.8919338767835	69.6424	78.0087	67.0072	62.0361	63.559	78.7904	10.230401574576
Fig 2	F	ENSMUSG00000021832	Psmc6	MGI:1914339	CL	Essential	chr14	Very Stable	Very Stable	Very Stable	96.6117	102.723	98.2532	99.9149	102.312	91.1128	4.36866410687776	92.4475	96.6912	101.985	103.748	89.5471	106.648	6.82677020788367	102.569	99.6301	95.6773	102.038	104.807	119.977	8.0368414898771
Fig 2	F	ENSMUSG00000021835	Bmp4	MGI:88180	DL	Essential	chr14	Highly variable	Highly variable	Highly variable	9.69572	9.48941	11.9294	10.4775	8.81462	8.15237	13.5749321122058	13.4288	9.07208	9.5003	9.49449	11.3818	18.011	29.1850913225515	10.3941	9.26066	9.77296	19.6286	23.7473	12.2004	42.7131670863904
Fig 2	F	ENSMUSG00000021870	Slmap	MGI:1933549	DL	Essential	chr14	Very Stable	Stable	Variable	18.6569	21.1782	19.5665	20.3543	19.6051	19.7407	4.27126065412571	21.4305	20.646	22.9518	21.2566	17.6387	14.5532	15.6274851399195	18.0857	19.8457	19.6959	11.9321	13.1095	19.1185	20.7313204752544
Fig 2	F	ENSMUSG00000021877	Arf4	MGI:99433	CL	Essential	chr14	Very Stable	Very Stable	Very Stable	140.921	148.077	147.643	150.453	144.277	152.25	2.79948410376309	147.311	149.199	151.48	150.181	153.746	116.357	9.71484035680387	139.775	144.561	152.162	140.435	123.854	143.432	6.65554068928945
Fig 2	F	ENSMUSG00000021890	Eaf1	MGI:1921677	DL	Essential	chr14	Variable	Variable	Stable	12.1357	11.0986	13.0344	12.2935	12.1703	10.3871	7.99320158578492	14.9771	13.3537	11.7476	13.3272	14.5652	8.72399	17.8943077189715	11.6267	13.416	11.9146	8.90116	10.0032	12.3489	14.4378029211681
Fig 2	F	ENSMUSG00000021901	Bap1	MGI:1206586	CL	Essential	chr14	Very Stable	Stable	Stable	29.7193	30.6433	29.8262	29.2349	29.5666	28.2274	2.68632584097278	26.7191	27.0302	27.9019	33.4261	32.5146	35.1238	12.0270552704726	29.0984	31.5153	30.1401	39.3433	39.1564	29.5728	14.4960926513905
Fig 2	F	ENSMUSG00000021932	Rnaseh2b	MGI:1914403	DL	Essential	chr14	Stable	Variable	Stable	18.2421	20.5954	17.3175	19.6926	19.7461	20.9999	7.22845764686429	20.5881	15.5737	17.7351	19.1944	18.6993	12.2509	17.3030278344913	17.6709	17.3553	19.3959	15.0526	15.7537	21.8465	13.9208479092554
Fig 2	F	ENSMUSG00000021963	Sap18	MGI:1277978	CL	Essential	chr14	Very Stable	Very Stable	Stable	18.1136	20.3224	19.1639	19.4405	18.3313	18.5815	4.32747239214685	19.4515	19.1248	19.8606	18.6027	19.1598	18.7825	2.36859850908673	20.6807	18.4351	17.8713	21.3218	24.5742	19.2664	12.0082776454015
Fig 2	F	ENSMUSG00000021974	Fgf9	MGI:104723	DL	Essential	chr14	Highly variable	Stable	Stable	3.48285	3.19311	4.83168	2.98528	3.69587	4.0495	17.9679883636266	3.67834	4.4726	3.84063	3.01346	3.10475	3.28853	15.3834914428041	2.74577	3.1719	3.22676	2.11881	3.18312	2.45419	16.2850417123351
Fig 2	F	ENSMUSG00000021975	Ints9	MGI:1098533	CL	Essential	chr14	Variable	Very Stable	Stable	12.6252	13.3437	11.9549	11.6601	12.6533	10.0352	9.53009391041484	11.6018	11.7554	10.5481	11.9621	12.0139	11.1132	4.93331735937431	11.4064	12.7085	9.29833	8.79726	8.25181	11.4782	17.2557470231918
Fig 2	F	ENSMUSG00000021998	Lcp1	MGI:104808	DL	Essential	chr14	Variable	Highly variable	Variable	10.6785	10.3068	11.0844	10.8911	10.2916	13.4291	10.5915068748398	15.6518	19.2518	10.6398	10.9785	11.9763	7.83793	32.0254296048766	13.9366	11.5285	11.7757	7.74924	7.87007	11.0049	22.6681341060766
Fig 2	F	ENSMUSG00000022009	Nufip1	MGI:1351474	DL	Essential	chr14	Very Stable	Very Stable	Very Stable	6.99493	7.39303	7.43087	7.27223	7.18654	6.65917	4.04505329927652	7.61292	6.36047	7.28404	7.36582	6.7641	7.75082	7.36676548940036	6.92942	7.05259	6.4714	6.57143	7.36487	6.47503	5.35363932524347
Fig 2	F	ENSMUSG00000022021	Diaph3	MGI:1927222	DL	Essential	chr14	Stable	Variable	Very Stable	5.11278	6.09314	6.00997	5.65302	5.21444	5.45563	7.24620477309601	7.47198	6.94694	9.37839	6.78904	6.52611	5.88178	16.7894672565606	5.1004	4.81566	5.87591	5.62136	5.18139	6.12427	9.21323589395824
Fig 2	F	ENSMUSG00000022024	Sugt1	MGI:1915205	CL	Essential	chr14	Stable	Very Stable	Very Stable	14.6264	14.4505	15.0656	15.5742	16.4333	13.7557	6.24395472108474	15.2803	14.4978	15.7265	15.8495	13.3051	15.861	6.72645299184527	15.0725	15.4463	14.5395	14.5403	14.5184	18.3824	9.73368775444517
Fig 2	F	ENSMUSG00000022052	Ppp2r2a	MGI:1919228	DL	Essential	chr14	Very Stable	Very Stable	Very Stable	31.0232	32.3675	32.5736	31.758	33.5362	31.4371	2.81027933701215	31.9718	32.2657	29.5526	33.072	31.6418	30.8491	3.87973621623003	32.2404	32.3092	31.7461	26.0396	28.1839	31.061	8.50095077389682
Fig 2	F	ENSMUSG00000022064	Pibf1	MGI:1261910	DL	Essential	chr14	Variable	Variable	Very Stable	7.30447	6.77418	8.19239	8.12006	8.15594	6.46039	10.2224039805614	6.03053	5.27061	4.86085	5.10275	6.3309	8.66106	23.186351967656	8.01881	7.55799	7.15358	7.82429	9.18551	9.21035	10.4909885349399
Fig 2	F	ENSMUSG00000022160	Mettl3	MGI:1927165	CL	Essential	chr14	Stable	Highly variable	Highly variable	18.4158	18.3057	18.4814	17.9154	19.3188	15.8666	6.45139460437236	15.3743	15.7219	15.0995	16.9899	17.0187	30.842	32.941621061685	17.7616	17.0124	15.4806	28.5705	28.7689	16.7699	29.8941477197749
Fig 2	F	ENSMUSG00000022199	Slc22a17	MGI:1926225	DL	Essential	chr14	Stable	Variable	Highly variable	24.3816	22.5705	20.6989	20.642	22.9866	22.753	6.45189386501584	19.4887	22.9906	18.2591	21.3968	26.1244	28.5445	17.282673538456	18.8594	23.1187	24.474	49.3184	48.7821	23.2022	44.3760573573069
Fig 2	F	ENSMUSG00000022204	Ngdn	MGI:1916216	DL	Essential	chr14	Stable	Stable	Variable	23.7348	23.5852	22.7034	23.1817	26.124	22.6691	5.41374992400978	28.137	27.0378	26.7588	27.1924	27.6462	38.1978	15.2711889632938	24.4127	23.5595	25.6915	36.5625	41.343	30.0408	23.9409064385827
Fig 2	F	ENSMUSG00000022234	Cct5	MGI:107185	CL	Essential	chr15	Very Stable	Very Stable	Very Stable	168.947	170.051	168.725	169.304	170.954	161.672	1.98232566184939	170.987	168.899	160.685	181.819	188.781	177.857	5.73478145865933	177.577	168.676	162.464	188.444	193.491	199.952	8.06402296492456
Fig 2	F	ENSMUSG00000022248	Rad1	MGI:1316678	DL	Essential	chr15	Stable	Stable	Stable	11.5251	14.1851	13.1297	12.8074	13.2186	12.4628	6.84809663062252	13.742	12.1559	11.7132	14.3991	14.4298	10.2959	13.0680339735219	12.961	14.3599	10.4119	11.8675	11.4239	13.7148	11.9367066639174
Fig 2	F	ENSMUSG00000022253	Nadk2	MGI:1915896	DL	Essential	chr15	Very Stable	Highly variable	Stable	18.0353	18.0434	18.9212	17.8989	18.7167	19.6737	3.71483712417496	24.7531	20.7739	27.6638	21.4347	20.0009	43.8626	34.1350784809468	21.3722	20.1608	17.3674	23.9476	28.4967	19.2228	18.2208080303776
Fig 2	F	ENSMUSG00000022295	Atp6v1c1	MGI:1913585	CL	Essential	chr15	Very Stable	Very Stable	Very Stable	18.3725	17.6357	18.1411	18.6947	18.9669	20.0236	4.39369162397584	18.1523	22.2601	20.4953	20.8902	19.2451	18.7687	7.64085230933681	19.5416	19.0232	19.3662	18.1926	17.4504	19.7602	4.72627830566173
Fig 2	F	ENSMUSG00000022312	Eif3h	MGI:1915385	CL	Essential	chr15	Very Stable	Variable	Stable	161.737	153.171	158.373	159.655	160.53	150.193	2.90507334240109	155.61	159.9	156.604	168.76	159.35	254.57	22.1096299170047	172.271	154.679	148.789	203.584	204.875	172.649	13.4699876951225
Fig 2	F	ENSMUSG00000022351	Sqle	MGI:109296	DL	Essential	chr15	Very Stable	Stable	Stable	40.5134	40.9589	41.1731	38.1461	40.3532	36.2319	4.94961200225528	43.6384	47.3579	40.6719	39.6187	53.8487	45.4287	11.4602599263336	41.7028	48.0329	43.9768	36.3394	29.9569	44.0561	15.9775531909185
Fig 2	F	ENSMUSG00000022354	Ndufb9	MGI:1913468	DL	Essential	chr15	Stable	Variable	Very Stable	48.4208	51.5903	49.1854	49.0849	48.7978	56.1084	5.84303397399854	53.1281	51.208	51.5482	52.9836	49.5085	31.682	17.1043138455995	46.9036	52.2043	52.9545	49.1851	54.7749	60.3088	8.83399215923382
Fig 2	F	ENSMUSG00000022394	L3mbtl2	MGI:2443584	DL	Essential	chr15	Highly variable	Very Stable	Stable	6.70911	6.53904	7.05831	5.96025	8.11828	5.96144	11.9987981951002	6.01824	5.87074	6.26224	5.73814	6.7977	5.08212	9.5607507541767	6.24665	7.54898	5.73299	5.04189	4.96181	7.07911	17.3893402079651
Fig 2	F	ENSMUSG00000022407	Adsl	MGI:103202	CL	Essential	chr15	Variable	Very Stable	Stable	14.0396	12.5442	14.5242	12.8947	14.1061	11.9083	7.76346475508436	11.5835	11.8096	13.8067	13.3776	14.1775	14.8778	9.93054192280995	13.2778	12.4023	13.4179	15.457	17.9305	14.6233	13.6939341079966
Fig 2	F	ENSMUSG00000022427	Tomm22	MGI:2450248	CL	Essential	chr15	Very Stable	Stable	Very Stable	49.0974	48.664	47.1279	47.5201	49.9449	50.5299	2.72440355740271	50.5156	49.5861	44.4926	52.7427	50.5727	38.1336	11.3721576571309	43.8936	47.8314	49.3325	51.4968	48.8737	55.416	7.75588916139064
Fig 2	F	ENSMUSG00000022443	Myh9	MGI:107717	DL	Essential	chr15	Variable	Stable	Variable	21.8647	21.5846	24.2129	20.8474	22.662	18.4887	8.8459096934412	27.1228	20.7606	20.6815	24.1302	24.8467	28.2911	12.9904897775989	22.5653	22.5233	21.1272	32.0873	36.036	19.0956	26.6359110340112
Fig 2	F	ENSMUSG00000022452	Smdt1	MGI:1916279	DL	Essential	chr15	Stable	Stable	Variable	31.6562	31.9291	32.9269	30.2186	33.7855	36.6655	6.75437435043222	31.0754	33.3204	34.6938	35.3164	42.003	26.6912	14.9799359929126	26.8518	33.2909	36.2629	46.1548	45.6065	38.2934	19.5963187455414
Fig 2	F	ENSMUSG00000022512	Cldn1	MGI:1276109	DL	Essential	chr16	Highly variable	Highly variable	Variable	2.85937	3.5535	3.44416	3.17971	2.27357	4.15745	19.8020217029615	3.86357	3.45238	4.83562	3.57809	3.18006	1.80506	28.6328604328009	2.26246	2.59146	2.64508	2.11478	1.13934	2.7619	26.5383426272072
Fig 2	F	ENSMUSG00000022515	Anks3	MGI:1919865	DL	Essential	chr16	Very Stable	Stable	Variable	20.2448	21.5128	21.1805	20.6654	21.9082	21.2503	2.81500145632414	19.7729	20.773	20.8464	21.0517	25.2306	29.5993	16.6144227401321	19.965	19.7696	20.6013	29.8961	30.8089	23.4974	20.9258609911937
Fig 2	F	ENSMUSG00000022560	Slc52a2	MGI:1289288	DL	Essential	chr15	Variable	Very Stable	Stable	1.90243	2.23691	2.25739	1.98771	2.34193	2.0166	8.34971845490217	1.95718	2.44633	2.01835	2.2357	2.45842	1.98755	10.5271401775197	1.55922	2.24472	2.33133	2.82609	2.27623	2.45336	18.0870236020617
Fig 2	F	ENSMUSG00000022561	Gpaa1	MGI:1202392	DL	Essential	chr15	Variable	Highly variable	Highly variable	14.299	13.5916	15.2568	12.592	15.2289	12.6579	8.55340046822925	14.1788	13.8543	13.4368	14.4895	18.2978	25.4248	28.0545429975648	13.2064	14.6489	13.3602	38.2672	44.5083	14.9188	61.6757702549524
Fig 2	F	ENSMUSG00000022568	Scrib	MGI:2145950	DL	Essential	chr15	Stable	Stable	Highly variable	20.2331	18.6873	19.0874	19.9123	18.6097	17.2135	5.67705965396386	16.6025	16.6909	17.3999	18.611	23.3016	22.6317	15.6595569851459	18.1531	18.8849	19.1948	33.7922	34.0944	17.372	34.1412312822254
Fig 2	F	ENSMUSG00000022587	Ly6e	MGI:106651	DL	Essential	chr15	Variable	Variable	Very Stable	14.9525	15.748	14.1344	14.9252	17.6194	12.7968	10.7397141725459	19.2214	16.3075	14.5145	14.58	18.6417	11.3067	18.6831560856438	15.2116	13.8547	16.6809	14.0872	16.7955	13.3301	9.90492011094141
Fig 2	F	ENSMUSG00000022604	Cep97	MGI:1921451	DL	Essential	chr16	Very Stable	Variable	Stable	6.77132	6.76892	6.85986	6.91521	6.78645	6.24207	3.61504765275279	5.40046	6.66655	6.73392	6.77561	5.75212	8.65025	16.967001049989	7.55015	6.74562	6.43909	5.76693	5.80042	7.7062	12.5097627706956
Fig 2	F	ENSMUSG00000022629	Kif21a	MGI:109188	DL	Essential	chr15	Variable	Highly variable	Variable	17.0805	17.665	13.5012	16.7015	17.5739	17.0267	9.37917166869636	7.13934	17.5919	15.9093	15.2088	14.2872	19.4976	28.4142556810549	18.6956	15.5132	17.3029	16.4994	9.86222	17.5456	19.7759617848864
Fig 2	F	ENSMUSG00000022663	Atg3	MGI:1915091	DL	Essential	chr16	Very Stable	Very Stable	Very Stable	17.9216	18.8528	19.0922	19.4786	18.3918	18.5731	2.92441916274047	15.7215	18.4975	19.0233	17.9116	18.9547	16.2473	7.98882450904586	16.5974	18.6742	18.2126	20.1487	20.039	15.6827	9.90812625951468
Fig 2	F	ENSMUSG00000022673	Mcm4	MGI:103199	CL	Essential	chr16	Stable	Stable	Very Stable	41.2335	42.1039	45.3799	42.1543	43.4892	36.9324	6.74150333243673	48.8232	38.9246	42.8362	43.2579	43.0142	32.6489	12.9826324709678	37.4762	40.6599	36.6765	33.8609	36.9411	44.7713	9.90031384612663
Fig 2	F	ENSMUSG00000022702	Hira	MGI:99430	CL	Essential	chr16	Very Stable	Very Stable	Very Stable	22.9892	23.2021	24.9792	22.9223	24.9139	24.4723	4.09376658509314	20.7343	21.5491	21.1804	24.1904	22.7054	19.0449	8.13263128540083	21.0704	22.919	19.5807	20.15	21.6172	19.5969	6.29289526987007
Fig 2	F	ENSMUSG00000022707	Gbe1	MGI:1921435	DL	Essential	chr16	Very Stable	Very Stable	Stable	4.21471	4.72134	4.28873	4.52032	4.29856	4.14455	4.94067469781297	4.28008	4.9458	4.11337	4.63837	4.54269	5.00636	7.72317432123421	4.23414	4.83497	4.23982	3.57051	5.11567	4.53866	12.2143810063015
Fig 2	F	ENSMUSG00000022711	Pmm2	MGI:1859214	DL	Essential	chr16	Stable	Very Stable	Variable	21.2653	21.0485	22.7239	22.37	19.5744	20.9567	5.27635103988349	25.0313	23.2883	21.8544	20.4541	24.0504	26.3458	9.08067205243331	21.2613	22.3209	23.2399	34.1498	31.3418	24.3209	20.3644722953423
Fig 2	F	ENSMUSG00000022761	Lztr1	MGI:1914113	DL	Essential	chr16	Very Stable	Stable	Variable	29.4035	28.6589	30.0654	30.0844	31.0152	29.694	2.63882981807784	26.3463	30.1772	30.236	30.0517	37.6793	40.0832	16.2402698248248	27.5596	32.104	31.8129	53.3248	47.0496	35.026	26.641731478426
Fig 2	F	ENSMUSG00000022765	Snap29	MGI:1914724	DL	Essential	chr16	Very Stable	Variable	Variable	12.363	12.316	12.991	14.0492	12.9758	12.8322	4.85311114026291	11.54	14.6918	13.8327	11.7879	15.158	7.79202	21.8880847210939	12.1053	12.2353	13.3469	7.91236	6.73717	13.2241	26.1667720861438
Fig 2	F	ENSMUSG00000022774	Ncbp2	MGI:1915342	CL	Essential	chr16	Stable	Stable	Very Stable	66.3146	71.9412	69.0597	71.6946	69.9296	62.2404	5.39545302092787	69.3885	66.3289	66.2183	71.5026	68.4824	44.158	15.6762140891783	64.0927	68.931	69.3461	58.4342	57.1916	76.6153	11.1860240556954
Fig 2	F	ENSMUSG00000022789	Dnm1l	MGI:1921256	CL	Essential	chr16	Very Stable	Very Stable	Very Stable	57.3095	61.0527	57.33	59.1576	58.7792	57.3379	2.55442282667423	53.7709	62.0359	63.0426	55.5359	59.149	61.1954	6.31321616274339	60.1597	55.1756	58.0883	59.4923	54.9773	63.919	5.73934921794537
Fig 2	F	ENSMUSG00000022807	Osbpl11	MGI:2146553	DL	Essential	chr16	Very Stable	Variable	Variable	10.7369	9.8914	10.8606	9.95856	10.8811	10.2776	4.32555366862353	10.2589	9.98426	10.1628	11.1708	10.8456	6.23396	18.3335618963325	9.22897	9.9468	9.64976	6.68609	6.02719	11.4876	23.5142736311134
Fig 2	F	ENSMUSG00000022811	Zfp148	MGI:1332234	DL	Essential	chr16	Very Stable	Stable	Variable	13.3429	14.5758	13.1149	13.7088	12.7453	13.4822	4.61993117460654	13.6472	14.3732	14.0762	13.6636	13.6843	9.40053	14.1176965487724	12.7794	12.1168	13.0007	7.97903	7.68252	14.184	24.4750389213574
Fig 2	F	ENSMUSG00000022913	Psmg1	MGI:1860263	CL	Essential	chr16	Variable	Stable	Very Stable	20.5056	22.7073	20.5175	21.4076	25.3197	18.7397	10.5129679372603	22.4023	19.433	21.8567	22.9746	26.2979	18.0362	13.2332900560523	23.4144	20.8132	20.9552	22.5578	23.1031	26.0882	8.47112329036417
Fig 2	F	ENSMUSG00000022962	Gart	MGI:95654	DL	Essential	chr16	Very Stable	Variable	Very Stable	23.5409	23.0156	24.2768	22.817	24.6194	21.8334	4.36857864813463	26.2588	21.838	23.7907	25.218	28.3852	16.3608	17.7571434361331	24.4693	26.2076	24.7133	21.6577	21.992	23.2504	7.35103689206564
Fig 2	F	ENSMUSG00000022973	Synj1	MGI:1354961	DL	Essential	chr16	Highly variable	Variable	Stable	7.22752	7.69214	6.21652	8.98747	7.83088	8.41865	12.4239382151372	5.29697	9.00087	8.33402	6.71727	6.9622	6.46368	18.7690728041931	7.02565	8.65367	7.08283	7.3193	4.8851	6.65622	17.5503000359404
Fig 2	F	ENSMUSG00000023050	Map3k12	MGI:1346881	DL	Essential	chr15	Highly variable	Very Stable	Very Stable	26.7498	16.2586	25.582	23.5363	27.2445	24.7776	16.7880403653927	22.8013	25.362	22.38	24.8233	23.8839	28.9859	9.65930260237904	25.0571	25.8609	27.4801	30.373	29.934	23.8859	9.75335015305969
Fig 2	F	ENSMUSG00000023066	Rttn	MGI:2179288	CL	Essential	chr18	Stable	Variable	Stable	3.59775	4.12227	4.17894	3.90036	3.75542	3.66191	6.22993536919233	3.93217	4.16351	3.6229	3.5753	3.42646	5.38246	17.9242272766991	4.33613	4.41585	3.74418	5.05964	5.19962	4.24238	12.0675605183564
Fig 2	F	ENSMUSG00000023104	Rfc2	MGI:1341868	CL	Essential	chr5	Stable	Very Stable	Stable	24.6515	25.5431	25.878	24.4193	23.9657	22.3376	5.16068954387084	25.2869	23.9328	25.1642	23.5845	28.8931	23.4563	8.13613143771749	22.788	23.7583	23.1692	31.0161	29.5479	29.3668	14.0847518902605
Fig 2	F	ENSMUSG00000023106	Denr	MGI:1915434	CL	Essential	chr5	Very Stable	Stable	Very Stable	48.5646	51.7284	50.3662	49.2195	52.6975	50.816	3.04017349537753	49.6536	43.2344	39.2112	48.7825	45.0274	35.0047	12.9571259178355	46.5509	50.4466	50.1635	48.7415	40.0663	53.3543	9.48692538410464
Fig 2	F	ENSMUSG00000023110	Prmt5	MGI:1351645	CL	Essential	chr14	Very Stable	Stable	Very Stable	34.6005	33.7821	34.5087	32.9497	32.7347	30.7916	4.27476621650743	25.9058	24.6953	26.2177	28.5316	33.512	28.4655	11.2584	33.2833	35.1485	32.6887	29.6345	29.9316	38.0412	9.62927668639369
Fig 2	F	ENSMUSG00000023118	Sympk	MGI:1915438	CL	Essential	chr7	Very Stable	Variable	Variable	30.2287	28.8162	28.8296	28.4877	28.8944	26.1659	4.63585753822769	26.9551	26.9048	27.3201	30.1667	31.9742	41.6851	18.4786711780289	31.204	31.9911	28.2999	41.1706	39.8739	24.5302	19.8220536530351
Fig 2	F	ENSMUSG00000023147	Get1	MGI:2136882	CL	Essential	chr16	Stable	Stable	Stable	15.2404	14.6314	14.4855	15.0131	15.8194	13.3749	5.60907645172116	13.3216	15.3325	15.2494	14.2966	15.0497	11.1235	11.5706849734857	16.351	16.0412	15.9005	12.5865	11.2328	17.6204	16.5392846973567
Fig 2	F	ENSMUSG00000023456	Tpi1	MGI:98797	CL	Essential	chr6	Very Stable	Highly variable	Highly variable	163.107	164.956	161.043	166.519	169.772	175.73	3.15798966686933	244.059	197.992	192.082	172.021	247.046	623.614	61.2618563607975	398.33	209.265	206.221	380.877	412.677	191.896	35.7977944818589
Fig 2	F	ENSMUSG00000023852	Chd1	MGI:88393	DL	Essential	chr17	Stable	Very Stable	Stable	13.9297	15.058	14.5083	14.1954	14.6337	12.1126	7.35242916063083	14.8966	14.2194	12.9758	15.1158	14.2598	12.4909	7.48873758748076	15.2742	14.8379	13.5329	11.3061	11.1246	17.2996	17.2985326006289
Fig 2	F	ENSMUSG00000023938	Aars2	MGI:2681839	CL	Essential	chr17	Stable	Highly variable	Highly variable	5.08781	5.07832	5.41521	4.60657	5.05692	4.59553	6.38142555777224	4.79093	4.91549	5.29325	4.886	6.64657	12.5107	46.4308953086845	5.65988	5.33745	6.59187	13.4868	16.1392	5.86445	53.2981974767952
Fig 2	F	ENSMUSG00000023940	Sgo1	MGI:1919665	CL	Essential	chr17	Variable	Very Stable	Highly variable	11.2634	11.0724	11.6219	11.6	11.5189	9.22915	8.30441690589921	13.2255	10.1905	13.161	12.3798	11.668	11.6569	9.45212910728529	10.8267	11.4571	9.96861	6.66045	7.52534	15.1711	29.6650234594556
Fig 2	F	ENSMUSG00000023945	Slc5a7	MGI:1927126	DL	Essential	chr17	Highly variable	Highly variable	Highly variable	1.86074	1.87713	2.2348	1.40297	1.33192	1.67108	19.3893730115644	0.925163	2.09403	2.03539	1.78078	2.08149	0.590457	41.5880073495228	1.30541	1.8855	1.7375	0.646061	0.470441	1.93933	48.155001592309
Fig 2	F	ENSMUSG00000023972	Ptk7	MGI:1918711	DL	Essential	chr17	Stable	Stable	Variable	26.3426	25.0924	27.47	24.1346	24.5425	23.9031	5.51846787701825	29.0829	23.9871	21.441	25.7643	30.497	29.767	13.5142118817836	26.4884	24.5522	26.1325	35.5727	37.747	21.2104	22.8515467846799
Fig 2	F	ENSMUSG00000023980	Taf8	MGI:1926879	CL	Essential	chr17	Stable	Variable	Stable	12.3439	11.4948	11.4147	11.4092	10.8044	10.6326	5.32860602100696	11.3402	10.6595	10.338	11.0478	11.0713	15.8029	17.3847992534925	11.1184	11.796	12.0895	15.9918	15.3967	11.8987	15.9702346556962
Fig 2	F	ENSMUSG00000024002	Brd4	MGI:1888520	CL	Essential	chr17	Variable	Very Stable	Very Stable	27.0293	27.221	30.1577	25.8387	27.8943	23.0175	8.7964182458808	26.2138	24.7116	24.7473	27.1605	28.8378	29.2507	7.30725133086631	26.0733	27.3928	25.7153	27.2989	26.7876	21.5605	8.45737722112848
Fig 2	F	ENSMUSG00000024067	Dpy30	MGI:1913560	DL	Essential	chr17	Stable	Very Stable	Very Stable	41.7527	42.4032	42.3066	42.5514	48.5236	41.5295	6.13424439431164	45.2028	41.0741	42.2703	46.2058	43.8825	34.7611	9.73392070992934	47.5284	46.3299	42.412	43.1927	53.3839	46.7969	8.3729401742211
Fig 2	F	ENSMUSG00000024074	Crim1	MGI:1354756	DL	Essential	chr17	Stable	Stable	Stable	6.66693	6.54155	7.44035	6.7319	7.40405	7.18207	5.65815093356155	5.39133	7.45805	6.51092	6.51291	5.89799	7.18957	11.8989345263833	6.66136	6.41021	7.35047	7.59901	7.54297	5.16663	13.7111556853217
Fig 2	F	ENSMUSG00000024097	Srsf7	MGI:1926232	CL	Essential	chr17	Very Stable	Stable	Stable	211.728	232.846	224.706	225.21	223.895	207.615	4.2702399876532	237.528	215.402	225.565	232.142	230.895	311.18	14.3120889662076	246.722	250.267	232.207	295.405	309.566	292.486	11.7440953597561
Fig 2	F	ENSMUSG00000024104	Washc2	MGI:106463	DL	Essential	chr6	Very Stable	Highly variable	Variable	25.1133	22.5327	23.6163	25.1209	22.6779	24.1876	4.7702273443444	22.9554	24.7054	22.376	25.5715	23.8882	41.9585	27.7317351085966	30.3391	27.6753	30.6981	48.8233	47.223	31.2272	26.1372801056991
Fig 2	F	ENSMUSG00000024120	Lrpprc	MGI:1919666	CL	Essential	chr17	Stable	Very Stable	Stable	14.2447	15.6198	16.1311	14.4433	15.4731	16.2113	5.43638169728305	17.4591	16.7494	17.3217	15.5898	16.8127	14.1075	7.81545712114458	16.2861	14.7038	14.7922	12.4854	12.2925	16.5024	12.4269175667479
Fig 2	F	ENSMUSG00000024130	Abca3	MGI:1351617	DL	Essential	chr17	Very Stable	Variable	Variable	5.87468	5.96823	5.7439	5.68986	6.20974	6.38598	4.54227982681855	4.39681	6.29692	6.04341	5.78989	7.51463	8.53185	22.3305470483094	5.98157	5.73024	6.39832	8.99419	7.56442	5.00793	21.7839845527994
Fig 2	F	ENSMUSG00000024140	Epas1	MGI:109169	DL	Essential	chr17	Very Stable	Very Stable	Stable	3.71349	3.72818	3.8348	3.46242	3.61696	3.35954	4.93119826734953	4.36649	4.50761	4.81409	3.99855	4.74158	4.14326	7.30314841947631	4.6526	4.04317	4.37995	4.22937	4.57735	2.77981	16.7632941631813
Fig 2	F	ENSMUSG00000024145	Pigf	MGI:99462	DL	Essential	chr17	Highly variable	Stable	Very Stable	9.5865	8.07072	9.23407	7.65409	10.3291	7.34779	13.6363684163432	6.94887	10.1666	9.68575	10.6541	8.14738	8.74219	15.2567621704599	10.1242	9.3315	10.4894	9.55086	10.0098	9.90392	4.17574244481597
Fig 2	F	ENSMUSG00000024146	Cript	MGI:1929655	DL	Essential	chr17	Very Stable	Stable	Very Stable	44.6452	45.0078	46.2456	45.6299	44.0548	43.7682	2.09320550358262	38.3012	43.3761	43.876	46.3181	36.6321	31.0603	14.188013890206	39.919	45.0192	44.1831	38.6022	34.5782	46.6477	11.0387410816301
Fig 2	F	ENSMUSG00000024169	Ift140	MGI:2146906	DL	Essential	chr17	Very Stable	Very Stable	Very Stable	8.34538	8.8454	8.83447	8.3977	8.2884	7.72282	4.93668841742514	7.93401	8.2131	9.0123	8.97227	8.6233	10.377	9.67347846700559	8.30157	7.78252	7.88975	7.6178	8.8304	7.6426	5.88984260854625
Fig 2	F	ENSMUSG00000024170	Telo2	MGI:1918968	CL	Essential	chr17	Very Stable	Highly variable	Highly variable	7.81987	8.66411	8.39336	8.09605	7.79533	7.90085	4.32166991985591	8.4484	7.35021	8.23246	7.89807	10.1222	17.8719	39.7879438379145	8.50535	8.34663	9.91562	18.6412	20.241	10.0488	42.4550794523374
Fig 2	F	ENSMUSG00000024191	Bnip1	MGI:109328	DL	Essential	chr17	Very Stable	Highly variable	Variable	21.9052	21.5065	22.3321	23.3812	22.8832	22.899	3.11324458441179	18.0943	19.5277	19.5303	22.2354	22.3626	40.7266	35.735522696661	25.0427	22.8118	21.3525	35.0882	31.22	19.9314	23.1140474004431
Fig 2	F	ENSMUSG00000024218	Taf11	MGI:1916026	DL	Essential	chr17	Variable	Stable	Variable	24.0119	24.3334	26.1171	20.6867	25.333	21.6318	8.9290000004131	27.3909	21.7741	20.0414	30.9764	28.2503	28.647	16.3791912198904	24.8553	24.7992	22.8601	27.5674	29.4298	39.9383	21.8822429160724
Fig 2	F	ENSMUSG00000024234	Mtpap	MGI:1914690	CL	Essential	chr18	Variable	Very Stable	Very Stable	16.4289	20.2369	18.198	19.2727	18.4713	15.5854	9.66183766078394	14.9897	18.76	16.6342	18.0106	15.9049	18.8179	9.23316030795614	16.738	15.5079	17.6308	19.0875	16.182	19.2399	8.82555093785579
Fig 2	F	ENSMUSG00000024260	Sap130	MGI:1919782	DL	Essential	chr18	Stable	Very Stable	Stable	17.1586	17.1976	17.7316	17.1464	16.8257	14.9059	5.85782482462538	16.7205	16.4295	15.2109	18.2707	16.8017	14.6875	7.78216781208982	17.5193	17.0257	16.6404	14.2659	12.3289	14.6845	12.9460679737611
Fig 2	F	ENSMUSG00000024268	Celf4	MGI:1932407	DL	Essential	chr18	Highly variable	Highly variable	Variable	22.9758	25.2216	18.38	22.0591	21.5009	27.3262	13.5352797662672	4.64602	25.2552	22.3488	20.2911	21.0896	21.7745	38.1897218733485	19.1424	19.2627	24.0458	23.1392	13.9563	15.1368	21.311869426713
Fig 2	F	ENSMUSG00000024283	Wac	MGI:2387357	DL	Essential	chr18	Very Stable	Very Stable	Stable	29.881	32.3537	31.8964	32.5364	30.7724	30.0608	3.73383095228552	29.5291	32.0917	31.0103	31.6742	29.7847	27.5622	5.51805716243759	30.3937	31.2203	29.6544	24.6409	24.2196	34.7832	13.9306035927284
Fig 2	F	ENSMUSG00000024327	Slc39a7	MGI:95909	CL	Essential	chr17	Variable	Stable	Highly variable	17.2949	21.5572	21.8602	23.1723	21.3762	23.1024	10.053019082717	30.4742	24.1577	25.3846	22.1681	28.4002	28.2491	11.6988359079397	22.3018	15.1969	22.8755	47.3277	42.2636	14.5214	51.0490485579021
Fig 2	F	ENSMUSG00000024335	Brd2	MGI:99495	DL	Essential	chr17	Variable	Very Stable	Variable	75.0663	67.6599	71.8036	83.4754	81.8758	78.4767	7.93340079208981	69.8054	59.3227	59.9899	70.2359	65.8327	68.1265	7.36297358754158	64.7121	80.5642	61.1502	92.1643	95.847	66.8342	19.3224677610352
Fig 2	F	ENSMUSG00000024369	Nelfe	MGI:102744	CL	Essential	chr17	Stable	Stable	Stable	26.2435	27.5772	29.2401	29.5175	30.4767	27.3848	5.59388888982884	26.657	23.686	23.3155	28.6411	30.8813	30.9909	12.4017474290345	29.3299	31.4486	26.0458	36.884	35.4728	27.8325	13.7639982989776
Fig 2	F	ENSMUSG00000024382	Ercc3	MGI:95414	CL	Essential	chr18	Very Stable	Stable	Very Stable	13.7716	14.2328	14.2817	14.4506	15.1567	13.1314	4.79266865060693	11.9412	11.289	13.7718	13.4012	14.8934	10.5758	13.000052020117	12.4801	14.2073	13.0638	12.9719	13.807	13.099	4.70724171070647
Fig 2	F	ENSMUSG00000024422	Dhx16	MGI:1916442	CL	Essential	chr17	Stable	Variable	Highly variable	14.7899	15.2639	15.4813	13.06	14.4697	14.716	5.84002026693015	14.7152	14.8658	14.5508	16.3124	16.8553	25.0741	23.6529378290018	14.0979	15.097	14.6004	31.0001	36.7676	13.0323	49.8228453340029
Fig 2	F	ENSMUSG00000024454	Hdac3	MGI:1343091	CL	Essential	chr18	Very Stable	Very Stable	Very Stable	56.0715	54.7027	55.1157	55.0555	58.8458	50.4106	4.94956893587774	57.7146	50.2975	51.3594	53.1455	57.1544	52.5752	5.68892744016123	51.8853	52.2442	50.7882	60.3165	53.8776	56.1048	6.4949190931537
Fig 2	F	ENSMUSG00000024472	Dcp2	MGI:1917890	DL	Essential	chr18	Stable	Variable	Highly variable	19.3954	19.5302	20.2819	19.4871	18.4735	16.9613	6.10779482618506	21.7053	19.485	19.2517	21.4685	19.6495	10.6838	21.7499543483791	19.5867	19.9358	17.8517	9.66654	8.98004	23.9095	36.141164051847
Fig 2	F	ENSMUSG00000024487	Yipf5	MGI:1914430	DL	Essential	chr18	Very Stable	Variable	Stable	20.8297	19.5849	21.7197	21.8871	20.0436	22.0117	4.88757621199624	23.7864	21.8091	22.5475	21.8112	25.004	14.2183	17.6029569694345	18.6423	18.9022	20.7697	15.9991	15.5933	20.8716	12.2682714225209
Fig 2	F	ENSMUSG00000024498	Tcerg1	MGI:1926421	DL	Essential	chr18	Very Stable	Variable	Variable	54.5164	57.4273	55.3789	54.4832	57.363	52.5141	3.41577249364873	52.165	50.6241	54.5723	56.4825	51.3411	83.4877	21.7175792171715	60.5897	54.0379	49.5352	78.6661	78.851	57.7688	19.8900526067367
Fig 2	F	ENSMUSG00000024603	Dctn4	MGI:1914915	CL	Essential	chr18	Stable	Very Stable	Very Stable	30.9448	32.1907	33.399	31.1286	31.6388	28.5423	5.16503867599165	31.1922	31.0212	30.9591	31.5393	30.8818	29.7808	1.92310923564842	31.6157	32.5814	29.7004	27.1371	26.5405	34.1083	10.0096073768379
Fig 2	F	ENSMUSG00000024604	Rbm22	MGI:1914060	CL	Essential	chr18	Very Stable	Very Stable	Very Stable	38.709	38.8355	37.7173	38.4748	36.3299	37.8584	2.44535426430373	33.875	32.7141	36.5503	41.2581	38.9438	38.113	8.68988188339271	36.67	38.9979	36.1694	37.3968	42.4075	35.539	6.66579615132616
Fig 2	F	ENSMUSG00000024620	Pdgfrb	MGI:97531	DL	Essential	chr18	Stable	Very Stable	Very Stable	15.2543	14.8751	17.0442	15.1143	16.1008	13.6126	7.57255815390282	17.8102	14.4659	15.9888	15.5256	17.2892	15.7841	7.55586129891478	15.2052	14.6902	15.0862	15.8388	14.8767	14.3037	3.46302
Fig 2	F	ENSMUSG00000024640	Psat1	MGI:2183441	DL	Essential	chr19	Stable	Stable	Variable	42.214	44.4314	38.0607	44.2375	44.8814	47.3081	7.19716255593503	64.0545	57.7127	52.9254	45.1159	49.9404	55.5608	12.0547836341815	35.4837	43.07	48.7759	33.5568	27.3339	44.8506	20.7327885623327
Fig 2	F	ENSMUSG00000024661	Fth1	MGI:95588	DL	Essential	chr19	Highly variable	Stable	Highly variable	150.365	211.874	163.35	181.269	172.873	199.924	12.7231150451392	307.456	263.57	258.696	257.495	199.102	274.174	13.5200691698862	141.873	160.108	190.437	273.469	441.851	156.928	50.6237758874784
Fig 2	F	ENSMUSG00000024668	Sdhaf2	MGI:1913322	CL	Essential	chr19	Stable	Variable	Variable	16.7324	17.8281	16.9926	16.2583	17.576	15.0025	6.09336161349754	20.4023	19.6445	16.5201	16.1978	14.7391	11.8272	19.125368613843	15.0937	16.1661	16.9885	11.5681	11.3997	19.5613	21.061195241081
Fig 2	F	ENSMUSG00000024713	Pcsk5	MGI:97515	DL	Essential	chr19	Variable	Variable	Highly variable	5.04796	6.3224	5.64847	5.08591	5.70733	5.40109	8.54770319048357	8.2089	6.73707	5.70388	6.01089	5.42216	7.67057	16.9242637452565	5.01993	4.3571	5.75364	8.42494	8.02894	4.44276	29.9237178676788
Fig 2	F	ENSMUSG00000024736	Tmem132a	MGI:2147810	DL	Essential	chr19	Very Stable	Stable	Variable	35.0872	35.3116	36.3273	33.5731	34.7387	33.1984	3.3349358908266	39.0966	41.8159	29.274	36.3523	38.7	35.7121	11.6524597498869	30.8509	34.3004	36.6536	50.3492	49.0556	32.3774	22.028963243188
Fig 2	F	ENSMUSG00000024767	Otub1	MGI:2147616	DL	Essential	chr19	Stable	Stable	Stable	58.4388	60.0849	56.988	56.8966	61.1339	50.3638	6.62605603893105	67.5522	63.8055	46.9536	55.3308	59.2175	65.9223	12.9313940634947	60.562	61.5681	57.4736	76.7613	71.8936	59.8364	11.9759347885145
Fig 2	F	ENSMUSG00000024791	Cdca5	MGI:1915099	CL	Essential	chr19	Variable	Variable	Variable	13.1509	11.844	13.6515	14.8134	13.559	11.6843	9.04159802453966	17.9374	13.7173	12.5438	13.6702	12.0932	8.30082	23.8631169074979	12.4199	14.3538	11.9742	8.40636	10.5848	15.0731	20.1740901127399
Fig 2	F	ENSMUSG00000024797	Vps51	MGI:1915755	CL	Essential	chr19	Very Stable	Variable	Highly variable	12.7808	11.9826	12.9608	12.3769	12.4135	12.8464	2.93574631913371	13.2229	12.8968	11.4804	11.8613	12.7383	20.9379	25.4841705042995	10.9084	11.2483	10.2477	22.6505	28.9524	13.8671	47.2907258722781
Fig 2	F	ENSMUSG00000024824	Rad9a	MGI:1328356	CL	Essential	chr19	Variable	Very Stable	Variable	10.2988	10.6383	11.1772	11.1055	10.1003	8.79276	8.45242047908252	14.7177	12.7723	10.8027	12.3993	12.2364	13.5458	10.3399639489657	11.3579	11.8614	11.6731	16.747	18.0582	13.732	20.5942468330346
Fig 2	F	ENSMUSG00000024826	Dpf2	MGI:109529	DL	Essential	chr19	Very Stable	Stable	Very Stable	50.3245	51.4314	50.3687	52.5871	51.5715	47.3401	3.57234837997835	62.9341	66.589	43.8482	54.548	59.7486	71.9122	16.426520655842	55.4439	56.5682	56.2454	66.5725	56.8582	53.2465	8.06494700077255
Fig 2	F	ENSMUSG00000024827	Gldc	MGI:1341155	DL	Essential	chr19	Highly variable	Variable	Variable	5.33183	5.0172	3.9986	5.27171	5.67697	4.01841	14.5609763497259	4.09408	4.79525	4.40874	5.64187	4.95158	3.38939	17.002958436407	5.52563	5.51132	4.40669	3.07088	2.62387	4.70912	28.3693829994381
Fig 2	F	ENSMUSG00000024833	Pola2	MGI:99690	CL	Essential	chr19	Stable	Stable	Variable	22.3418	20.2542	23.3461	21.8777	20.9719	19.8473	6.18777033877065	29.6493	24.3682	23.0674	22.8795	29.0523	31.0325	13.6436954013073	22.0828	22.0079	21.2082	32.5122	36.2828	24.0891	24.3020055787252
Fig 2	F	ENSMUSG00000024841	Eif1ad	MGI:1917110	CL	Essential	chr19	Stable	Variable	Very Stable	21.1145	19.0407	21.3081	20.0228	20.6843	18.5413	5.61714880415457	25.6654	22.5057	19.021	20.8876	21.0483	14.9151	17.3530252479901	18.9638	20.742	16.9816	18.5245	20.0012	21.0435	7.88326360817042
Fig 2	F	ENSMUSG00000024843	Chka	MGI:107760	DL	Essential	chr19	Very Stable	Very Stable	Very Stable	27.938	26.1371	28.6028	28.3548	26.0991	28.3582	4.18285203055303	34.5937	38.0582	28.9023	30.2997	31.541	31.7299	10.1587759670539	31.8756	27.4816	32.2573	33.2073	35.8042	32.8184	8.40885132731072
Fig 2	F	ENSMUSG00000024892	Pcx	MGI:97520	CL	Essential	chr19	Highly variable	Stable	Stable	4.53051	4.38784	5.64575	4.44921	4.57882	3.74639	13.4715332381998	6.56715	6.30179	5.25987	5.42736	6.39396	7.28365	12.139845337654	5.39471	5.37265	5.53612	7.23631	7.71279	5.34538	17.6666671469286
Fig 2	F	ENSMUSG00000024925	Rnaseh2c	MGI:1915459	DL	Essential	chr19	Stable	Very Stable	Very Stable	23.7054	26.4632	26.6078	22.7354	26.2741	23.59	6.97482403473779	30.0083	23.3497	26.0195	24.1129	27.1195	27.8081	9.30813224382019	21.9003	27.2547	23.8795	25.1198	27.173	27.0726	8.62900948074784
Fig 2	F	ENSMUSG00000024926	Kat5	MGI:1932051	CL	Essential	chr19	Stable	Stable	Variable	28.9814	29.9426	26.8635	27.0181	27.1473	29.9317	5.20496765217793	31.0626	30.84	26.502	27.4826	28.0053	37.187	12.9051872507016	25.8833	28.3526	26.7241	40.8025	41.8405	25.9864	24.0214981386351
Fig 2	F	ENSMUSG00000024937	Ehbp1l1	MGI:3612340	DL	Essential	chr19	Highly variable	Highly variable	Stable	5.90398	6.64017	6.28568	6.25354	6.36236	9.04727	17.0465530689002	14.5024	12.0022	9.49754	6.97933	11.3617	4.96555	35.271053876247	5.16796	6.23879	7.81683	6.18236	7.95068	5.7997	17.1569396004546
Fig 2	F	ENSMUSG00000024943	Smc5	MGI:2385088	CL	Essential	chr19	Stable	Stable	Very Stable	36.3172	35.576	39.6728	36.1381	36.8705	33.4281	5.5719560702039	51.9938	50.2844	34.2304	39.204	40.3643	49.2026	16.3678700304556	44.0199	40.5184	43.2398	52.4293	52.4369	44.7988	10.8325904339881
Fig 2	F	ENSMUSG00000024965	Fermt3	MGI:2147790	DL	Essential	chr19	Highly variable	Highly variable	Highly variable	2.72626	2.11994	2.70386	2.03919	2.9951	2.35628	15.1834407274594	5.21627	4.91037	4.59363	3.55946	4.05893	1.20057	37.2169561504446	1.91567	2.75649	2.23453	1.21601	1.24268	2.64503	33.4270497272705
Fig 2	F	ENSMUSG00000024974	Smc3	MGI:1339795	CL	Essential	chr19	Very Stable	Very Stable	Very Stable	47.8408	50.6361	50.1556	49.1486	49.8694	45.2915	4.06557371293796	60.2393	56.0375	50.0668	49.8689	44.5984	49.5568	10.6860262700784	47.5195	44.9461	47.0258	45.6441	45.1309	53.4371	6.73937467150502
Fig 2	F	ENSMUSG00000024985	Tcf7l2	MGI:1202879	DL	Essential	chr19	Highly variable	Stable	Variable	26.9346	30.3465	17.9192	26.5052	28.2011	28.5429	16.5606378836333	26.7654	29.4617	20.3468	20.781	20.8933	23.8934	15.8247142417802	26.3767	26.1261	33.1376	21.5576	13.1549	22.0525	27.9870591268699
Fig 2	F	ENSMUSG00000025001	Hells	MGI:106209	DL	Essential	chr19	Variable	Variable	Highly variable	20.2081	20.389	21.5744	20.9289	20.6159	16.8193	8.32478260246397	29.3818	20.898	18.5212	20.1611	18.3461	14.8055	24.0719963603849	9.73905	10.437	9.0538	14.4724	15.1739	24.6404	41.9025796206764
Fig 2	F	ENSMUSG00000025007	Aldh18a1	MGI:1888908	DL	Essential	chr19	Very Stable	Very Stable	Highly variable	22.6049	22.9155	21.1403	21.4647	22.1065	20.4429	4.29393377422007	24.4804	24.1861	19.3706	22.9791	27.2131	23.9584	10.7611911847084	11.4567	11.7122	11.3314	24.4382	20.5597	20.8617	35.1954054225432
Fig 2	F	ENSMUSG00000025008	Tctn3	MGI:1914840	DL	Essential	chr19	Variable	Stable	Highly variable	4.59222	4.73631	4.89248	4.82701	4.65131	3.67449	9.83362490811073	6.21364	5.67119	3.88925	4.71344	4.97601	4.92985	15.8397628126511	2.38246	3.07714	2.11497	5.69853	5.67384	4.75387	41.2288207749477
Fig 2	F	ENSMUSG00000025078	Nhlrc2	MGI:1914116	CL	Essential	chr19	Very Stable	Very Stable	Very Stable	7.16292	6.65473	7.1773	6.93111	7.35345	6.95889	3.47419693851831	8.52298	8.16097	7.73372	6.85658	6.62352	7.17056	10.0122367227481	6.87175	6.29864	6.42737	6.03572	6.02278	6.90679	6.06986223551643
Fig 2	F	ENSMUSG00000025147	Mob2	MGI:1919891	DL	Essential	chr7	Variable	Very Stable	Very Stable	10.4175	12.6692	11.9462	10.9528	10.0936	11.5954	8.62472	12.2095	11.7681	10.4687	10.8226	12.7022	10.4091	8.47904616593015	10.0523	10.2937	10.43	11.959	10.2318	11.7758	7.83085711462023
Fig 2	F	ENSMUSG00000025156	Gps1	MGI:2384801	CL	Essential	chr11	Very Stable	Very Stable	Variable	42.1118	40.256	38.2003	39.6803	39.4271	38.3448	3.61466801358393	40.4504	36.8268	41.9963	41.956	47.7262	37.1652	9.72509241664864	38.0374	43.0245	42.0753	62.6942	66.9939	48.3897	23.6838125641777
Fig 2	F	ENSMUSG00000025190	Got1	MGI:95791	DL	Essential	chr19	Stable	Stable	Highly variable	13.5248	14.8492	16.355	16.3044	14.6646	16.0531	7.42556739850908	17.5213	16.8231	12.8992	14.3858	16.3904	14.0096	11.9147526778671	7.15436	8.29124	7.12306	11.5306	11.2096	14.6967	30.0501563706409
Fig 2	F	ENSMUSG00000025204	Ndufb8	MGI:1914514	CL	Essential	chr19	Very Stable	Stable	Highly variable	78.2152	74.661	77.4456	74.3277	79.3561	75.6352	2.66076570338743	90.6747	88.8836	93.9938	77.0509	89.4696	61.6081	14.6182232329352	39.6731	43.2935	43.6654	101.878	95.799	74.9991	42.2969509440931
Fig 2	F	ENSMUSG00000025224	Gbf1	MGI:1861607	CL	Essential	chr19	Very Stable	Very Stable	Stable	16.0672	15.5579	15.8461	15.5919	15.0256	15.2449	2.44790800822201	19.3826	19.4885	16.0329	15.7149	19.1988	16.5561	10.1839416764008	14.0652	14.8778	15.856	19.3392	19.2007	13.0067	16.5606056559129
Fig 2	F	ENSMUSG00000025231	Sufu	MGI:1345643	DL	Essential	chr19	Stable	Variable	Variable	10.1427	11.1632	11.0381	10.2296	10.8896	9.20612	7.08447970807248	12.0818	10.9411	8.75767	11.0312	14.8049	11.2761	17.1382361556463	9.77507	10.8786	9.7387	13.1028	14.7133	9.76171	18.6015682158289
Fig 2	F	ENSMUSG00000025240	Sacm1l	MGI:1933169	CL	Essential	chr9	Very Stable	Very Stable	Very Stable	20.7989	21.6241	21.5169	20.3941	21.0962	20.8396	2.21581002458219	23.0674	21.5417	25.5827	21.3734	22.1433	18.6184	10.342655905573	21.4596	21.5222	21.3105	18.4826	17.6196	23.2811	10.325092015711
Fig 2	F	ENSMUSG00000025278	Flnb	MGI:2446089	DL	Essential	chr14	Stable	Stable	Variable	15.9796	15.8781	17.8823	16.5498	16.0921	15.0319	5.82585722355048	19.0093	16.956	17.4597	16.6439	19.1936	22.1591	11.0387787405343	16.4824	15.0903	16.7241	23.8086	21.397	13.3626	22.3129242504729
Fig 2	F	ENSMUSG00000025280	Polr3a	MGI:2681836	CL	Essential	chr14	Stable	Highly variable	Variable	6.25704	6.72198	5.87872	6.44301	5.8237	5.92431	5.84716239197584	5.85842	6.17203	5.79344	5.91212	6.95209	12.9054	38.4794017857252	6.20569	6.53011	6.43962	10.7663	9.94122	6.27468	27.0470067060973
Fig 2	F	ENSMUSG00000025321	Itgb8	MGI:1338035	DL	Essential	chr12	Highly variable	Highly variable	Highly variable	5.60713	6.1047	4.70666	5.80976	5.04042	4.32599	13.0547075940457	2.37373	5.37106	4.33926	5.63654	4.08413	3.89683	27.3306403419129	6.04953	6.09746	4.6986	3.36474	1.58181	8.19329	46.4569926100281
Fig 2	F	ENSMUSG00000025352	Gdf11	MGI:1338027	DL	Essential	chr10	Stable	Variable	Highly variable	14.2527	13.2104	14.3043	14.3354	13.8938	12.6733	4.99571255296728	12.9012	14.3005	11.8033	16.3164	14.924	8.42096	21.2266826579103	14.7099	14.7955	13.552	6.65622	7.06546	13.5315	32.4595412521601
Fig 2	F	ENSMUSG00000025371	Chmp6	MGI:3583942	CL	Essential	chr11	Highly variable	Highly variable	Stable	15.5585	14.4439	16.2767	15.3337	20.2313	15.9138	12.437820790799	15.0026	14.0489	15.3852	16.4985	15.3973	6.35089	27.0236384898829	16.2688	16.011	15.1376	10.9831	11.1075	14.7319	16.9988267393006
Fig 2	F	ENSMUSG00000025374	Nabp2	MGI:1917167	DL	Essential	chr10	Stable	Variable	Stable	23.5522	24.4481	20.5546	20.749	21.9722	22.6974	6.90762421905151	18.0127	20.4666	19.6425	25.9737	27.6906	29.1185	19.9216760039749	23.5602	24.7167	22.546	29.622	28.7983	21.6194	13.223073009108
Fig 2	F	ENSMUSG00000025409	Mbd6	MGI:106378	DL	Essential	chr10	Variable	Highly variable	Highly variable	11.4872	11.3506	12.5604	10.1388	10.5494	10.5654	7.90733811113817	10.4205	9.28402	10.4414	12.5379	13.665	17.9761	25.5726506380988	9.60184	9.12482	9.3928	14.4597	18.0722	10.1721	30.9764486319065
Fig 2	F	ENSMUSG00000025410	Dctn2	MGI:107733	CL	Essential	chr10	Very Stable	Very Stable	Stable	72.8256	66.8171	72.1593	69.5081	71.5476	71.1148	3.10227832494542	58.6577	66.2074	61.2578	72.3107	73.4693	73.6776	9.71669163297996	66.2759	66.0028	70.3788	87.5348	81.5338	67.2102	12.5059380138178
Fig 2	F	ENSMUSG00000025485	Ric8a	MGI:2141866	DL	Essential	chr7	Variable	Stable	Stable	16.5508	15.089	16.9514	13.0485	17.1913	16.2789	9.81975393916203	11.3842	16.0478	14.8442	14.8519	15.8137	18.2211	14.7257195875261	13.9973	12.3885	16.2488	20.4513	18.2033	17.3753	17.7280979257977
Fig 2	F	ENSMUSG00000025577	Cbx2	MGI:88289	DL	Essential	chr11	Highly variable	Variable	Variable	20.4152	18.364	20.4818	17.3849	19.9808	14.2377	13.0819468703489	17.4683	15.9986	13.5435	19.8489	19.418	10.5301	22.2603532015372	18.9453	21.9363	18.0065	12.6098	13.4996	20.3856	21.3404320516832
Fig 2	F	ENSMUSG00000025583	Rptor	MGI:1921620	CL	Essential	chr11	Variable	Very Stable	Very Stable	8.4519	8.07274	9.58357	8.39312	7.83737	7.3586	9.08205914509307	8.42052	7.70623	7.89708	9.37255	9.67307	8.06787	9.56224292530593	8.33558	8.93412	8.64505	8.20072	7.9777	8.007	4.50335070214114
Fig 2	F	ENSMUSG00000025608	Podxl	MGI:1351317	DL	Essential	chr6	Very Stable	Stable	Very Stable	12.7926	13.5249	13.2692	12.986	14.3537	13.0469	4.21344466267947	14.9777	12.4161	12.4077	14.0844	15.257	16.2966	11.1107733778071	14.3913	13.2719	13.463	12.7803	16.4356	12.0846	11.1101005430438
Fig 2	F	ENSMUSG00000025646	Atrip	MGI:1925349	CL	Essential	chr9	Highly variable	Stable	Variable	10.4459	9.00799	9.92099	8.19665	11.9319	8.13713	15.2390079230277	9.78838	9.60891	9.09633	9.0416	9.34727	12.2088	12.0998295016259	8.17871	9.58669	9.05373	12.6628	11.8325	8.08637	19.3949555091903
Fig 2	F	ENSMUSG00000025728	Pigq	MGI:1333114	DL	Essential	chr17	Variable	Very Stable	Highly variable	17.7701	17.6215	20.6584	17.1176	19.9547	17.3173	8.18065587347269	21.612	20.3858	25.2489	21.5215	25.5248	24.1928	9.44498431062567	17.3643	19.1108	16.7185	22.721	33.9702	19.4495	29.8393550197955
Fig 2	F	ENSMUSG00000025737	Wdr24	MGI:2446285	CL	Essential	chr17	Stable	Variable	Highly variable	7.03799	6.32502	6.70087	6.24583	7.00572	6.91159	5.16352252096292	6.22459	5.72657	6.86338	6.63089	6.5063	9.92129	21.4004744787856	6.21532	6.01065	6.72201	12.1324	14.4571	6.69801	41.8120370101134
Fig 2	F	ENSMUSG00000025810	Nrp1	MGI:106206	DL	Essential	chr8	Variable	Variable	Stable	13.427	14.326	15.0318	14.3505	13.4841	18.1019	11.7130238539546	18.5322	16.0545	18.4711	15.7363	17.8767	10.6071	18.4880051750971	13.0109	12.2703	15.5501	14.2628	16.2298	11.6164	13.3030545658326
Fig 2	F	ENSMUSG00000025812	Pard3	MGI:2135608	DL	Essential	chr8	Stable	Very Stable	Stable	18.0303	20.0162	20.6939	17.8223	19.6138	17.5757	6.92733038485308	19.0005	17.7797	18.5601	19.0496	18.2462	22.7606	9.32149028341023	19.792	18.7752	17.6125	20.4497	22.0156	15.4386	12.1035250916854
Fig 2	F	ENSMUSG00000025894	Aasdhppt	MGI:1914868	DL	Essential	chr9	Stable	Very Stable	Very Stable	12.6213	14.5166	14.9588	14.3074	13.5415	13.5215	6.07688131085528	14.8325	13.1912	15.9266	14.4457	14.0544	16.7481	8.67100830238048	13.9254	14.3733	15.5504	17.4274	17.3739	17.1	9.8191304600984
Fig 2	F	ENSMUSG00000025927	Tfap2b	MGI:104672	DL	Essential	chr1	Stable	Highly variable	Stable	19.6551	18.8713	20.1784	20.344	18.9298	16.7594	6.84820192498936	8.03302	20.1058	16.943	16.0653	14.6403	9.33196	32.7306944344451	13.9052	14.9538	13.8596	12.3978	9.41446	14.8443	15.7405049446095
Fig 2	F	ENSMUSG00000025940	Tmem70	MGI:1915068	DL	Essential	chr1	Stable	Very Stable	Very Stable	19.1223	21.1938	21.795	21.2287	21.84	22.317	5.2884728531202	23.123	21.3516	22.1967	21.2274	21.5138	19.0309	6.35736235837919	21.3215	21.503	21.7409	21.567	21.4166	20.9201	1.30551383785075
Fig 2	F	ENSMUSG00000025959	Klf7	MGI:1935151	DL	Essential	chr1	Very Stable	Stable	Stable	8.75445	8.96667	8.6308	8.36728	8.36776	8.58529	2.68172818390071	6.42928	9.4746	9.57954	8.4513	7.67713	7.48044	14.9842037874962	7.98164	8.62125	8.50386	6.42753	5.33498	7.35235	17.4339481989295
Fig 2	F	ENSMUSG00000025964	Adam23	MGI:1345162	DL	Essential	chr1	Stable	Variable	Highly variable	5.96255	5.78183	4.97052	5.79846	5.13406	5.88548	7.58285017916539	4.58617	7.05964	7.10719	7.5305	7.28775	5.9236	17.0778848306782	6.96308	6.39207	7.456	4.74777	3.20092	8.12268	29.9788917629907
Fig 2	F	ENSMUSG00000025968	Ndufs1	MGI:2443241	DL	Essential	chr1	Very Stable	Very Stable	Very Stable	41.3085	40.9209	40.2216	43.0782	41.6334	40.5117	2.4701603887212	43.4824	42.8667	47.6741	43.8616	45.359	43.19	4.1015578266974	41.7618	40.3144	42.5698	39.4482	40.4939	48.5586	7.84654363486916
Fig 2	F	ENSMUSG00000025993	Slc40a1	MGI:1315204	DL	Essential	chr1	Highly variable	Highly variable	Highly variable	6.55316	5.41543	6.09761	7.463	8.42658	9.48964	21.0575715318227	9.96262	8.35876	10.0746	6.71278	8.33895	2.96111	34.2179417470034	4.23786	5.54129	6.42822	2.79103	3.53221	6.01102	30.6304594921452
Fig 2	F	ENSMUSG00000026019	Wdr12	MGI:1927241	CL	Essential	chr1	Variable	Very Stable	Very Stable	6.3574	6.62658	6.2657	8.15817	6.66502	6.46822	10.4087872773179	7.06072	7.28549	5.97501	6.34886	7.20405	5.63235	10.5999055460266	5.64467	6.2977	6.75101	5.36556	7.07436	7.02645	11.3640829753921
Fig 2	F	ENSMUSG00000026031	Cflar	MGI:1336166	CL	Essential	chr1	Variable	Very Stable	Very Stable	7.35719	7.99751	8.66586	8.86876	9.25277	8.10542	8.18623754745365	10.1263	8.69855	8.92442	9.65501	8.55739	7.96371	8.70858851672257	8.933	8.01288	8.79242	7.52929	6.90766	9.14367	10.7876640959109
Fig 2	F	ENSMUSG00000026048	Ercc5	MGI:103582	DL	Essential	chr1	Very Stable	Variable	Stable	14.1066	15.595	14.64	15.7288	14.5519	14.2442	4.6492387249041	13.2914	14.7038	14.0484	14.7287	14.456	22.8851	22.7440769735491	17.0183	15.0222	15.7139	21.7163	22.201	17.233	16.8858141388366
Fig 2	F	ENSMUSG00000026112	Coa5	MGI:1923428	DL	Essential	chr1	Very Stable	Variable	Variable	22.3329	23.6571	23.3558	23.3021	23.1349	22.0652	2.74102133568816	23.3088	23.3911	23.7086	25.7786	24.6417	14.0441	18.8472259389744	21.7013	21.5259	24.3883	14.3301	14.1811	21.3657	21.8225447130258
Fig 2	F	ENSMUSG00000026172	Bcs1l	MGI:1914071	CL	Essential	chr1	Variable	Stable	Variable	7.04911	7.61537	7.43182	7.49539	8.9228	8.94247	10.3027190641182	6.48125	7.11728	8.19957	7.42838	9.55864	8.8541	14.4586733176091	8.67033	7.01227	6.96401	10.3986	11.4278	8.3616	20.4642739390723
Fig 2	F	ENSMUSG00000026213	Stk11ip	MGI:1918978	DL	Essential	chr1	Variable	Stable	Highly variable	9.34949	10.5566	10.2594	8.86896	8.84761	8.4562	8.98151174445931	8.22284	7.93353	8.26097	8.71487	9.03639	11.8191	15.9645364677384	8.47862	9.67769	8.12358	15.0123	16.0257	8.92677	31.9003294863624
Fig 2	F	ENSMUSG00000026248	Mrpl44	MGI:1916413	DL	Essential	chr1	Stable	Stable	Stable	11.3162	12.323	12.2277	12.2803	11.3047	11.0328	5.01956905085098	11.9838	9.96787	12.3007	12.4028	11.5618	8.90243	12.7674463203117	13.3274	11.7825	12.5084	10.4163	9.80826	13.6936	13.1078607239685
Fig 2	F	ENSMUSG00000026260	Ndufa10	MGI:1914523	DL	Essential	chr1	Very Stable	Very Stable	Very Stable	43.6952	42.0331	44.2243	44.6247	46.0446	40.499	4.53290410212987	46.114	39.024	40.6029	46.3705	42.9434	44.182	6.84695175500607	44.2275	45.2099	44.6804	50.9713	50.931	49.8186	6.83309600069396
Fig 2	F	ENSMUSG00000026289	Atg16l1	MGI:1924290	DL	Essential	chr1	Variable	Stable	Variable	15.3247	13.3952	13.5268	12.8664	12.3628	15.5909	9.5256759508142	11.5867	14.9124	13.8904	14.2678	15.9939	17.4626	13.5795740868918	12.5828	13.9546	14.6546	18.7778	20.5602	14.6404	19.5166278041386
Fig 2	F	ENSMUSG00000026393	Nek7	MGI:1890645	DL	Essential	chr1	Stable	Stable	Stable	9.74734	9.26103	11.2079	9.74811	10.7401	9.635	7.43343365125549	10.4665	9.58068	11.0445	9.79492	10.1524	6.92678	14.8598270028383	8.88318	8.40111	9.37172	6.79891	7.12189	10.1981	15.4838035515364
Fig 2	F	ENSMUSG00000026404	Ddx59	MGI:1915247	CL	Essential	chr1	Variable	Very Stable	Very Stable	5.72633	6.4412	6.42302	5.03709	6.51165	5.88264	9.57184058421424	4.90638	6.44054	5.78579	5.7164	5.78869	5.05845	9.9555863712071	6.39551	7.08416	6.73459	5.64422	5.86568	5.82798	9.16224060784204
Fig 2	F	ENSMUSG00000026418	Tnni1	MGI:105073	DL	Essential	chr1	Highly variable	Highly variable	Highly variable	34.3636	38.0886	35.5636	33.9422	33.6282	62.1627	28.1644992748255	64.3879	45.4453	48.9414	30.0605	50.9462	10.6423	45.0379204468543	26.0115	26.5494	36.7101	8.48028	16.4141	22.6048	42.2483125745512
Fig 2	F	ENSMUSG00000026466	Tor1aip1	MGI:3582693	DL	Essential	chr1	Highly variable	Stable	Stable	13.8901	18.7216	19.1633	15.0194	14.747	14.3845	14.5364274274502	17.0451	16.9492	13.9397	14.2398	16.5862	11.044	15.7665019266287	13.8423	14.9193	17.787	12.3053	11.9464	15.6493	15.2123013551823
Fig 2	F	ENSMUSG00000026494	Kif26b	MGI:2447076	DL	Essential	chr1	Variable	Stable	Variable	8.88197	9.03669	10.8381	8.48175	9.0271	7.86032	11.0400747424475	9.90974	8.05644	8.40293	9.46054	8.46635	6.78807	12.9164909602898	10.1635	8.86641	8.62773	5.79928	6.31594	7.4554	21.0308503839122
Fig 2	F	ENSMUSG00000026499	Acbd3	MGI:2181074	DL	Essential	chr1	Very Stable	Very Stable	Very Stable	17.6534	18.0819	19.2274	18.1282	17.068	18.1	3.93245699841811	19.3498	19.4616	19.1004	17.9553	18.7361	15.5591	8.03866015288225	16.1439	17.8769	18.8192	17.7869	15.2954	16.3908	7.73159599309949
Fig 2	F	ENSMUSG00000026500	Cox20	MGI:1913609	DL	Essential	chr1	Highly variable	Highly variable	Highly variable	2.44096	1.2257	1.7956	2.38487	2.61464	1.80812	25.749106345421	0.947556	2.04384	1.81564	1.49738	1.28208	3.30179	45.4425092500786	0.981157	1.1235	2.01065	3.43028	3.66537	1.60611	54.0657298132052
Fig 2	F	ENSMUSG00000026510	Trp53bp2	MGI:2138319	DL	Essential	chr1	Stable	Stable	Very Stable	15.1373	14.7436	16.1823	14.9868	14.4032	13.7461	5.46813146928206	12.1041	13.281	12.6667	14.6379	13.6423	10.3247	11.5802061298878	13.6588	13.8648	13.5178	11.4573	12.0632	13.097	7.48878108906973
Fig 2	F	ENSMUSG00000026511	Srp9	MGI:1350930	CL	Essential	chr1	Very Stable	Variable	Stable	52.6674	54.0831	55.1649	56.1808	53.6086	56.0095	2.56161281519248	35.4729	34.6814	35.5809	35.45	29.6861	19.6022	20.0540414517393	47.617	50.2372	52.1659	40.2416	41.8232	53.9223	11.690289005854
Fig 2	F	ENSMUSG00000026563	Tada1	MGI:1196415	DL	Essential	chr1	Highly variable	Very Stable	Very Stable	16.5479	10.1185	10.7756	10.3572	8.73855	10.267	24.6173	7.86757	9.61411	8.58808	8.08872	9.69435	10.1947	10.6118246666845	9.37425	9.11055	9.01252	8.95346	8.5473	9.81676	4.68499652279431
Fig 2	F	ENSMUSG00000026585	Kifap3	MGI:107566	DL	Essential	chr1	Very Stable	Stable	Stable	35.0831	38.4405	35.8442	36.1784	33.1627	36.9061	4.93097136886843	26.4654	35.6905	35.8373	32.6159	29.7405	29.5571	11.7960694589479	35.0595	34.1973	35.8427	29.2181	23.3696	35.0694	15.2811310429448
Fig 2	F	ENSMUSG00000026618	Iars2	MGI:1919586	CL	Essential	chr1	Very Stable	Very Stable	Very Stable	11.9403	11.6398	12.2688	11.7587	11.8016	11.8177	1.8330652116408	12.7946	11.2627	12.9342	11.604	11.0399	10.8934	7.59963378400005	10.7245	9.39159	10.509	9.92767	9.67948	11.5434	7.67071349954946
Fig 2	F	ENSMUSG00000026659	Dusp12	MGI:1890614	DL	Essential	chr1	Variable	Very Stable	Very Stable	9.93365	9.88123	8.23542	10.5356	9.13322	11.0293	10.1809738683925	9.22854	10.3394	10.2602	9.27153	10.5286	8.69907	7.71735388368487	8.44784	9.13565	9.48268	9.80798	9.71569	10.3769	6.9070675539664
Fig 2	F	ENSMUSG00000026698	Pigc	MGI:1914542	DL	Essential	chr1	Stable	Very Stable	Stable	7.46364	7.34267	8.42008	8.14862	8.09404	7.66376	5.44536837816687	7.77076	7.76487	7.79076	7.62037	7.96092	8.02257	1.87067993522311	8.17796	7.22841	7.7473	8.62242	10.0729	8.2542	11.6135177193177
Fig 2	F	ENSMUSG00000026708	Cenpl	MGI:1917704	DL	Essential	chr1	Variable	Stable	Stable	8.19899	6.99911	9.20151	8.38086	8.045	7.01258	10.6465378843423	7.67154	6.42857	7.9004	8.08296	9.53229	7.50019	12.8126821898489	7.74925	8.26221	8.63505	5.61951	7.53222	9.65888	17.0780898927891
Fig 2	F	ENSMUSG00000026709	Dars2	MGI:2442510	DL	Essential	chr1	Variable	Very Stable	Stable	5.83556	6.26448	6.33822	7.15559	7.14204	5.76276	9.52281671311793	5.99988	5.85044	6.41364	5.85906	6.51855	6.31071	4.74852	7.34564	5.93549	5.4466	6.27579	4.707	7.64839	17.9969796981435
Fig 2	F	ENSMUSG00000026753	Ppp6c	MGI:1915107	CL	Essential	chr2	Very Stable	Stable	Variable	20.3462	20.7092	21.0832	20.9033	21.0256	20.65	1.32159571352653	21.3556	22.87	20.5298	20.9435	19.7396	15.8495	11.7613485012711	20.0528	20.3783	20.3393	15.5929	13.4055	24.074	20.2001248525566
Fig 2	F	ENSMUSG00000026797	Stxbp1	MGI:107363	DL	Essential	chr2	Stable	Variable	Stable	18.107	18.8366	17.3937	18.5703	19.2156	21.3726	7.17975851152024	9.41225	20.8087	18.1039	18.6391	18.4372	20.0551	23.5129475638117	19.3121	17.2627	20.8845	17.6406	15.2225	12.4474	17.4566046619055
Fig 2	F	ENSMUSG00000026798	Coq4	MGI:1098826	CL	Essential	chr2	Very Stable	Very Stable	Stable	4.15776	4.34247	4.32083	4.78719	4.27081	4.39955	4.92254419771215	4.60615	4.42136	3.99127	4.69591	4.6684	4.39523	5.89230733749648	4.55352	6.0094	3.95333	5.68382	6.26484	5.67912	16.8537188745614
Fig 2	F	ENSMUSG00000026810	Dpm2	MGI:1330238	CL	Essential	chr2	Variable	Stable	Very Stable	24.9517	20.0097	25.204	26.0934	26.4818	24.2036	9.56131294637044	22.4648	22.7618	25.3849	21.4135	29.4499	18.3464	16.1992248562696	19.8565	22.6095	25.1461	24.3359	23.0113	27.9204	11.3718985991958
Fig 2	F	ENSMUSG00000026816	Gtf3c5	MGI:1917489	CL	Essential	chr2	Variable	Variable	Stable	20.3245	22.0819	21.7893	20.9111	20.4237	17.2634	8.41754276811355	19.0695	18.2926	18.5153	19.8437	21.6297	30.1262	21.2469905316198	20.2904	20.9505	20.0485	28.8979	25.551	20.8333	15.9496819089735
Fig 2	F	ENSMUSG00000026825	Dnm1	MGI:107384	DL	Essential	chr2	Stable	Variable	Highly variable	23.9203	21.6443	23.1085	20.3743	20.7901	21.9421	6.15755282567125	20.7937	21.5309	21.1784	20.7464	25.0487	31.9461	18.796864583197	23.7031	20.731	24.009	37.9023	36.1378	20.3841	28.7784543386585
Fig 2	F	ENSMUSG00000026836	Acvr1	MGI:87911	DL	Essential	chr2	Stable	Very Stable	Variable	12.0293	11.5072	11.2379	11.437	11.9617	12.951	5.2267566648544	14.7725	12.8196	14.3527	12.3366	14.1662	16.1139	9.68992579736393	11.3697	11.6577	11.8364	17.1676	15.3235	8.51544	24.4865822178839
Fig 2	F	ENSMUSG00000026864	Hspa5	MGI:95835	CL	Essential	chr2	Very Stable	Stable	Variable	236.029	234.639	253.674	248.591	251.898	228.267	4.35391016720243	384.857	316.047	347.875	263.302	299.692	316.695	12.9222151603884	213.571	229.662	237.694	345.375	355.24	270.935	22.1618993147328
Fig 2	F	ENSMUSG00000026867	Gapvd1	MGI:1913941	DL	Essential	chr2	Very Stable	Very Stable	Very Stable	21.9815	20.6263	20.0056	21.2507	21.0229	19.3628	4.49122928255726	20.7205	20.4437	20.0299	18.6616	19.9129	18.8814	4.20868806061747	19.9375	21.0865	20.7993	16.4943	18.0846	21.2292	9.77356712516924
Fig 2	F	ENSMUSG00000026895	Ndufa8	MGI:1915625	CL	Essential	chr2	Stable	Very Stable	Very Stable	38.7021	37.3178	38.4376	41.2843	38.5489	44.5746	6.72015727848722	39.4752	38.5386	36.0626	39.7225	41.2607	31.6956	9.11297542096304	37.1122	35.0291	41.7156	39.5621	41.9898	32.055	10.3563554867733
Fig 2	F	ENSMUSG00000026914	Psmd14	MGI:1913284	CL	Essential	chr2	Very Stable	Very Stable	Very Stable	78.7035	80.3502	76.579	80.75	78.457	81.0529	2.1652339039325	76.4112	73.8769	75.6775	78.5674	75.1393	66.6815	5.49126128151614	73.0267	74.6634	72.3244	75.7701	75.4929	87.1283	7.10473715871316
Fig 2	F	ENSMUSG00000026923	Notch1	MGI:97363	DL	Essential	chr2	Variable	Highly variable	Very Stable	10.2139	8.97508	9.38336	9.05049	10.3168	7.80556	9.95448892420771	6.25327	8.53839	7.36448	9.50406	9.57275	14.4505	30.5720801290846	10.7405	11.3562	9.41729	10.652	9.33106	8.45154	10.9610460582093
Fig 2	F	ENSMUSG00000026925	Inpp5e	MGI:1927753	DL	Essential	chr2	Variable	Variable	Highly variable	7.69629	7.78917	8.23245	6.75608	8.12116	6.78981	8.52177616078354	7.278	7.05409	7.3471	8.6532	8.76842	12.3075	23.0359181220461	6.91521	7.32393	7.15468	12.6679	12.4744	8.11948	29.7778863102211
Fig 2	F	ENSMUSG00000026942	Traf2	MGI:101835	DL	Essential	chr2	Stable	Stable	Stable	6.22176	6.55724	6.34713	6.2863	6.26245	5.48797	5.90054847685246	7.29306	6.13159	6.58028	5.81874	6.74932	4.84819	13.6246972764589	6.60019	6.68399	6.01231	4.69016	6.96676	7.39275	14.8454225589982
Fig 2	F	ENSMUSG00000026970	Rbms1	MGI:1861774	DL	Essential	chr2	Variable	Stable	Very Stable	36.3313	34.3108	42.9243	36.9917	40.6558	34.177	9.38870899651626	46.5927	37.3813	35.0922	34.7999	35.3509	37.3552	11.843339815569	35.453	36.551	35.8724	36.5638	39.4973	38.3159	4.18461835803329
Fig 2	F	ENSMUSG00000027014	Cwc22	MGI:2136773	CL	Essential	chr2	Very Stable	Stable	Very Stable	19.7362	19.7172	19.938	20.7271	20.7256	18.9647	3.37756054653804	20.0084	17.9576	18.2869	19.9268	18.3649	24.4015	12.1425870602936	19.7244	19.6437	18.3576	21.7618	24.2174	20.1994	9.99242380143226
Fig 2	F	ENSMUSG00000027080	Med19	MGI:1914234	CL	Essential	chr2	Very Stable	Stable	Variable	20.8476	21.3676	20.7551	21.2048	20.5062	21.8802	2.34766630227246	19.1253	21.3193	19.8969	21.129	19.9648	15.4307	11.0193104239488	18.9935	20.7731	22.3888	14.2566	15.5042	22.7485	18.6219795008875
Fig 2	F	ENSMUSG00000027107	Chrna1	MGI:87885	DL	Essential	chr2	Highly variable	Highly variable	Highly variable	1.81666	2.12205	2.3606	1.96637	2.60027	3.05758	19.6703038850669	3.06885	2.50827	3.22426	1.46693	3.19001	0.352889	50.5363498897234	1.2219	1.55374	2.27643	0.254074	0.195259	1.80255	69.2171152646932
Fig 2	F	ENSMUSG00000027131	Emc4	MGI:1915282	CL	Essential	chr2	Variable	Very Stable	Stable	20.8718	20.4207	17.0598	17.7771	20.6911	19.0094	8.37932299813119	17.7661	22.5874	20.0656	19.6109	22.8388	18.1203	10.6983426836725	17.5369	19.8675	18.6154	23.7916	25.8645	21.0847	15.017234234218
Fig 2	F	ENSMUSG00000027133	Nop10	MGI:1913431	CL	Essential	chr2	Very Stable	Very Stable	Very Stable	31.9944	30.3842	30.5902	29.5703	31.3519	30.8323	2.7020894660245	31.6658	26.402	31.7887	27.0581	31.6234	33.4269	9.47779385858434	25.8438	27.2182	26.3386	28.9722	34.1286	30.0002	10.6810450057167
Fig 2	F	ENSMUSG00000027163	Commd9	MGI:1923751	DL	Essential	chr2	Stable	Stable	Very Stable	14.2502	13.8546	14.7657	13.8989	14.011	16.2462	6.31819420042604	12.0807	14.5786	14.3774	15.1566	15.2338	11.1846	12.4218794715588	13.1964	12.9241	13.3351	13.4236	12.091	16.0569	9.92362527158592
Fig 2	F	ENSMUSG00000027164	Traf6	MGI:108072	DL	Essential	chr2	Stable	Very Stable	Variable	8.07262	7.80481	7.80352	7.57406	7.50469	6.50781	7.2378913214092	7.17057	7.5587	7.21533	7.89074	6.84567	5.75095	10.4559123515118	8.31186	6.15098	7.96395	5.85258	5.46621	8.71663	19.9344321194285
Fig 2	F	ENSMUSG00000027185	Nat10	MGI:2138939	CL	Essential	chr2	Very Stable	Very Stable	Variable	14.3798	14.2156	15.7309	15.1527	13.9203	14.919	4.56580116220285	14.0114	14.129	14.4314	14.9884	13.6022	16.9961	8.29783247392104	15.0369	14.0387	14.0123	18.7444	25.117	14.7874	25.7558315253169
Fig 2	F	ENSMUSG00000027244	Atg13	MGI:1196429	DL	Essential	chr2	Very Stable	Stable	Very Stable	11.7132	12.3222	11.9188	11.073	12.137	11.9943	3.6805937673721	9.83322	11.9839	11.8001	11.8462	11.0953	8.90189	11.6287760906774	10.2368	10.8434	11.0047	10.0726	8.53707	10.3693	8.64452795771666
Fig 2	F	ENSMUSG00000027263	Tubgcp4	MGI:1196293	CL	Essential	chr2	Variable	Very Stable	Very Stable	13.3742	13.048	14.2635	15.0522	14.2402	11.8785	8.20635026727978	13.2614	17.4176	15.4008	14.003	14.5204	16.6961	10.5345081017039	13.1777	13.6468	13.3869	14.1293	12.9121	13.4293	3.09849351262165
Fig 2	F	ENSMUSG00000027282	Mtch2	MGI:1929260	DL	Essential	chr2	Very Stable	Very Stable	Very Stable	43.663	43.5368	41.4178	41.6856	41.1674	42.8863	2.60933161646084	44.3772	42.6689	41.7002	43.9457	48.0619	44.6912	4.93513084084747	46.4344	42.3882	43.9694	43.4457	42.9805	50.0318	6.43234145846764
Fig 2	F	ENSMUSG00000027284	Cdan1	MGI:1916218	CL	Essential	chr2	Variable	Stable	Very Stable	6.12151	6.25568	6.51933	6.38608	7.52569	7.57992	9.65829419885586	6.62154	6.05462	6.39867	6.028	7.48944	7.77552	11.0035341077313	5.84644	6.82725	6.52721	7.36112	7.82347	6.27586	10.6780790527241
Fig 2	F	ENSMUSG00000027287	Snap23	MGI:109356	CL	Essential	chr2	Stable	Very Stable	Very Stable	30.4434	31.083	32.4346	32.7911	30.2745	28.4897	5.08743108453595	40.746	36.5212	33.0135	32.6946	32.1024	36.2975	9.35915664125718	29.4335	29.3072	28.6303	34.7613	33.3411	34.7307	9.09188756842923
Fig 2	F	ENSMUSG00000027304	Rtf1	MGI:1309480	CL	Essential	chr2	Very Stable	Stable	Variable	31.5913	31.9771	33.2834	32.6605	33.5486	30.236	3.79667891715704	29.6909	30.9363	30.3528	32.4933	30.423	23.0732	11.1361581526301	31.2554	33.8357	28.8046	22.9249	20.3787	30.2103	18.551780322843
Fig 2	F	ENSMUSG00000027326	Knl1	MGI:1923714	CL	Essential	chr2	Variable	Stable	Highly variable	6.92554	6.7915	6.36504	6.92457	6.53102	5.52753	8.1575653958713	7.49305	6.50727	8.98334	7.14488	7.38764	6.16199	13.4924238846666	6.79772	7.47116	6.49591	3.48426	2.4785	9.28828	42.5314442185597
Fig 2	F	ENSMUSG00000027332	Ivd	MGI:1929242	DL	Essential	chr2	Very Stable	Variable	Stable	33.6387	34.8083	34.2068	33.2998	34.0607	32.326	2.53841119739856	30.9517	35.0735	36.819	37.2564	38.4655	55.1488	21.449622732003	29.6156	23.9179	29.0481	36.7019	37.3277	27.5192	17.2406213363193
Fig 2	F	ENSMUSG00000027357	Crls1	MGI:1913836	CL	Essential	chr2	Very Stable	Variable	Highly variable	18.8079	17.9023	18.4625	17.9385	19.7218	18.0185	3.81922642543358	18.0064	16.223	18.4846	17.7589	18.8896	8.80699	23.2969361926405	15.4331	18.8279	17.9975	9.38712	9.65443	19.2518	29.9174735207406
Fig 2	F	ENSMUSG00000027365	Trpm7	MGI:1929996	CL	Essential	chr2	Very Stable	Very Stable	Very Stable	23.4488	23.4185	24.4611	23.6743	23.5138	22.0162	3.37736156629878	25.4311	24.1168	26.0606	24.115	22.038	24.883	5.72362143646923	23.0702	21.2357	22.8292	21.3822	21.9612	25.6783	7.22758669359045
Fig 2	F	ENSMUSG00000027374	Mrps5	MGI:1924971	CL	Essential	chr2	Very Stable	Variable	Variable	18.6781	19.2506	17.2387	18.8074	18.6427	20.0673	4.92878345956157	16.9085	18.6002	18.4539	19.0625	21.0389	27.6064	18.8759473757699	20.8849	18.9372	18.5179	29.5444	28.1253	20.1776	21.3652218798944
Fig 2	F	ENSMUSG00000027394	Ttl	MGI:1916987	DL	Essential	chr2	Stable	Variable	Stable	10.6122	11.2004	12.0725	10.9101	11.0275	12.3459	6.06904947906807	11.4845	11.5653	12.2623	11.8893	12.7095	7.01137	18.6468951554782	10.4557	10.7005	12.1469	8.85083	7.01421	11.0501	18.1754996405585
Fig 2	F	ENSMUSG00000027395	Polr1b	MGI:108014	CL	Essential	chr2	Stable	Very Stable	Very Stable	12.015	12.9222	13.9251	13.1925	14.0104	13.1544	5.53049279541585	13.5686	11.3022	13.5904	13.3727	15.1548	13.0673	9.26214920897358	13.1943	11.82	12.3359	13.2639	13.2387	11.0609	7.31452430336092
Fig 2	F	ENSMUSG00000027427	Polr3f	MGI:1924086	CL	Essential	chr2	Very Stable	Very Stable	Variable	14.703	13.6458	14.5778	14.1552	12.9912	13.8173	4.55351285751994	11.9083	12.8756	11.424	12.1941	11.5933	9.18069	10.9226356458444	13.7687	13.1873	13.5171	9.31937	9.02807	17.1998	24.2502356680327
Fig 2	F	ENSMUSG00000027447	Cst3	MGI:102519	DL	Essential	chr2	Very Stable	Very Stable	Very Stable	50.9702	48.3969	47.6815	47.501	49.1282	49.8746	2.73900518346655	52.7769	54.5566	59.4564	52.4129	64.9604	53.9646	8.72792939154652	45.5395	50.2122	54.0579	54.4419	50.8194	50.1762	6.35430796135955
Fig 2	F	ENSMUSG00000027475	Kif3b	MGI:107688	DL	Essential	chr2	Stable	Variable	Variable	8.71505	9.72159	8.48547	9.68358	8.83548	9.19858	5.66816187370491	7.4033	8.97111	7.75509	8.43251	8.34381	4.76063	19.7084204339716	9.28876	8.87254	9.33034	5.26781	4.63963	9.02239	28.0679073439157
Fig 2	F	ENSMUSG00000027496	Aurka	MGI:894678	CL	Essential	chr2	Variable	Very Stable	Stable	29.9776	28.0628	31.0388	27.7882	30.7395	23.6247	9.67287142131525	31.5094	25.8954	32.174	31.5262	30.8689	29.8154	7.58929546812035	27.6797	31.4558	25.8434	23.7887	29.2452	33.7429	12.7505901209356
Fig 2	F	ENSMUSG00000027597	Ahcy	MGI:87968	CL	Essential	chr2	Very Stable	Stable	Very Stable	32.6992	32.7476	33.6642	35.2964	33.5221	30.5382	4.71568022971506	37.3915	31.5004	30.575	37.6799	43.0152	30.1297	14.6975101777289	35.4698	33.5217	31.7767	39.9219	40.6866	42.3481	11.5012742140575
Fig 2	F	ENSMUSG00000027634	Ndrg3	MGI:1352499	DL	Essential	chr2	Very Stable	Stable	Very Stable	20.9251	21.634	20.9354	22.112	20.9971	21.7546	2.37505286088195	13.38	17.0455	18.3811	17.4158	17.4142	12.4555	15.3439846599614	19.1122	20.5805	21.0657	17.9661	17.8561	19.9752	6.91311869800547
Fig 2	F	ENSMUSG00000027642	Rpn2	MGI:98085	CL	Essential	chr2	Very Stable	Very Stable	Stable	62.3936	64.8381	68.1395	64.4626	64.8496	66.752	3.04358713884852	74.0835	70.6542	71.8489	67.8027	81.1	81.1724	7.47693870897921	64.3876	68.1843	66.6509	90.1365	80.7483	63.1261	14.9813704287856
Fig 2	F	ENSMUSG00000027652	Ralgapb	MGI:2444531	DL	Essential	chr2	Very Stable	Variable	Variable	12.966	13.7077	12.9486	13.2067	13.2904	12.7175	2.62471243477318	9.80678	12.2916	12.2661	11.6648	11.0681	6.63128	20.3535125128043	12.0437	12.2451	12.983	8.85419	6.85695	13.606	23.8650000039574
Fig 2	F	ENSMUSG00000027655	Dhx35	MGI:1918965	DL	Essential	chr2	Variable	Highly variable	Variable	6.61849	7.03932	7.19962	5.71925	6.42128	7.1215	8.42702018440983	6.37692	6.6524	6.72858	7.46522	8.1852	13.6328	33.699878700022	6.78084	6.67153	6.80461	10.1735	11.1747	6.38409	26.2821607846018
Fig 2	F	ENSMUSG00000027699	Ect2	MGI:95281	CL	Essential	chr3	Variable	Stable	Variable	20.763	21.187	21.1229	23.6157	22.5254	17.1462	10.4257801554169	23.391	19.1521	23.7407	22.9336	18.9258	25.7417	12.1588278878513	24.2998	25.266	19.8904	18.8939	17.2632	28.7275	19.6553773417873
Fig 2	F	ENSMUSG00000027714	Exosc9	MGI:1355319	CL	Essential	chr3	Stable	Stable	Stable	26.3639	26.8356	26.7638	29.7389	30.8543	28.709	6.52994820825563	21.8371	20.5782	22.8945	23.0843	22.0364	15.1845	14.1180059940504	27.072	26.4264	27.807	22.9481	20.118	31.6474	15.4213156565153
Fig 2	F	ENSMUSG00000027716	Trpc3	MGI:109526	DL	Essential	chr3	Variable	Very Stable	Very Stable	2.14319	2.28781	2.78203	2.63595	2.52243	2.40737	9.45677395190273	2.29538	2.57488	1.87179	2.26012	2.51932	2.35701	10.7796777657855	2.35749	2.33927	2.43031	2.38939	2.23323	2.87833	9.25347575490533
Fig 2	F	ENSMUSG00000027746	Ufm1	MGI:1915140	CL	Essential	chr3	Very Stable	Stable	Very Stable	17.0414	17.4113	18.6484	16.9683	16.7292	17.034	4.00680504675611	15.9385	17.2219	18.1007	17.083	15.6285	11.6007	14.4647804565882	15.2116	15.8221	16.1227	14.5167	13.5575	18.0853	9.95345315089391
Fig 2	F	ENSMUSG00000027752	Exosc8	MGI:1916889	CL	Essential	chr3	Stable	Stable	Stable	36.9689	40.7476	42.683	40.0013	42.8637	36.8078	6.64387593358557	43.1593	38.4622	46.9052	39.1105	43.8607	56.3231	14.6278996307558	41.9828	39.9855	38.3061	51.3553	52.0836	52.5421	14.4062550867832
Fig 2	F	ENSMUSG00000027774	Gfm1	MGI:107339	CL	Essential	chr3	Variable	Very Stable	Very Stable	11.1606	12.38	12.6526	11.1057	13.952	11.969	8.70143511147107	11.9347	12.178	13.3107	12.4748	13.0751	11.9289	4.72031005339978	10.5511	11.2687	11.0761	9.37578	8.22375	10.66	11.4661215433012
Fig 2	F	ENSMUSG00000027809	Etfdh	MGI:106100	DL	Essential	chr3	Stable	Very Stable	Very Stable	18.1993	19.2774	20.0058	17.1566	16.8224	17.8893	6.72050801184622	18.4249	18.3521	20.4699	19.951	18.7055	17.0468	6.52055677207145	17.3395	17.7269	19.0039	17.4747	16.0983	20.5849	8.61848190423966
Fig 2	F	ENSMUSG00000027852	Nras	MGI:97376	DL	Essential	chr3	Stable	Very Stable	Very Stable	44.1784	43.339	43.0257	47.0902	42.3922	37.8649	6.97741096843345	40.9622	41.5169	39.7455	43.3189	43.5535	38.6423	4.6956302990202	45.5748	45.2906	43.2955	38.5299	41.3096	51.9462	10.3048559496561
Fig 2	F	ENSMUSG00000027861	Casq2	MGI:1309469	DL	Essential	chr3	Highly variable	Highly variable	Highly variable	9.87429	10.3621	10.1723	9.30739	8.2594	19.8333	37.5859169962367	15.3509	12.3067	13.6015	9.0923	13.7932	0.973641	48.6243015643945	6.53591	7.32514	11.5368	0.442748	0.743749	6.4887	76.9777655265022
Fig 2	F	ENSMUSG00000027881	Prpf38b	MGI:1914171	CL	Essential	chr3	Very Stable	Very Stable	Very Stable	75.0697	82.0066	73.1726	75.7162	72.2305	73.0957	4.75542917242679	80.4728	78.5299	76.1635	72.7769	67.4576	65.5649	8.18685956300892	78.6042	66.3108	74.3936	74.8072	75.043	71.1909	5.71254390656669
Fig 2	F	ENSMUSG00000027884	Clcc1	MGI:2385186	DL	Essential	chr3	Variable	Very Stable	Stable	15.476	18.0314	20.1116	16.656	16.9414	15.8502	9.85276195792633	19.7657	16.2027	19.8084	18.429	16.9601	20.6013	9.38607518562503	19.3865	16.36	17.9419	21.5424	22.8104	21.0248	12.1452205732658
Fig 2	F	ENSMUSG00000027937	Jtb	MGI:1346082	DL	Essential	chr3	Stable	Very Stable	Variable	21.8292	19.46	19.1368	19.3265	21.6344	20.3979	5.88536306110285	21.5561	20.5699	21.4556	21.9647	21.356	24.1283	5.54346146369992	20.3926	22.8264	23.5903	30.349	32.5369	23.4932	18.6966320815984
Fig 2	F	ENSMUSG00000027942	4933434E20Rik	MGI:1914027	DL	Essential	chr3	Stable	Highly variable	Stable	17.2152	16.1758	14.4795	15.8615	15.0773	17.261	6.99884	16.3964	20.1747	17.4199	18.6443	17.231	32.0804	29.0652153340549	18.4427	16.7104	18.0583	24.7263	24.8352	20.18	17.0885469063916
Fig 2	F	ENSMUSG00000027951	Adar	MGI:1889575	DL	Essential	chr3	Stable	Very Stable	Variable	11.4002	10.7392	11.358	11.4952	10.2785	9.95396	5.98477932936466	10.0817	12.3359	10.6792	11.0317	12.7074	11.5758	8.77850580932606	10.5508	11.753	10.6048	15.2571	16.6761	10.624	21.473827155614
Fig 2	F	ENSMUSG00000027985	Lef1	MGI:96770	DL	Essential	chr3	Highly variable	Stable	Variable	16.3535	12.3421	15.7168	12.703	15.8017	9.58765	19.3120329048267	12.1928	8.31983	11.4899	13.7495	12.6303	13.5924	16.6034985923112	13.5815	14.6824	12.449	18.5709	19.1714	12.0232	20.459937697539
Fig 2	F	ENSMUSG00000028016	Ints12	MGI:1919043	DL	Essential	chr3	Stable	Very Stable	Stable	9.64984	9.23963	9.63185	9.61923	9.2303	8.43531	5.0213241913732	8.35361	10.1298	9.22131	10.331	10.0366	9.79986	7.66099946633813	9.79364	9.64169	10.1819	9.34468	8.07911	11.7698	12.2594522658804
Fig 2	F	ENSMUSG00000028020	Glrb	MGI:95751	DL	Essential	chr3	Stable	Stable	Stable	5.27248	4.55071	5.05391	5.31539	4.79381	4.91198	5.86471467683525	4.83033	5.88541	5.32026	4.48606	4.41104	6.35932	15.0870612368073	5.85132	4.73062	5.09744	3.8491	4.04195	5.36093	16.0351550887277
Fig 2	F	ENSMUSG00000028023	Pitx2	MGI:109340	DL	Essential	chr3	Stable	Variable	Variable	13.1228	12.2953	15.0604	12.6744	13.9118	12.9162	7.53718946591778	18.7736	9.41069	12.2082	12.2165	12.0959	12.986	23.9932107749721	11.0511	10.5248	10.2422	10.1751	16.7817	10.3148	22.575774910158
Fig 2	F	ENSMUSG00000028053	Ash1l	MGI:2183158	DL	Essential	chr3	Very Stable	Very Stable	Variable	10.5565	11.1178	10.0088	10.9206	10.4082	10.4609	3.72352289900611	10.4314	11.7871	12.0988	10.0255	11.0679	9.34971	9.78028332391436	10.3674	10.3082	11.0152	6.71796	6.66103	9.91001	21.2672855698888
Fig 2	F	ENSMUSG00000028063	Lmna	MGI:96794	DL	Essential	chr3	Highly variable	Variable	Highly variable	11.2599	9.80401	9.78238	10.9256	9.75357	17.4706	26.0629083311847	16.2374	13.7806	17.0345	9.17481	18.8073	13.6131	22.8934726304901	7.56995	7.8576	12.4831	22.9737	22.6106	7.97562	54.2460207291147
Fig 2	F	ENSMUSG00000028072	Ntrk1	MGI:97383	DL	Essential	chr3	Highly variable	Highly variable	Highly variable	4.65268	5.66881	5.2423	4.36008	4.24402	5.74413	13.1842716783204	2.39935	6.4336	5.19303	3.76774	4.66782	2.70362	36.7237099448751	2.90194	3.14207	5.85794	3.07268	1.81514	2.55329	42.7694571157342
Fig 2	F	ENSMUSG00000028114	Mettl14	MGI:2442926	CL	Essential	chr3	Stable	Stable	Variable	14.6799	16.3636	16.0086	14.2744	15.3165	14.0601	6.21033844190116	16.182	12.969	13.5245	14.7093	14.7709	11.0999	12.6747565041634	14.5319	15.7444	14.0135	11.569	9.01803	15.9769	19.9987383425465
Fig 2	F	ENSMUSG00000028133	Rwdd3	MGI:1920420	DL	Essential	chr3	Variable	Variable	Variable	5.84254	6.75448	5.23342	5.85658	5.9594	5.56022	8.66441452653211	5.73605	3.76751	5.12854	4.99839	4.97538	3.13626	20.9728572192696	5.4312	4.69753	6.53409	2.81068	3.80496	4.84515	27.4696364398928
Fig 2	F	ENSMUSG00000028180	Zranb2	MGI:1858211	DL	Essential	chr3	Very Stable	Stable	Variable	100.045	98.9219	101.043	102.788	96.951	92.2468	3.75838	95.7279	94.1405	99.291	95.3196	88.5104	60.6891	16.0519861619228	98.3218	97.6853	95.5597	62.3586	54.9611	104.102	24.6911813070047
Fig 2	F	ENSMUSG00000028271	Gtf2b	MGI:2385191	CL	Essential	chr3	Stable	Variable	Variable	25.2958	25.409	27.8549	27.2563	28.0241	25.0063	5.23335606064963	25.5878	24.074	25.4477	25.0069	23.0709	15.3295	16.9616276445417	23.7735	25.7081	24.3558	17.0066	16.0152	29.3694	22.845409349199
Fig 2	F	ENSMUSG00000028284	Map3k7	MGI:1346877	DL	Essential	chr4	Very Stable	Stable	Stable	31.0402	30.8218	31.5229	31.1908	29.3991	28.2249	4.21725022066727	32.0617	30.0732	30.0895	31.1405	29.153	22.7688	11.3393040411914	27.5039	28.0322	27.2372	22.1578	20.6193	29.8486	14.0689694624934
Fig 2	F	ENSMUSG00000028292	Rars2	MGI:1923596	CL	Essential	chr4	Stable	Very Stable	Variable	19.4478	20.5699	19.9051	20.7201	20.6893	17.984	5.33075611961325	19.0154	18.8377	18.2801	19.2662	19.9409	15.0176	9.4638864832866	20.1565	18.4277	19.4233	14.3683	13.3367	22.6987	19.7766979624304
Fig 2	F	ENSMUSG00000028309	Rnf20	MGI:1925927	CL	Essential	chr4	Stable	Very Stable	Very Stable	39.5565	41.2559	40.2858	41.1918	40.1744	35.8855	5.00709290952142	35.7418	38.7284	40.9885	39.7149	38.0862	42.3968	5.92427910190789	40.2466	39.0033	38.3208	40.735	40.6718	40.9153	2.67078810179644
Fig 2	F	ENSMUSG00000028318	Polr1e	MGI:1929022	CL	Essential	chr4	Stable	Stable	Very Stable	6.34209	6.98625	6.81168	5.8876	7.16992	6.74075	7.02587096565417	6.43173	6.24549	7.11026	7.92111	7.90061	6.23352	11.3766602028012	7.22783	7.67921	6.85241	6.72872	8.2623	7.30786	7.68120943913836
Fig 2	F	ENSMUSG00000028330	Ncbp1	MGI:1891840	CL	Essential	chr4	Very Stable	Very Stable	Very Stable	37.9063	39.2118	38.2992	41.8337	38.9493	39.6037	3.52328387334471	41.5464	39.3446	40.618	41.8903	39.1879	36.7937	4.70948704629163	42.9954	44.6615	41.5737	42.3992	37.7533	49.3146	8.83025217135741
Fig 2	F	ENSMUSG00000028369	Svep1	MGI:1928849	DL	Essential	chr4	Very Stable	Variable	Highly variable	2.7222	3.03382	2.88769	2.91472	2.79396	2.82139	3.78816974752371	3.51757	2.6024	2.87702	3.12307	3.56942	4.21822	17.3554231778413	2.50879	2.93951	3.42624	5.3948	4.90502	2.40132	35.216193864952
Fig 2	F	ENSMUSG00000028393	Alad	MGI:96853	DL	Essential	chr4	Very Stable	Stable	Highly variable	14.2531	13.0687	14.8256	14.4045	14.6805	13.6025	4.77748416893636	20.3871	16.6714	18.586	16.3906	22.7617	15.0223	15.7187534545808	12.4765	17.0169	17.44	27.1922	31.9572	16.7685	36.2760822050256
Fig 2	F	ENSMUSG00000028431	Elp1	MGI:1914544	CL	Essential	chr4	Very Stable	Very Stable	Very Stable	23.1165	23.136	23.1789	21.9071	22.2683	21.1014	3.7754292851147	20.8269	20.4278	18.7068	21.9748	22.442	22.2395	6.74106259424806	22.0278	21.2082	20.3935	19.7199	20.361	23.6477	6.73461785404903
Fig 2	F	ENSMUSG00000028437	Ubap1	MGI:2149543	CL	Essential	chr4	Very Stable	Very Stable	Stable	18.4931	16.8327	17.6332	18.6463	18.1566	17.3851	3.91127252521059	16.1492	18.062	16.9341	19.0759	18.5449	18.2748	6.1106649731042	18.8364	20.2387	18.7202	16.1356	14.3893	18.298	11.9414164172006
Fig 2	F	ENSMUSG00000028444	Cntfr	MGI:99605	DL	Essential	chr4	Variable	Highly variable	Highly variable	20.0172	18.6394	16.4987	17.6974	18.3615	14.2244	11.414069379996	15.0461	17.3803	15.5713	18.3606	20.5661	39.9248	44.5328301126948	21.4032	20.2808	19.6105	35.2125	28.0309	16.8443	28.8999222821884
Fig 2	F	ENSMUSG00000028454	Pigo	MGI:1861452	DL	Essential	chr4	Stable	Highly variable	Highly variable	4.71804	4.14576	4.48231	3.86514	4.52768	4.14995	7.28423665709767	4.24059	3.99549	4.45707	4.10208	4.39647	7.57737	28.6587476355607	4.54544	4.40361	3.74052	8.75328	8.98529	4.32563	41.439154242302
Fig 2	F	ENSMUSG00000028468	Rgp1	MGI:1915956	DL	Essential	chr4	Very Stable	Stable	Very Stable	14.382	15.3277	14.5233	14.0152	14.5201	13.609	4.00734928592369	14.4203	13.9315	12.101	14.2698	15.1269	11.2759	11.0561503426544	15.0694	16.1134	15.1535	13.9288	13.8581	13.7997	6.43167047788695
Fig 2	F	ENSMUSG00000028496	Mllt3	MGI:1917372	DL	Essential	chr4	Very Stable	Very Stable	Very Stable	16.2156	16.0317	15.6431	16.4533	17.6893	15.7857	4.53121739247475	13.6406	17.2323	16.0819	15.1006	14.001	16.4679	9.21784354686787	15.6543	15.9052	16.315	13.685	13.4782	16.6229	8.87735426667242
Fig 2	F	ENSMUSG00000028517	Plpp3	MGI:1915166	DL	Essential	chr4	Very Stable	Very Stable	Very Stable	28.8612	30.4598	32.487	28.8059	30.7847	31.8462	4.94168759470639	30.7035	28.9832	32.1528	29.4609	33.3913	27.1201	7.48214157285746	29.7666	27.2227	31.2104	29.5535	25.2771	25.7279	8.55150745825412
Fig 2	F	ENSMUSG00000028521	Slc35d1	MGI:2140361	DL	Essential	chr4	Very Stable	Very Stable	Very Stable	6.25791	6.44381	6.4772	6.52929	6.10973	6.59303	2.84858033188098	7.38557	6.62519	7.18571	6.16882	7.55534	6.74559	7.53514877384574	6.12326	6.37177	7.15678	6.07425	6.84213	7.12389	7.39762891783693
Fig 2	F	ENSMUSG00000028540	Dph2	MGI:1914978	DL	Essential	chr4	Highly variable	Stable	Very Stable	4.98635	3.90994	3.63077	3.15928	4.79821	3.76655	17.5130611546749	4.04655	4.15189	4.06401	3.91577	5.32815	3.40735	15.279025057769	3.99951	3.96047	4.35366	5.36702	4.35462	4.47917	11.5253332309565
Fig 2	F	ENSMUSG00000028563	Tm2d1	MGI:2137022	DL	Essential	chr4	Stable	Very Stable	Very Stable	20.4009	21.4284	20.5628	21.6908	19.7543	22.7143	5.04014323891941	21.7624	23.4603	22.1882	20.5948	21.1379	17.7925	9.06049061672978	23.8001	24.1413	24.1601	21.0323	19.1989	22.5746	8.93842945303027
Fig 2	F	ENSMUSG00000028587	Orc1	MGI:1328337	CL	Essential	chr4	Highly variable	Variable	Stable	4.26003	4.34383	5.50004	4.42703	4.90292	3.45361	15.2743242111712	6.22485	4.12642	5.40747	5.28977	6.34405	3.89953	19.6526472552578	4.37411	4.7014	3.80833	3.25867	3.96603	4.89158	14.5890488277579
Fig 2	F	ENSMUSG00000028653	Trit1	MGI:1914216	DL	Essential	chr4	Very Stable	Variable	Variable	11.0403	12.421	11.5244	11.0418	11.6528	11.7301	4.43870453060691	10.5471	10.6799	9.77768	9.02222	10.1868	16.7278	25.0436049054221	12.009	10.4831	10.7831	18.3682	17.0994	11.7484	25.4725881788482
Fig 2	F	ENSMUSG00000028678	Kif2c	MGI:1921054	DL	Essential	chr4	Variable	Very Stable	Variable	24.9996	25.0625	27.1214	25.5422	26.555	19.5903	10.854866078554	23.5805	20.2576	25.6877	25.324	23.1139	20.4075	10.1123821672137	27.5408	25.0823	21.1289	17.7212	18.3051	33.0635	24.9019852710223
Fig 2	F	ENSMUSG00000028683	Eif2b3	MGI:1313286	CL	Essential	chr4	Stable	Very Stable	Very Stable	14.783	14.2549	14.0329	14.4825	13.6849	12.3952	6.05702428911078	14.2879	13.2565	14.4454	14.4185	13.7168	11.5385	8.20690274202887	12.5542	14.1117	15.1407	15.446	15.4695	14.7111	7.63895279671385
Fig 2	F	ENSMUSG00000028688	Toe1	MGI:1915526	CL	Essential	chr4	Variable	Stable	Stable	11.7188	9.18536	9.89325	10.29	10.0199	9.32463	9.03329451780644	11.575	9.27093	8.91461	9.82769	10.2567	7.43294	14.5456174718526	9.65727	9.50467	9.03369	8.87689	8.89148	12.3757	13.7762149399465
Fig 2	F	ENSMUSG00000028719	Cmpk1	MGI:1913838	CL	Essential	chr4	Very Stable	Stable	Very Stable	44.2128	46.3264	46.3505	47.5818	44.3281	47.4087	3.17745866531219	42.7328	53.4663	49.4329	50.0134	43.5895	33.0927	16.0238123287833	46.0393	45.9346	47.9224	41.4326	35.6111	49.6583	11.5260624237995
Fig 2	F	ENSMUSG00000028745	Capzb	MGI:104652	CL	Essential	chr4	Very Stable	Very Stable	Very Stable	95.9453	93.1089	95.0273	97.3298	95.1292	90.5834	2.50554702602604	99.7043	96.092	89.8822	98.3081	99.5051	104.462	4.92722436921009	92.7201	90.0172	91.3799	101.57	100.982	84.3774	7.1190125821732
Fig 2	F	ENSMUSG00000028757	Ddost	MGI:1194508	CL	Essential	chr4	Very Stable	Very Stable	Variable	55.7703	58.6023	61.8592	55.3452	56.7695	57.5436	4.12370055850048	70.7505	60.7773	65.1081	59.2799	73.8774	65.6095	8.52864958460356	54.6574	57.5442	60.0527	87.3061	79.6871	58.8722	20.5193013064819
Fig 2	F	ENSMUSG00000028771	Ptpn12	MGI:104673	DL	Essential	chr5	Very Stable	Very Stable	Stable	27.791	28.349	29.7194	28.1807	27.5011	27.4361	2.99703348711509	27.4507	27.2565	26.0385	28.4321	27.6539	24.1051	5.7428054893907	28.0699	26.7633	26.1462	21.2627	21.4759	28.7093	12.8170386402421
Fig 2	F	ENSMUSG00000028800	Hdac1	MGI:108086	DL	Essential	chr4	Stable	Very Stable	Very Stable	85.0748	87.1263	91.0615	86.1791	87.6113	75.6872	6.07941	98.5284	83.4099	78.187	90.8522	91.0739	85.9705	8.03360997361026	85.8935	87.0705	78.2249	93.1643	92.0361	98.0555	7.7455981764481
Fig 2	F	ENSMUSG00000028868	Wasf2	MGI:1098641	DL	Essential	chr4	Variable	Stable	Very Stable	15.6524	15.3514	18.719	15.102	15.9068	14.5421	9.2500511126241	19.7238	15.8491	17.552	16.6399	16.9342	13.2054	12.8387328839899	15.0159	15.5628	15.7258	13.6174	12.9136	13.0677	8.85979626606193
Fig 2	F	ENSMUSG00000028890	Mtf1	MGI:101786	DL	Essential	chr4	Variable	Stable	Very Stable	4.49156	3.8754	4.23165	4.54656	4.87312	4.29598	7.67729297633912	4.53245	3.65995	3.8719	4.17551	3.93863	3.01677	13.2349695234851	3.88481	4.22737	4.06722	4.3179	4.08243	3.09325	11.2306042682057
Fig 2	F	ENSMUSG00000028910	Mecr	MGI:1349441	DL	Essential	chr4	Stable	Variable	Highly variable	15.8099	12.8646	14.8584	13.562	14.4772	14.8575	7.26277437195369	13.7658	13.9682	11.6926	15.6238	12.7624	19.4738	18.8776642926975	14.8676	14.8735	14.4771	26.9859	24.1556	15.6871	30.0287268338721
Fig 2	F	ENSMUSG00000028932	Psmc2	MGI:109555	CL	Essential	chr5	Very Stable	Stable	Very Stable	56.5665	56.2613	60.5548	58.9764	57.5946	56.1933	3.0434648659036	56.7381	55.3412	53.6621	59.4148	60.7667	38.3069	15.0517167379039	53.959	58.6651	55.4501	48.3236	49.2061	60.4042	8.99420080632233
Fig 2	F	ENSMUSG00000028949	Smarcd3	MGI:1914243	DL	Essential	chr5	Very Stable	Variable	Variable	31.8292	31.3354	30.4036	29.6417	30.7751	31.003	2.46188803443293	27.7067	30.1614	24.3888	26.8279	34.6882	42.4133	21.2066236208493	32.9467	30.1506	35.0633	48.3683	44.3885	24.5177	24.8962362652126
Fig 2	F	ENSMUSG00000028977	Casz1	MGI:1196251	DL	Essential	chr4	Variable	Stable	Variable	1.98348	2.01908	1.68857	1.71819	1.45141	1.86837	11.8926828328273	1.63042	1.81547	1.83812	1.44318	2.01363	1.87449	11.3963796960974	1.65878	1.70916	1.94929	2.2608	2.31043	1.14263	23.6663248239167
Fig 2	F	ENSMUSG00000028991	Mtor	MGI:1928394	CL	Essential	chr4	Stable	Very Stable	Very Stable	7.41751	8.37177	7.70245	7.49742	7.81677	7.16787	5.41380108020847	6.41557	7.22991	7.44402	8.24942	7.92725	6.9993	8.90284417984804	7.63443	8.05321	7.47482	6.62371	6.49758	7.25204	8.27285481081907
Fig 2	F	ENSMUSG00000028999	Rint1	MGI:1916233	CL	Essential	chr5	Stable	Very Stable	Very Stable	11.2466	10.8	11.0742	9.82972	10.7927	9.92803	5.59742916448767	11.4481	10.6052	10.5616	10.2858	11.5392	9.75554	6.41522379599003	10.629	9.63968	10.997	11.1927	10.6732	11.5381	6.05069619215883
Fig 2	F	ENSMUSG00000029003	Mad2l2	MGI:1919140	CL	Essential	chr4	Very Stable	Variable	Variable	17.9618	18.8364	18.0093	17.2531	18.0598	18.1223	2.79099119138292	12.7786	17.495	15.5118	16.4697	16.9174	21.3141	16.6326663523088	19.1463	18.4639	21.4264	29.998	27.4244	21.697	20.1975661464816
Fig 2	F	ENSMUSG00000029017	Pmpcb	MGI:1920328	CL	Essential	chr5	Stable	Very Stable	Very Stable	28.2555	32.0907	30.684	30.3389	28.9421	27.0137	6.20986698966049	27.9762	29.5515	33.2585	31.8478	30.261	37.4113	10.5156	29.6971	31.258	30.1104	30.5311	28.5407	32.8006	4.75357258668751
Fig 2	F	ENSMUSG00000029020	Mfn2	MGI:2442230	CL	Essential	chr4	Very Stable	Very Stable	Stable	14.8179	14.6537	14.1265	14.392	16.0042	15.195	4.48518625153128	12.967	15.4789	14.2286	15.0744	15.201	12.2672	9.26561176995903	13.733	15.5376	15.7425	13.8207	11.8703	11.7221	12.5301868645611
Fig 2	F	ENSMUSG00000029034	Ints11	MGI:1919207	CL	Essential	chr4	Very Stable	Stable	Variable	19.1017	19.2078	18.1183	18.2947	18.8005	17.0943	4.26599592177443	19.1448	17.4773	17.3221	18.0445	22.2315	24.3695	14.6342246388591	19.1904	19.6583	18.886	29.0084	26.957	18.5395	21.1581973711793
Fig 2	F	ENSMUSG00000029036	Atad3a	MGI:1919214	DL	Essential	chr4	Stable	Variable	Highly variable	25.1206	21.8751	23.7297	21.3537	23.0581	21.2855	6.67963453593311	22.1491	19.3511	22.7621	22.3545	25.7648	36.7638	24.8572605898538	22.5813	23.2493	22.021	41.2212	48.9837	20.4208	40.9513351757653
Fig 2	F	ENSMUSG00000029048	Rer1	MGI:1915080	DL	Essential	chr4	Very Stable	Very Stable	Stable	50.1714	50.8706	51.2618	49.0907	49.7307	53.2503	2.87727673154296	59.1918	54.0497	54.4093	53.5773	61.5611	59.2381	5.96174060589202	48.6225	47.7345	50.9977	69.026	60.5556	52.0747	15.158577992767
Fig 2	F	ENSMUSG00000029063	Nadk	MGI:2183149	DL	Essential	chr4	Very Stable	Very Stable	Very Stable	24.6213	24.3317	24.659	24.5352	25.3379	23.5794	2.3211160688922	28.8653	28.3575	24.1926	25.2569	28.1764	22.4257	10.0687710931431	22.8266	25.1445	26.303	27.4519	26.1008	27.4899	6.72543351413371
Fig 2	F	ENSMUSG00000029111	Nelfa	MGI:1346098	CL	Essential	chr5	Stable	Variable	Stable	17.3327	16.5733	17.1941	15.105	16.2683	14.7798	6.54713635692046	16.2205	14.0961	15.4757	15.2769	18.6475	22.5217	18.0934854992588	15.7888	16.7727	15.2868	20.2924	22.9222	15.4449	17.706758732675
Fig 2	F	ENSMUSG00000029125	Stx18	MGI:1918366	CL	Essential	chr5	Variable	Variable	Stable	11.5425	10.4727	12.9947	11.5445	11.3756	14.073	10.8176500928676	10.4011	8.96126	12.5039	9.28505	8.90621	7.15131	18.7808754047485	12.9616	12.1211	10.0169	8.61926	9.20289	10.3367	15.9595838173099
Fig 2	F	ENSMUSG00000029145	Eif2b4	MGI:95300	CL	Essential	chr5	Very Stable	Very Stable	Variable	13.8035	13.8017	13.9461	13.0718	13.3541	12.6775	3.70979326262293	11.6498	12.7081	13.7889	14.9218	14.6676	15.5206	10.5682110824646	11.4129	13.1258	14.2736	18.4459	19.8126	15.0281	20.8490578024915
Fig 2	F	ENSMUSG00000029148	Nrbp1	MGI:2183436	CL	Essential	chr5	Very Stable	Very Stable	Variable	48.197	45.7551	48.7382	47.4855	50.1064	51.6219	4.20264526508005	50.0106	51.3317	51.5074	49.8551	51.9268	53.2587	2.46847724836671	43.9597	47.3621	47.5638	69.0344	70.5171	56.6985	20.7515771460066
Fig 2	F	ENSMUSG00000029176	Anapc4	MGI:1098673	CL	Essential	chr5	Very Stable	Very Stable	Very Stable	37.2249	41.1578	39.3197	37.8333	39.0495	38.8757	3.4936814085976	34.8423	39.2524	34.6276	36.5785	33.078	29.7181	9.27385338789585	33.5826	34.3949	35.0554	31.3602	29.3794	40.6708	11.3078873808943
Fig 2	F	ENSMUSG00000029191	Rfc1	MGI:97891	DL	Essential	chr5	Stable	Very Stable	Stable	26.1406	27.7863	29.0649	29.548	27.1712	24.9977	6.29442822673932	30.2004	26.652	26.4255	26.5312	27.1949	24.3864	6.99886121193811	26.9171	25.9954	25.2993	21.9689	21.4605	30.0395	12.6825102112004
Fig 2	F	ENSMUSG00000029233	Srd5a3	MGI:1930252	DL	Essential	chr5	Stable	Very Stable	Stable	6.02936	6.14716	5.98617	5.72182	5.072	5.58347	6.85883130783242	6.18206	5.25821	5.72865	5.55215	5.9726	5.40617	6.14185712528382	4.48821	6.09455	6.01043	6.16871	6.81797	6.08558	12.9891677374628
Fig 2	F	ENSMUSG00000029247	Paics	MGI:1914304	DL	Essential	chr5	Very Stable	Very Stable	Stable	110.067	108.437	110.477	113.315	115.157	105.687	3.06063638006053	118.477	97.5482	102.488	112.468	102.576	97.5834	8.06563776439086	125.646	117.382	105.37	91.0302	91.2934	137.472	16.9140204336173
Fig 2	F	ENSMUSG00000029249	Rest	MGI:104897	DL	Essential	chr5	Variable	Variable	Variable	16.5587	17.3997	19.1965	16.147	17.3766	14.6615	8.95745364594546	21.0444	17.0811	15.7181	17.1891	17.4337	10.9397	19.8058228119709	16.0629	15.9028	16.8292	10.0764	9.57629	17.9129	25.0936026598194
Fig 2	F	ENSMUSG00000029283	Cdc7	MGI:1309511	CL	Essential	chr5	Stable	Variable	Stable	26.0072	29.442	28.323	27.8153	26.6548	26.119	4.98662285247121	29.7867	26.7316	29.5725	26.6741	27.4477	42.3293	19.6897931503519	27.8562	27.4961	30.9036	39.9022	39.3361	29.9919	17.1949124316756
Fig 2	F	ENSMUSG00000029291	Rufy3	MGI:106484	DL	Essential	chr5	Stable	Highly variable	Variable	53.3658	57.6186	50.8988	55.695	55.026	59.9439	5.71642303895934	18.8042	64.7661	58.3851	56.4992	47.2302	48.2719	33.0173926974906	55.4968	55.4095	56.0323	47.7252	31.9008	56.3669	19.1565971110327
Fig 2	F	ENSMUSG00000029319	Coq2	MGI:1919133	DL	Essential	chr5	Very Stable	Stable	Very Stable	24.723	22.9736	24.9255	26.0174	25.666	25.1495	4.26378597530483	31.1745	26.4163	25.1367	27.4942	21.9808	27.8349	11.4616274504104	31.4032	27.1917	31.0085	35.7105	37.1527	30.7176	11.3002164279738
Fig 2	F	ENSMUSG00000029389	Ddx55	MGI:1915098	CL	Essential	chr5	Variable	Variable	Highly variable	10.1735	10.8625	12.2021	12.3572	10.5977	9.73601	9.75751428511119	11.269	10.6193	10.9164	10.5132	9.82949	16.3565	20.6018014339947	11.0172	10.549	10.6438	18.6634	19.6856	11.483	31.3434346641971
Fig 2	F	ENSMUSG00000029405	G3bp2	MGI:2442040	DL	Essential	chr5	Very Stable	Variable	Variable	85.1709	88.408	85.182	87.2231	85.6679	78.7104	3.95555729465027	70.5151	90.3479	77.27	87.7442	79.8042	51.9127	18.2604511522518	80.609	84.3369	79.0944	50.479	43.5991	95.2045	28.2724115879299
Fig 2	F	ENSMUSG00000029434	Vps33a	MGI:1924823	CL	Essential	chr5	Stable	Stable	Variable	12.1828	13.6207	11.946	13.5321	12.2033	12.4938	5.7567279470076	10.5957	13.1354	11.9596	12.8485	12.879	8.38564	15.856486336852	11.2111	12.3284	12.0344	8.33494	7.58293	11.4724	19.2222963623844
Fig 2	F	ENSMUSG00000029438	Bcl7a	MGI:1924295	DL	Essential	chr5	Variable	Stable	Stable	28.2837	27.3793	27.9733	26.3319	25.5156	21.6333	9.3877857808054	18.8341	23.9195	23.1386	27.2671	25.1306	19.5994	14.1037381708432	27.0511	27.3301	24.343	19.8287	20.5082	23.1965	13.3705797055936
Fig 2	F	ENSMUSG00000029446	Psph	MGI:97788	DL	Essential	chr5	Stable	Variable	Variable	6.9734	7.1494	7.67722	7.35699	6.65735	6.64272	5.7206637672612	8.62751	7.83314	9.87413	7.12318	6.60964	5.85352	18.9549527934108	6.08884	6.9001	7.30837	5.24372	4.01443	8.27383	24.2175405231005
Fig 2	F	ENSMUSG00000029465	Arpc3	MGI:1928375	CL	Essential	chr5	Highly variable	Very Stable	Stable	69.812	71.978	66.9112	79.0495	77.8596	92.9925	12.2375098096294	89.2772	77.1331	87.8756	86.7121	94.4271	89.2957	6.52054145495789	84.172	70.2282	68.7693	96.4576	97.0734	104.569	17.2359741713789
Fig 2	F	ENSMUSG00000029467	Atp2a2	MGI:88110	CL	Essential	chr5	Very Stable	Very Stable	Very Stable	52.5559	52.8301	52.8543	53.1673	52.7979	52.6673	0.392750904321527	61.4959	62.7361	65.3284	56.0345	59.6259	52.2546	7.9759875707162	50.289	52.3818	51.704	45.6666	41.5065	44.9823	9.10437472137787
Fig 2	F	ENSMUSG00000029469	Ift81	MGI:1098597	DL	Essential	chr5	Stable	Very Stable	Very Stable	15.3236	17.6702	15.5047	15.718	16.5165	16.1611	5.34939897983794	14.0397	15.5822	14.8573	15.4939	14.1281	18.2377	10.0059491172862	17.5577	16.5362	15.3889	17.1802	18.4909	17.5572	6.18389724804345
Fig 2	F	ENSMUSG00000029504	Ddx51	MGI:1916913	CL	Essential	chr5	Stable	Variable	Highly variable	5.77538	6.6176	6.42521	6.15651	6.01285	5.86445	5.32448190756455	5.7132	5.89176	6.28724	5.94042	6.10382	9.01233	19.2600712519438	5.52656	5.12403	6.1894	11.7458	13.238	5.94449	44.7099302655365
Fig 2	F	ENSMUSG00000029518	Rab35	MGI:1924657	DL	Essential	chr5	Very Stable	Variable	Very Stable	22.1592	22.3774	22.0315	23.0028	22.4088	21.4309	2.32276533671995	21.1818	22.4926	21.6368	23.7408	24.6938	14.5937	16.7198602165991	20.2507	21.1673	21.9802	19.2822	16.8598	20.4907	8.93176642708953
Fig 2	F	ENSMUSG00000029536	Gatc	MGI:1923776	DL	Essential	chr5	Stable	Stable	Highly variable	19.9196	21.1062	20.2295	22.1174	19.2585	19.5184	5.28030792785832	17.9554	15.6905	19.1271	20.463	20.8208	13.6421	15.6794829276586	19.1541	20.3471	18.3651	11.2744	9.97026	21.2542	28.9875513231989
Fig 2	F	ENSMUSG00000029599	Ddx54	MGI:1919240	CL	Essential	chr5	Stable	Stable	Very Stable	12.8908	11.3792	12.9406	12.0034	12.5234	11.2256	6.13489398593722	11.155	10.1729	10.7012	11.4382	13.7074	9.55915	12.9081917416835	11.2267	13.002	11.7403	13.0035	11.9601	9.62694	10.7315563124397
Fig 2	F	ENSMUSG00000029635	Cdk8	MGI:1196224	DL	Essential	chr5	Stable	Very Stable	Very Stable	36.2629	36.7517	39.4711	35.9041	37.0035	33.604	5.19000871115205	38.5329	38.574	34.4994	38.4239	37.7576	41.5844	5.92359548686378	39.2387	39.2336	38.4204	39.4958	35.5072	39.5017	4.01959582719804
Fig 2	F	ENSMUSG00000029673	Auts2	MGI:1919847	DL	Essential	chr5	Highly variable	Stable	Variable	21.4929	22.877	22.0293	21.7256	28.6221	20.7475	12.570761019245	15.7071	20.9856	19.8601	21.0915	19.2394	24.5361	14.2244873149447	19.4428	21.9588	22.597	29.2639	28.8345	16.6147	21.8740879000005
Fig 2	F	ENSMUSG00000029725	Ppp1r35	MGI:1922853	DL	Essential	chr5	Variable	Stable	Variable	8.99101	6.93095	8.80235	7.78739	8.86284	7.51827	10.4959304052746	8.06498	7.27586	7.3003	7.20331	9.05125	9.22411	11.5012550172294	9.12484	9.42609	8.60633	14.954	14.157	12.0579	24.0621098181031
Fig 2	F	ENSMUSG00000029726	Mepce	MGI:106477	CL	Essential	chr5	Stable	Variable	Variable	14.0472	12.8488	14.1079	13.9422	14.0323	12.4502	5.35772550927413	16.0947	12.3855	12.2754	15.6196	16.5991	10.3409	18.4049782150921	13.8329	14.4279	15.8745	7.84619	8.47443	12.4842	27.0423086762485
Fig 2	F	ENSMUSG00000029735	Tpk1	MGI:1352500	DL	Essential	chr6	Highly variable	Variable	Stable	2.3201	2.5335	3.24009	2.56139	3.2067	2.79149	13.6133074720472	2.7009	2.40996	2.39045	2.21851	3.75987	3.63879	23.6467268723459	2.74644	2.38733	2.81054	3.74171	3.60548	2.7982	17.748284799478
Fig 2	F	ENSMUSG00000029763	Exoc4	MGI:1096376	CL	Essential	chr6	Very Stable	Stable	Very Stable	17.2267	16.8924	16.8936	16.5142	16.5304	16.0612	2.43001283224241	15.1313	17.3587	18.5472	17.8544	19.5033	21.9618	12.3960913308765	16.4987	15.7535	16.5862	14.0637	12.8326	16.9024	10.5890913453426
Fig 2	F	ENSMUSG00000029911	Ssbp1	MGI:1920040	DL	Essential	chr6	Variable	Stable	Variable	57.9031	55.8477	58.7797	56.3234	62.6208	47.7807	8.70391134099343	64.9632	51.7732	49.4672	62.5868	59.6369	74.7436	15.2455986884872	71.9668	68.2556	60.7219	100.918	103.33	67.8542	23.3560435611642
Fig 2	F	ENSMUSG00000029992	Gfpt1	MGI:95698	DL	Essential	chr6	Very Stable	Very Stable	Very Stable	18.6516	19.7931	19.8435	19.2573	19.3496	21.2261	4.41363074606625	21.1574	21.9162	22.6559	19.3939	22.6971	19.0971	7.48868223505923	17.3485	18.0146	20.4134	16.8232	14.6962	18.3281	10.6925961122807
Fig 2	F	ENSMUSG00000030034	Ino80b	MGI:1917270	DL	Essential	chr6	Stable	Variable	Very Stable	10.6526	10.983	10.9701	9.40406	9.84278	10.2424	6.17281174990819	10.8909	8.78832	10.82	8.98713	11.2586	14.0798	17.7116326828673	12.0191	10.5003	10.7375	13.303	11.7361	11.8898	8.61204112529885
Fig 2	F	ENSMUSG00000030036	Mogs	MGI:1929872	DL	Essential	chr6	Stable	Variable	Very Stable	11.5132	9.42893	11.106	10.2136	11.1774	10.1439	7.49242305102265	13.1684	11.2222	13.4159	11.6042	17.5119	10.2332	20.039663694147	11.8244	12.6907	12.2034	13.6847	13.2615	12.2276	5.59666909792137
Fig 2	F	ENSMUSG00000030057	Cnbp	MGI:88431	DL	Essential	chr6	Very Stable	Stable	Very Stable	229.43	213.382	230.647	231.772	247.066	233.142	4.64906502613155	275.941	186.769	228.157	237.632	266.383	242.157	13.1642186369196	237.432	228.268	224.982	260.213	231.246	274.207	8.19972037954505
Fig 2	F	ENSMUSG00000030067	Foxp1	MGI:1914004	DL	Essential	chr6	Highly variable	Variable	Stable	23.6495	21.9614	11.6846	17.8358	21.3533	16.5458	23.3400172494373	19.0242	16.9559	29.1418	17.1147	19.4984	20.6852	22.1215569908495	16.7627	17.2724	22.8308	18.868	23.3491	15.1248	17.6768444713306
Fig 2	F	ENSMUSG00000030138	Bms1	MGI:2446132	CL	Essential	chr6	Stable	Very Stable	Very Stable	24.7099	26.7815	25.6845	25.5377	25.6153	22.2727	6.11315310123555	25.8809	23.6044	24.6755	26.9537	25.9252	28.2952	6.37426979317958	26.6311	25.2642	23.4941	26.9359	29.0735	25.823	7.1035797491576
Fig 2	F	ENSMUSG00000030172	Erc1	MGI:2151013	DL	Essential	chr6	Very Stable	Stable	Variable	11.3105	12.3213	11.8246	11.6709	11.102	12.2355	4.14848992996736	10.5768	12.8255	12.3648	11.7759	11.864	8.45875	14.0349971535331	11.4021	11.7642	12.0346	8.09394	5.99213	9.8886	24.3399418551959
Fig 2	F	ENSMUSG00000030180	Kdm5a	MGI:2136980	DL	Essential	chr6	Very Stable	Very Stable	Stable	11.5272	10.5422	11.8316	11.5098	11.6864	11.0207	4.2478347752767	10.4479	11.5062	11.2244	11.4348	9.99451	10.753	5.51456254041497	12.2056	11.0123	10.7962	8.61531	7.98428	12.0983	16.9434604350726
Fig 2	F	ENSMUSG00000030286	Emc3	MGI:1913337	CL	Essential	chr6	Very Stable	Very Stable	Very Stable	23.5663	23.233	24.0795	24.0016	23.6437	22.9433	1.85583047269165	27.391	26.4333	26.0485	22.6468	25.2408	21.3206	9.50075830737186	21.9908	20.1896	24.0212	18.7989	18.823	24.1341	11.396270694052
Fig 2	F	ENSMUSG00000030315	Vgll4	MGI:2652840	DL	Essential	chr6	Variable	Stable	Variable	21.6606	20.1462	20.7407	18.505	20.5964	17.0737	8.51976443019972	23.425	20.323	20.9405	22.7282	25.7695	16.3134	14.9417662048498	18.0786	20.6428	20.2625	12.8188	12.7026	20.7973	21.8650381054404
Fig 2	F	ENSMUSG00000030335	Mrpl51	MGI:1913743	DL	Essential	chr6	Stable	Stable	Stable	13.2758	12.3938	11.195	13.3268	13.3146	12.1593	6.82657051328198	14.0015	10.423	14.2378	13.6044	15.5927	11.7248	14.0930335106955	11.5872	12.0378	12.1847	17.441	16.3058	13.6777	17.6957465654818
Fig 2	F	ENSMUSG00000030423	Pop4	MGI:1913411	DL	Essential	chr7	Stable	Very Stable	Very Stable	30.3345	29.2925	28.5428	28.7238	25.3052	28.2699	5.94360463483536	25.4249	22.9914	26.8958	28.9628	29.3248	30.388	10.171058759581	28.7303	28.89	26.9244	33.6271	31.4636	32.3273	8.39069627494166
Fig 2	F	ENSMUSG00000030499	Kctd15	MGI:2385276	DL	Essential	chr7	Variable	Variable	Very Stable	20.3205	19.1178	18.6627	17.3689	20.3639	16.9207	7.69533966337539	15.4087	17.6542	16.4145	19.2167	22.6278	23.0985	16.8078611575897	19.8932	23.4063	21.0677	24.2731	22.637	19.886	8.48692246721905
Fig 2	F	ENSMUSG00000030500	Slc17a6	MGI:2156052	DL	Essential	chr7	Stable	Highly variable	Highly variable	12.6184	12.2856	10.4108	12.0927	12.0124	12.4044	6.63757433401693	2.31556	15.2382	13.1599	10.3275	9.8676	8.90911	44.3575749033458	11.3292	10.6877	12.9273	7.66184	4.14004	12.8433	34.4912498651719
Fig 2	F	ENSMUSG00000030530	Furin	MGI:97513	DL	Essential	chr7	Variable	Stable	Stable	7.44723	6.54785	7.95738	6.33799	6.56189	7.31761	9.10442535443597	8.19292	7.18791	7.1525	6.79511	9.42725	5.89367	16.424408898985	6.47737	5.9856	7.34154	7.5275	8.30133	5.42068	15.653093569696
Fig 2	F	ENSMUSG00000030533	Unc45a	MGI:2142246	DL	Essential	chr7	Very Stable	Variable	Variable	14.7993	14.1363	13.8082	13.8436	13.8515	14.1027	2.66010089420674	9.03215	7.94845	7.97924	9.4916	13.6035	13.4288	25.3958712552738	11.7175	12.6567	12.5769	18.0748	17.7509	11.6373	21.3865027548605
Fig 2	F	ENSMUSG00000030534	Vps33b	MGI:2446237	DL	Essential	chr7	Stable	Variable	Highly variable	9.52356	8.44966	8.3924	8.65022	7.58859	8.89677	7.42437	7.6658	7.95404	9.05643	8.54931	7.75976	13.3499	23.9505506122096	7.96196	7.66636	8.12491	15.6301	15.3135	9.45489	35.1127028385711
Fig 2	F	ENSMUSG00000030592	Ryr1	MGI:99659	DL	Essential	chr7	Highly variable	Highly variable	Highly variable	3.07596	3.50554	3.56467	3.01098	3.69702	4.68681	16.8128609936872	4.62675	3.96921	3.01516	2.89778	4.06621	1.64629	31.8004936032623	2.54401	2.475	3.44588	1.41883	1.57057	2.01535	33.1824596050026
Fig 2	F	ENSMUSG00000030607	Acan	MGI:99602	DL	Essential	chr7	Highly variable	Highly variable	Highly variable	2.70968	2.96058	2.5871	2.55683	2.85962	5.17413	32.0855719678866	4.38266	3.8709	3.88114	1.93439	4.95906	4.45666	26.8636518966803	1.83072	1.80568	4.93354	3.67507	2.50508	1.14804	53.1757908957081
Fig 2	F	ENSMUSG00000030649	Anapc15	MGI:1922680	CL	Essential	chr7	Stable	Very Stable	Stable	28.5462	27.7793	24.274	29.5169	28.9895	26.5956	6.98429947535471	30.0166	26.6438	25.1685	29.6679	26.8524	25.3117	7.7095616474887	24.1259	30.3897	24.4472	33.4744	34.7952	30.9451	15.1269229091761
Fig 2	F	ENSMUSG00000030655	Smg1	MGI:1919742	CL	Essential	chr7	Very Stable	Very Stable	Stable	13.0012	12.5303	11.7162	12.9181	12.6826	12.3879	3.70283593399563	13.4039	15.2393	15.0645	11.3111	13.3894	14.187	10.4431340521015	12.4524	12.3647	13.5945	11.8423	10.7487	15.3247	12.380883766265
Fig 2	F	ENSMUSG00000030660	Pik3c2a	MGI:1203729	DL	Essential	chr7	Very Stable	Stable	Very Stable	10.3532	11.2597	11.3006	10.3481	10.307	11.3509	4.9078001339406	11.7539	10.912	10.4385	12.4229	14.5134	11.6895	11.9838026944462	13.9702	10.815	11.1128	12.0592	12.2926	12.2319	9.20105357404626
Fig 2	F	ENSMUSG00000030682	Cdipt	MGI:105491	CL	Essential	chr7	Very Stable	Very Stable	Stable	18.9677	19.1568	19.949	18.8336	20.0965	19.5427	2.69491764310257	19.1406	18.6504	19.2303	19.5422	23.167	18.3656	8.93346060925077	16.849	17.4829	18.5289	23.9895	22.3889	19.661	14.2666868551398
Fig 2	F	ENSMUSG00000030695	Aldoa	MGI:87994	CL	Essential	chr7	Very Stable	Highly variable	Highly variable	120.356	117.04	121.773	119.688	126.042	123.871	2.62425303780637	184.258	154.154	132.037	130.796	199.384	854.679	103.264187858848	302.8	153.044	155.387	500.561	575.422	127.847	64.1331424540055
Fig 2	F	ENSMUSG00000030726	Pold3	MGI:1915217	CL	Essential	chr7	Stable	Stable	Very Stable	27.5631	28.2787	28.7517	29.379	25.9421	23.8885	7.49584998654073	30.3842	26.4399	31.1907	33.1351	30.6494	38.0299	12.0661342626664	28.4524	29.0742	26.0771	30.1127	30.0889	28.0737	5.26655186594869
Fig 2	F	ENSMUSG00000030730	Atp2a1	MGI:105058	DL	Essential	chr7	Highly variable	Highly variable	Highly variable	6.77563	7.31134	7.88711	7.07553	6.55642	10.5793	19.294158100037	9.46034	7.52439	7.06708	5.66992	10.0201	2.63688	38.1141909580086	5.30222	5.1909	7.28849	0.985714	1.25858	4.21093	61.2068279308076
Fig 2	F	ENSMUSG00000030763	Lcmt1	MGI:1353593	DL	Essential	chr7	Very Stable	Very Stable	Very Stable	20.9669	22.1764	20.6487	22.7571	21.6922	20.1548	4.5941755414564	19.9901	23.5271	20.49	24.1321	22.7275	20.2595	8.34476262780962	24.0149	22.0561	25.1388	22.4971	19.943	26.5049	10.0587357616486
Fig 2	F	ENSMUSG00000030795	Fus	MGI:1353633	DL	Essential	chr7	Very Stable	Variable	Stable	185.819	191	189.557	191.131	188.735	187.115	1.12369974075809	202.144	177.389	179.483	191.834	179.987	292.681	21.8227853587678	201.834	203.291	189.046	260.423	272.64	183.432	17.485918314099
Fig 2	F	ENSMUSG00000030842	Lamtor1	MGI:1913758	DL	Essential	chr7	Stable	Stable	Very Stable	37.0539	30.345	34.0651	31.0389	32.0218	33.2988	7.36768680679438	30.6633	29.9764	30.1711	31.9544	41.1701	26.4006	15.7118403951673	27.5697	33.0364	36.1957	36.6073	34.6144	36.5901	10.2355237788816
Fig 2	F	ENSMUSG00000030847	Bag3	MGI:1352493	DL	Essential	chr7	Stable	Stable	Stable	5.12423	5.15874	5.55224	5.55943	5.02235	5.74137	5.4859394031992	6.4265	6.37111	5.82008	6.08039	7.74418	5.55544	12.0941565264278	5.60867	5.06014	5.90733	5.7475	6.79235	4.45582	14.1595238310839
Fig 2	F	ENSMUSG00000030867	Plk1	MGI:97621	CL	Essential	chr7	Variable	Variable	Stable	24.7616	25.3728	26.4247	24.6759	25.2587	20.103	9.05017409893249	25.812	20.6121	24.9967	27.3281	29.0813	17.0887	18.541261876192	25.0701	26.5311	21.5362	17.3895	19.6348	22.8419	15.306522296246
Fig 2	F	ENSMUSG00000030868	Dctn5	MGI:1891689	CL	Essential	chr7	Stable	Very Stable	Very Stable	48.4703	53.5882	55.5872	48.383	54.58	52.9243	5.93249742980559	53.4552	51.0751	49.5967	55.0081	57.457	64.6692	9.79593478575178	63.5001	54.0713	62.2821	67.8503	68.6905	64.7118	8.26254689696416
Fig 2	F	ENSMUSG00000030871	Ears2	MGI:1914667	CL	Essential	chr7	Stable	Stable	Very Stable	3.40311	3.34504	3.08351	3.57289	3.47532	3.70549	6.2016467133224	3.22549	3.06399	3.26345	2.85947	3.62435	2.33484	14.2607164756489	3.33917	3.35062	3.01607	2.69579	2.70487	3.32593	10.2206
Fig 2	F	ENSMUSG00000030983	Bccip	MGI:1913415	DL	Essential	chr7	Very Stable	Very Stable	Stable	63.0824	68.2305	68.12	71.4234	71.1971	66.8125	4.52192886053487	75.2815	59.8868	65.7822	71.4848	71.5684	78.0363	9.35526511573719	65.3435	71.3788	68.2181	94.3703	97.5471	79.3141	17.2804647884529
Fig 2	F	ENSMUSG00000030990	Pgap2	MGI:2385286	DL	Essential	chr7	Very Stable	Stable	Stable	15.0953	14.1978	14.3288	13.961	13.8745	13.6547	3.56289480704322	14.2674	13.1045	13.6821	12.8016	12.0783	16.7553	11.882789388363	12.639	12.5608	12.0169	16.1013	15.5475	12.8598	12.7600885330315
Fig 2	F	ENSMUSG00000031016	Wee1	MGI:103075	CL	Essential	chr7	Variable	Stable	Stable	14.9572	15.2165	16.518	16.2205	14.7513	13.0665	8.12849592455245	16.6446	14.1021	15.5108	16.0799	15.2472	11.1185	13.4554430976732	14.8395	14.3746	14.2278	10.1864	11.506	15.6756	15.8452722593911
Fig 2	F	ENSMUSG00000031068	Glrx3	MGI:1353653	DL	Essential	chr7	Very Stable	Very Stable	Very Stable	81.0697	88.6457	85.067	86.9239	85.0796	82.375	3.30055831404346	83.5822	81.2004	81.7104	80.1448	80.8879	88.0202	3.51137893648957	90.5182	88.5567	87.8604	86.7414	85.4031	103.278	7.23855670471808
Fig 2	F	ENSMUSG00000031077	Fadd	MGI:109324	DL	Essential	chr7	Very Stable	Highly variable	Highly variable	3.25206	3.45567	3.29618	3.23065	3.18799	3.10652	3.61183030488131	3.50049	2.64981	2.34575	2.99763	3.14854	1.14026	31.6353984381092	2.2463	3.49273	3.27529	1.43784	1.11428	2.7319	40.5592709316799
Fig 2	F	ENSMUSG00000031097	Tnni2	MGI:105070	DL	Essential	chr7	Highly variable	Highly variable	Highly variable	4.68657	5.43475	3.46894	3.92917	4.00006	11.695	55.8996505269902	5.93174	5.00618	9.11727	1.94969	6.03583	1.03198	61.0821740010475	2.59483	2.58263	6.87969	2.41859	1.28192	1.70516	69.2457514038566
Fig 2	F	ENSMUSG00000031441	Atp11a	MGI:1354735	DL	Essential	chr8	Very Stable	Very Stable	Very Stable	15.2346	15.2551	16.5772	14.7281	16.1094	15.3409	4.33866440394706	18.3247	16.3217	16.9315	15.1782	18.0867	16.6526	6.8929736131772	13.7749	15.7208	17.074	17.2274	18.155	14.588	10.5025832810361
Fig 2	F	ENSMUSG00000031453	Rasa3	MGI:1197013	DL	Essential	chr8	Very Stable	Stable	Very Stable	9.67961	9.52861	10.6375	10.2935	9.9709	10.3331	4.20319259603878	10.964	11.44	10.9647	10.1244	11.8658	8.24504	12.1871415434914	9.68729	9.41095	10.1082	8.77262	7.87153	8.43682	9.24425767048824
Fig 2	F	ENSMUSG00000031482	Slc25a15	MGI:1342274	DL	Essential	chr8	Variable	Variable	Variable	5.55457	6.35163	6.05993	5.80935	5.58535	6.7648	7.84732785358706	6.70422	5.80903	7.24775	6.31855	7.52274	4.03503	20.0684583656482	6.19353	5.40813	6.06211	4.18328	3.49527	6.18177	21.9662
Fig 2	F	ENSMUSG00000031503	Col4a2	MGI:88455	DL	Essential	chr8	Stable	Variable	Variable	28.7606	29.439	30.8543	25.8609	28.2999	28.4462	5.72779608122975	33.2694	30.9511	29.7843	30.1738	40.3224	46.734	19.4997216348349	34.0901	30.7964	32.8984	45.244	49.7929	23.5001	26.9563950881043
Fig 2	F	ENSMUSG00000031511	Arhgef7	MGI:1860493	DL	Essential	chr8	Very Stable	Very Stable	Very Stable	28.9254	28.7859	28.9139	28.0129	28.1618	30.259	2.76200075913228	23.6295	28.1562	26.3664	27.2946	29.9379	26.5135	7.78290120810138	27.351	26.5534	27.7429	29.7567	26.3029	22.8024	8.55844326024106
Fig 2	F	ENSMUSG00000031516	Dctn6	MGI:1343154	CL	Essential	chr8	Stable	Very Stable	Very Stable	49.3057	45.1996	48.4351	50.7642	53.7864	50.9421	5.78340360810166	47.3674	45.1135	47.9414	51.6129	46.2144	46.3071	4.79589912851588	47.0079	44.5481	47.2146	57.3143	56.8835	46.53	11.3083393455253
Fig 2	F	ENSMUSG00000031536	Polb	MGI:97740	DL	Essential	chr8	Very Stable	Very Stable	Stable	34.6552	35.9715	31.8173	33.1611	31.6963	33.9411	4.95811187150664	28.8158	34.702	36.883	34.0218	34.3856	34.7932	7.95482607667683	31.4982	32.6705	32.7384	43.757	37.3575	36.8547	12.7668494044532
Fig 2	F	ENSMUSG00000031546	Gins4	MGI:1923847	CL	Essential	chr8	Very Stable	Stable	Very Stable	25.5092	25.9881	26.9215	28.1131	26.2614	25.7402	3.63860186968572	26.7891	25.5043	26.9857	28.0534	24.346	19.1495	12.7375313107008	25.5905	26.4059	24.7433	21.6222	21.7003	26.2677	8.99280947921915
Fig 2	F	ENSMUSG00000031565	Fgfr1	MGI:95522	DL	Essential	chr8	Stable	Highly variable	Highly variable	36.3123	36.3719	42.2178	34.7302	36.7892	35.1639	7.32913999750994	41.1031	38.2779	35.9923	34.5545	45.5679	65.4226	26.3052815044287	34.1983	33.1705	34.728	71.9461	67.2899	30.3348	41.9009570933231
Fig 2	F	ENSMUSG00000031575	Ash2l	MGI:1344416	DL	Essential	chr8	Very Stable	Very Stable	Very Stable	42.6622	40.1448	42.2634	40.6902	38.1042	39.8828	4.11526964569534	34.2649	34.9398	37.8448	41.6828	39.0342	41.8203	8.43991764561541	39.1936	39.7486	37.126	42.122	41.2869	39.086	4.44591448196811
Fig 2	F	ENSMUSG00000031577	Tti2	MGI:2384576	CL	Essential	chr8	Highly variable	Very Stable	Stable	6.14488	5.07812	7.0645	8.47384	7.07227	6.74244	16.6442617993899	5.90809	7.45032	6.72047	5.47533	6.60994	6.12103	10.9087241564367	5.47925	6.79024	5.92229	4.70678	6.99341	6.28256	14.1435932012678
Fig 2	F	ENSMUSG00000031585	Gtf2e2	MGI:1915403	CL	Essential	chr8	Very Stable	Variable	Very Stable	38.1205	37.2077	36.8197	38.3136	39.4117	34.5961	4.41410538181234	40.3334	37.4184	35.2776	40.2945	36.8191	63.5951	25.126629190407	42.45	37.8932	38.3136	43.8354	45.4107	46.8642	8.68794450234638
Fig 2	F	ENSMUSG00000031616	Ednra	MGI:105923	DL	Essential	chr8	Variable	Stable	Very Stable	15.2563	16.0537	20.0046	16.7295	16.2755	15.0744	10.8449039880146	22.9576	17.4837	18.5881	18.9077	17.8017	17.5657	10.9943360182186	16.7035	15.7915	15.2549	17.3207	16.7156	18.4226	6.70303325835692
Fig 2	F	ENSMUSG00000031634	Ufsp2	MGI:1913679	DL	Essential	chr8	Very Stable	Very Stable	Very Stable	21.2829	21.8187	23.4319	22.1413	23.6921	23.0799	4.27952415963769	24.9471	24.1917	23.3684	21.9462	23.5781	28.8962	9.7106221154077	22.7039	19.2487	19.8592	25.1858	23.6211	24.38	10.8123287283145
Fig 2	F	ENSMUSG00000031697	Orc6	MGI:1929285	CL	Essential	chr8	Very Stable	Very Stable	Stable	51.5817	54.5242	54.6253	52.7996	49.191	51.8862	3.89426796161234	60.3064	55.7093	51.7701	53.2644	54.3629	55.326	5.29066	53.5362	58.3388	51.8111	61.739	72.4625	66.0762	12.8592510065386
Fig 2	F	ENSMUSG00000031708	Tecr	MGI:1915408	DL	Essential	chr8	Stable	Variable	Highly variable	118.162	113.61	115.569	108.011	124.667	104.811	6.24351542409597	110.712	113.629	108.657	117.992	114.771	179.614	21.9959014876552	118.383	120.885	122.353	234.777	234.359	128.624	36.2351216358172
Fig 2	F	ENSMUSG00000031730	Dhodh	MGI:1928378	CL	Essential	chr8	Very Stable	Stable	Variable	8.22632	8.07633	8.95968	7.92028	8.16721	8.1325	4.41774345843108	8.77935	8.90263	8.10145	7.31332	9.8747	9.89431	11.418416743854	8.43476	8.38627	8.62815	11.1782	12.7698	8.93907	18.7744865776111
Fig 2	F	ENSMUSG00000031731	Ap1g1	MGI:101919	DL	Essential	chr8	Very Stable	Very Stable	Variable	27.1139	28.2993	28.36	26.2226	25.0613	27.9202	4.82860027295877	25.5905	27.0804	28.5803	26.9958	27.6709	22.6363	7.93837136101797	25.6517	26.4676	27.4251	17.7105	18.8284	28.587	19.2589
Fig 2	F	ENSMUSG00000031748	Gnao1	MGI:95775	DL	Essential	chr8	Highly variable	Highly variable	Stable	36.9176	37.1856	28.3408	34.8809	36.2875	42.698	12.8371652974426	10.4646	37.5158	34.5239	29.7227	34.9681	36.3284	33.3831573645651	33.7205	32.0738	40.1699	37.6909	24.9749	26.8209	18.2281229860568
Fig 2	F	ENSMUSG00000031787	Katnb1	MGI:1921437	CL	Essential	chr8	Stable	Highly variable	Highly variable	6.06708	5.18445	5.70972	5.31554	5.49219	5.16037	6.38371367510048	5.1218	5.32966	5.20367	5.65393	6.49115	9.80708	28.7878065598853	4.98294	5.15309	5.44856	10.5413	12.4411	5.36353	44.9217488267705
Fig 2	F	ENSMUSG00000031818	Cox4i1	MGI:88473	DL	Essential	chr8	Very Stable	Very Stable	Variable	194.965	185.955	192.664	186.099	179.088	203.974	4.5556155181782	197.771	183.514	182.406	193.972	191.933	198.634	3.64207969180484	189.421	200.523	195.18	264.603	284.271	197.303	18.630826547785
Fig 2	F	ENSMUSG00000031819	Emc8	MGI:1343095	DL	Essential	chr8	Stable	Variable	Very Stable	12.7301	11.6793	13.0093	12.1512	11.4768	11.5354	5.37073264009736	10.136	9.65006	11.849	11.4248	10.9817	6.72044	18.3211400551614	10.9768	12.1403	11.2393	10.6052	9.7704	12.2232	8.37751759288858
Fig 2	F	ENSMUSG00000031825	Crispld2	MGI:1926142	DL	Essential	chr8	Highly variable	Variable	Stable	3.27434	3.32592	4.30701	3.35055	4.18809	2.96011	15.3129378944412	4.44195	3.26038	2.72831	3.94612	4.5183	4.18087	18.464399663752	3.46887	3.48907	3.38579	3.89935	4.71035	3.52209	13.4870183290352
Fig 2	F	ENSMUSG00000031826	Usp10	MGI:894652	DL	Essential	chr8	Very Stable	Very Stable	Very Stable	32.0971	31.0939	32.2968	31.8148	31.7926	29.9261	2.7738719326925	27.6593	25.2869	28.7481	32.1957	31.5313	27.4209	9.12359885241577	28.0009	29.3694	27.7476	28.9824	29.2501	27.5794	2.81395416705327
Fig 2	F	ENSMUSG00000031858	Mau2	MGI:1921799	CL	Essential	chr8	Very Stable	Variable	Highly variable	16.8442	16.0331	16.0005	15.7007	15.9254	17.1728	3.59849305600071	15.0633	16.582	17.5648	17.8689	17.9521	26.7103	22.0582320085645	16.4544	16.3725	16.8688	29.1839	28.7137	18.1218	29.7206001124093
Fig 2	F	ENSMUSG00000031864	Ints10	MGI:1918135	DL	Essential	chr8	Variable	Very Stable	Very Stable	16.0459	13.9757	13.7102	13.8262	12.7397	12.1266	9.7581498968955	12.4326	13.4439	14.6852	13.8924	14.2002	11.1455	9.80056992788717	13.901	14.0197	12.8629	13.3431	12.1999	14.7412	6.69515058592828
Fig 2	F	ENSMUSG00000031865	Dctn1	MGI:107745	DL	Essential	chr6	Very Stable	Highly variable	Highly variable	43.5925	41.424	41.1194	39.9093	41.2555	39.2697	3.62720028681439	32.0803	39.4083	36.104	40.2639	40.7264	83.9408	42.1584198173473	41.1459	38.9279	41.5592	76.4563	77.2307	31.8084	39.4230806181958
Fig 2	F	ENSMUSG00000031878	Nae1	MGI:2384561	CL	Essential	chr8	Very Stable	Very Stable	Very Stable	41.0688	42.5014	45.0746	43.2352	43.8756	39.5515	4.67517175134327	39.6242	40.4938	44.8734	44.9513	41.0802	40.4214	5.66352	40.9995	39.8814	40.5536	43.6306	44.419	49.4993	8.30181237977377
Fig 2	F	ENSMUSG00000031902	Nfatc3	MGI:103296	DL	Essential	chr8	Stable	Variable	Variable	13.9046	13.6034	15.5752	14.2439	13.5098	13.3749	5.81512769841845	15.6285	12.5484	14.5882	13.8722	15.6861	7.05084	24.5384590772987	12.5183	13.8296	13.4461	8.99799	8.89426	16.8286	24.5888159866087
Fig 2	F	ENSMUSG00000031913	Vps4a	MGI:1890520	DL	Essential	chr8	Stable	Very Stable	Very Stable	31.9594	34.166	31.5311	32.8604	33.8517	36.136	5.03129874740857	28.1294	31.5995	32.8915	32.0534	32.8321	30.7692	5.67124227710455	30.2192	31.5781	35.1161	36.7837	34.0887	30.961	7.84903527234418
Fig 2	F	ENSMUSG00000031950	Gabarapl2	MGI:1890602	DL	Essential	chr8	Stable	Stable	Stable	24.4099	26.5771	22.5947	25.7284	26.2565	26.432	6.14464267732412	20.0851	25.545	24.6202	27.7785	27.6096	26.2831	11.1927264045104	25.1698	23.9476	24.1727	31.3121	30.2086	25.6807	11.9294661141131
Fig 2	F	ENSMUSG00000031959	Wdr59	MGI:2442115	DL	Essential	chr8	Variable	Variable	Very Stable	5.14606	6.08647	6.32826	5.67703	5.39456	5.97012	7.71848742202576	5.47608	4.97182	6.32089	5.73523	5.63009	8.39624	19.8957730706907	6.3491	5.69242	5.62635	5.46349	6.46515	5.75697	6.99625936473891
Fig 2	F	ENSMUSG00000031979	Cog2	MGI:1923582	CL	Essential	chr8	Stable	Very Stable	Stable	12.9606	11.948	13.4568	11.0683	12.0303	11.9762	6.90483582360448	11.8144	11.6097	11.3572	11.3715	12.2265	12.2174	3.32507543087121	9.62447	11.7737	11.4045	14.1205	14.96	11.7129	15.877689275807
Fig 2	F	ENSMUSG00000031995	St14	MGI:1338881	DL	Essential	chr9	Variable	Variable	Highly variable	1.41892	1.47665	1.3713	1.3153	1.40216	1.79033	11.5719593762987	1.78318	1.19744	1.26891	1.11758	1.47841	1.40047	17.4326427590799	1.27883	0.998316	1.55712	1.62543	2.40281	1.21659	32.5629972212294
Fig 2	F	ENSMUSG00000032026	Rexo2	MGI:1888981	DL	Essential	chr9	Stable	Variable	Very Stable	29.4456	32.1798	29.3347	30.8378	29.0825	34.4733	6.83290762456186	34.3356	32.9594	33.3046	28.8132	35.2954	18.6558	20.4206684237422	29.0872	35.2921	34.7735	31.5751	26.6126	31.0017	10.5644865272626
Fig 2	F	ENSMUSG00000032030	Cul5	MGI:1922967	DL	Essential	chr9	Very Stable	Stable	Variable	17.4783	18.3356	19.031	17.2277	17.7741	17.8187	3.61969285350599	17.0525	18.5638	18.9513	17.9629	16.4664	12.1118	14.8306235287097	16.893	17.9618	18.4766	9.49056	10.2855	18.8667	27.8801414202041
Fig 2	F	ENSMUSG00000032040	Dcps	MGI:1916555	DL	Essential	chr9	Variable	Very Stable	Very Stable	21.7383	23.4323	19.6107	20.9765	23.9682	18.755	9.61963560750102	21.6203	19.4421	20.9867	23.3378	21.7138	20.7252	6.0500394585795	20.8016	20.6432	22.1302	21.7644	21.2619	25.6224	8.36916785500636
Fig 2	F	ENSMUSG00000032051	Fdx1	MGI:103224	DL	Essential	chr9	Highly variable	Very Stable	Very Stable	9.76419	6.63916	6.25461	6.21505	7.30342	8.35107	18.8603644928374	8.90894	7.24748	7.27318	8.3921	8.22618	6.92784	10.0575597654473	8.10748	7.76666	8.10736	9.97267	9.36452	7.50572	11.5011645814802
Fig 2	F	ENSMUSG00000032059	Alg9	MGI:1924753	DL	Essential	chr9	Variable	Very Stable	Very Stable	8.73392	10.4034	10.1521	8.8066	10.7857	9.12719	9.17163661547992	9.90352	9.90428	10.6199	9.84847	11.2426	11.0025	5.93947062462458	9.71615	9.56202	10.1171	12.3829	11.5541	9.57978	11.3990793176994
Fig 2	F	ENSMUSG00000032067	Pts	MGI:1338783	DL	Essential	chr9	Variable	Very Stable	Variable	18.933	22.0476	21.569	16.4455	19.4112	19.7684	10.2234151948103	16.7917	18.8819	17.7568	18.8004	18.9767	16.3631	6.37919461091415	17.473	19.2981	21.9844	15.5906	13.8449	23.2665	19.6545313904502
Fig 2	F	ENSMUSG00000032097	Ddx6	MGI:104976	CL	Essential	chr9	Very Stable	Variable	Highly variable	79.5682	81.2572	81.3138	81.3307	78.8725	76.3756	2.46864834509869	77.8823	79.3233	82.2141	82.081	76.3383	45.5244	19.0659828917559	74.4517	80.9103	78.6185	39.14	36.6341	83.0882	32.9502472576362
Fig 2	F	ENSMUSG00000032126	Hmbs	MGI:96112	DL	Essential	chr9	Highly variable	Variable	Highly variable	34.7058	29.1007	39.2526	35.6211	40.1794	48.5128	17.2023571820252	65.3598	51.5136	68.837	46.6569	51.071	48.0984	17.0391217573877	26.2671	33.0638	27.62	48.5655	79.8206	38.131	47.6062238330687
Fig 2	F	ENSMUSG00000032185	Carm1	MGI:1913208	DL	Essential	chr9	Stable	Stable	Stable	38.8885	34.6955	40.4511	33.6942	35.589	34.8303	7.37416808346694	35.6294	34.7931	34.52	36.312	44.9889	42.4051	11.6791421563674	36.8315	38.3623	36.0892	49.9	49.5593	33.9287	17.3620225567067
Fig 2	F	ENSMUSG00000032216	Nedd4	MGI:97297	DL	Essential	chr9	Very Stable	Very Stable	Stable	417.411	431.111	445.154	427.656	415.994	391.834	4.2660555607049	432.827	412.754	413.805	431.768	437.783	400.836	3.45570253649059	429.117	421.451	405.581	328.734	299.412	456.955	15.8825574581761
Fig 2	F	ENSMUSG00000032253	Phip	MGI:1932404	DL	Essential	chr9	Stable	Very Stable	Variable	20.8156	20.5762	20.6534	20.5055	20.0155	17.6871	5.91143413290307	19.4244	21.208	21.606	20.7544	18.5816	23.1393	7.78804403407458	20.4985	20.7755	21.051	14.861	15.2313	26.2793	21.4759925640616
Fig 2	F	ENSMUSG00000032263	Bckdhb	MGI:88137	DL	Essential	chr9	Very Stable	Variable	Variable	13.0075	13.3187	13.1378	14.0422	12.7761	13.0138	3.34507968600706	12.709	12.3363	11.4766	12.0728	16.3395	16.9782	17.3748883935549	13.3727	14.9405	13.5199	19.2342	20.4238	15.6035	18.3656253927761
Fig 2	F	ENSMUSG00000032312	Csk	MGI:88537	DL	Essential	chr9	Very Stable	Very Stable	Stable	29.2253	29.0692	29.0713	28.7503	31.2385	28.0742	3.63597590600857	27.4724	29.2287	27.4252	29.5873	31.8172	29.8551	5.63345627923482	28.7588	30.5089	28.4258	35.0358	35.6404	23.5928	14.8829331918023
Fig 2	F	ENSMUSG00000032328	Tmem30a	MGI:106402	DL	Essential	chr9	Very Stable	Very Stable	Stable	36.7704	36.3516	36.647	36.486	35.1848	38.1266	2.57481925944814	35.8455	41.8694	40.5506	38.378	34.8877	33.9053	8.55179849396311	36.5171	36.466	37.973	31.345	28.592	41.7706	13.3751189026298
Fig 2	F	ENSMUSG00000032329	Hmg20a	MGI:1914117	DL	Essential	chr9	Very Stable	Very Stable	Very Stable	29.2636	30.2154	31.1933	28.7176	30.1759	28.4758	3.4931474226493	26.9289	29.32	28.816	28.1849	27.0608	32.3266	6.88245294371245	29.7499	27.3316	27.2847	26.2804	28.3054	29.0599	4.57172806539488
Fig 2	F	ENSMUSG00000032374	Plod2	MGI:1347007	DL	Essential	chr9	Very Stable	Highly variable	Highly variable	30.9243	32.7713	35.285	33.004	32.9863	31.2119	4.78304597889743	44.6591	43.8935	40.6542	34.9211	39.7829	130.001	65.744584218324	47.2473	31.9545	32.9261	58.0119	57.5713	31.7939	29.3263653111091
Fig 2	F	ENSMUSG00000032400	Zwilch	MGI:1915264	DL	Essential	chr9	Stable	Highly variable	Highly variable	18.5616	19.115	19.3568	19.3802	20.5727	16.4433	7.26554019749139	24.8226	18.061	27.0848	20.9441	21.8152	43.332	34.7752267874162	26.2959	22.8563	20.9662	34.5273	42.1856	24.7042	28.4788346178137
Fig 2	F	ENSMUSG00000032409	Atr	MGI:108028	CL	Essential	chr9	Stable	Variable	Variable	7.25498	7.44454	7.92481	7.34126	6.71816	6.85377	5.97917384519217	8.03969	8.30118	8.10284	6.60469	8.04723	12.947	25.1536492132416	8.22505	8.22809	7.55204	11.2603	12.789	8.84747	21.803450290549
Fig 2	F	ENSMUSG00000032446	Eomes	MGI:1201683	DL	Essential	chr9	Highly variable	Highly variable	Highly variable	3.97141	4.52562	0.230336	4.50229	4.08866	6.80135	52.8785914661612	2.91707	0.474819	2.45094	2.40664	3.9556	2.72183	45.666224742821	3.3035	3.62505	4.92071	1.03117	2.439	2.90579	42.5779116298811
Fig 2	F	ENSMUSG00000032458	Copb2	MGI:1354962	CL	Essential	chr9	Very Stable	Stable	Stable	69.948	76.1715	77.1783	77.4754	75.6338	76.6191	3.71143174095281	80.4642	75.6326	76.9716	79.677	78.1072	48.9188	16.468096112495	65.3607	72.9823	71.4331	56.3823	52.5215	77.1421	14.8054466987534
Fig 2	F	ENSMUSG00000032459	Mrps22	MGI:1928137	CL	Essential	chr9	Stable	Stable	Stable	26.5844	26.324	24.6079	24.2968	24.6921	22.7811	5.63967632242922	26.5884	24.0844	24.5777	26.2405	26.413	18.3262	12.8769895345414	24.3845	25.8284	25.0434	20.4908	20.4852	30.4872	15.3119951376804
Fig 2	F	ENSMUSG00000032469	Dbr1	MGI:1931520	CL	Essential	chr9	Variable	Variable	Variable	10.0175	10.8319	11.3947	12.1031	9.76699	10.3417	8.24485896966054	9.09766	9.51593	9.30527	10.3416	9.38146	5.22314	20.5326709324104	9.84105	10.3907	9.34917	6.4028	5.97961	10.3287	22.896792994379
Fig 2	F	ENSMUSG00000032478	Nme6	MGI:1861676	DL	Essential	chr9	Variable	Very Stable	Very Stable	18.3864	15.8047	19.9481	19.2293	19.4375	15.6973	10.3753433647648	17.5149	16.7227	15.1209	19.7593	19.0849	16.4038	9.95336834469721	16.3573	19.417	16.228	17.7161	19.9463	19.7525	9.32269400486279
Fig 2	F	ENSMUSG00000032480	Dhx30	MGI:1920081	DL	Essential	chr9	Stable	Highly variable	Highly variable	26.2133	27.5416	27.0807	25.627	26.24	23.7675	5.06797483891522	21.6461	24.2645	22.7664	25.8634	27.5227	43.9475	29.8113278819216	24.9799	27.5179	24.798	47.9162	47.9556	25.6564	34.7139187446263
Fig 2	F	ENSMUSG00000032492	Pth1r	MGI:97801	DL	Essential	chr9	Variable	Stable	Highly variable	20.3771	17.5107	21.7222	18.4791	17.3134	19.2282	8.95235921855768	21.8027	15.9788	17.3925	18.9593	24.0801	21.6515	15.2936556042721	15.3353	18.9441	20.2332	37.6975	36.3475	19.1244	39.6584
Fig 2	F	ENSMUSG00000032527	Pccb	MGI:1914154	DL	Essential	chr9	Variable	Very Stable	Very Stable	16.0332	18.4836	19.2354	16.7229	16.34	19.5906	8.77960499903002	16.69	14.198	15.4689	15.0442	17.4696	12.8255	10.9760522196655	13.7614	15.2755	17.3316	15.7251	12.7431	14.3248	10.8525513133175
Fig 2	F	ENSMUSG00000032553	Srprb	MGI:102964	CL	Essential	chr9	Very Stable	Very Stable	Very Stable	16.1239	15.9469	16.4492	15.5741	16.2859	15.5917	2.25355902378096	18.3094	17.1082	17.1955	17.0284	18.7715	15.0096	7.57659780643917	14.6538	15.2873	17.1417	17.7469	16.4527	16.8281	7.14415106408466
Fig 2	F	ENSMUSG00000032554	Trf	MGI:98821	DL	Essential	chr9	Highly variable	Highly variable	Highly variable	21.9511	16.936	16.675	19.7655	22.2474	31.402	25.1319809007277	72.4085	53.9296	90.1272	30.5818	67.663	3.27466	59.346449733541	10.2796	9.91785	11.8275	2.3792	2.13128	8.69495	55.8926966176581
Fig 2	F	ENSMUSG00000032563	Mrpl3	MGI:2137204	CL	Essential	chr9	Very Stable	Very Stable	Very Stable	19.3151	20.6576	19.9087	21.3786	20.4977	22.0548	4.77661956577509	23.5883	19.937	20.3661	20.6988	22.1086	17.5215	9.92773968810649	19.6103	19.4722	21.0913	20.1363	22.8345	21.9705	6.50386633284624
Fig 2	F	ENSMUSG00000032602	Slc25a20	MGI:1928738	DL	Essential	chr9	Stable	Stable	Very Stable	13.1404	14.357	13.491	12.2418	13.195	12.7891	5.37063043487446	13.3135	11.0139	12.9028	13.7985	14.4191	9.0328	16.2629946488299	12.5481	11.8016	12.7743	12.5361	12.6145	14.2651	6.36872708014363
Fig 2	F	ENSMUSG00000032745	Gpbp1	MGI:1920524	DL	Essential	chr13	Stable	Very Stable	Stable	60.3715	63.6757	65.8503	70.8416	65.81	62.6817	5.51315116427105	62.1723	63.7469	66.3562	65.0583	59.5134	53.6165	7.50920595549409	65.5076	61.6089	57.5111	47.2361	43.927	71.0173	18.1903954500724
Fig 2	F	ENSMUSG00000032788	Pdxk	MGI:1351869	DL	Essential	chr10	Stable	Variable	Variable	4.37763	4.09995	4.51441	3.95141	4.52318	4.61555	6.08327757329956	4.2791	4.77472	4.64093	3.62729	5.21785	2.75282	21.1856723478658	4.27739	4.22926	5.09541	3.05417	2.08631	4.06257	27.9731999591454
Fig 2	F	ENSMUSG00000032796	Lama1	MGI:99892	DL	Essential	chr17	Highly variable	Highly variable	Stable	3.48833	3.28628	3.81283	3.36747	3.59573	2.59213	12.4406448118744	1.99647	3.34411	2.58354	3.89701	3.32136	4.91805	30.4374389603282	4.29647	3.82216	2.91771	3.94447	3.70535	3.64665	12.2668933796414
Fig 2	F	ENSMUSG00000032855	Pkd1	MGI:97603	DL	Essential	chr17	Variable	Stable	Stable	4.66824	4.02468	4.40151	3.75298	4.7059	4.35732	8.5831276921956	4.34749	4.24466	5.02853	4.49579	5.6676	5.83176	13.9312696460122	4.34947	4.32729	4.20149	6.3037	5.47583	4.45566	17.4987920840937
Fig 2	F	ENSMUSG00000032869	Psmf1	MGI:1346072	DL	Essential	chr2	Very Stable	Stable	Stable	9.8177	9.84154	9.35213	9.34596	9.9685	9.7474	2.74097507129731	8.14567	8.3845	8.65116	9.97998	10.6498	8.49711	11.2122249075273	10.0578	9.38497	10.62	9.32043	7.14472	9.22422	12.7107845776476
Fig 2	F	ENSMUSG00000033020	Polr2f	MGI:1349393	CL	Essential	chr15	Very Stable	Stable	Very Stable	29.0436	27.4044	28.0906	28.6611	31.3642	28.0069	4.84887715066335	34.0787	26.6326	28.6504	27.6206	24.2207	21.7357	15.5046836863171	30.281	32.9605	28.1987	35.5649	36.5508	33.7576	9.62842967989895
Fig 2	F	ENSMUSG00000033054	Npat	MGI:107605	CL	Essential	chr9	Stable	Very Stable	Very Stable	9.49102	10.3047	10.3842	9.61004	9.33266	8.8789	6.01084	10.3257	10.1295	11.403	10.9366	10.4585	10.4871	4.38342592364819	9.92085	9.73802	9.51519	8.71898	8.60448	11.0445	9.30588581745956
Fig 2	F	ENSMUSG00000033105	Lss	MGI:1336155	DL	Essential	chr10	Variable	Highly variable	Variable	10.4686	10.8612	10.6827	10.163	9.4277	8.6244	8.52922108478173	10.2485	11.6116	11.0314	10.8675	14.0724	26.4511	44.2777651226926	12.4956	13.1593	11.3241	18.1241	15.1055	11.2964	19.3741627369598
Fig 2	F	ENSMUSG00000033166	Dis3	MGI:1919912	CL	Essential	chr14	Very Stable	Stable	Stable	19.7923	19.4446	19.1563	20.3109	19.6739	19.122	2.27870138090953	19.576	17.9525	20.4291	22.1346	20.9519	27.0851	14.6897348220348	16.3538	19.129	16.5544	21.5186	22.5424	22.8534	14.7324981231016
Fig 2	F	ENSMUSG00000033227	Wnt6	MGI:98960	DL	Essential	chr1	Highly variable	Highly variable	Highly variable	2.65933	2.11838	2.71977	2.37959	3.21446	2.45216	14.4151462514644	1.86847	1.59125	1.82745	1.68517	3.78709	3.48758	41.5985145620259	2.32447	2.08493	2.98424	6.87863	7.43335	3.28906	56.7268752915284
Fig 2	F	ENSMUSG00000033233	Trim45	MGI:1918187	DL	Essential	chr3	Variable	Very Stable	Very Stable	3.83449	3.71683	3.77121	3.89206	3.83899	2.96896	9.50692209460295	3.6549	4.19636	3.43323	3.91346	3.45548	3.4333	8.53817956294422	4.29803	3.60468	3.80709	3.30753	3.22099	3.58024	10.6631199298702
Fig 2	F	ENSMUSG00000033237	Arid2	MGI:1924294	DL	Essential	chr15	Stable	Very Stable	Variable	17.9825	18.5576	19.7599	18.345	18.1963	16.3398	6.06479869131298	17.4611	17.5218	18.0191	20.0793	18.046	14.675	9.85352704612885	18.1998	18.0786	18.2155	11.368	11.3069	23.1275	27.4499264915069
Fig 2	F	ENSMUSG00000033282	Rpgrip1l	MGI:1920563	DL	Essential	chr8	Very Stable	Very Stable	Stable	4.56055	4.65744	4.74668	4.88833	4.30495	4.54399	4.30970774052107	4.09654	4.5072	4.54564	4.56288	4.43492	4.38342	3.91677549656457	4.76496	4.07357	4.71869	4.79924	3.58463	5.37022	13.7843116075216
Fig 2	F	ENSMUSG00000033335	Dnm2	MGI:109547	CL	Essential	chr9	Very Stable	Very Stable	Very Stable	19.2949	19.0517	19.0428	20.275	19.3064	18.4436	3.1080565286842	18.3452	19.4167	19.6262	21.3133	21.7928	17.5256	8.39274159969796	16.8344	18.2396	19.7372	21.1502	19.5089	16.9131	9.12718166196464
Fig 2	F	ENSMUSG00000033364	Usp37	MGI:2442483	CL	Essential	chr1	Stable	Very Stable	Variable	10.1855	10.7611	10.6607	10.4618	9.98422	9.35333	5.0810664569482	10.7976	9.90422	10.2032	9.73041	9.96908	9.16237	5.41136495054481	10.349	9.76437	9.72434	6.98645	6.81991	11.0291	19.4946077370122
Fig 2	F	ENSMUSG00000033373	Fntb	MGI:1861305	CL	Essential	chr12	Stable	Very Stable	Very Stable	10.7249	11.0053	10.5031	9.63004	11.4102	10.1075	6.01870352871557	10.7322	10.0335	10.0378	10.9071	11.7255	9.69777	7.10347188601023	9.47303	10.7812	10.7835	9.95322	9.23655	9.89083	6.46256330831412
Fig 2	F	ENSMUSG00000033739	Fkbpl	MGI:1932127	DL	Essential	chr17	Highly variable	Variable	Stable	5.05173	5.46814	6.65409	4.81163	5.33042	6.28285	12.8516150462857	5.42206	5.0482	3.83067	5.78479	7.00131	4.81514	19.9040978814727	5.59879	5.52431	5.65764	5.37802	4.09145	6.91823	16.2619336212775
Fig 2	F	ENSMUSG00000033773	Rpap2	MGI:2141142	CL	Essential	chr5	Stable	Variable	Very Stable	8.27099	9.27097	8.77548	8.18906	9.24218	7.72712	7.24143689395654	8.14302	9.35873	8.12883	8.88522	6.3438	11.0235	17.9442413333738	10.1318	9.18117	8.32714	10.3075	10.5552	10.1422	8.68534966411655
Fig 2	F	ENSMUSG00000033793	Atp6v1h	MGI:1914864	CL	Essential	chr1	Stable	Stable	Very Stable	38.3007	38.0972	35.0936	36.2616	37.9379	40.949	5.28957629252834	26.5665	38.3586	33.049	33.4733	30.3111	36.5355	12.840705095644	36.614	34.579	35.0903	35.6315	31.4454	41.1947	8.90854889239324
Fig 2	F	ENSMUSG00000034121	Mks1	MGI:3584243	DL	Essential	chr11	Variable	Highly variable	Highly variable	6.4707	7.15898	7.03217	6.50045	6.9421	5.66815	8.28006696876877	5.82298	5.87894	6.5302	5.81609	6.48793	13.0129	39.1057330166447	7.70323	7.05275	5.70319	12.9921	14.2777	5.7916	42.0627416559936
Fig 2	F	ENSMUSG00000034161	Scx	MGI:102934	DL	Essential	chr15	Stable	Highly variable	Stable	5.05952	4.60727	5.19564	4.6742	4.61497	5.31369	6.44698505585912	8.73353	5.91754	3.91024	5.50257	7.57888	3.66465	33.953434343992	4.07302	4.54626	3.71522	5.98785	4.95661	5.04958	17.0243195728714
Fig 2	F	ENSMUSG00000034187	Nsf	MGI:104560	CL	Essential	chr11	Very Stable	Stable	Stable	15.4026	15.4777	15.5673	14.8231	15.424	14.8173	2.2246418780732	12.8848	15.2424	15.3371	14.2855	16.1445	10.9017	13.7019214922818	12.5224	14.0062	14.9594	12.0684	9.60604	12.0063	14.7691430091363
Fig 2	F	ENSMUSG00000034190	Chmp7	MGI:1913922	CL	Essential	chr14	Very Stable	Stable	Stable	25.9163	26.0064	25.5352	26.0277	25.3909	24.8407	1.80584076237152	24.6448	26.2126	24.5962	27.1253	27.3948	34.0303	12.7650249175156	26.9985	24.4261	26.4839	34.8697	34.8638	26.1899	16.0405759599426
Fig 2	F	ENSMUSG00000034269	Setd5	MGI:1920145	DL	Essential	chr6	Very Stable	Very Stable	Very Stable	51.5402	51.3689	50.6231	50.387	49.409	46.7494	3.54292095925597	52.0755	55.3172	51.9638	55.154	55.7244	68.2048	10.6641024494116	51.1706	46.7068	46.236	46.7368	48.0429	44.8968	4.54533720066467
Fig 2	F	ENSMUSG00000034278	Dnajc17	MGI:1916658	CL	Essential	chr2	Variable	Variable	Stable	11.0948	13.8175	10.7626	12.9331	11.6506	11.5191	9.79813299802086	11.0656	10.1322	10.1894	10.9942	9.24249	15.2281	18.9367078528063	11.4256	9.5574	10.1449	14.0266	13.2823	9.57167	17.0756145313473
Fig 2	F	ENSMUSG00000034290	Nek9	MGI:2387995	DL	Essential	chr12	Stable	Stable	Very Stable	23.0878	22.6114	26.8519	24.0396	21.9211	22.7038	7.50618440472977	24.2801	22.2464	22.714	24.9954	24.6625	17.4693	12.3162896372201	22.4721	23.8079	24.1073	18.966	18.6532	22.8811	11.0223970099882
Fig 2	F	ENSMUSG00000034343	Ube2f	MGI:1915171	DL	Essential	chr1	Highly variable	Variable	Highly variable	16.3844	9.60331	20.089	14.4602	13.393	9.31566	29.6337286291403	19.7121	12.7749	10.1376	17.0104	18.9131	15.9101	23.367757220249	7.9405	10.6265	10.341	13.8642	19.4345	19.8339	36.4843273232806
Fig 2	F	ENSMUSG00000034390	Cmip	MGI:1921690	DL	Essential	chr8	Very Stable	Variable	Variable	14.4428	14.1451	14.1705	13.0172	13.3114	14.3027	4.21476717777939	8.33173	14.8775	14.8372	13.6092	16.4244	18.4311	23.6651720671769	16.2842	12.9345	15.3463	17.9017	14.591	8.50532	22.9428183806373
Fig 2	F	ENSMUSG00000034424	Gcsh	MGI:1915383	DL	Essential	chr8	Very Stable	Stable	Stable	42.1892	42.9714	46.1338	46.1031	44.4357	44.5554	3.61232536121604	44.2329	38.2672	41.0329	42.7571	46.3604	30.5932	13.8123311944687	41.2558	44.8442	42.5824	39.6495	36.6554	53.947	13.8174986521122
Fig 2	F	ENSMUSG00000034453	Polr3b	MGI:1917678	CL	Essential	chr10	Very Stable	Stable	Stable	9.45411	9.41342	9.56548	9.07093	8.89876	9.04104	2.92974632240873	8.22904	9.80311	9.32686	10.115	8.454	6.84951	13.7018109737235	8.14827	8.9235	9.26691	7.40359	6.36269	9.6709	15.0387745917459
Fig 2	F	ENSMUSG00000034520	Gjc1	MGI:95718	DL	Essential	chr11	Stable	Very Stable	Very Stable	45.5144	43.8049	45.6172	42.1296	42.8986	38.3074	6.28499861242036	44.414	39.5018	40.9546	45.0221	47.9119	45.3561	7.04574707950382	46.4158	49.5027	43.7205	44.5741	46.0111	46.7095	4.33629538361605
Fig 2	F	ENSMUSG00000034543	Morc2a	MGI:1921772	DL	Essential	chr11	Very Stable	Very Stable	Very Stable	27.3242	26.8456	27.1778	25.4862	26.3813	26.0336	2.66811266752131	25.3835	25.1768	24.9881	27.5797	26.8712	23.0492	6.22119062915265	26.7362	27.2009	25.7403	28.0442	28.8494	27.6478	3.93739601023947
Fig 2	F	ENSMUSG00000034574	Daam1	MGI:1914596	DL	Essential	chr12	Very Stable	Variable	Variable	15.8281	15.7818	15.6612	16.3512	15.7029	17.4099	4.20804616451741	13.8115	17.6612	18.6548	15.331	15.6179	11.0647	17.7296291529412	15.0215	15.63	16.4188	8.44341	8.18881	14.0123	28.3907249833082
Fig 2	F	ENSMUSG00000034612	Chst11	MGI:1927166	DL	Essential	chr10	Very Stable	Stable	Very Stable	5.51764	5.81436	5.99756	6.11174	5.78504	5.537	4.12287498700283	6.78243	6.75564	6.21106	5.73441	6.60283	4.94785	11.6613833858254	5.79089	5.25308	6.0626	4.78335	4.83568	4.65457	11.1307494635341
Fig 2	F	ENSMUSG00000034620	Rxylt1	MGI:2384919	DL	Essential	chr10	Variable	Variable	Variable	5.66291	5.69766	6.19759	6.40478	5.19002	6.21591	7.75250073910669	6.23398	5.95705	6.57095	5.5683	5.67061	8.4921	16.8633245457449	5.52541	5.55269	5.50958	6.42503	5.58999	9.14827	22.9388876270356
Fig 2	F	ENSMUSG00000034883	Lrr1	MGI:1916956	CL	Essential	chr12	Very Stable	Variable	Stable	4.56252	4.90409	5.06956	5.2365	4.7937	4.80263	4.80433540548678	5.29591	3.7099	5.44543	5.52383	5.0792	2.95193	23.000552379303	3.49135	4.45145	4.22216	3.45934	3.28104	4.69546	15.1610954691378
Fig 2	F	ENSMUSG00000034893	Cog3	MGI:2450151	CL	Essential	chr14	Very Stable	Very Stable	Very Stable	12.1372	13.0739	12.4106	12.1727	12.0484	12.2356	3.04864401437801	13.7464	13.4235	12.8688	13.2031	12.5899	14.1928	4.37549464719717	12.4855	12.2497	12.1071	13.4431	12.8593	13.4894	4.65786691227338
Fig 2	F	ENSMUSG00000034902	Pip5k1c	MGI:1298224	DL	Essential	chr10	Very Stable	Stable	Stable	22.9776	21.9467	23.3616	21.3774	22.9996	22.6842	3.31756379688448	15.9752	20.6644	21.1978	22.2515	25.7379	19.4182	15.4226446411822	17.4818	21.3839	21.5992	24.995	24.9457	18.886	14.2394714207542
Fig 2	F	ENSMUSG00000034906	Ncaph	MGI:2444777	CL	Essential	chr2	Stable	Very Stable	Very Stable	30.3143	28.8294	31.2284	29.5079	29.7541	24.9197	7.55374541669328	30.3955	23.614	30.6318	31.8602	29.4704	29.0061	9.92183946653863	29.9341	29.9873	26.0563	23.5451	25.2782	31.4088	11.3935602209426
Fig 2	F	ENSMUSG00000034926	Dhcr24	MGI:1922004	DL	Essential	chr4	Variable	Variable	Stable	21.3476	17.7966	20.7424	19.5863	20.7877	15.4384	11.7660364114166	21.9779	20.1775	18.2903	19.1398	29.8799	17.5472	21.4445791214922	17.8521	24.7223	21.8446	19.3199	16.5749	19.5376	14.6332193274237
Fig 2	F	ENSMUSG00000034940	Synrg	MGI:1354742	DL	Essential	chr11	Very Stable	Variable	Variable	10.0966	9.2427	9.16811	9.69723	9.51699	9.19888	3.83280822820912	6.74093	9.75253	9.31187	9.55949	9.32763	6.32083	18.1286159655711	8.76722	8.73644	8.53879	5.29483	4.26214	8.39576	27.407907945258
Fig 2	F	ENSMUSG00000034951	Cog7	MGI:2685013	DL	Essential	chr7	Stable	Very Stable	Stable	5.17425	5.81121	5.32923	4.95405	5.95853	5.53323	7.00754273591157	5.0419	5.08716	5.23404	5.66305	5.54692	6.48739	9.78727332570485	6.37089	6.2954	5.04577	6.6486	6.29773	5.05884	11.9191347187694
Fig 2	F	ENSMUSG00000035047	Kri1	MGI:2384899	CL	Essential	chr9	Stable	Stable	Variable	8.99869	9.73545	8.88724	9.02681	8.21651	8.67382	5.57890476215475	9.07022	8.23107	8.62273	10.2842	7.6319	10.0338	11.4939406058926	10.4115	9.64019	7.56139	10.6077	11.7231	7.14322	18.9948207168406
Fig 2	F	ENSMUSG00000035048	Anapc13	MGI:1916260	CL	Essential	chr9	Stable	Very Stable	Very Stable	28.5574	24.5195	26.4232	25.2822	29.5565	27.8499	7.23307159001639	27.267	22.9667	26.8599	29.6722	25.8708	23.4884	9.6235558510675	32.3717	28.633	30.0744	35.6529	36.3821	29.0986	10.4597235477404
Fig 2	F	ENSMUSG00000035086	Becn1	MGI:1891828	DL	Essential	chr11	Very Stable	Very Stable	Stable	28.6087	25.1934	27.2798	26.7734	27.5439	25.8297	4.5722682173565	23.9062	27.4917	29.3165	28.1914	25.9773	28.0249	7.09555005218855	26.4361	26.5338	26.8615	37.0255	36.8531	30.051	16.5547202065256
Fig 2	F	ENSMUSG00000035142	Nubpl	MGI:1924076	DL	Essential	chr12	Variable	Very Stable	Stable	3.48296	3.03556	3.17629	3.36562	3.14728	2.75709	8.06382404298843	3.08532	2.99213	2.62643	2.80951	3.14496	2.4989	9.07797163599163	2.82153	2.7007	3.10546	2.22853	3.1137	3.70945	16.8109535958235
Fig 2	F	ENSMUSG00000035152	Ap2b1	MGI:1919020	DL	Essential	chr11	Very Stable	Very Stable	Stable	42.822	45.3446	43.1475	44.9208	42.9927	43.1364	2.5227805272932	35.8735	44.8889	43.0348	45.0312	46.325	42.2839	8.72041824805782	45.6619	43.3788	44.6964	38.4044	32.6432	40.1854	11.9043495563953
Fig 2	F	ENSMUSG00000035403	Crb2	MGI:2679260	DL	Essential	chr2	Highly variable	Highly variable	Variable	2.87727	2.57163	2.15447	2.59011	2.61226	1.88929	14.6652549440907	1.58806	1.77933	1.54592	2.88362	2.22155	3.67029	37.0317525609121	3.73081	3.36765	2.52721	2.28181	1.69311	2.70953	27.1575110261562
Fig 2	F	ENSMUSG00000035413	Tmem98	MGI:1923457	DL	Essential	chr11	Variable	Stable	Very Stable	20.6272	20.5955	21.052	18.5285	21.3058	15.3245	11.7597616018088	23.9654	17.725	18.6156	22.2206	21.3464	15.1393	16.4175431215572	20.9778	20.504	18.6766	19.6369	23.2336	19.6666	7.71650348634714
Fig 2	F	ENSMUSG00000035455	Fignl1	MGI:1890648	DL	Essential	chr11	Stable	Variable	Variable	21.8785	21.2884	23.0579	21.3221	23.5004	19.0589	7.26337031316948	30.8637	24.5145	28.5431	24.9987	25.124	17.4757	18.0092179192255	21.3819	21.0177	19.5905	10.6717	13.4527	22.4703	26.7731244586913
Fig 2	F	ENSMUSG00000035569	Ankrd11	MGI:1924337	DL	Essential	chr8	Very Stable	Very Stable	Stable	32.2089	33.6128	33.786	33.4585	32.5876	32.1221	2.25464320923183	30.0231	31.7002	31.8496	34.877	32.4041	38.6607	9.26071176320371	32.8572	31.816	30.4096	39.5603	39.5556	26.7138	15.3587242844211
Fig 2	F	ENSMUSG00000035620	Ric8b	MGI:2682307	DL	Essential	chr10	Very Stable	Stable	Stable	15.3479	15.5566	15.2216	14.7885	13.7067	14.2118	4.86270800048487	13.2589	15.0789	15.8869	14.6173	15.4004	11.5452	11.324786718139	13.6851	14.0643	14.2036	11.8971	10.4765	16.1838	14.8007062136579
Fig 2	F	ENSMUSG00000035623	Rsf1	MGI:2682305	DL	Essential	chr7	Very Stable	Stable	Very Stable	10.0753	10.4286	9.93037	10.217	9.84531	9.67604	2.69505111390262	11.917	9.89947	9.53254	9.83692	10.0419	12.3132	11.3258298407078	10.3823	9.72213	9.74605	9.8364	10.2381	10.542	3.51879182328988
Fig 2	F	ENSMUSG00000035704	Alg8	MGI:2141959	DL	Essential	chr7	Variable	Highly variable	Highly variable	15.9403	15.6533	16.209	14.27	15.4835	13.0606	7.96596969526959	12.5537	13.9742	13.7756	12.8046	13.6295	28.0232	38.1021131200719	12.7315	13.4187	11.3013	23.0307	25.9933	13.6118	37.1134090807915
Fig 2	F	ENSMUSG00000035759	Bbs10	MGI:1919019	DL	Essential	chr10	Variable	Highly variable	Highly variable	2.43084	2.76907	3.18179	2.71029	2.98001	2.71611	9.18813906174687	2.94555	2.51881	3.2733	2.87511	2.30509	1.26779	27.872288063716	3.67473	3.36364	2.63251	1.01601	1.38335	3.25448	43.4017369363755
Fig 2	F	ENSMUSG00000035762	Tmem161b	MGI:1919995	DL	Essential	chr13	Stable	Stable	Very Stable	11.0022	9.63118	9.51118	10.7782	9.62327	9.72499	6.58871949951165	9.27467	11.5282	9.27467	10.8943	9.52039	12.0684	11.8265470651873	10.1231	10.8563	10.5094	12.8912	11.763	13.2422	11.1457801476117
Fig 2	F	ENSMUSG00000035834	Polr3g	MGI:1914736	DL	Essential	chr13	Stable	Stable	Variable	6.93713	6.39433	7.84692	7.07552	6.63404	6.56046	7.57785672668167	7.93893	7.21174	5.78019	6.08854	7.03695	5.81043	13.2972581055339	8.65602	7.47902	7.05426	4.51876	4.97621	7.95651	24.5572014708063
Fig 2	F	ENSMUSG00000036026	Tmem63b	MGI:2387609	DL	Essential	chr17	Very Stable	Highly variable	Highly variable	25.3374	25.3061	25.313	25.0131	26.3348	25.5419	1.78239797157303	15.6926	25.9831	26.1347	30.0612	30.2962	51.5997	39.5594923393939	29.7022	26.74	28.9768	52.0714	43.6582	23.3352	32.9356390108051
Fig 2	F	ENSMUSG00000036057	Ptpn23	MGI:2144837	CL	Essential	chr9	Stable	Highly variable	Highly variable	11.4268	10.5723	11.1168	9.75128	10.7568	9.73851	6.60032663070365	9.94754	9.37078	9.67596	10.9036	12.2319	20.9448	36.2764406654518	10.7148	9.69094	11.0039	22.9869	24.4956	9.97119	46.9294532066227
Fig 2	F	ENSMUSG00000036099	Vezt	MGI:2143698	DL	Essential	chr10	Very Stable	Highly variable	Variable	8.18838	8.77339	8.50734	9.289	8.7716	9.20552	4.72989100616747	7.54819	9.57431	9.83589	9.87599	8.82419	16.0431	28.7328929952913	8.82626	8.77587	10.178	14.1921	10.7834	10.2678	18.8700794642506
Fig 2	F	ENSMUSG00000036208	Nepro	MGI:2384836	CL	Essential	chr16	Variable	Stable	Stable	7.48051	7.35976	8.95391	7.92926	7.3968	6.62475	10.1637855248954	8.687	8.45337	6.88013	7.8891	8.42389	6.36514	12.2080948703229	7.49236	7.91574	7.26603	6.25072	6.2326	8.87991	13.8200835217591
Fig 2	F	ENSMUSG00000036270	Edc4	MGI:2446249	DL	Essential	chr8	Very Stable	Variable	Highly variable	12.9218	11.7865	12.126	11.411	11.6023	11.4373	4.8316229441318	11.4928	11.5463	11.0767	12.0645	14.5021	17.919	20.2973972003217	11.733	12.497	11.9724	21.4063	22.7661	11.4538	34.5094346981449
Fig 2	F	ENSMUSG00000036281	Snapc4	MGI:2443935	CL	Essential	chr2	Variable	Highly variable	Highly variable	12.5394	14.1834	14.0305	13.8763	12.9542	11.5132	7.92286206260977	13.8729	10.9762	12.6103	13.6353	15.4479	28.7907	40.8536470103378	14.8205	12.7092	12.5723	27.8596	28.931	13.9957	41.8355475016526
Fig 2	F	ENSMUSG00000036403	Cep135	MGI:2681869	DL	Essential	chr5	Very Stable	Stable	Stable	6.70735	6.95397	6.7265	7.03255	6.82374	6.21154	4.29256548423468	7.32693	7.13601	7.08471	6.86557	7.66889	9.8003	14.2382723756723	7.38997	6.8619	6.66702	8.2354	9.77336	7.66319	14.6005037812199
Fig 2	F	ENSMUSG00000036446	Lum	MGI:109347	DL	Essential	chr10	Highly variable	Variable	Stable	52.1387	59.1074	54.5136	62.8364	59.7784	76.2589	13.9927452237878	88.7469	68.4041	76.1783	54.8262	78.5096	44.6718	23.7347706880829	45.3634	48.0759	71.152	64.566	61.7346	51.1419	18.0488523798551
Fig 2	F	ENSMUSG00000036613	Eipr1	MGI:1289332	DL	Essential	chr12	Variable	Variable	Variable	4.18382	4.55586	4.18655	5.21381	4.33885	5.2534	10.6654945599048	3.5775	5.86102	4.68601	5.36787	4.57294	4.10911	17.611073381164	4.23755	6.83795	4.46909	6.7366	5.81411	4.16444	23.180790046466
Fig 2	F	ENSMUSG00000036751	Cox6b1	MGI:107460	DL	Essential	chr7	Very Stable	Very Stable	Stable	150.428	145.742	146.619	151.345	158.942	162.629	4.44301770680614	152.431	146.425	155.394	150.999	157.923	158.204	2.95145520953258	162.571	158.917	149.978	193.873	206.17	169.083	12.5989474057381
Fig 2	F	ENSMUSG00000036792	Mbd5	MGI:2138934	DL	Essential	chr2	Variable	Stable	Stable	5.72146	4.58279	5.03101	5.08589	5.48562	4.94346	7.88312992500401	4.70374	5.32017	5.88973	5.20569	5.42088	6.80733	12.9747517705407	4.72643	4.07604	4.2508	5.49423	5.03798	5.30141	11.822504112234
Fig 2	F	ENSMUSG00000036893	Ehmt1	MGI:1924933	DL	Essential	chr2	Stable	Variable	Very Stable	27.3116	27.7818	26.7822	24.9997	25.2794	23.2886	6.53380085646118	22.6328	26.035	22.7219	25.4388	30.1553	40.2276	23.8635193896034	28.802	28.0085	26.648	29.8681	29.0208	25.3817	5.95281318458204
Fig 2	F	ENSMUSG00000036940	Kdm1a	MGI:1196256	DL	Essential	chr4	Very Stable	Stable	Very Stable	71.349	74.9778	70.2776	75.3099	72.9985	71.5771	2.81904002009189	55.0853	69.4681	63.6771	72.1318	74.4295	76.9617	11.7302354445493	74.2952	72.754	70.95	74.8568	81.4132	69.9137	5.5142801595974
Fig 2	F	ENSMUSG00000036955	Kifbp	MGI:1919570	DL	Essential	chr10	Very Stable	Very Stable	Very Stable	19.0697	18.0753	19.57	20.2722	19.8073	19.7126	3.93233262427112	15.2378	18.4423	19.7489	19.486	18.8959	15.8679	10.695994129474	18.7103	16.989	18.1008	15.7015	13.7307	18.0773	11.1091742084785
Fig 2	F	ENSMUSG00000036980	Taf6	MGI:109129	CL	Essential	chr5	Stable	Very Stable	Very Stable	21.842	19.5396	19.8687	22.2906	19.1291	18.8987	7.12823298095228	20.7731	19.7476	20.1864	21.2546	23.3635	25.2154	9.69944787557729	24.0962	22.7166	18.6797	24.4417	26.4519	22.7731	11.2049585064821
Fig 2	F	ENSMUSG00000037149	Ddx1	MGI:2144727	DL	Essential	chr12	Very Stable	Very Stable	Stable	36.8976	38.4563	39.3213	37.9654	39.2374	37.8373	2.40467780784482	38.994	37.3461	37.014	38.6513	35.3985	30.5581	8.54408193923617	39.338	38.0573	36.2459	31.3917	30.0537	43.2654	13.6784111901975
Fig 2	F	ENSMUSG00000037214	Thap1	MGI:1921004	CL	Essential	chr8	Highly variable	Stable	Stable	7.41374	6.56904	7.36938	6.58443	8.11766	5.72417	12.0751837492195	6.83807	6.99992	6.60356	6.98864	6.84928	4.77332	13.2462049134069	6.2962	7.01258	6.77588	6.39176	4.30465	7.15493	16.5154038347488
Fig 2	F	ENSMUSG00000037216	Lipt1	MGI:3645211	DL	Essential	chr1	Highly variable	Variable	Highly variable	3.90515	4.39488	3.25344	3.42656	3.551	2.7418	15.9362361532614	3.34411	2.87928	2.89044	3.3662	1.81204	2.86679	19.7196458052861	1.97005	3.35939	3.38939	1.63216	2.32493	4.39009	36.7233331847845
Fig 2	F	ENSMUSG00000037270	Bltp1	MGI:2444631	DL	Essential	chr3	Stable	Variable	Variable	10.5009	10.7301	10.6471	12.2515	11.403	12.4112	7.42731491062486	11.5554	14.3751	13.8883	11.268	10.5978	16.7576	17.9788148665472	12.1204	10.3546	11.6295	14.5868	8.25293	11.1656	18.3796807548489
Fig 2	F	ENSMUSG00000037275	Gemin5	MGI:2449311	CL	Essential	chr11	Stable	Stable	Very Stable	9.12668	9.31603	9.86275	9.1946	9.67796	7.96553	7.23372459496733	9.46245	8.51217	8.22919	9.49588	10.0309	6.60737	14.1512809325709	9.52173	9.43467	8.74661	7.24039	7.7233	9.0876	10.8984831353026
Fig 2	F	ENSMUSG00000037343	Taf2	MGI:2443028	CL	Essential	chr15	Very Stable	Very Stable	Stable	21.9916	23.1923	22.1921	22.8209	21.755	21.3302	3.09734447701148	21.3216	21.3922	20.784	23.4497	21.2972	17.004	10.1094450446584	21.1246	21.3506	20.7772	17.578	16.8708	23.2784	12.1358435047512
Fig 2	F	ENSMUSG00000037426	Depdc5	MGI:2141101	DL	Essential	chr5	Stable	Very Stable	Variable	9.25926	8.67192	8.53308	8.38298	8.12463	7.34694	7.56759595753704	7.5364	7.75287	8.13065	7.25864	6.61564	7.37693	6.84995892623848	8.37971	9.55355	8.06487	6.41237	5.39939	8.40335	19.6698098205543
Fig 2	F	ENSMUSG00000037466	Tedc1	MGI:2144738	CL	Essential	chr12	Variable	Highly variable	Variable	6.28556	5.52282	6.11641	6.14128	7.05377	5.45689	9.54450741115684	4.25991	4.06168	4.31496	4.22436	8.31601	6.85207	33.7600247062491	5.84935	6.72478	6.42441	10.2001	9.27538	7.70748	22.3037923699584
Fig 2	F	ENSMUSG00000037531	Mrpl47	MGI:1921850	DL	Essential	chr3	Variable	Stable	Stable	10.5528	9.21314	11.9439	10.284	10.2868	11.2306	8.78737366093644	11.0667	9.15403	9.69577	9.09896	10.3054	7.23548	13.8463231434253	9.0562	10.0194	8.93363	9.79791	9.48723	13.6388	17.2966985129029
Fig 2	F	ENSMUSG00000037570	Mcrs1	MGI:1858420	DL	Essential	chr15	Highly variable	Variable	Very Stable	41.138	30.6133	32.2828	29.5029	33.2891	28.6371	13.9128202240264	24.8649	25.2553	28.5046	32.4063	39.7156	36.8696	19.6528493916827	33.9259	31.0878	32.3341	36.8691	38.0308	34.9507	7.65487866943654
Fig 2	F	ENSMUSG00000037608	Bclaf1	MGI:1917580	CL	Essential	chr10	Stable	Very Stable	Very Stable	82.3545	82.5006	88.648	86.9102	90.9564	76.3418	6.24826168537422	80.0983	84.3113	81.0793	80.4522	73.3344	82.8829	4.71991755247435	78.795	81.6001	78.4404	70.7442	72.4368	91.329	9.31959825797723
Fig 2	F	ENSMUSG00000037761	Actr5	MGI:1924748	DL	Essential	chr2	Stable	Highly variable	Highly variable	5.23268	5.00273	5.12859	4.9827	5.22992	4.24837	7.43898135913073	4.6048	3.50115	4.27866	4.71005	4.98163	8.20564	32.2792499036444	6.27537	5.48674	5.58873	9.28186	10.2851	5.60345	30.0729236139294
Fig 2	F	ENSMUSG00000037824	Tspan14	MGI:1196325	DL	Essential	chr14	Stable	Stable	Very Stable	21.2918	19.6676	21.7749	20.451	21.2981	18.9698	5.27579342592241	18.4709	19.1061	18.5892	20.7515	23.2955	26.016	14.4608382146397	20.5677	20.7655	21.8194	26.4826	24.9305	25.3636	11.0365860764714
Fig 2	F	ENSMUSG00000037916	Ndufv1	MGI:107851	DL	Essential	chr19	Variable	Very Stable	Stable	41.5681	43.6287	49.6031	39.4381	43.0731	42.3981	7.91005693365398	58.6137	52.0503	44.2976	50.9062	53.0308	50.7497	8.92053325402769	40.5728	44.813	47.4665	58.1625	57.6326	47.6127	14.3334100973985
Fig 2	F	ENSMUSG00000038024	Dennd4c	MGI:1914769	DL	Essential	chr4	Stable	Very Stable	Very Stable	4.44305	4.27979	4.90003	5.0131	4.16267	4.53178	7.42304516890464	4.63032	4.29604	4.86892	4.05919	4.46275	3.95223	7.92179134732906	4.2285	4.39081	4.21838	3.28225	3.74691	4.4367	11.0804039094142
Fig 2	F	ENSMUSG00000038046	Mrm3	MGI:1914640	DL	Essential	chr11	Highly variable	Variable	Very Stable	4.26258	3.28662	5.11756	4.47612	4.78524	4.74977	14.3555357322845	4.49304	4.25594	4.60073	3.71126	5.62638	2.63335	23.6366096699665	3.69053	3.89123	4.41564	3.94746	4.74814	4.20299	9.33553162937173
Fig 2	F	ENSMUSG00000038056	Kmt2c	MGI:2444959	DL	Essential	chr5	Very Stable	Very Stable	Stable	14.4452	14.5672	14.0082	14.1293	13.4679	14.0252	2.74826006095001	13.3631	15.7057	15.5853	14.5189	14.4062	16.793	8.01982661312006	14.9792	14.0934	15.2532	12.0969	11.1007	15.0175	12.6933912471728
Fig 2	F	ENSMUSG00000038095	Sbno1	MGI:2384298	CL	Essential	chr5	Stable	Very Stable	Stable	21.9023	21.6177	20.2733	18.4388	20.4597	20.1975	6.02203060648333	20.0981	23.7545	23.067	20.8045	19.3753	18.9769	9.3845546384048	21.1541	20.3477	20.4436	16.3339	14.7983	22.8896	15.9949529923004
Fig 2	F	ENSMUSG00000038121	Fam210a	MGI:1914000	DL	Essential	chr18	Very Stable	Stable	Variable	5.9473	5.59161	5.86462	5.27915	5.31348	5.55261	4.91456065420219	6.32414	5.37947	6.94746	5.56551	6.3242	5.27404	11.1201641137435	5.75814	5.53083	5.40956	3.96073	3.79665	6.34732	19.9788036151217
Fig 2	F	ENSMUSG00000038170	Pde4dip	MGI:1891434	CL	Essential	chr3	Stable	Very Stable	Very Stable	14.4445	15.4836	13.7817	14.4185	15.0877	16.7191	6.88622889655628	12.4879	14.8251	15.1079	13.508	15.9697	16.1564	9.74458863321832	13.7998	13.1237	14.5697	12.0113	11.0108	12.8113	9.82309663457345
Fig 2	F	ENSMUSG00000038214	Bend3	MGI:2677212	DL	Essential	chr10	Variable	Stable	Variable	6.11049	6.04435	6.73896	5.43252	5.23238	5.13891	10.7442711084257	5.2456	5.12318	5.02761	5.46544	5.89407	3.62763	15.1713017208883	6.19089	6.62021	5.53845	3.79802	3.69472	5.40263	23.3387871734724
Fig 2	F	ENSMUSG00000038240	Pdss2	MGI:1918615	DL	Essential	chr10	Variable	Stable	Variable	5.46202	4.13916	4.86321	4.94329	5.22208	4.23053	11.006259872013	4.31151	4.26854	4.52391	4.90687	3.89319	3.44336	11.9988239908368	5.16821	3.79322	3.9823	3.52654	3.37975	5.29206	19.8768373267431
Fig 2	F	ENSMUSG00000038291	Snx25	MGI:2142610	DL	Essential	chr8	Highly variable	Variable	Very Stable	6.92575	7.91762	7.86682	8.06491	7.39592	10.0557	13.3592600656217	10.3915	10.7643	10.5025	8.24821	9.16825	14.1125	18.9768383061626	9.86327	8.29458	8.69963	9.21645	8.6187	8.36705	6.74428125171021
Fig 2	F	ENSMUSG00000038299	Wdr36	MGI:1917819	DL	Essential	chr18	Very Stable	Very Stable	Stable	13.9346	15.1153	14.4786	14.8447	14.0083	13.4032	4.44150475715108	14.7488	16.1922	13.5892	14.7408	14.4341	12.1744	9.38200680050348	14.2228	14.8765	13.2506	11.9048	11.0109	16.9835	15.6777988438928
Fig 2	F	ENSMUSG00000038331	Satb2	MGI:2679336	DL	Essential	chr1	Highly variable	Variable	Stable	2.75462	2.22535	2.94387	2.56305	2.99016	2.26846	12.5518308165195	2.00445	2.61113	2.89855	3.00676	2.55779	1.8567	18.7574079703167	2.97872	2.45667	2.04522	2.47567	2.12612	1.94536	16.3247136416494
Fig 2	F	ENSMUSG00000038383	Pigu	MGI:3039607	DL	Essential	chr2	Variable	Very Stable	Very Stable	13.1867	11.791	12.1796	11.1829	12.7883	10.6707	7.95750801649391	11.3082	13.0952	12.8887	12.2215	14.5665	14.4953	9.73358708024201	11.8102	12.2175	12.6332	12.3604	11.6466	13.5589	5.53317722653563
Fig 2	F	ENSMUSG00000038429	Usp5	MGI:1347343	CL	Essential	chr6	Very Stable	Very Stable	Stable	46.8004	45.8215	46.7096	44.3378	45.9569	42.254	3.84076680342786	44.7098	44.3026	43.3388	47.4529	51.3019	56.629	10.7090923646783	44.5344	44.6492	45.8176	58.6615	61.9104	42.9841	16.6147791700345
Fig 2	F	ENSMUSG00000038495	Otud7b	MGI:2654703	DL	Essential	chr3	Very Stable	Stable	Very Stable	9.55245	9.2422	10.1635	9.40401	9.35719	9.25169	3.64986207272919	11.5748	8.95656	9.86074	10.1824	9.58453	8.1414	11.972840562969	8.86249	9.91006	9.98088	8.21134	8.54203	9.66954	8.22227116872537
Fig 2	F	ENSMUSG00000038564	Ift172	MGI:2682064	DL	Essential	chr5	Stable	Highly variable	Highly variable	13.3962	11.9832	12.7668	11.8531	11.9218	10.766	7.39181248437108	11.4611	11.9245	12.6336	12.5967	12.9696	27.9105	42.8356034044263	14.628	11.864	12.327	26.3106	28.9207	12.2334	43.8948514441515
Fig 2	F	ENSMUSG00000038668	Lpar1	MGI:108429	DL	Essential	chr4	Variable	Stable	Very Stable	30.7543	30.7149	36.3998	30.4128	34.3406	28.3909	9.25682156047751	40.2489	33.4822	29.0441	33.4778	34.3499	26.8441	14.1441	30.508	31.2777	30.9737	26.9716	26.9468	36.5346	11.5610737344988
Fig 2	F	ENSMUSG00000038679	Trps1	MGI:1927616	DL	Essential	chr15	Highly variable	Variable	Stable	3.45042	8.8445	10.011	9.34327	8.83658	8.58868	28.9917476042349	11.402	13.1371	11.5784	9.54834	11.14	7.4594	18.3071640549649	7.90172	10.2815	9.19355	7.44013	7.21263	9.16321	14.090744082998
Fig 2	F	ENSMUSG00000038683	Pak1ip1	MGI:1915333	CL	Essential	chr13	Variable	Very Stable	Stable	21.2748	21.9713	20.8954	21.5041	25.2053	19.6777	8.55007531798641	21.4957	19.1671	21.142	23.2852	22.7361	23.3117	7.3222298428397	23.5518	22.3397	21.3997	28.3365	29.2862	24.5004	12.9293572905294
Fig 2	F	ENSMUSG00000038696	Mapkap1	MGI:2444554	DL	Essential	chr2	Stable	Stable	Very Stable	23.5375	25.1126	24.5529	21.6006	24.3699	21.515	6.60668237718681	23.4482	24.1345	22.111	24.1025	24.7206	16.8387	13.037254138614	21.3284	22.9592	22.9197	19.5123	18.8789	24.0524	9.58295589254321
Fig 2	F	ENSMUSG00000038718	Pbx3	MGI:97496	DL	Essential	chr2	Very Stable	Variable	Very Stable	34.6036	33.84	33.38	34.0729	35.8928	33.7318	2.62706774416428	21.1218	38.5168	37.0855	34.7465	32.2521	30.8556	19.2311589203027	32.5049	34.7751	33.2839	33.0663	25.8491	33.288	9.85616424469707
Fig 2	F	ENSMUSG00000038784	Cnot4	MGI:1859026	DL	Essential	chr6	Variable	Very Stable	Stable	12.9499	13.8747	13.6015	13.4605	13.1094	10.534	9.41348030627831	12.5449	13.5254	13.4356	12.9357	13.4568	10.4096	9.38188913950238	12.9449	13.1597	13.0778	9.48306	9.12525	13.7261	17.1686065286796
Fig 2	F	ENSMUSG00000038838	Vars2	MGI:1916165	CL	Essential	chr17	Variable	Highly variable	Highly variable	7.19789	8.1458	7.79589	7.33868	8.23205	8.97843	8.22854097234783	8.84981	7.16544	6.63851	10.1507	9.8836	15.9827	34.2833125196825	8.70374	7.85315	9.67837	18.3659	21.9264	8.38494	48.6087228669537
Fig 2	F	ENSMUSG00000038943	Prc1	MGI:1858961	CL	Essential	chr7	Variable	Very Stable	Variable	52.1147	49.9179	50.8294	55.4495	55.0073	42.0271	9.57576114744464	57.9604	55.1089	67.7304	57.0294	54.5523	51.5249	9.71395580410932	59.4022	58.7835	52.0962	38.5338	37.372	65.511	22.4263620072092
Fig 2	F	ENSMUSG00000038954	Supt3	MGI:1923723	DL	Essential	chr17	Highly variable	Stable	Very Stable	8.57135	10.382	10.8291	8.35025	8.85025	7.93157	12.8220203482535	9.00618	8.48258	7.50447	8.21103	9.28338	11.7542	16.2443040551489	9.9071	8.38557	9.68094	10.8507	8.32198	8.57893	11.0121736812152
Fig 2	F	ENSMUSG00000039068	Zzz3	MGI:1920453	DL	Essential	chr3	Highly variable	Highly variable	Stable	19.2785	19.6403	20.3899	19.1088	19.4501	27.1703	15.0344209812897	33.0939	19.4058	19.2761	18.1559	17.4411	16.3748	30.129839700615	18.1379	19.3036	17.9327	16.6593	14.9321	21.3024	12.0974182041501
Fig 2	F	ENSMUSG00000039089	L3mbtl3	MGI:2143628	DL	Essential	chr10	Very Stable	Very Stable	Very Stable	16.1794	16.8564	17.6473	17.6403	16.7582	16.3541	3.68966561876937	20.0869	16.6816	17.3572	16.752	17.6518	17.0948	7.21391048249114	16.8634	16.5564	18.0078	18.9626	16.8483	16.4568	5.74087921494383
Fig 2	F	ENSMUSG00000039128	Cdc123	MGI:2138811	CL	Essential	chr2	Very Stable	Very Stable	Very Stable	66.6522	67.201	72.3483	66.1201	68.7474	64.7079	3.93827817315939	67.1525	64.4561	63.6281	64.6172	64.1711	57.1281	5.29480464245298	69.861	65.8089	63.6547	63.6757	64.6526	78.4156	8.48584582577665
Fig 2	F	ENSMUSG00000039148	Sart1	MGI:1309453	CL	Essential	chr19	Stable	Variable	Highly variable	21.7311	20.4393	22.877	20.7516	22.0218	19.8047	5.3463362308936	26.3423	24.7865	20.2365	22.9324	21.4721	36.0337	22.5297005192899	21.8644	22.1683	22.1944	45.687	49.6173	20.0217	44.7930111922278
Fig 2	F	ENSMUSG00000039183	Nubp2	MGI:1347072	CL	Essential	chr17	Stable	Stable	Stable	12.6772	10.7974	12.2162	10.8235	10.6841	11.1261	7.43009121006161	10.098	11.8351	11.9798	11.8086	11.0053	7.54588	15.9293978933713	8.02552	10.0311	8.74349	10.9936	10.9481	12.6169	16.3070662833863
Fig 2	F	ENSMUSG00000039191	Rbpj	MGI:96522	DL	Essential	chr5	Stable	Very Stable	Variable	29.6811	31.6198	31.3888	30.2978	30.3708	26.5949	6.05214840400415	26.1945	31.0991	29.6917	31.9206	29.5808	29.2331	6.64518143759008	32.1586	29.8298	30.6136	20.4611	19.2909	29.9734	20.8230923358959
Fig 2	F	ENSMUSG00000039233	Tbce	MGI:1917680	CL	Essential	chr13	Stable	Very Stable	Variable	38.8229	46.6769	40.785	41.7577	41.143	42.7231	6.27986984952287	42.242	44.311	43.733	44.2026	38.4699	52.1441	10.122	35.7478	42.3177	40.8283	55.9115	57.0701	43.9372	18.7247221871156
Fig 2	F	ENSMUSG00000039234	Sec24d	MGI:1916858	DL	Essential	chr3	Variable	Stable	Variable	11.6485	12.8705	13.6809	13.0642	11.2142	15.041	10.7400244483738	16.7039	12.9266	16.1607	12.141	17.2792	12.3976	16.1307270477736	10.9805	10.6159	13.5913	15.6744	12.9485	8.86109	20.1108117903487
Fig 2	F	ENSMUSG00000039242	B3galnt2	MGI:2145517	DL	Essential	chr13	Very Stable	Very Stable	Very Stable	19.1273	19.959	20.6425	20.8334	20.6096	19.5754	3.39167098887687	21.8533	19.2446	20.1445	20.0003	21.0612	21.7227	5.03584377943775	21.1008	20.2075	19.5611	18.2661	18.2249	22.0814	7.74481736073756
Fig 2	F	ENSMUSG00000039262	Prrc2b	MGI:1923304	DL	Essential	chr2	Very Stable	Very Stable	Stable	38.6257	38.3554	40.7176	37.5376	38.7864	35.9154	4.11841744119763	31.9116	35.6074	35.3411	39.3942	40.5676	37.0005	8.47921581154988	37.4707	36.7411	37.7579	30.8693	27.3703	29.5822	13.6963
Fig 2	F	ENSMUSG00000039286	Fndc3b	MGI:1919257	DL	Essential	chr3	Stable	Very Stable	Stable	9.16419	9.88892	9.40112	8.91947	9.14432	10.5635	6.42333348353779	12.1933	11.4335	10.5205	9.71217	11.6877	10.519	8.32737793359488	8.46011	8.32825	10.0589	8.10768	7.25256	7.36929	12.2375634535782
Fig 2	F	ENSMUSG00000039427	Alg1	MGI:2384774	CL	Essential	chr16	Highly variable	Variable	Highly variable	6.41537	5.19669	6.56757	6.03071	5.87234	8.10811	15.3954307836102	6.95885	6.17805	4.85954	6.25254	7.80501	10.0985	25.5123874443576	6.00461	6.79426	7.35446	16.5293	14.3986	7.15254	46.7198702118363
Fig 2	F	ENSMUSG00000039449	Prpf18	MGI:1914479	DL	Essential	chr2	Very Stable	Very Stable	Stable	19.5207	20.0942	20.1891	20.2765	20.3512	20.5222	1.71143469878656	18.2457	20.5226	21.0344	20.8898	20.5339	15.8746	10.5293898507786	18.4131	19.1989	18.8792	15.6776	14.2676	22.1873	15.4612153230566
Fig 2	F	ENSMUSG00000039456	Morc3	MGI:2136841	DL	Essential	chr16	Very Stable	Very Stable	Very Stable	13.7662	13.7152	13.9812	15.1699	13.5016	14.2548	4.25770270763525	17.1702	15.3626	15.7472	15.3606	13.811	14.6303	7.34756438481122	13.4347	13.6092	15.7858	14.1604	13.4606	15.6854	7.66745073197234
Fig 2	F	ENSMUSG00000039509	Nup133	MGI:2442620	CL	Essential	chr8	Stable	Very Stable	Very Stable	11.1121	10.9045	10.4588	10.3941	11.0516	9.1079	7.11516317112134	9.58422	8.90088	10.9223	10.156	10.2517	10.3116	6.93325201792526	10.0446	10.4264	9.52812	10.0076	10.4177	11.3637	5.99843
Fig 2	F	ENSMUSG00000039640	Mrpl12	MGI:1926273	CL	Essential	chr11	Very Stable	Variable	Stable	24.9511	24.5888	24.4758	23.074	26.5976	24.0422	4.72468669539037	29.7912	24.5376	25.5771	27.0215	31.0712	16.6312	19.8546688458914	24.791	24.789	24.4816	22.1465	25.8887	32.0431	13.031314652166
Fig 2	F	ENSMUSG00000039671	Zmynd8	MGI:1918025	CL	Essential	chr2	Very Stable	Stable	Variable	23.8101	23.4671	24.9845	23.5871	25.9058	23.0855	4.4656328494477	21.1424	23.6934	22.5419	22.3886	25.8216	30.5335	14.0136774809029	26.6075	23.6686	22.7107	32.059	33.8068	19.9852	20.6288104235646
Fig 2	F	ENSMUSG00000039703	Nploc4	MGI:2679787	CL	Essential	chr11	Stable	Stable	Very Stable	21.4735	19.9611	20.674	18.6795	20.2372	18.2852	6.07145096334398	21.0788	18.4378	19.254	21.1956	23.4699	15.7313	13.4607783284859	19.8803	19.8785	19.451	17.9922	16.2913	18.8724	7.42730248470209
Fig 2	F	ENSMUSG00000039728	Slc6a5	MGI:105090	DL	Essential	chr7	Highly variable	Highly variable	Highly variable	2.70935	2.43332	2.68238	2.60227	2.54471	0.763832	32.9319448729211	0.157903	2.94868	2.93193	2.19737	0.88902	1.51518	63.6081925291076	2.14839	2.56275	2.20207	1.81209	2.62782	0.831105	32.4388208726276
Fig 2	F	ENSMUSG00000039740	Alg2	MGI:1914731	CL	Essential	chr4	Very Stable	Stable	Variable	40.8796	43.0149	40.4816	41.0261	40.4586	42.0424	2.44905080326075	30.9477	43.617	42.9966	40.4484	45.1891	32.8614	15.2294260027418	38.6069	41.4558	43.0933	32.4055	23.1421	38.3171	20.3283815412456
Fig 2	F	ENSMUSG00000039801	Cplane1	MGI:1920942	DL	Essential	chr15	Stable	Variable	Stable	7.44882	7.62553	8.04856	7.81534	6.63643	7.42137	6.45223174742143	5.58982	7.12422	7.43008	8.55913	6.65784	9.19078	17.5088781150485	7.13498	7.21332	6.6337	8.69311	6.7813	6.0458	12.5962461334403
Fig 2	F	ENSMUSG00000039804	Ncoa5	MGI:2385165	DL	Essential	chr2	Stable	Very Stable	Very Stable	42.8168	41.5635	39.5168	38.5892	41.4071	36.0721	6.12569152041751	34.3393	37.5064	36.8348	40.9744	40.7642	34.4763	7.75989423774076	39.1133	40.5791	36.8271	44.748	41.8795	39.9338	6.59432862393873
Fig 2	F	ENSMUSG00000039826	Trub2	MGI:2442186	DL	Essential	chr2	Very Stable	Stable	Stable	10.6655	10.3286	10.814	9.96433	10.4202	10.0316	3.2491582201158	10.6045	8.84278	8.79753	10.4133	11.6622	7.49184	15.7925412184499	9.17015	11.1019	9.83976	8.85183	9.74864	12.9016	14.6362543146714
Fig 2	F	ENSMUSG00000039831	Arhgap29	MGI:2443818	DL	Essential	chr3	Stable	Highly variable	Stable	16.723	17.8271	20.1019	18.899	18.4902	18.6492	6.10489536014178	21.6283	21.2238	18.9516	19.7953	22.6659	36.9383	28.4648600123384	20.053	15.3045	18.4982	23.1423	26.0181	19.8262	18.1551757570985
Fig 2	F	ENSMUSG00000039844	Rapgef1	MGI:104580	DL	Essential	chr2	Stable	Very Stable	Very Stable	19.0915	16.4884	16.9626	16.4722	18.9214	17.2255	6.74731577880467	15.8571	15.6623	17.9952	18.0836	19.9824	16.792	9.36168798694437	16.3698	18.2188	17.5485	19.5318	18.1144	15.1206	8.84663267089867
Fig 2	F	ENSMUSG00000039887	Alg14	MGI:1914039	CL	Essential	chr3	Variable	Stable	Very Stable	7.11632	6.16969	6.59289	6.61156	8.3942	6.77745	11.1440040350416	6.96669	7.11275	6.77675	8.00659	7.53444	5.41134	12.6424047212056	5.77061	6.54399	6.66123	6.95617	6.89553	7.88458	10.1100033176696
Fig 2	F	ENSMUSG00000039901	Armh3	MGI:1918867	DL	Essential	chr19	Very Stable	Very Stable	Highly variable	6.20904	6.76341	6.61618	6.51151	6.11366	6.24653	4.02386684250319	5.88234	7.3854	5.87987	6.02648	6.25881	5.58233	10.2977412555506	9.26664	9.02952	10.3242	5.18066	5.34731	5.36532	31.8786781193544
Fig 2	F	ENSMUSG00000039989	Cbx4	MGI:1195985	DL	Essential	chr11	Stable	Variable	Highly variable	3.08548	3.26328	2.79825	3.01673	2.96098	2.93244	5.21469423106883	3.41072	3.60706	3.24722	2.96857	4.57423	5.39084	23.9550536804256	2.98362	3.13764	3.00055	7.3226	5.85869	2.15068	49.870050234042
Fig 2	F	ENSMUSG00000039994	Timeless	MGI:1321393	CL	Essential	chr10	Variable	Variable	Variable	20.3655	19.3574	21.6209	22.077	22.2438	16.7808	10.2527437636285	18.5665	14.1104	15.8886	18.6047	18.4674	24.5605	19.2850163769661	19.4679	18.9534	18.4307	24.9294	30.3365	15.9567	24.8306141957288
Fig 2	F	ENSMUSG00000040009	Gnaz	MGI:95780	DL	Essential	chr10	Stable	Variable	Highly variable	3.15944	2.87818	2.61911	3.05067	3.15407	3.20388	7.46361238287845	1.65652	2.94447	2.91682	2.51585	2.94923	1.7853	24.2861991457732	2.67267	2.7429	3.30849	1.56739	0.993484	2.10597	38.0488928697416
Fig 2	F	ENSMUSG00000040018	Cox15	MGI:1920112	CL	Essential	chr19	Variable	Stable	Highly variable	8.47607	7.19411	8.24666	7.37089	8.04088	6.7608	8.75539715080229	10.0961	8.28081	6.96037	7.43397	7.43364	6.59786	16.136331505956	3.67768	4.04703	4.44243	7.04687	6.85129	7.62439	31.0551070077251
Fig 2	F	ENSMUSG00000040028	Elavl1	MGI:1100851	DL	Essential	chr8	Highly variable	Stable	Very Stable	40.9241	31.0455	33.2279	41.3837	31.2824	27.0363	16.9501504549927	36.725	30.1856	29.3397	31.7691	32.9237	22.5622	15.3810253594939	32.9071	33.1644	29.5776	27.3756	27.2124	32.4423	9.06288481784923
Fig 2	F	ENSMUSG00000040040	Ift88	MGI:98715	DL	Essential	chr14	Variable	Very Stable	Very Stable	9.53046	12.2659	11.6356	10.6497	11.5149	11.2906	8.51675952371544	8.33064	9.32867	10.2955	9.64284	9.95557	11.0656	9.4609460934975	11.5061	10.3606	11.6121	11.6303	11.834	12.5729	6.15920096803891
Fig 2	F	ENSMUSG00000040044	Orc3	MGI:1354944	CL	Essential	chr4	Very Stable	Very Stable	Very Stable	40.9598	38.4382	39.4499	41.5512	38.9634	36.7944	4.39446885654078	39.3899	40.5086	39.667	37.7135	36.8198	40.6481	3.94384981656218	39.2839	38.4961	33.1456	35.8841	37.5273	45.1368	10.5064596612572
Fig 2	F	ENSMUSG00000040097	Flywch1	MGI:2442638	DL	Essential	chr17	Stable	Variable	Very Stable	21.2889	22.318	22.2423	20.9286	22.4636	19.218	5.78810156476275	15.7978	19.2032	19.005	23.4472	27.3823	20.8329	19.217355550662	20.3249	24.7216	21.8053	25.424	23.2198	22.354	8.23207912854711
Fig 2	F	ENSMUSG00000040158	Tax1bp3	MGI:1923531	DL	Essential	chr11	Very Stable	Variable	Very Stable	16.994	17.5474	18.7571	17.5152	18.6138	17.2326	4.12730714055878	21.0076	17.2188	15.9937	18.5047	22.0196	13.1969	18.1251525221861	17.0416	16.8073	15.9286	14.1073	14.5063	18.2077	9.76963089910393
Fig 2	F	ENSMUSG00000040249	Lrp1	MGI:96828	DL	Essential	chr10	Stable	Highly variable	Highly variable	15.1043	13.6656	16.2071	14.0278	15.5046	14.4374	6.45611585305628	15.8833	15.7366	15.0825	15.7723	20.6708	34.23	38.1830100342094	16.8686	15.625	17.3059	33.9636	33.6155	12.8362	43.7373443452838
Fig 2	F	ENSMUSG00000040282	Cdin1	MGI:3026886	DL	Essential	chr2	Variable	Very Stable	Stable	7.22501	7.87224	6.80847	6.30863	6.95611	5.51944	11.8591232586681	6.81177	6.24247	7.15815	6.23261	7.38168	8.19908	10.6963499666425	9.10937	7.82421	6.7896	5.92273	6.56233	7.28577	15.4044558767801
Fig 2	F	ENSMUSG00000040356	Skic2	MGI:1099835	DL	Essential	chr17	Variable	Variable	Highly variable	15.6454	14.0614	15.6098	13.7794	14.5863	12.7601	7.75268234358188	12.6667	12.7267	13.4516	14.0841	15.4068	20.7555	20.6485453229929	13.296	14.1343	12.8472	25.8024	27.1967	12.9462	38.6493151587592
Fig 2	F	ENSMUSG00000040463	Mybbp1a	MGI:106181	CL	Essential	chr11	Stable	Stable	Highly variable	41.8527	42.54	44.7626	41.3856	44.4059	37.2402	6.45111755518151	41.8372	37.9539	38.8284	43.8685	43.0297	52.2742	11.9122204650782	41.1401	41.9418	38.6583	64.1376	69.5156	38.5947	28.5267128374486
Fig 2	F	ENSMUSG00000040521	Tsfm	MGI:1913649	CL	Essential	chr10	Variable	Variable	Very Stable	16.7174	13.3655	14.4213	13.9657	14.9702	13.6267	8.42799472238379	15.495	13.9248	12.4326	13.0833	19.9127	9.65293	24.4638995361022	12.2563	13.9341	13.2969	15.6615	14.5898	15.9423	9.87824185148368
Fig 2	F	ENSMUSG00000040549	Ckap5	MGI:1923036	CL	Essential	chr2	Stable	Very Stable	Variable	40.12	40.3199	38.8453	41.8295	37.1039	36.431	5.25909470214113	34.232	41.1891	40.6558	39.2997	40.0279	43.8929	7.98244341683153	40.9799	40.5269	37.4502	28.3503	26.4537	47.3175	21.7399557734814
Fig 2	F	ENSMUSG00000040620	Dhx33	MGI:2445102	CL	Essential	chr11	Very Stable	Very Stable	Very Stable	11.8531	11.8009	12.1245	11.3088	12.0956	11.0517	3.7111614009235	13.0502	11.4777	12.0744	12.955	13.0033	11.5227	6.06545804025962	11.2444	12.7839	12.3086	12.0747	13.0155	13.1212	5.68256613683339
Fig 2	F	ENSMUSG00000040663	Clcf1	MGI:1930088	DL	Essential	chr19	Variable	Variable	Highly variable	2.69921	2.39002	3.04698	2.46673	2.71633	2.41232	9.60881211337859	4.77299	2.9765	2.73835	2.51256	3.55208	3.76235	24.5087970812034	3.30212	2.67376	3.22451	6.97983	7.17701	2.82888	48.492174172483
Fig 2	F	ENSMUSG00000040675	Mthfd1l	MGI:1924836	DL	Essential	chr10	Very Stable	Highly variable	Stable	5.63784	5.52539	5.42131	5.32534	5.57246	5.08025	3.73913075359935	8.17671	5.93886	6.12947	6.8724	6.74906	12.9679	33.9279513153379	9.06576	6.47741	6.6467	6.08935	7.10655	6.93581	14.8594125265191
Fig 2	F	ENSMUSG00000040712	Camta2	MGI:2135957	DL	Essential	chr11	Stable	Highly variable	Highly variable	4.72622	4.7509	4.29336	4.12808	4.09119	4.56295	6.64886593333492	4.80266	4.79667	4.39941	5.18262	5.76258	11.7308	45.6524627446937	4.18579	3.97996	4.93036	10.9184	11.8358	4.04549	55.4838199245701
Fig 2	F	ENSMUSG00000040720	Virma	MGI:1913435	CL	Essential	chr4	Very Stable	Variable	Variable	18.0395	18.6402	18.9244	18.2893	16.8558	18.2608	3.93596313698538	18.3763	18.404	18.8177	18.3885	18.2314	10.7202	18.4140924360522	17.6598	17.8387	17.5187	10.0817	10.0584	18.7695	26.7007595513631
Fig 2	F	ENSMUSG00000040722	Scamp5	MGI:1928948	DL	Essential	chr9	Variable	Variable	Variable	12.1066	13.5816	11.6692	11.4705	12.8871	15.1582	10.8743321040391	7.08144	13.6803	11.7567	11.8323	13.6523	12.7998	20.8383801698733	11.5499	11.4181	13.8466	14.5586	8.27035	11.905	18.5187239485221
Fig 2	F	ENSMUSG00000040731	Eif4h	MGI:1341822	DL	Essential	chr5	Very Stable	Stable	Very Stable	118.52	108.588	116.207	113.674	117.603	106.98	4.23987205463069	108.498	107.354	104.906	118.93	143.098	96.0993	14.4910578638891	102.517	120.684	116.676	107.633	102.865	117.16	7.11181175362265
Fig 2	F	ENSMUSG00000040732	Erg	MGI:95415	DL	Essential	chr16	Very Stable	Stable	Variable	9.51423	9.84104	10.0052	9.94305	8.84766	9.73022	4.43954760585467	11.9284	10.6488	11.8986	7.79023	11.0059	10.5546	14.260510325596	7.848	7.4559	10.6994	11.8647	11.2269	7.21598	22.3797633862433
Fig 2	F	ENSMUSG00000040820	Hlcs	MGI:894646	DL	Essential	chr16	Highly variable	Very Stable	Very Stable	3.69135	4.22967	4.21472	3.62813	3.84288	2.91827	12.8557230129238	3.05986	3.33029	3.0614	3.51215	3.81631	3.45694	8.59206693630121	4.42095	4.02587	3.72738	4.09758	4.25451	4.18056	5.70373375113668
Fig 2	F	ENSMUSG00000040843	Tiprl	MGI:1915087	DL	Essential	chr1	Very Stable	Variable	Stable	14.8233	15.3271	16.0173	16.1791	14.9163	15.5851	3.6104484717501	14.5326	15.5353	15.1632	15.8289	14.991	22.287	17.8369544205233	14.5484	14.9941	15.3137	18.4137	19.9514	16.0378	13.0378888572279
Fig 2	F	ENSMUSG00000040857	Erf	MGI:109637	DL	Essential	chr7	Variable	Stable	Very Stable	14.2787	13.5646	15.5646	12.5144	14.5841	12.6726	8.48177540276718	15.5543	12.799	13.2231	14.685	17.4407	10.8073	16.473713392284	6.38126	7.76327	6.7876	5.59307	6.74444	6.99086	10.6450855216977
Fig 2	F	ENSMUSG00000040907	Atp1a3	MGI:88107	DL	Essential	chr7	Highly variable	Highly variable	Highly variable	14.4525	13.6359	11.3748	12.6456	13.1591	17.2496	14.5293609817157	1.49355	14.1851	14.1991	11.7261	15.5282	23.1505	52.3600955088862	12.1263	11.1013	13.8797	21.0694	12.367	7.32415	34.9505598943793
Fig 2	F	ENSMUSG00000041117	Ccdc8	MGI:3612184	DL	Essential	chr7	Stable	Variable	Very Stable	11.1878	10.3476	12.2749	10.7495	10.837	10.9182	5.95465820710604	14.4733	11.1327	11.5286	11.6737	15.8055	10.5228	16.834879617702	10.5746	10.8131	11.9416	8.99526	8.87717	10.5916	11.3611349656378
Fig 2	F	ENSMUSG00000041164	Zmiz2	MGI:106374	DL	Essential	chr11	Stable	Variable	Variable	16.4568	15.3591	16.0577	13.7808	14.4838	14.5483	6.77864719026867	9.92338	14.2891	13.0508	15.503	17.8647	18.8141	21.8462922458765	13.664	15.6312	16.6038	21.8256	18.7693	12.297	21.0350940027197
Fig 2	F	ENSMUSG00000041168	Lonp1	MGI:1921392	CL	Essential	chr17	Very Stable	Highly variable	Variable	21.9806	23.2163	24.2783	23.619	23.8464	24.074	3.53872293937108	24.1315	20.7681	24.604	24.4646	26.1661	43.6839	30.1016676878752	26.431	22.1867	22.7935	32.7575	37.3043	22.5176	23.1367095332566
Fig 2	F	ENSMUSG00000041268	Dmxl2	MGI:2444630	DL	Essential	chr9	Variable	Variable	Variable	7.73601	7.91399	6.60227	6.82679	6.21016	8.10656	10.8672965949897	4.14867	7.63195	7.9046	6.02171	6.54431	6.02008	21.2145376416732	6.06744	6.26163	7.34803	5.36828	4.46993	7.41099	18.4952065668863
Fig 2	F	ENSMUSG00000041297	Cdk13	MGI:1916812	DL	Essential	chr13	Variable	Stable	Stable	13.3728	11.4244	14.389	11.1398	11.282	13.9369	11.6920402977543	13.7306	11.9894	12.1599	11.1904	10.419	9.77776	12.1697206762281	10.7936	11.5415	12.1345	10.4464	8.45904	14.1728	16.8785033660742
Fig 2	F	ENSMUSG00000041319	Thoc6	MGI:2677480	DL	Essential	chr17	Stable	Very Stable	Variable	14.0716	13.5855	13.7404	12.11	14.329	12.3928	6.80359903651394	12.1346	13.1538	13.7579	12.3701	14.2003	13.0277	6.02281842612086	11.2796	12.6481	11.6829	16.2693	19.1782	13.7961	21.5590309029681
Fig 2	F	ENSMUSG00000041346	Wrap53	MGI:2384933	DL	Essential	chr11	Variable	Variable	Stable	6.69845	7.39209	8.00088	6.60862	7.27034	6.37594	8.60029491247106	5.90193	6.35427	5.68691	6.68857	7.66405	8.80645	17.2893426007658	7.76728	6.82669	7.35689	9.62419	9.86626	8.02349	14.9627758602785
Fig 2	F	ENSMUSG00000041355	Ssr2	MGI:1913506	DL	Essential	chr3	Very Stable	Stable	Stable	75.5057	71.5353	74.2127	72.6152	72.2308	72.8186	1.98349750465651	91.7452	82.0274	89.9857	73.6398	102.728	86.3741	11.1545952665268	63.1616	64.6237	77.3078	99.5233	90.2017	79.9056	17.9438400500883
Fig 2	F	ENSMUSG00000041415	Dicer1	MGI:2177178	CL	Essential	chr12	Stable	Stable	Variable	20.4458	20.3774	21.9228	20.1481	20.2247	17.4994	7.13957596551705	19.6903	19.0424	18.2165	18.8816	20.4265	12.888	14.8669588166272	19.5749	20.8664	18.8384	12.9731	13.4696	21.3278	20.6874768706861
Fig 2	F	ENSMUSG00000041431	Ccnb1	MGI:88302	CL	Essential	chr13	Variable	Very Stable	Variable	66.4234	63.5696	67.3659	66.8766	72.493	52.5177	10.3413946983819	70.3643	57.8977	74.9721	68.8055	64.7479	74.6727	9.45057644042442	68.6434	66.963	56.0644	48.1218	53.344	80.5691	19.2109370149827
Fig 2	F	ENSMUSG00000041438	Utp4	MGI:1096573	CL	Essential	chr8	Very Stable	Variable	Stable	16.0994	16.6647	17.3319	16.1627	17.6657	16.8151	3.71692303047018	19.2848	16.0979	14.5177	18.3623	20.4624	12.1981	18.5931357955178	17.7776	19.1547	16.8664	14.0046	13.3486	20.5288	16.6912754542633
Fig 2	F	ENSMUSG00000041459	Tardbp	MGI:2387629	CL	Essential	chr4	Variable	Stable	Stable	132.06	114.726	110.537	121.452	122.813	148.573	10.9528203742229	135.352	111.393	137.784	129.82	118.404	101.262	11.8082549546363	136.512	152.44	116.278	154.146	174.97	162.553	13.7806292804733
Fig 2	F	ENSMUSG00000041488	Stx3	MGI:103077	DL	Essential	chr19	Stable	Variable	Stable	6.38485	6.35782	5.99504	6.47471	5.54993	6.28489	5.6217905792408	6.91386	6.37156	6.27841	5.19127	6.40262	3.93585	18.7143627521469	6.5564	5.6623	7.08755	5.41038	4.17962	6.56033	17.8005377792684
Fig 2	F	ENSMUSG00000041671	Pyroxd1	MGI:2676395	CL	Essential	chr6	Stable	Stable	Stable	6.77331	7.97671	8.28757	7.77156	7.75077	8.21938	7.03008346070766	6.10625	8.29954	6.63833	6.98926	6.9999	6.11462	11.8126877235975	6.78805	5.50929	7.99546	6.59395	6.7633	7.73203	12.8890306948506
Fig 2	F	ENSMUSG00000041685	Fcho2	MGI:3505790	DL	Essential	chr13	Very Stable	Variable	Stable	23.2113	25.4568	25.1183	24.8557	23.9267	22.9944	4.25839595354282	30.1954	27.312	29.7786	24.4544	24.2227	43.0961	23.350568009048	24.3399	23.9263	24.1699	32.9267	33.083	26.3267	15.9419628700977
Fig 2	F	ENSMUSG00000041720	Pi4ka	MGI:2448506	CL	Essential	chr16	Very Stable	Stable	Highly variable	18.1024	17.9711	19.2996	17.6506	16.9841	17.4647	4.39209284732059	14.1927	17.4329	17.0919	18.4121	18.9611	22.1203	14.3960086839565	18.9048	16.8014	17.0933	32.2561	25.8728	17.1511	29.762282366317
Fig 2	F	ENSMUSG00000041777	Cir1	MGI:1914185	DL	Essential	chr2	Stable	Variable	Very Stable	14.2572	15.2897	16.1691	15.8849	16.534	15.5021	5.11497495754946	15.2004	14.8392	16.5256	16.6002	13.0916	21.2799	17.084310972009	14.9834	14.0854	14.0068	15.5505	15.8207	14.9486	4.9698444572352
Fig 2	F	ENSMUSG00000041939	Mvk	MGI:107624	CL	Essential	chr5	Variable	Variable	Very Stable	12.9689	10.9183	12.8137	11.16	10.9347	11.0209	8.3987105854269	12.5258	11.5237	10.3516	11.8132	16.2019	8.54867	21.6035132495761	10.4625	12.3772	11.3197	11.1348	8.9657	10.9499	10.3632234293692
Fig 2	F	ENSMUSG00000041949	Tango6	MGI:2142786	CL	Essential	chr8	Stable	Very Stable	Stable	2.18599	1.83065	1.94143	2.04953	1.85123	1.89311	6.94271867646581	1.70928	1.72964	1.52748	2.10162	1.73735	1.76136	10.6158925648564	1.74226	1.99509	1.9628	1.95976	2.16775	1.51383	12.1027560264562
Fig 2	F	ENSMUSG00000042323	Pbrm1	MGI:1923998	DL	Essential	chr14	Stable	Very Stable	Variable	30.5629	30.0698	30.3166	29.8413	29.7864	26.2155	5.49340455268505	28.4165	29.1722	30.0585	30.2334	28.4398	22.0509	10.8480473807488	26.9683	30.401	28.0819	19.435	18.1394	33.9976	23.7594694399687
Fig 2	F	ENSMUSG00000042348	Arl15	MGI:2442308	DL	Essential	chr13	Stable	Stable	Variable	12.5116	12.3344	11.2575	11.8776	12.8297	11.4714	5.10933789730909	10.3666	12.3282	10.935	11.0719	10.4944	7.60484	14.9555050793515	10.0366	10.5899	12.3119	7.37819	6.53627	11.8508	24.0616666690067
Fig 2	F	ENSMUSG00000042390	Gatad2b	MGI:2443225	DL	Essential	chr3	Highly variable	Stable	Variable	22.4382	28.2718	30.3215	28.7914	11.9286	22.4134	28.3399459977279	21.1684	29.8285	29.9368	29.5719	24.8303	21.7547	15.7897947395798	10.7253	22.1353	27.8021	19.8934	18.4191	21.7283	27.8428301803419
Fig 2	F	ENSMUSG00000042426	Dhx29	MGI:2145374	DL	Essential	chr13	Stable	Variable	Variable	13.1482	13.0315	12.8629	12.4832	12.523	11.01	6.24824144954826	11.4687	11.9492	12.1327	12.7343	13.1421	6.57991	21.1984939809621	11.2178	12.8951	11.9139	8.77758	7.65228	12.5707	19.7593080467352
Fig 2	F	ENSMUSG00000042487	Leo1	MGI:2685031	DL	Essential	chr9	Stable	Very Stable	Very Stable	19.5053	22.1468	18.9898	20.2433	22.7068	19.7936	7.34012273056268	18.3621	20.2484	20.6886	19.6867	20.3957	18.8481	4.69400888568762	21.0623	19.7833	16.7809	20.9062	18.9595	18.2357	8.5232428088377
Fig 2	F	ENSMUSG00000042489	Clspn	MGI:2445153	CL	Essential	chr4	Variable	Stable	Very Stable	13.4635	14.571	14.7063	14.3238	13.5493	11.2092	9.51535429369787	14.3936	10.1966	14.5122	13.8513	12.9339	12.7589	12.2092516319076	14.0085	13.4245	11.2383	12.3283	12.7211	13.5829	7.83022832993952
Fig 2	F	ENSMUSG00000042496	Prdm10	MGI:2682952	CL	Essential	chr9	Very Stable	Variable	Very Stable	6.9744	7.6215	6.96296	6.91735	7.13187	7.21608	3.6856016913137	5.90874	7.99848	6.98945	7.36448	7.69694	10.4696	19.6649883826903	7.10787	8.32891	7.04698	8.09454	7.43484	7.80357	6.89181340537883
Fig 2	F	ENSMUSG00000042506	Usp22	MGI:2144157	DL	Essential	chr11	Very Stable	Stable	Very Stable	63.2275	63.6918	62.5565	60.8549	61.451	60.3948	2.14636565311499	45.1059	59.1114	54.4706	57.3568	63.4852	63.9141	12.1531819479238	57.466	58.8141	57.2021	57.5194	49.4974	53.9751	6.2046552298042
Fig 2	F	ENSMUSG00000042523	Dnal1	MGI:1921462	DL	Essential	chr12	Stable	Very Stable	Stable	9.34788	9.51243	8.15669	9.14449	8.86396	9.66433	6.00141776772924	8.79459	9.7347	9.36404	8.6951	7.86978	8.00274	8.38051689300779	8.71523	7.90408	8.83162	6.4542	6.02504	8.83225	16.1685735050365
Fig 2	F	ENSMUSG00000042548	Asxl1	MGI:2684063	DL	Essential	chr2	Very Stable	Very Stable	Very Stable	19.3964	18.3958	20.4832	19.7287	19.7788	17.99	4.83723870512084	13.0811	13.9544	13.4874	16.4567	14.4078	13.0934	9.03643665958775	18.8444	18.3404	17.107	14.3927	16.1398	18.4442	9.91641180902219
Fig 2	F	ENSMUSG00000042590	Ipo11	MGI:2442377	CL	Essential	chr13	Very Stable	Very Stable	Stable	16.7424	17.0332	17.6621	17.3882	16.1517	15.5698	4.6760284923167	16.9145	17.6872	18.1536	18.5367	16.6788	18.8274	4.88287355073378	18.637	17.3963	17.709	15.1611	14.8223	20.7431	12.7026419081918
Fig 2	F	ENSMUSG00000042705	Commd10	MGI:1916706	DL	Essential	chr18	Stable	Stable	Very Stable	23.98	21.0681	22.3548	19.7762	21.0111	20.0796	7.30874172760244	22.0095	19.1212	18.5472	22.3612	21.0292	26.6032	13.3414939421313	24.5474	24.0199	21.6648	24.8416	21.7293	24.0652	6.01978082580418
Fig 2	F	ENSMUSG00000042709	Atpaf2	MGI:2180561	DL	Essential	chr11	Very Stable	Stable	Stable	13.599	13.8244	13.342	13.4417	13.9362	13.6023	1.64608596254973	14.738	12.5099	13.8102	15.6641	16.5009	17.4038	11.8770103017005	12.8883	11.3458	11.5793	13.8755	15.1552	11.0964	12.7863078668228
Fig 2	F	ENSMUSG00000042719	Naa25	MGI:2442563	CL	Essential	chr5	Very Stable	Very Stable	Stable	10.1656	10.306	9.99967	10.0885	9.42102	9.79243	3.17005421647134	9.7207	9.45984	10.6456	8.97182	10.4496	8.40363	8.9221994385921	8.96583	8.19952	9.46309	6.59473	7.81318	10.2364	15.1128848187007
Fig 2	F	ENSMUSG00000042737	Dpm3	MGI:1915813	DL	Essential	chr3	Highly variable	Variable	Highly variable	10.8204	9.40541	7.17652	9.052	9.51427	9.42823	12.749832383385	13.4475	9.3312	9.89567	6.97956	10.8677	13.5746	23.7556889320442	7.63768	6.72865	11.3217	11.3558	15.7616	9.92806	30.7914630389375
Fig 2	F	ENSMUSG00000042942	Greb1l	MGI:3576497	DL	Essential	chr18	Highly variable	Variable	Stable	3.36195	2.68776	3.26861	2.82272	2.6153	1.83469	19.8550579380781	2.71525	2.07412	2.16159	2.64885	2.02259	3.59321	23.5259387029329	2.66396	2.82737	2.2666	3.0261	3.60431	3.47912	16.9447109301884
Fig 2	F	ENSMUSG00000043456	Zfp536	MGI:1926102	DL	Essential	chr7	Very Stable	Highly variable	Stable	5.81322	5.92152	5.36456	5.72793	6.22557	5.91571	4.85010976016313	2.8396	4.84831	5.52227	5.56801	5.51522	7.29448	27.3886604533597	6.36504	5.26175	6.04815	5.28077	4.5469	5.10651	12.1810440984078
Fig 2	F	ENSMUSG00000043614	Vps37d	MGI:2159402	DL	Essential	chr5	Stable	Highly variable	Variable	4.54017	5.18769	5.11782	4.41541	4.95079	4.39141	7.56306470950326	3.70911	4.83918	3.84121	4.32397	7.9436	6.69926	32.8516202204369	5.02749	4.24582	5.60529	7.85514	6.77912	5.45895	22.1631158118531
Fig 2	F	ENSMUSG00000043635	Adamts3	MGI:3045353	DL	Essential	chr5	Highly variable	Variable	Stable	1.60884	1.61287	1.37838	1.73965	1.17931	2.18205	21.1178046791386	1.89835	1.87133	2.02783	1.69201	1.75624	0.879187	24.464781629721	1.75406	1.71256	1.46633	1.2473	1.24319	1.68328	15.3772918931718
Fig 2	F	ENSMUSG00000043702	Pde12	MGI:2443226	DL	Essential	chr14	Stable	Highly variable	Highly variable	4.27505	4.47522	4.00816	4.1361	3.64355	4.0196	6.87304986397043	3.85999	4.49242	4.17323	4.21622	4.81386	1.54634	30.4816852872753	3.26911	4.51031	3.92824	2.07682	2.02888	5.31915	37.5668247997322
Fig 2	F	ENSMUSG00000043987	Cep164	MGI:2384878	DL	Essential	chr9	Variable	Stable	Variable	8.65944	9.17056	9.41522	8.15418	9.44839	7.70099	8.18654201701452	7.5638	8.15412	7.19861	7.52961	9.35745	9.64689	12.4705478699694	9.24612	8.73149	8.2876	11.7849	12.1056	7.58314	19.5619235097094
Fig 2	F	ENSMUSG00000044098	Rsbn1	MGI:2444993	DL	Essential	chr3	Highly variable	Variable	Variable	12.8057	10.6718	10.9819	9.5045	13.6775	8.71964	17.1323424333375	10.9811	15.9862	11.885	13.8754	10.2567	17.9142	22.3187601352409	13.0665	13.9209	9.10408	10.722	9.14698	14.4749	20.4100655002715
Fig 2	F	ENSMUSG00000044167	Foxo1	MGI:1890077	DL	Essential	chr3	Variable	Stable	Stable	3.82496	3.81797	4.38765	3.64466	4.10802	3.32371	9.55077421539062	4.89913	3.68995	4.33195	3.94294	4.16775	3.64177	11.4001833408095	3.84375	3.70988	3.3768	2.47962	2.53366	3.4029	18.1165493708262
Fig 2	F	ENSMUSG00000044337	Ackr3	MGI:109562	DL	Essential	chr1	Highly variable	Highly variable	Highly variable	11.7052	11.8667	12.4314	11.5106	12.8599	8.67853	12.8019488245811	12.1485	11.6656	10.0133	11.4417	12.0426	19.7321	26.9639344983199	11.5913	13.5471	10.8061	15.4926	22.9433	15.4461	29.0926027760417
Fig 2	F	ENSMUSG00000044408	Sptssa	MGI:1913399	DL	Essential	chr12	Very Stable	Stable	Stable	72.6565	75.7792	73.4334	78.1491	74.4772	73.4607	2.70658506988019	78.0721	68.6183	74.6053	69.4618	67.6922	54.7646	11.5860162130222	68.3517	75.6001	74.7449	63.8921	60.3673	85.1497	12.6175814870667
Fig 2	F	ENSMUSG00000044468	Tent5c	MGI:1921895	DL	Essential	chr3	Highly variable	Variable	Highly variable	4.36901	4.49183	4.98728	5.75737	4.63106	5.7784	12.5544334697957	7.41011	5.33808	8.70381	6.13069	7.84766	10.5731	24.3326252436332	1.91593	7.138	2.96549	8.89852	17.9733	7.1078	74.5910642237669
Fig 2	F	ENSMUSG00000044502	Bod1	MGI:1916806	DL	Essential	chr11	Very Stable	Very Stable	Variable	47.2217	44.65	44.5138	45.1203	42.7179	43.8689	3.34811379722706	39.1521	40.8278	37.8172	48.9215	43.3711	39.3311	9.78819153914778	60.5738	37.0842	39.1281	31.1058	32.6308	37.7778	26.8927764021646
Fig 2	F	ENSMUSG00000044702	Palb2	MGI:3040695	DL	Essential	chr7	Variable	Stable	Very Stable	3.6716	2.9967	3.51222	3.5325	3.35938	2.85543	9.78060307978924	3.48799	3.82288	4.10425	3.00777	3.16985	3.67143	11.5553503031645	3.87342	3.33074	3.59603	3.28085	4.18266	4.11395	10.3980860398476
Fig 2	F	ENSMUSG00000044792	Isca1	MGI:1916296	DL	Essential	chr13	Highly variable	Stable	Stable	28.3359	26.4836	35.9298	36.9439	28.6588	37.5129	15.4572648367552	33.0415	38.5382	40.7772	33.6432	37.7858	30.2683	11.1404592924522	23.7673	27.6252	31.8573	28.3401	25.5212	32.021	11.781886930986
Fig 2	F	ENSMUSG00000044847	Lsm11	MGI:1919540	CL	Essential	chr11	Stable	Very Stable	Stable	5.69051	5.04514	5.18252	5.44672	4.95131	5.40782	5.24842926848374	4.45148	5.41946	5.66141	5.21855	6.20287	5.13056	10.9104296535449	5.04845	5.22183	5.3016	4.60274	3.79329	4.4079	12.2105879538299
Fig 2	F	ENSMUSG00000044857	Lemd2	MGI:2385045	DL	Essential	chr17	Stable	Highly variable	Variable	17.1578	15.5052	16.2116	13.7571	15.9098	15.7741	7.11088038023162	15.1801	16.2152	15.3214	17.8608	20.5068	28.2001	26.3761607827118	17.0392	17.2774	16.5157	24.8519	25.3225	17.5509	20.9691905523755
Fig 2	F	ENSMUSG00000045176	Borcs6	MGI:1919173	DL	Essential	chr11	Variable	Variable	Variable	2.88644	2.40287	2.33054	2.70673	2.94737	2.82427	9.64018107266888	2.86849	3.16043	1.90672	2.96297	3.52287	3.10989	18.6735988274798	2.38639	3.25363	3.15121	3.72824	3.20877	1.94436	22.1806762382878
Fig 2	F	ENSMUSG00000045273	Cenph	MGI:1349448	CL	Essential	chr13	Stable	Stable	Very Stable	23.1152	24.536	24.773	26.6704	24.6394	21.5107	7.18974874178209	28.2561	24.2225	24.6918	26.1964	26.1738	33.0166	11.9141506745835	30.5608	29.9764	25.7211	31.23	35.411	32.9204	10.4430073015448
Fig 2	F	ENSMUSG00000045328	Cenpe	MGI:1098230	CL	Essential	chr3	Variable	Very Stable	Stable	17.8295	18.0849	17.9659	18.4745	18.2246	14.3234	8.94575965345173	19.8414	17.7279	20.4013	20.0093	16.9339	21.2362	8.58429509711794	20.4098	18.0424	16.6834	15.8377	16.5819	22.6449	14.4045453241542
Fig 2	F	ENSMUSG00000045374	Wdr81	MGI:2681828	DL	Essential	chr11	Stable	Stable	Very Stable	2.4737	2.3284	2.10807	2.47393	2.50222	2.33403	6.27727714782907	2.24993	2.65347	2.24663	2.53308	2.97783	2.24359	11.9950877426773	2.12526	2.00469	2.58641	1.99389	2.28002	1.96254	11.119922160809
Fig 2	F	ENSMUSG00000045438	Cox19	MGI:1915283	DL	Essential	chr5	Stable	Stable	Very Stable	19.8236	20.6882	19.4177	18.5384	18.7888	17.7746	5.36246523259384	15.4146	18.5874	15.8765	19.3241	18.2886	14.2314	12.0910088205817	16.518	19.8967	18.2517	19.2438	17.8702	22.3671	10.5635967080107
Fig 2	F	ENSMUSG00000045482	Trrap	MGI:2153272	CL	Essential	chr5	Stable	Highly variable	Highly variable	18.6493	19.2402	21.2926	18.4052	19.1593	16.9457	7.47092704861843	16.4764	18.8804	16.9785	20.0489	19.6061	42.2746	44.0214415254643	22.7683	19.2921	18.4136	40.2319	40.7984	18.7753	40.4458781792528
Fig 2	F	ENSMUSG00000045545	Krt14	MGI:96688	DL	Essential	chr11	Highly variable	Highly variable	Highly variable	15.1516	16.1523	15.059	15.2715	15.0292	24.5372	22.4165288184517	11.7643	5.72398	10.1987	6.03139	9.17627	2.06177	47.4355027564434	3.26735	5.65989	12.4868	9.7068	12.0461	6.6604	44.5791081711685
Fig 2	F	ENSMUSG00000045751	Mms22l	MGI:2684980	CL	Essential	chr4	Variable	Variable	Variable	9.60531	10.0143	8.85777	8.65411	10.1633	8.21793	8.5359132712993	10.3444	7.85625	10.4797	8.83554	9.09432	13.1389	18.4962245231096	9.63879	8.62289	8.40636	10.6636	13.5901	10.2659	18.466
Fig 2	F	ENSMUSG00000046010	Zfp830	MGI:1914233	CL	Essential	chr11	Stable	Very Stable	Very Stable	13.1045	14.1517	15.2628	15.2415	13.7445	13.6738	6.22194802206362	13.9761	12.8219	14.0826	14.9294	14.3102	11.1947	9.91247083715199	13.1048	12.2276	13.3032	15.2636	13.9406	13.2016	7.55532034662948
Fig 2	F	ENSMUSG00000046441	Cmtr2	MGI:2384580	DL	Essential	chr8	Stable	Variable	Highly variable	3.69146	3.39051	3.70271	3.96593	3.81104	3.62417	5.19689125057556	3.26978	3.58041	3.33217	3.4414	3.62567	1.77999	21.9269290831197	3.42866	4.01898	4.10576	2.13153	1.78516	3.85595	31.3994743175474
Fig 2	F	ENSMUSG00000046994	Mars2	MGI:2444136	CL	Essential	chr1	Variable	Highly variable	Highly variable	1.99502	1.98119	2.32894	2.05774	2.36438	2.24477	7.93399307945972	1.94388	2.30262	2.46776	1.81985	1.84322	0.965464	27.6772105490924	1.79309	2.14751	2.17734	1.30655	1.04897	2.40158	29.5232133496145
Fig 2	F	ENSMUSG00000047084	Ngrn	MGI:1933212	DL	Essential	chr7	Stable	Variable	Very Stable	12.621	12.9777	12.3333	13.8438	14.0135	12.6074	5.3637151134216	16.9433	17.5645	17.2671	17.7913	15.3063	10.6256	17.2006872361342	14.5432	12.826	15.9522	15.7124	12.8074	15.8485	10.1429537151317
Fig 2	F	ENSMUSG00000047187	Rab2a	MGI:1928750	DL	Essential	chr4	Very Stable	Very Stable	Very Stable	95.6106	97.3843	94.9373	98.2345	97.0795	106.85	4.40761698979178	83.0858	98.2292	96.4583	94.9572	93.5288	82.2661	7.60925317749895	93.8665	93.2947	95.9092	80.3022	73.7496	99.0091	11.1634703449266
Fig 2	F	ENSMUSG00000047260	Emc6	MGI:1913298	DL	Essential	chr11	Very Stable	Variable	Very Stable	18.3238	18.6422	18.4855	19.9839	20.1247	20.2461	4.68712507059867	19.6148	16.9366	17.4187	17.5482	20.729	12.2047	16.8875912519424	17.2466	20.5688	19.2274	18.5187	18.1455	18.9006	5.95049837180641
Fig 2	F	ENSMUSG00000047261	Gap43	MGI:95639	DL	Essential	chr16	Variable	Highly variable	Variable	109.415	119.416	104.481	110.372	117.528	138.962	10.467802099608	45.7286	120.064	111.258	104.452	92.1513	62.7504	32.6863770863813	101.72	100.682	118.318	73.6784	51.6352	91.1585	26.3916993980842
Fig 2	F	ENSMUSG00000047379	B4gat1	MGI:1919680	DL	Essential	chr19	Highly variable	Variable	Highly variable	4.79188	7.24696	3.61946	4.66907	4.51888	6.5527	26.2338468161826	7.24617	5.93151	4.39042	4.58019	4.65782	4.86673	20.9740863882167	7.43918	4.52168	7.82244	7.50084	5.84735	3.6198	28.6752574229298
Fig 2	F	ENSMUSG00000047459	Dynlrb1	MGI:1914318	CL	Essential	chr2	Very Stable	Very Stable	Very Stable	131.266	138.52	132.979	139.209	132.268	143.169	3.49226388270738	125.311	124.356	129.864	136.855	126.764	114.319	5.84893402921319	133.848	136.967	144.678	125.544	118.566	141.874	7.43738434639618
Fig 2	F	ENSMUSG00000047534	Mis18bp1	MGI:2145099	CL	Essential	chr12	Variable	Very Stable	Variable	18.6026	18.5408	19.2251	19.2028	19.0556	15.3213	8.18945826769465	19.6599	17.7643	21.933	18.5444	16.3272	18.3186	10.1231472303708	20.4355	18.4524	17.3508	11.4645	13.0376	24.8564	27.829409534004
Fig 2	F	ENSMUSG00000047649	Polr1g	MGI:1917583	DL	Essential	chr7	Stable	Stable	Very Stable	9.70159	9.9598	9.41168	8.58888	9.993	9.07795	5.79125339034107	9.47466	9.23712	7.87028	9.30733	12.1753	11.3552	15.8928347031587	9.98584	8.67818	10.0445	9.36132	8.36436	9.05175	7.39083303204624
Fig 2	F	ENSMUSG00000047719	Ubiad1	MGI:1918957	DL	Essential	chr4	Variable	Stable	Very Stable	4.26262	3.52467	4.06713	3.72295	4.77395	3.65497	11.6920145290722	4.61814	4.2218	4.77834	4.51827	5.62217	3.73825	13.6880336757572	4.24271	4.10913	4.0862	3.78125	3.20443	4.41097	10.8180178701145
Fig 2	F	ENSMUSG00000047824	Pygo2	MGI:1916161	DL	Essential	chr3	Very Stable	Stable	Stable	22.3829	23.7323	24.4422	22.326	24.3491	24.8792	4.61919774044296	28.9697	22.8054	22.152	24.7864	25.8372	17.7448	16.020402298122	25.0932	23.8647	26.0648	18.883	17.4528	24.5663	15.7901223183372
Fig 2	F	ENSMUSG00000047879	Usp14	MGI:1928898	DL	Essential	chr18	Stable	Very Stable	Very Stable	39.1279	37.5008	41.5617	40.0081	35.3476	38.3105	5.53716609248474	39.8731	46.3292	42.2648	40.1356	36.7405	39.6368	7.88659911418814	39.1919	37.9316	37.9966	36.5141	34.9973	41.7287	6.05235092936788
Fig 2	F	ENSMUSG00000048100	Taf13	MGI:1913500	DL	Essential	chr3	Variable	Variable	Stable	25.4179	27.1284	29.1356	24.2812	27.7374	20.6192	11.7800403426602	20.1445	28.8446	20.5278	29.5637	22.0025	18.2338	20.6480567641306	28.0213	23.1494	22.2773	28.4576	19.0494	31.3967	18.2461780082036
Fig 2	F	ENSMUSG00000048170	Mcmbp	MGI:1920977	CL	Essential	chr7	Very Stable	Very Stable	Very Stable	21.7815	22.5566	20.7077	21.3822	22.1245	19.8142	4.67526581405951	21.3164	19.7168	21.9476	21.8744	22.9054	21.6959	4.87546474206558	22.6619	23.6266	21.8304	23.3323	21.558	21.4791	4.14810749884905
Fig 2	F	ENSMUSG00000048251	Bcl11b	MGI:1929913	DL	Essential	chr12	Variable	Stable	Stable	9.31201	9.63953	8.15197	8.90352	8.56551	10.3337	8.55631417026007	6.26711	7.39429	8.35642	7.2908	7.72399	5.82359	13.1378372981521	7.40895	7.74615	10.0511	7.45951	8.10487	6.17224	16.2464652248291
Fig 2	F	ENSMUSG00000048271	Rbm33	MGI:1919670	DL	Essential	chr5	Very Stable	Highly variable	Very Stable	15.2678	15.2066	15.2701	14.9762	16.1164	14.6458	3.20399747145343	13.9986	15.1486	15.2899	15.962	14.6664	26.0254	26.9651651716204	17.4895	16.0141	16.3498	21.1374	18.9629	16.231	11.3793680259735
Fig 2	F	ENSMUSG00000048310	Pskh1	MGI:3528383	DL	Essential	chr8	Stable	Variable	Very Stable	10.7364	9.75682	11.4473	10.4854	11.581	9.77632	7.40201726489471	11.9729	9.25518	9.29276	10.3584	12.6604	6.85197	20.8582002947061	10.4259	9.38338	9.82087	9.25426	8.67086	9.83212	6.28527160424942
Fig 2	F	ENSMUSG00000048410	Zfp407	MGI:2685179	CL	Essential	chr18	Variable	Very Stable	Stable	4.14711	4.39459	3.95912	4.63837	3.96143	3.75008	7.85977840285308	3.93221	4.06995	4.35029	3.94061	4.07005	3.62714	5.91462565752039	3.49165	3.74214	4.19481	4.68518	5.24169	4.55615	14.9147723307209
Fig 2	F	ENSMUSG00000048450	Msx1	MGI:97168	DL	Essential	chr5	Highly variable	Stable	Highly variable	11.9626	9.94257	13.7258	11.1464	11.6981	9.58023	13.2506854205837	12.0572	9.05174	9.55021	13.8271	10.8094	10.1871	16.2157535665814	12.2192	12.7079	11.277	21.0105	24.9485	14.2276	34.7396460632026
Fig 2	F	ENSMUSG00000048486	Fitm2	MGI:2444508	DL	Essential	chr2	Variable	Variable	Highly variable	4.05837	4.13175	4.86742	3.87767	3.94069	4.24338	8.55975841837526	4.21168	4.4502	4.92508	4.82931	5.39088	2.44141	23.5609941894656	4.75938	4.93566	5.15682	2.33168	2.00563	4.54566	35.4581661427136
Fig 2	F	ENSMUSG00000048701	Ccdc6	MGI:1923801	DL	Essential	chr10	Very Stable	Very Stable	Very Stable	14.8848	15.4879	15.1671	14.3104	15.5002	14.4234	3.44546348849306	15.5042	13.7499	14.8774	15.0921	16.0391	14.7068	5.17077770447029	14.5977	14.8064	14.5491	14.0644	12.7487	12.6508	6.93104850794352
Fig 2	F	ENSMUSG00000049382	Krt8	MGI:96705	DL	Essential	chr15	Highly variable	Variable	Highly variable	5.98128	4.78292	7.27928	6.4129	7.66354	9.17448	21.9987196531981	8.31742	5.2639	7.34909	6.85303	9.66113	8.79867	20.2749587259689	6.9107	4.6242	4.48972	5.50653	20.3609	6.72089	75.174497033225
Fig 2	F	ENSMUSG00000049482	Ctu2	MGI:1914215	CL	Essential	chr8	Variable	Stable	Highly variable	4.82677	3.96194	4.99289	4.27401	4.88508	4.35359	9.04011073285056	5.72553	4.00691	4.53421	4.85197	5.66878	4.42974	14.2922381503195	4.12454	4.86986	4.52796	9.00206	10.8478	5.27095	43.2758405789697
Fig 2	F	ENSMUSG00000049553	Polr1a	MGI:1096397	CL	Essential	chr6	Very Stable	Very Stable	Stable	11.3625	9.83154	10.2991	10.5079	10.5171	10.3902	4.75359844628146	10.8888	10.3403	9.48442	10.6018	10.0074	8.06879	10.3041869592701	11.3429	12.0026	8.60512	8.13161	9.75399	10.8366	15.2788709267793
Fig 2	F	ENSMUSG00000049658	Bdp1	MGI:1347077	CL	Essential	chr13	Stable	Variable	Variable	6.33592	6.92117	6.46124	6.54945	6.59317	5.67403	6.46914633454013	7.41419	7.44998	8.35073	10.0669	6.81912	5.69258	19.3877850112544	6.16465	10.4871	6.99601	7.43812	7.8214	7.89247	18.7384165309074
Fig 2	F	ENSMUSG00000049686	Orai1	MGI:1925542	DL	Essential	chr5	Highly variable	Highly variable	Very Stable	1.48497	1.53941	1.40634	1.47065	1.15867	1.77812	13.6079528931889	1.48156	1.67341	1.10168	1.33063	2.34779	0.938972	33.7877345142592	1.65219	1.64316	1.49711	1.72855	1.72945	1.80792	6.35040192327861
Fig 2	F	ENSMUSG00000049957	Ccdc137	MGI:1914541	DL	Essential	chr11	Variable	Stable	Very Stable	12.9647	12.8647	13.326	13.4495	13.3218	10.8258	7.73822154250519	15.6972	12.1997	14.3423	15.118	17.161	17.2763	12.432492786873	14.4043	13.4527	14.9494	17.5213	17.4743	15.5482	10.6240577296481
Fig 2	F	ENSMUSG00000050043	Tmx2	MGI:1914208	CL	Essential	chr2	Very Stable	Very Stable	Very Stable	37.4816	37.9706	37.2674	38.6281	39.0254	36.3205	2.59018144401325	36.1669	38.7429	38.8055	37.266	39.8293	43.5465	6.52462659728056	41.6102	38.6291	39.2094	39.0588	34.305	41.9045	6.99050834780421
Fig 2	F	ENSMUSG00000050213	Snip1	MGI:2156003	CL	Essential	chr4	Very Stable	Stable	Very Stable	12.3705	12.0578	12.8751	12.9531	12.2077	11.639	4.04993093222597	12.6688	12.1781	12.8954	11.6394	13.9148	8.93431	14.1295247345898	12.693	12.065	12.2407	11.4526	9.69092	12.9598	9.95657897512372
Fig 2	F	ENSMUSG00000050229	Pigm	MGI:1914806	DL	Essential	chr1	Variable	Variable	Variable	7.81708	7.91896	8.63391	7.83808	7.51533	6.59623	8.59809555293579	7.84294	6.50062	5.8481	6.75219	6.17062	4.51744	17.4935568805433	7.91245	8.62157	7.25688	4.92354	4.49391	9.12675	27.3532258054306
Fig 2	F	ENSMUSG00000050288	Fzd2	MGI:1888513	DL	Essential	chr11	Stable	Very Stable	Very Stable	31.7176	30.1169	33.8643	30.0186	32.811	27.5509	7.30136226706238	33.7293	26.6903	28.0738	30.0758	31.7845	28.2972	8.80402749048151	30.4423	30.1446	30.9645	25.7772	25.6886	28.219	8.28268215030332
Fig 2	F	ENSMUSG00000050315	Synpo2	MGI:2153070	DL	Essential	chr3	Stable	Highly variable	Very Stable	4.60327	5.1964	4.2987	4.62317	4.35817	4.64353	6.87714962243617	6.57809	4.37991	5.90295	3.97076	4.34854	2.63335	30.4744807724085	3.71308	3.7014	4.05998	3.80735	3.39294	3.54015	6.17184028407635
Fig 2	F	ENSMUSG00000050555	Hyls1	MGI:1924082	DL	Essential	chr9	Very Stable	Very Stable	Very Stable	16.3609	17.2612	16.3457	16.1626	15.4071	15.0232	4.90856841411126	17.4067	15.9307	16.5582	17.6655	16.0433	18.9293	6.69081630963015	18.5693	17.7726	17.6525	16.4448	16.9447	20.4428	7.86585236632557
Fig 2	F	ENSMUSG00000050796	B3galt6	MGI:2152819	DL	Essential	chr4	Very Stable	Variable	Variable	3.29034	3.0556	3.06334	3.10636	3.16687	3.05792	2.95309412576344	3.22876	2.27591	3.64845	3.12111	3.76677	2.19684	21.9972649786102	2.90531	2.93269	3.32359	2.07319	1.75396	3.25265	23.8168447760993
Fig 2	F	ENSMUSG00000051378	Kif18b	MGI:2446979	DL	Essential	chr11	Highly variable	Stable	Stable	8.51042	8.27618	9.00306	7.70235	8.26074	6.21654	12.1012507650484	9.25375	6.66331	10.2851	8.2575	10.2626	10.2522	15.9891987352486	9.08692	8.98084	7.30268	9.64013	10.4624	8.37426	12.0267862922688
Fig 2	F	ENSMUSG00000051518	Rps19bp1	MGI:1913788	CL	Essential	chr15	Stable	Variable	Stable	14.4607	15.4057	14.0974	12.8162	13.6106	13.5832	6.33010650028946	12.43	10.2924	12.9798	14.2116	15.133	8.92998	19.035471743203	10.91	13.7815	15.5179	18.8266	14.8723	14.4878	17.4308224025097
Fig 2	F	ENSMUSG00000052102	Gnpda1	MGI:1347054	DL	Essential	chr18	Variable	Very Stable	Stable	9.53161	10.6192	11.2291	9.5934	11.1198	9.23271	8.5612510743036	12.0619	10.874	10.2636	9.9978	12.2738	9.34868	10.8006310247834	5.64889	6.29588	6.92286	8.49619	8.44702	7.80805	16.1307334810532
Fig 2	F	ENSMUSG00000052144	Ppp4r2	MGI:3027896	CL	Essential	chr6	Stable	Very Stable	Stable	35.7238	37.7631	39.5969	36.5461	36.8218	33.9419	5.18182354057228	39.5277	37.1255	36.8518	40.4661	37.2653	36.0686	4.52418757651126	35.0168	37.1835	36.9104	29.6866	28.4114	42.3607	14.8329189350312
Fig 2	F	ENSMUSG00000052395	Rft1	MGI:3607791	CL	Essential	chr14	Stable	Variable	Variable	7.126	6.80993	7.38035	7.37451	7.43971	6.18025	6.90695622716173	7.22637	5.8087	6.9525	6.92749	7.66722	9.56419	16.8993153474224	6.29203	6.37819	7.26874	10.8395	10.9036	7.12164	26.5049328427382
Fig 2	F	ENSMUSG00000052397	Ezr	MGI:98931	DL	Essential	chr17	Very Stable	Very Stable	Very Stable	20.953	21.2909	18.9079	20.4092	21.2258	20.5807	4.28676979622935	18.2332	19.0021	18.8623	19.661	22.0401	21.5108	7.75558965715816	23.3452	22.6835	21.8328	18.1118	21.8982	20.4955	8.74373364423642
Fig 2	F	ENSMUSG00000052738	Suclg1	MGI:1927234	DL	Essential	chr6	Very Stable	Stable	Stable	36.9404	37.2666	35.1754	36.9408	35.2937	37.2176	2.65716996511614	39.057	34.4598	35.9589	35.5904	41.2872	24.8349	16.1037090702328	37.295	35.2242	34.4111	25.4051	27.7131	39.3258	16.5228017182729
Fig 2	F	ENSMUSG00000052997	Uba2	MGI:1858313	CL	Essential	chr7	Very Stable	Very Stable	Very Stable	85.7844	85.806	86.7274	88.8712	90.8681	80.3633	4.11969656037726	80.5171	80.501	81.4447	84.5058	81.2405	81.8356	1.81604715524803	86.3099	87.1417	82.8943	80.0704	79.1011	92.4167	5.88570006836519
Fig 2	F	ENSMUSG00000053119	Chmp3	MGI:1913950	CL	Essential	chr6	Stable	Stable	Stable	25.319	26.9344	26.6433	28.0965	29.6519	27.757	5.36462756177893	26.6131	27.3562	26.7725	29.6487	27.8946	19.6544	13.0888378230124	25.5984	25.4679	27.4816	21.6338	21.4999	28.6742	11.810307234635
Fig 2	F	ENSMUSG00000053134	Supt7l	MGI:1919445	DL	Essential	chr5	Variable	Stable	Variable	8.7854	9.15614	11.2696	9.3048	9.18822	8.12067	11.3419063571111	9.47978	8.51031	7.7452	8.70598	8.99636	6.27659	13.7465713255681	8.11005	9.16498	7.33588	6.63481	5.45806	9.90845	21.1171925519703
Fig 2	F	ENSMUSG00000053293	Pom121	MGI:2137624	DL	Essential	chr5	Stable	Stable	Very Stable	16.0709	15.8487	17.3501	15.7044	16.6192	14.7882	5.40260128698794	16.0118	14.3884	14.8156	16.5593	18.7352	11.4928	15.826427885037	16.3999	16.9674	15.7658	13.8312	13.5644	13.9969	9.74280992784455
Fig 2	F	ENSMUSG00000053604	Rpia	MGI:103254	DL	Essential	chr6	Very Stable	Very Stable	Very Stable	14.0432	13.3065	13.0312	14.3527	13.9694	14.9001	4.89976910806393	15.8286	13.8662	16.1675	14.7628	15.5986	15.352	5.45018340477012	18.7678	21.8125	21.8473	20.4708	22.675	18.326	8.62508966465583
Fig 2	F	ENSMUSG00000053617	Sh3pxd2a	MGI:1298393	DL	Essential	chr19	Stable	Variable	Highly variable	17.693	17.0769	19.3303	17.7648	17.9181	19.6365	5.54910242595837	30.7835	25.2695	22.0432	20.2091	22.4353	14.2753	24.291112033095	24.4654	24.4345	28.8215	13.813	15.0752	13.9432	32.7572506464934
Fig 2	F	ENSMUSG00000053774	Ubxn7	MGI:2146388	DL	Essential	chr16	Very Stable	Very Stable	Variable	15.0878	15.5507	16.2821	16.0192	16.0995	14.3516	4.72676125229345	14.0553	15.0931	15.0688	16.0552	14.346	14.6255	4.74630035555143	16.2542	15.3214	15.7433	11.6849	10.4248	18.1787	20.1547106358865
Fig 2	F	ENSMUSG00000053897	Slc39a8	MGI:1914797	DL	Essential	chr3	Variable	Variable	Highly variable	6.50327	5.46681	7.35801	7.0995	6.84015	6.51699	9.94997134196858	8.65393	8.0294	8.88378	11.1814	8.60836	12.4056	18.1263265861996	6.89726	7.22447	5.07454	7.50345	12.2133	8.4605	30.2489622390863
Fig 2	F	ENSMUSG00000053907	Mat2a	MGI:2443731	CL	Essential	chr6	Very Stable	Variable	Highly variable	128.306	128.287	126.813	125.016	124.266	118.285	3.00005844971971	121.058	126.305	123.215	128.013	126.754	66.1899	20.9728093819481	110.253	125.268	121.348	55.7561	57.1656	134.774	34.9403999897425
Fig 2	F	ENSMUSG00000054263	Lifr	MGI:96788	DL	Essential	chr15	Stable	Variable	Variable	6.06694	6.285	7.31299	6.21745	6.14411	6.40275	7.17650526859821	7.47515	6.44497	7.40893	6.40327	6.12526	3.71457	21.8361502733073	5.51179	5.82689	6.27322	3.40531	3.61794	5.6741	24.1775217965382
Fig 2	F	ENSMUSG00000054312	Mrps21	MGI:1913542	CL	Essential	chr3	Stable	Very Stable	Stable	77.9937	66.1889	76.3535	73.5368	69.3295	73.2928	6.02469504894784	72.9939	65.2571	64.384	68.7205	69.5054	70.3981	4.71865646114497	73.2466	71.3692	68.8618	93.1546	100.096	82.305	15.6426898215044
Fig 2	F	ENSMUSG00000054405	Dnajc8	MGI:1915848	CL	Essential	chr4	Stable	Very Stable	Very Stable	112.811	119.35	119.421	115.828	124.357	107.401	5.08027320778401	119.261	110.772	109.207	119.175	102.819	91.3708	9.73565931581877	115.049	116.325	107.369	108.179	108.993	129.459	7.30444366744227
Fig 2	F	ENSMUSG00000055320	Tead1	MGI:101876	DL	Essential	chr7	Very Stable	Very Stable	Very Stable	19.1813	18.8872	20.5938	19.2663	19.3354	18.2472	3.99342721776737	20.9971	17.1562	19.1292	20.2435	18.0789	20.6593	7.89375215739061	20.1764	19.4793	18.1492	18.3198	19.5458	17.5914	5.29294930604084
Fig 2	F	ENSMUSG00000055436	Srsf11	MGI:1916457	CL	Essential	chr3	Very Stable	Very Stable	Stable	176.242	186.51	182.791	189.059	177.763	182.806	2.69361859133613	190.706	198.246	175.838	184.873	180.926	231.32	10.3407624277529	194.367	182.89	191.212	256.318	253.068	199.163	15.4431203062675
Fig 2	F	ENSMUSG00000055639	Dach1	MGI:1277991	DL	Essential	chr14	Variable	Very Stable	Variable	14.8508	15.7028	14.5459	14.3523	14.5304	11.7667	9.28532897179788	8.87962	11.4346	10.8623	12.5275	10.6485	11.0864	10.9380364932833	13.6529	14.598	13.7528	9.36253	8.72508	14.6211	21.5127052522752
Fig 2	F	ENSMUSG00000055799	Tcf7l1	MGI:1202876	DL	Essential	chr6	Variable	Very Stable	Variable	11.7274	13.1788	15.2448	12.806	15.7653	12.4541	11.9142407904616	16.1866	12.6797	12.6378	13.3744	15.3	15.5245	10.9813628387904	13.8143	13.186	13.8707	18.7265	17.9693	10.0031	22.2357782942532
Fig 2	F	ENSMUSG00000056167	Cnot10	MGI:1926143	DL	Essential	chr9	Stable	Very Stable	Very Stable	26.676	24.7693	27.4831	24.2842	24.5324	24.2031	5.51728030088452	25.4687	25.0526	26.8758	25.7942	25.1956	31.3774	9.07427986450799	27.2677	25.3405	23.9907	30.979	31.4136	28.4958	10.6766911354269
Fig 2	F	ENSMUSG00000056952	Tatdn2	MGI:3576210	DL	Essential	chr6	Stable	Very Stable	Stable	12.0828	12.3754	12.6893	11.0212	11.8456	11.3492	5.26504920228008	11.6419	12.1332	11.3613	13.2253	13.3267	10.1176	10.1326310954977	11.3105	12.1083	11.9679	15.0241	15.6801	10.4367	16.5221881390041
Fig 2	F	ENSMUSG00000056962	Jmjd6	MGI:1858910	DL	Essential	chr11	Variable	Highly variable	Highly variable	21.7574	23.9774	20.3861	19.6751	24.1741	21.8637	8.32249914138012	23.532	23.3144	21.7268	21.9621	29.1051	82.9587	71.8115928430556	33.2187	20.9949	21.6573	49.9966	52.7846	21.9052	43.8694390484494
Fig 2	F	ENSMUSG00000057236	Rbbp4	MGI:1194912	CL	Essential	chr4	Very Stable	Very Stable	Stable	100.18	100.061	101.935	101.11	101.387	91.4536	3.96193200551879	98.2873	89.3702	91.4512	102.553	91.577	73.5474	10.9101285506898	98.0675	104.304	96.0784	77.0811	77.0578	121.297	17.6759509092201
Fig 2	F	ENSMUSG00000057388	Mrpl18	MGI:1914931	CL	Essential	chr17	Stable	Stable	Stable	39.152	38.0618	35.0006	36.4122	38.0928	34.1247	5.34338453848679	42.3837	36.604	40.6156	39.777	52.5346	39.4833	13.2184109695071	37.9821	38.1605	39.9992	50.4748	54.0161	45.149	15.2896898505215
Fig 2	F	ENSMUSG00000057506	Bloc1s2	MGI:1920939	DL	Essential	chr19	Stable	Stable	Highly variable	31.9327	32.908	30.7786	35.0298	27.8323	32.709	7.59215034308262	41.861	42.2295	30.6535	34.0866	38.0768	41.7076	12.6287713339993	15.878	16.1893	18.5267	47.0403	50.0781	33.7304	51.8418425968708
Fig 2	F	ENSMUSG00000057522	Spop	MGI:1343085	DL	Essential	chr11	Very Stable	Very Stable	Very Stable	46.4614	45.3432	47.2686	43.7939	46.7345	49.7316	4.26717511345866	44.2256	44.9405	43.3423	43.3022	43.7411	40.6715	3.36082488491115	47.4745	45.9917	46.3575	42.5004	40.3096	47.1	6.41584570241672
Fig 2	F	ENSMUSG00000057649	Brd9	MGI:2145317	DL	Essential	chr13	Very Stable	Variable	Variable	38.271	39.9608	35.0567	38.2804	37.9561	39.3499	4.4421362059995	30.7326	38.7006	34.8763	37.5148	36.2888	58.875	25.0256218736448	35.1304	34.5621	34.2689	54.1526	53.2556	37.5879	22.9798509468546
Fig 2	F	ENSMUSG00000057880	Abat	MGI:2443582	DL	Essential	chr16	Stable	Variable	Variable	16.8012	16.2931	16.8963	15.7915	16.3545	14.7052	5.00182826198583	12.5021	20.0915	16.4698	17.5181	19.7028	12.3226	20.6528046485411	15.695	15.0652	15.7284	11.2977	9.75136	14.8074	18.5893034535884
Fig 2	F	ENSMUSG00000058006	Mdn1	MGI:1926159	CL	Essential	chr4	Very Stable	Stable	Very Stable	5.07067	5.31214	5.28435	5.39244	5.2201	4.82264	3.99717688167092	5.34689	5.21957	5.86133	4.75104	5.8908	3.87127	14.7490697954102	4.46513	5.33549	5.37184	4.4113	5.1532	5.60907	9.91739276244246
Fig 2	F	ENSMUSG00000058076	Sdhc	MGI:1913302	CL	Essential	chr1	Stable	Very Stable	Very Stable	25.5926	23.4704	23.8833	22.6569	25.583	25.6392	5.32706365559708	22.9075	20.7794	23.4271	23.8943	25.786	20.8297	8.35663796209717	26.17	24.0604	25.7652	27.459	25.3373	26.3751	4.38797772141039
Fig 2	F	ENSMUSG00000058258	Idi1	MGI:2442264	DL	Essential	chr13	Variable	Very Stable	Stable	13.4852	13.7798	13.8549	12.9709	14.0792	11.2118	8.01265931847223	15.7517	15.728	15.5416	14.6124	18.3814	18.3882	9.71113626443984	14.2007	18.2002	15.0144	15.755	11.9321	19.3031	17.0879358976046
Fig 2	F	ENSMUSG00000058355	Abce1	MGI:1195458	CL	Essential	chr8	Very Stable	Stable	Stable	55.7927	58.5032	58.037	60.369	56.9258	54.0426	3.85901353916897	65.9961	61.0706	66.0503	60.2671	61.5141	43.7595	13.7854587650268	53.5088	58.8568	56.6636	46.7043	44.9116	69.1323	16.0721514754211
Fig 2	F	ENSMUSG00000058704	Memo1	MGI:1924140	DL	Essential	chr17	Stable	Very Stable	Very Stable	22.7053	21.2679	24.85	21.4705	21.2102	21.8205	6.30032349771212	24.503	23.2775	21.4464	25.473	22.1429	22.9061	6.39667216917418	21.7385	22.3711	22.4422	24.8838	23.6352	25.3353	6.26276017612509
Fig 2	F	ENSMUSG00000058793	Cds2	MGI:1332236	DL	Essential	chr2	Very Stable	Very Stable	Very Stable	12.6402	12.6477	12.5765	12.4601	12.1031	12.9935	2.30693133297481	11.0679	12.7363	13.3373	13.23	14.0907	14.857	9.75614908796556	15.0933	13.6264	14.3901	12.8339	11.8813	12.9923	8.57012846322643
Fig 2	F	ENSMUSG00000059183	Mtfmt	MGI:1916856	DL	Essential	chr9	Stable	Variable	Very Stable	7.24848	6.74373	8.13954	6.90227	7.20477	7.86246	7.41544297594816	6.96124	8.29137	7.96721	7.0056	8.24786	11.1355	18.4343121447485	8.13534	8.52577	9.26792	10.6333	10.2662	8.75423	10.7494620774813
Fig 2	F	ENSMUSG00000059208	Hnrnpm	MGI:1926465	CL	Essential	chr17	Very Stable	Very Stable	Very Stable	201.417	198.387	212.075	203.854	210.473	185.855	4.70025294674557	196.859	180.109	178.886	216.236	182.87	166.783	9.23676395090135	199.304	204.209	190.342	172.497	171.457	207.849	8.28745860434154
Fig 2	F	ENSMUSG00000059273	Zc3h4	MGI:2682314	DL	Essential	chr7	Stable	Stable	Stable	21.3333	21.9601	23.5857	20.7294	23.3427	19.2222	7.58443871132317	18.7542	18.9965	20.7175	21.4585	20.8224	14.3522	13.5482924130612	20.821	21.7888	19.5072	15.4266	15.4898	17.8411	14.5521407069891
Fig 2	F	ENSMUSG00000059323	Tonsl	MGI:1919999	CL	Essential	chr15	Stable	Highly variable	Highly variable	5.11488	5.10697	5.29265	4.77227	4.91837	4.47056	5.94013728283979	5.70546	4.67476	5.42856	5.86255	5.76274	11.7469	39.688574850701	4.57855	5.42247	4.72647	12.4327	15.6548	4.50742	61.9670680103726
Fig 2	F	ENSMUSG00000059363	Fxn	MGI:1096879	CL	Essential	chr19	Highly variable	Variable	Variable	8.20299	5.82327	6.35512	5.55823	5.95593	7.03814	15.1794018277908	9.16802	6.35178	5.6298	5.69999	9.23168	7.22138	22.7124132524455	5.10282	6.22458	5.87685	7.83999	9.01056	7.77541	21.0871121361658
Fig 2	F	ENSMUSG00000059734	Ndufs8	MGI:2385079	DL	Essential	chr19	Very Stable	Stable	Variable	30.8268	28.911	29.4431	27.3979	27.1097	29.2511	4.79655799565773	41.4064	34.9503	28.078	28.5778	38.2373	32.2451	15.6697319494662	28.0222	31.1704	30.8592	46.3044	41.822	37.26	19.8893271921257
Fig 2	F	ENSMUSG00000059811	Atl2	MGI:1929492	CL	Essential	chr17	Very Stable	Very Stable	Very Stable	17.9966	18.8309	18.745	18.5634	19.9418	18.0741	3.75708608240394	18.775	20.5264	20.3602	18.0441	17.8201	21.7956	8.09048652389865	17.8915	17.8837	17.7561	17.8835	18.9369	19.4244	3.84878827750081
Fig 2	F	ENSMUSG00000059921	Unc5c	MGI:1095412	DL	Essential	chr3	Variable	Stable	Variable	9.02682	9.60781	11.2524	9.30386	9.81937	9.29754	8.23594128681684	12.7032	10.8933	10.3454	10.1894	9.58907	9.27433	11.634961835221	8.83585	8.97755	9.41029	7.2164	5.39712	9.73708	19.9876817425347
Fig 2	F	ENSMUSG00000059923	Grb2	MGI:95805	CL	Essential	chr11	Very Stable	Stable	Very Stable	38.8859	40.1919	37.1453	41.0882	38.6615	39.9864	3.53847816140086	33.2546	40.2871	34.8782	38.7993	41.0147	30.8232	11.3197450859841	36.8358	36.741	36.564	33.2771	29.1032	30.3618	10.2154359014226
Fig 2	F	ENSMUSG00000059995	Atxn7l3	MGI:3036270	DL	Essential	chr11	Very Stable	Variable	Stable	37.1209	36.5099	38.089	34.7178	34.8641	35.652	3.66560404847283	32.293	35.2981	31.2584	37.6486	41.9049	24.9692	17.1726490486643	32.7761	35.4446	37.6667	29.3388	26.4545	31.6343	12.5890091919171
Fig 2	F	ENSMUSG00000060038	Dhps	MGI:2683592	CL	Essential	chr8	Variable	Very Stable	Variable	16.4425	16.7688	14.4085	14.5135	12.9378	16.6111	10.2111049121665	13.8425	14.5324	14.5343	16.4976	15.3604	17.0464	8.15563366402416	14.1146	14.2851	14.8608	22.3795	23.4369	15.3928	24.6642545402383
Fig 2	F	ENSMUSG00000060373	Hnrnpc	MGI:107795	CL	Essential	chr14	Stable	Very Stable	Very Stable	250.187	266.018	282.899	257.968	251.871	235.628	6.21868938469652	266.859	268.784	255.093	259.16	247.085	328.704	10.8447641500221	292.49	289.66	266.155	312.67	312.977	312.563	6.31053002685895
Fig 2	F	ENSMUSG00000060534	Dcc	MGI:94869	DL	Essential	chr18	Variable	Highly variable	Variable	15.0311	14.6647	12.0797	14.65	13.4485	12.6769	8.79422320657093	3.04985	13.9543	11.6082	11.6147	9.77144	13.5016	37.6546954973825	12.6965	13.6293	13.7266	10.9993	6.38357	14.8654	25.4059611040968
Fig 2	F	ENSMUSG00000060969	Irx1	MGI:1197515	DL	Essential	chr13	Variable	Highly variable	Highly variable	6.28654	6.40254	7.95231	6.80506	6.64171	6.14088	9.79066976781484	5.48111	7.22171	5.84243	6.15097	7.09964	10.7949	27.2949731826775	6.6976	6.36906	7.49567	22.0924	18.053	4.85	66.3537934057427
Fig 2	F	ENSMUSG00000061024	Rrs1	MGI:1929721	CL	Essential	chr1	Very Stable	Highly variable	Stable	20.432	20.9276	20.3489	19.6557	20.1875	19.8853	2.20016861669172	17.8526	14.456	14.5519	17.6447	18.8659	8.02116	26.0882809588474	17.6539	20.5248	18.8231	14.8793	15.872	16.5275	11.8759933463217
Fig 2	F	ENSMUSG00000061136	Prpf40a	MGI:1860512	CL	Essential	chr2	Variable	Very Stable	Stable	33.0587	35.2713	38.2355	36.3763	33.0396	28.4601	9.96704507749578	36.4051	37.1398	39.1021	38.0169	31.9994	33.629	7.52223532807644	34.9908	35.7229	33.0724	27.0056	30.073	41.3946	14.7328946341982
Fig 2	F	ENSMUSG00000061353	Cxcl12	MGI:103556	DL	Essential	chr6	Highly variable	Stable	Stable	60.6169	67.2313	78.9155	55.0454	71.5522	61.411	13.0556271778076	98.4138	76.8448	88.676	63.9073	74.2496	68.5556	16.4521800053366	68.6244	65.1682	72.1248	54.2957	52.7241	61.6078	12.4272996262392
Fig 2	F	ENSMUSG00000061518	Cox5b	MGI:88475	CL	Essential	chr1	Variable	Very Stable	Highly variable	72.9828	59.5767	58.0342	62.4271	61.9253	64.9282	8.37715232924059	63.7207	57.6183	63.2126	66.775	67.7617	71.4907	7.27611721997184	70.5586	62.6717	60.2298	112.299	112.309	68.6709	30.1348267422507
Fig 2	F	ENSMUSG00000061904	Slc25a3	MGI:1353498	CL	Essential	chr10	Stable	Very Stable	Stable	209.402	189.938	214.79	194.053	214.85	212.969	5.39008270923793	219.673	192.77	212.445	218.055	231.392	241.522	7.60965185376377	217.687	214.042	208.644	265.92	270.888	212.528	12.3843420766794
Fig 2	F	ENSMUSG00000061983	Rps12	MGI:98105	CL	Essential	chr10	Variable	Stable	Highly variable	333.202	299.093	300.769	304.575	325.418	362.287	7.67391457643891	394.048	304.127	333.179	321.624	367.214	468.034	16.4808334257034	323.812	332.664	339.06	627.853	741.511	387.776	39.2368244982942
Fig 2	F	ENSMUSG00000062075	Lmnb2	MGI:96796	DL	Essential	chr10	Variable	Stable	Very Stable	21.3987	19.7291	21.726	19.9344	21.7147	17.2182	8.59400305015675	22.2088	18.9711	20.2498	20.1323	23.6136	16.1132	12.8820641992984	18.5777	20.4157	19.3697	19.7763	20.6735	20.2455	3.90955026317744
Fig 2	F	ENSMUSG00000062175	Tgif2	MGI:1915299	DL	Essential	chr2	Highly variable	Highly variable	Highly variable	21.6244	6.56347	2.82099	18.569	8.77172	17.7598	60.0768263909651	2.78683	13.3441	11.9141	4.68683	16.267	2.40679	69.9783202055447	10.5647	2.15737	8.83893	15.0731	14.6252	3.0091	61.2994518613406
Fig 2	F	ENSMUSG00000062797	Hikeshi	MGI:96738	DL	Essential	chr7	Stable	Highly variable	Stable	19.3392	18.4208	21.1521	20.5741	19.2979	20.3717	5.08542724004155	22.845	19.2809	19.4521	23.5699	21.9382	45.1748	38.8393549332628	22.3647	21.0013	22.4165	31.4126	30.2772	26.0923	17.2672290758295
Fig 2	F	ENSMUSG00000063077	Kif1b	MGI:108426	DL	Essential	chr4	Very Stable	Stable	Variable	40.1576	41.1691	38.1074	39.2098	39.5985	40.1769	2.60899504754215	27.6685	43.6709	39.941	39.8379	38.4526	32.6708	15.7015160668477	37.8829	38.0336	39.9563	28.3344	21.0444	42.8527	23.8566569983914
Fig 2	F	ENSMUSG00000063229	Ldha	MGI:96759	DL	Essential	chr7	Very Stable	Highly variable	Highly variable	193.357	189.101	211.377	209.017	197.212	200.694	4.36647378328575	300.603	249.083	238.619	208.28	307.174	843.5	67.3084078360436	562.225	258.969	238.255	449.732	484.41	241.045	38.4762739633482
Fig 2	F	ENSMUSG00000063235	Ptpmt1	MGI:1913711	CL	Essential	chr2	Stable	Variable	Very Stable	9.66503	8.83446	10.2948	9.73559	8.75818	9.98167	6.50505299516239	7.34831	6.09858	9.10479	6.94766	9.9872	6.81413	19.4312904533719	10.0751	9.19667	9.65928	9.23917	9.9324	9.91016	3.87094558127872
Fig 2	F	ENSMUSG00000063358	Mapk1	MGI:1346858	DL	Essential	chr16	Very Stable	Very Stable	Very Stable	54.8738	53.4973	53.0492	56.7035	52.4344	56.591	3.35587950726504	53.2086	54.4198	57.0567	56.7556	53.2128	49.4227	5.1911871370425	54.5531	52.9617	53.3043	49.1903	44.3552	57.5102	8.85142154647159
Fig 2	F	ENSMUSG00000063362	Alg11	MGI:2142632	CL	Essential	chr8	Very Stable	Variable	Highly variable	10.8434	10.7605	10.6814	10.6664	11.3489	9.97903	4.10177385806547	11.1028	11.4063	12.2365	9.836	10.2782	5.405	24.1431718193269	10.1155	10.264	10.6731	5.29649	5.33379	11.2891	31.1691002934507
Fig 2	F	ENSMUSG00000063439	B9d2	MGI:2387643	DL	Essential	chr7	Highly variable	Variable	Variable	5.33404	4.25878	2.78856	3.62364	3.41249	2.81207	26.1404598788942	3.81018	2.5204	3.70528	3.84815	4.97757	3.2688	21.8344691965406	4.2585	4.1442	4.13425	4.78267	2.96655	5.33227	18.5144645997849
Fig 2	F	ENSMUSG00000063787	Chchd1	MGI:1913371	CL	Essential	chr14	Very Stable	Stable	Stable	48.4383	49.7673	46.0486	48.3207	45.6293	48.3105	3.32111710206061	48.8287	41.0463	45.9576	48.0459	56.2983	56.2333	12.0802318649292	50.0583	48.5237	49.5067	67.9765	70.1153	62.998	17.1154619373184
Fig 2	F	ENSMUSG00000063808	Gpatch1	MGI:1914721	DL	Essential	chr7	Stable	Very Stable	Very Stable	8.82928	8.57366	8.84881	8.26208	7.83877	7.39622	7.00506436508947	6.81361	8.27898	8.62581	8.26569	8.05468	8.83596	8.71851687573442	7.75183	8.67512	7.291	7.83318	8.55798	8.44699	6.78501232686439
Fig 2	F	ENSMUSG00000063870	Chd4	MGI:1344380	CL	Essential	chr6	Stable	Very Stable	Variable	94.8897	97.1456	101.782	94.6854	97.4381	82.9325	6.70491244737925	87.5488	87.503	79.3733	103.625	90.8584	77.2819	10.7151190501103	106.721	104.107	92.7874	66.5089	60.8771	85.18	22.146595018326
Fig 2	F	ENSMUSG00000063884	Ptcd3	MGI:1917206	CL	Essential	chr6	Stable	Very Stable	Very Stable	38.3702	41.3284	39.2449	40.6891	38.7227	35.7631	5.03299688855768	40.021	39.386	39.5188	41.7987	38.511	45.696	6.43033215187942	37.556	38.6428	38.8156	45.7317	47.6201	46.5448	10.8331976299832
Fig 2	F	ENSMUSG00000063888	Rpl7l1	MGI:1913479	CL	Essential	chr17	Very Stable	Variable	Stable	42.6042	45.0355	45.5035	48.5073	45.4474	43.4115	4.54299250111104	49.4798	43.7888	43.4704	50.2659	49.8928	29.5369	17.8042695911404	46.0332	47.9587	45.8395	34.5535	33.5752	50.258	16.5839238944867
Fig 2	F	ENSMUSG00000063972	Nr6a1	MGI:1352459	DL	Essential	chr2	Highly variable	Highly variable	Highly variable	1.41234	1.67233	1.79433	1.90539	1.48403	1.47998	12.1754730581597	0.833205	1.98754	1.54986	1.35691	1.44917	1.62266	25.8065772100753	2.24966	1.91379	2.17953	1.17182	0.883057	1.7045	32.7743280990947
Fig 2	F	ENSMUSG00000064105	Cnnm2	MGI:2151054	DL	Essential	chr19	Variable	Stable	Highly variable	2.32271	1.95702	1.82055	2.16222	2.50888	2.1583	11.4513486662035	1.88888	2.45291	1.8587	1.84508	2.20864	2.02144	11.8272447302217	2.93826	2.70505	3.06828	2.04055	1.38581	1.69679	30.2242881488001
Fig 2	F	ENSMUSG00000064145	Arih2	MGI:1344361	DL	Essential	chr9	Very Stable	Very Stable	Very Stable	15.1404	16.0835	15.046	14.7154	14.5753	15.4443	3.59464715667917	15.0956	13.4908	14.8321	15.5814	16.9606	18.1004	10.4273156011941	14.7861	13.1097	14.913	17.0114	17.8736	15.7818	10.941126604484
Fig 2	F	ENSMUSG00000065990	Aurkaip1	MGI:1913327	DL	Essential	chr4	Variable	Stable	Highly variable	17.2405	14.9978	15.7642	13.552	17.4627	17.281	9.79504	17.0776	15.4049	15.781	16.4094	20.6021	18.7818	11.4829997116756	15.2197	16.3461	17.3959	33.1818	34.8447	22.3697	37.5474430319231
Fig 2	F	ENSMUSG00000066036	Ubr4	MGI:1916366	CL	Essential	chr4	Stable	Very Stable	Stable	10.3261	10.2427	11.0402	9.63709	10.0332	9.32087	5.90949184265756	10.5543	10.3492	9.77187	11.3667	11.4927	12.3259	8.41144340891253	10.7905	10.5667	10.3034	14.2682	13.0601	8.60792	18.1643504071824
Fig 2	F	ENSMUSG00000066043	Phactr4	MGI:2140327	DL	Essential	chr4	Variable	Very Stable	Very Stable	16.0425	17.2375	16.9024	16.3559	17.5669	13.2639	9.58736821382987	17.2807	13.5182	14.0424	16.8118	16.2129	16.5263	9.92189586379717	16.4859	16.1462	13.3633	13.2209	13.7683	13.2629	10.5748029732627
Fig 2	F	ENSMUSG00000066149	Cdc26	MGI:1913690	CL	Essential	chr4	Very Stable	Stable	Variable	34.1494	38.4974	37.5448	37.0661	39.2653	36.4883	4.79654594080334	42.9933	37.0574	31.691	40.017	42.3679	41.9302	10.9855868988004	43.9942	35.9566	43.6966	66.9253	53.6032	47.3395	21.9283642519954
Fig 2	F	ENSMUSG00000066191	Anks6	MGI:1922941	DL	Essential	chr4	Highly variable	Highly variable	Highly variable	2.74848	3.71693	3.03091	2.96367	3.16357	2.12587	17.6294383615565	3.36868	2.5861	3.20198	2.64346	4.01501	5.2135	28.1767093044754	2.6286	2.78159	2.91535	7.30855	8.89861	2.38763	63.5602404642979
Fig 2	F	ENSMUSG00000067148	Polr1c	MGI:103288	CL	Essential	chr17	Very Stable	Variable	Stable	36.6658	38.1825	35.3701	38.2538	36.897	35.3253	3.49641579253545	38.8987	36.3299	32.0518	38.6211	33.8285	51.5743	17.9419030193223	41.857	34.955	35.7431	49.1158	53.3274	40.4967	17.1920078320288
Fig 2	F	ENSMUSG00000067150	Xpo5	MGI:1913789	CL	Essential	chr17	Very Stable	Very Stable	Very Stable	22.477	22.7178	21.6627	21.6938	21.6715	19.8941	4.56585658369625	20.7905	21.5399	19.9836	22.7887	24.2267	19.4001	8.41490932477093	22.1046	22.0036	21.1776	18.8518	19.4422	23.2217	7.95429107992084
Fig 2	F	ENSMUSG00000067825	Pex26	MGI:1921293	DL	Essential	chr6	Variable	Stable	Very Stable	4.29863	3.46684	4.03901	4.10375	4.62271	3.90622	9.51202846626434	3.86592	3.88851	3.77627	4.61225	4.68877	5.0138	12.2395540236306	4.3342	3.90603	4.40704	4.15559	4.85944	4.1553	7.51303289513345
Fig 2	F	ENSMUSG00000067847	Romo1	MGI:1914317	CL	Essential	chr2	Variable	Variable	Very Stable	24.7375	21.3561	21.161	19.6724	25.5317	23.1018	10.0158744701455	23.5079	21.4032	21.2374	22.3554	26.2594	14.8657	17.4960194882443	19.9615	21.2723	25.0139	23.9808	22.7467	24.6969	8.75130283592995
Fig 2	F	ENSMUSG00000068290	Ddrgk1	MGI:1924256	DL	Essential	chr2	Very Stable	Variable	Highly variable	30.3829	32.0726	32.202	31.4404	31.055	33.4052	3.30085025158258	29.7389	32.7496	32.298	29.5297	28.9141	45.1389	18.5101441573089	30.739	27.7353	30.7218	54.7412	56.7401	25.7995	37.297098585621
Fig 2	F	ENSMUSG00000068876	Cgn	MGI:1927237	DL	Essential	chr3	Highly variable	Stable	Highly variable	1.94387	2.15307	2.35054	2.59786	2.54996	2.73337	12.4697310888643	2.62709	2.13935	2.52732	2.67011	3.1772	3.17922	14.7544773916053	2.65839	2.19243	2.26865	3.3766	4.45179	2.31732	30.8073109650214
Fig 2	F	ENSMUSG00000069135	Cep43	MGI:1922546	CL	Essential	chr17	Very Stable	Very Stable	Variable	14.5891	14.1041	15.2284	14.2488	13.6843	13.5084	4.4012234698111	13.8501	13.6487	14.6152	15.3465	14.9517	14.0289	4.65710895788166	15.2241	15.2933	13.8462	10.9034	11.2604	18.1688	19.423321345856
Fig 2	F	ENSMUSG00000069171	Nr2f1	MGI:1352451	DL	Essential	chr13	Variable	Highly variable	Stable	47.3565	44.2555	38.6156	43.3917	45.4849	37.0969	9.39184570367307	27.2549	40.2499	37.6251	46.8163	39.8791	65.4866	29.7563932230562	46.6588	46.8945	38.1608	46.8587	37.0217	49.5846	11.8595863870701
Fig 2	F	ENSMUSG00000069495	Epc2	MGI:1278321	DL	Essential	chr2	Very Stable	Very Stable	Stable	18.1832	18.3539	18.51	17.3072	18.3094	17.0919	3.34952743175096	13.8126	17.2613	17.236	16.1293	15.4505	13.9618	9.74037084586364	15.1013	16.4686	16.1783	11.8029	11.3729	17.3424	17.1749430232068
Fig 2	F	ENSMUSG00000069678	Pcgf1	MGI:1917087	DL	Essential	chr6	Variable	Highly variable	Highly variable	13.8328	13.2777	13.7657	14.0163	11.4215	11.5409	9.12310254725323	11.9425	11.1172	12.9038	13.0784	14.9078	27.1827	39.582327069399	12.9767	10.3629	14.2467	28.237	26.6419	16.1569	41.3695006838977
Fig 2	F	ENSMUSG00000069763	Tmem100	MGI:1915138	DL	Essential	chr11	Highly variable	Variable	Variable	5.38596	5.26091	5.90183	4.43104	4.5881	6.67862	15.5682932356421	6.00324	6.39084	5.18921	4.47307	6.48139	3.05536	25.2058324380216	4.90506	3.48773	4.99658	6.60306	6.27953	3.52481	26.5194
Fig 2	F	ENSMUSG00000069844	Sco1	MGI:106362	DL	Essential	chr11	Stable	Variable	Very Stable	9.09348	9.39748	9.5988	8.4274	8.14792	8.03732	7.59509365073451	11.478	8.55436	8.95553	8.91958	8.92525	6.46068	17.9556460440029	8.87688	9.32151	8.83319	7.90964	7.6844	9.52541	8.56690301256001
Fig 2	F	ENSMUSG00000071324	Armc2	MGI:1916449	DL	Essential	chr10	Highly variable	Variable	Variable	1.55484	0.704714	1.26652	2.07248	1.72969	1.83411	31.7820491788159	1.34717	1.49151	2.13298	1.47679	1.63923	2.0264	19.0251112134838	1.25383	1.73367	1.72103	2.55971	1.88558	2.41847	25.1504831959943
Fig 2	F	ENSMUSG00000073725	Lmbrd1	MGI:1915671	DL	Essential	chr1	Stable	Stable	Very Stable	8.19002	8.83487	8.33133	7.48452	8.41622	8.13304	5.37149066281351	6.51936	8.54663	8.80474	7.01873	8.02695	9.20926	13.149386614482	7.21703	7.96709	8.4113	7.79666	7.31519	8.25814	6.21108865712968
Fig 2	F	ENSMUSG00000073775	Kti12	MGI:1923547	CL	Essential	chr4	Variable	Variable	Stable	9.07699	9.00826	9.31033	6.98714	8.04484	8.01456	10.5422812539898	7.70266	8.41159	7.93474	6.81208	10.7183	4.73468	25.4203690524407	7.0122	7.84585	7.8887	9.74559	7.47175	7.50345	12.0412183885491
Fig 2	F	ENSMUSG00000073792	Alg6	MGI:2444031	DL	Essential	chr4	Very Stable	Stable	Very Stable	9.44534	10.4111	9.99761	9.49372	9.76952	9.15816	4.60240531772825	11.1249	8.74066	10.3985	9.39092	8.12447	10.6427	12.0620525924542	9.03755	8.5681	9.09689	7.33955	7.30704	9.00963	10.1250236602887
Fig 2	F	ENSMUSG00000074030	Exoc8	MGI:2142527	DL	Essential	chr8	Variable	Highly variable	Highly variable	3.47515	3.61026	3.44098	3.86547	3.35266	4.14991	8.31733725319739	3.53189	3.95954	3.65595	3.84471	4.20462	1.30951	30.9912853148786	3.67884	3.9808	3.74607	1.40755	1.10946	3.06586	44.4592773808595
Fig 2	F	ENSMUSG00000074656	Eif2s2	MGI:1914454	CL	Essential	chr2	Very Stable	Very Stable	Very Stable	95.5235	99.4943	99.9227	95.1611	101.865	92.7573	3.57705638975277	111.209	99.101	103.802	108.613	107.776	101.397	4.41148758252055	95.0835	102.696	98.0399	113.639	108.865	113.733	7.56130254358146
Fig 2	F	ENSMUSG00000074657	Kif5a	MGI:109564	DL	Essential	chr10	Stable	Highly variable	Stable	17.2935	17.6354	16.0852	17.2372	16.8626	19.5504	6.64750583511444	5.42831	18.681	16.2664	15.9449	15.3648	14.2179	32.1004255406385	17.2234	16.1621	17.5108	16.1172	10.8132	14.8861	15.8950155205982
Fig 2	F	ENSMUSG00000074743	Thbd	MGI:98736	DL	Essential	chr2	Highly variable	Variable	Stable	4.32336	3.63463	4.71328	3.68403	3.41173	4.31486	12.6589410465138	3.1028	3.86956	4.31293	3.16036	3.96625	2.47461	19.6404047956092	3.59886	3.42016	4.34285	3.81502	2.75645	3.31461	14.9569835592866
Fig 2	F	ENSMUSG00000075054	Yae1d1	MGI:1914258	CL	Essential	chr13	Very Stable	Very Stable	Stable	7.12319	6.27825	6.58925	6.45487	6.73703	6.52523	4.38387479101295	6.88425	6.97039	7.32705	7.44975	6.13821	6.65866	6.87968075219778	6.90933	7.2801	7.21169	6.09737	5.96162	8.89843	15.0000906832876
Fig 2	F	ENSMUSG00000075419	Dolk	MGI:2677836	CL	Essential	chr2	Highly variable	Variable	Variable	2.84543	2.84087	3.22111	2.61185	3.52447	2.26562	15.3747387342678	2.68105	2.9126	3.34868	3.24382	3.92134	1.72337	25.0198372424262	3.42645	2.96956	3.0457	1.96995	1.59284	3.41423	28.2160329851821
Fig 2	F	ENSMUSG00000075706	Gpx4	MGI:104767	CL	Essential	chr10	Very Stable	Very Stable	Stable	76.7728	71.2384	72.3817	72.933	74.21	80.3019	4.4987553478605	77.8632	70.3068	74.8228	75.1573	73.7101	69.2942	4.36323252881794	84.2956	86.196	75.6793	97.8227	112.973	94.2325	14.0926915292849
Fig 2	F	ENSMUSG00000078656	Vps25	MGI:106354	CL	Essential	chr11	Highly variable	Variable	Stable	47.0756	43.3519	36.0433	36.6066	25.6988	37.9451	19.3688077337165	45.2222	42.1973	42.7403	26.0186	50.0731	47.4945	20.0983424525371	46.6073	42.0583	34.4318	45.5182	50.1141	41.4869	12.4484602472787
Fig 2	F	ENSMUSG00000078681	Tm2d3	MGI:1915884	DL	Essential	chr7	Variable	Stable	Stable	11.5542	12.4749	10.7128	12.1959	12.6286	10.3845	8.06893475122949	8.99156	11.8848	12.0144	11.8214	13.5288	13.2636	13.5245035157533	11.1792	10.6956	11.8886	15.7795	14.1877	13.5377	15.2154669774365
Fig 2	F	ENSMUSG00000078919	Dpm1	MGI:1330239	DL	Essential	chr2	Highly variable	Highly variable	Highly variable	7.91556	4.62489	7.75668	5.40689	5.7301	5.45247	22.1118515068484	6.67203	5.16062	4.64426	6.06187	5.18524	19.1301	71.6264245999956	5.43202	7.26404	7.31839	6.69256	14.5709	5.25184	44.5498030863581
Fig 2	F	ENSMUSG00000079036	Alkbh1	MGI:2384034	DL	Essential	chr12	Stable	Stable	Variable	19.3755	19.2183	22.7961	22.4988	20.6557	20.0368	7.46010388325779	18.8225	16.9039	19.3336	18.8767	21.0111	24.3324	12.8014442362821	19.019	19.3339	16.3321	29.312	28.3044	20.9252	24.020222526185
Fig 2	F	ENSMUSG00000079426	Arpc4	MGI:1915339	CL	Essential	chr6	Stable	Stable	Very Stable	30.2429	28.4623	32.2156	31.0197	30.717	35.0223	7.0448344955877	32.5234	32.2318	28.0465	32.1062	36.4157	22.6005	15.5048376493142	28.7447	31.1492	31.9548	31.2485	28.5317	27.2944	6.28424658095399
Fig 2	F	ENSMUSG00000079466	Prdm12	MGI:2685844	DL	Essential	chr2	Highly variable	Variable	Variable	3.80334	3.17037	3.93402	3.83526	3.02326	2.68268	15.2243404700731	1.88536	3.92704	2.77981	3.46171	3.84759	3.3768	23.9122265580553	2.89753	2.9247	3.02769	2.25518	1.6111	2.41994	21.4954980184655
Fig 2	F	ENSMUSG00000079562	Maea	MGI:1891748	DL	Essential	chr5	Very Stable	Very Stable	Very Stable	42.3794	41.0073	41.8785	41.6023	43.7947	38.7464	4.02404134378733	45.4345	40.3917	39.1668	46.1658	45.883	42.0763	7.05406259210055	44.0849	43.1127	41.4103	49.1615	50.454	47.3697	7.83470334280512
Fig 2	F	ENSMUSG00000079614	Seh1l	MGI:1919374	CL	Essential	chr18	Stable	Highly variable	Very Stable	33.9566	33.849	35.7989	34.7449	33.9191	30.1767	5.62916165519369	37.0699	33.1068	33.6187	34.2118	32.7664	61.5119	29.1205237140152	39.4727	35.2563	33.2686	38.3999	45.4083	38.2681	10.8456524213658
Fig 2	F	ENSMUSG00000087260	Lamtor5	MGI:1915826	DL	Essential	chr3	Very Stable	Very Stable	Stable	29.7815	31.748	29.7988	29.2911	31.7204	32.8073	4.59932	28.3617	31.2311	33.7541	30.9696	29.6473	33.1938	6.5730474155473	32.339	30.1586	31.3192	36.6653	40.0725	38.011	11.5999019459467
Fig 2	F	ENSMUSG00000092558	Med20	MGI:1929648	CL	Essential	chr17	Stable	Very Stable	Very Stable	9.83311	9.71551	9.51933	10.4071	9.41427	8.29341	7.32722319059004	10.0465	11.3368	11.0734	9.61005	11.8465	10.3483	7.91984032043415	10.2425	10.2465	9.74701	10.9791	9.83998	11.77	7.36115726399055
Fig 2	F	ENSMUSG00000093989	Rnasek	MGI:106369	DL	Essential	chr11	Highly variable	Highly variable	Variable	11.0582	4.11509	5.09297	4.88636	5.58176	8.70585	41.2296776387192	10.4393	6.00305	14.7229	8.39292	3.17408	11.5407	45.4631320562968	11.8674	9.8076	8.62783	10.996	6.93137	8.4537	19.1549646020063
Fig 2	F	ENSMUSG00000102976	Zc3h11a	MGI:1917829	DL	Essential	chr1	Stable	Very Stable	Very Stable	66.3773	65.2213	73.8985	72.4338	69.1581	62.9416	6.24428264744545	82.0174	76.7119	73.304	71.5718	68.6655	88.8107	9.68909135863922	81.5873	73.0721	72.9888	88.7188	85.4568	77.497	8.1443279948107
Fig 2	F	ENSMUSG00000106918	Mrpl33	MGI:2137225	CL	Essential	chr5	Variable	Stable	Variable	32.691	30.8631	37.2453	36.2636	42.9957	36.3623	11.630636903142	39.2235	31.6382	35.4727	29.5115	35.9873	30.7703	11.0199524041176	35.0912	33.0472	31.6331	48.5594	47.7068	45.4941	19.3984474071613
Fig 2	F	ENSMUSG00000107877	4933427D14Rik	MGI:1921727	DL	Essential	chr11	Highly variable	Highly variable	Highly variable	4.63374	2.79899	5.00133	5.01455	5.68502	5.6359	22.0714536369251	2.39303	4.17719	4.73431	6.09262	5.33119	4.59443	27.4580774688785	4.5631	3.6012	4.43291	4.97162	0.874554	4.43784	39.5237927423469
Fig 2	F	ENSMUSG00000109324	Prmt1	MGI:107846	CL	Essential	chr7	Very Stable	Very Stable	Stable	137.965	139.341	144.739	136.884	133.912	139.17	2.57736214195422	131.045	124.684	124.412	151.845	149.358	153.308	9.95019223732796	143.252	156.485	141.639	181.383	196.344	166.118	13.1734145838823
Fig 2	F	ENSMUSG00000109511	Nup62	MGI:1351500	CL	Essential	chr7	Variable	Stable	Very Stable	25.129	22.8845	22.5286	20.5274	22.0221	20.3719	7.86796247307609	23.0835	19.6501	18.9661	21.9621	24.8148	15.9487	15.3828332547914	21.7949	21.8215	20.3771	17.8872	18.6396	22.5146	9.19723040029081
Fig 2	F	ENSMUSG00000116564	Riok2	MGI:1914295	CL	Essential	chr17	Variable	Very Stable	Stable	19.2797	20.7227	22.0665	19.4497	23.951	20.8716	8.30275463059664	19.9145	18.544	19.3291	17.7869	19.3512	16.5746	6.62933470505988	23.5088	18.1405	21.0833	15.6628	17.5014	21.909	15.2519799378173
Fig 2	F	ENSMUSG00000000120	Ngfr	MGI:97323	SV	Non_essential	chr11	Variable	Highly variable	Variable	13.5456	13.4961	15.4189	12.4805	12.725	12.9064	7.91316527914983	11.9252	13.54	11.4492	11.359	15.9431	4.12735	34.7614024151138	12.2236	13.8761	12.1751	8.54377	6.92272	10.928	24.0216600031281
Fig 2	F	ENSMUSG00000000184	Ccnd2	MGI:88314	VP	Non_essential	chr6	Stable	Highly variable	Highly variable	77.3674	79.719	68.9019	78.2935	74.6192	72.4817	5.38552145082284	85.0773	67.9402	41.8011	76.5138	78.5452	43.2357	28.4562811499356	85.3747	80.0481	82.5908	42.2863	40.0013	84.7363	31.5198813173961
Fig 2	F	ENSMUSG00000000202	Btbd17	MGI:1919264	VP	Non_essential	chr11	Highly variable	Highly variable	Highly variable	2.45271	2.52413	2.83584	2.20724	1.91788	1.34719	23.7179498414461	0.760889	1.52355	0.910491	2.61501	1.84161	1.7646	43.1745570041004	2.3512	2.37976	1.63727	1.25349	0.894086	2.53045	36.9134
Fig 2	F	ENSMUSG00000000275	Trim25	MGI:102749	VP	Non_essential	chr11	Variable	Highly variable	Stable	2.92101	3.12231	3.32252	2.93544	3.34204	3.79994	10.1329938787832	6.30704	5.10092	4.02722	2.80348	4.02746	1.98022	38.3954335481643	3.24725	2.75326	3.56918	2.62302	3.27329	3.41011	11.9191108485377
Fig 2	F	ENSMUSG00000000276	Dgke	MGI:1889276	VP	Non_essential	chr11	Highly variable	Variable	Stable	4.71113	4.93389	4.9591	3.44722	3.55947	4.65129	15.7250207412777	3.78319	4.84258	4.37718	3.98149	3.55106	2.80568	18.0129507927939	3.52661	3.73651	4.20618	3.49414	2.92369	3.49602	11.6577109621754
Fig 2	F	ENSMUSG00000000296	Tpd52l1	MGI:1298386	-	Non_essential	chr10	Highly variable	Stable	Stable	8.90301	9.61612	9.82413	7.12807	7.00246	7.89602	14.6713637262255	9.13369	7.66894	7.85781	9.71796	8.3998	10.6753	13.0195903974006	8.37692	7.42557	8.86826	12.0255	10.9993	10.2895	17.9530316890315
Fig 2	F	ENSMUSG00000000305	Cdh4	MGI:99218	VP	Non_essential	chr2	Stable	Stable	Variable	6.36393	5.61547	5.3626	5.75997	6.00141	6.19948	6.37283152316786	4.82371	6.37571	5.10187	5.32713	6.84191	5.49449	13.8156652473101	4.9062	5.16591	6.69861	4.73887	3.75261	4.03514	21.2721064251242
Fig 2	F	ENSMUSG00000000326	Comt	MGI:88470	VP	Non_essential	chr16	Variable	Very Stable	Variable	9.28417	8.85425	10.1294	9.3627	10.6069	11.326	9.3880242630067	11.0665	10.6665	12.6121	10.8703	12.6684	13.0944	9.08180664941808	11.1944	9.34062	9.86694	13.1529	15.7225	11.1594	20.070124703621
Fig 2	F	ENSMUSG00000000355	Mcts1	MGI:1916245	-	Non_essential	chrX	Very Stable	Very Stable	Very Stable	52.4844	55.9081	53.8693	51.3932	51.3257	53.0915	3.25323588763704	39.7387	50.6862	50.7784	49.9117	44.638	44.0967	9.69819219679161	49.4694	50.5976	51.4029	44.407	45.178	54.3532	7.73820058566955
Fig 2	F	ENSMUSG00000000374	Trappc10	MGI:1336209	VP	Non_essential	chr10	Very Stable	Very Stable	Very Stable	10.3513	10.4197	10.2925	10.1183	10.1398	11.1178	3.53412029678467	8.56376	11.1479	11.0659	11.6701	10.5495	10.9098	10.1914035686153	9.27757	10.0085	10.1383	9.56372	10.0887	8.87406	5.2941283232778
Fig 2	F	ENSMUSG00000000416	Cttnbp2	MGI:1353467	VP	Non_essential	chr6	Variable	Variable	Stable	7.92608	7.89342	8.86241	8.21257	7.87825	10.2155	10.8370861105622	6.58749	8.99928	10.1342	6.5735	7.34735	7.2541	18.4188758268851	6.49747	7.65775	9.25717	6.76122	7.85766	7.07414	13.2633074707438
Fig 2	F	ENSMUSG00000000439	Mkrn2	MGI:1914277	VP	Non_essential	chr6	Stable	Variable	Variable	17.7116	16.9529	16.5198	18.1029	15.8455	15.9667	5.45285329111149	16.7595	15.8235	16.3586	17.8771	18.5881	26.5821	21.4750699898618	18.2911	17.615	17.8419	26.3812	25.7475	19.0038	19.6979004136993
Fig 2	F	ENSMUSG00000000708	Kat2b	MGI:1343094	VP	Non_essential	chr17	Variable	Very Stable	Very Stable	4.59969	5.26281	4.35018	4.40601	3.82579	4.97555	11.0471426676527	4.34806	5.88033	5.53153	4.65817	5.07912	5.05991	10.9589186443348	4.30289	4.73714	5.23608	4.70259	3.85955	4.408	10.2652143655902
Fig 2	F	ENSMUSG00000000711	Rab5b	MGI:105938	VP	Non_essential	chr10	Very Stable	Very Stable	Stable	33.7558	35.0495	34.3705	34.9138	34.4772	37.3422	3.54997376798133	35.5283	38.8601	37.7038	37.3562	38.144	37.9015	2.99511938212652	36.9072	35.9269	37.1746	31.56	26.8074	35.0893	11.8741747938964
Fig 2	F	ENSMUSG00000000753	Serpinf1	MGI:108080	-	Non_essential	chr11	Highly variable	Stable	Variable	18.8719	18.3129	27.3661	18.2237	17.6539	22.189	18.3985417461151	32.182	26.5726	24.7467	24.3772	23.7274	23.8198	12.5223242943381	20.766	21.6718	19.6031	29.9758	27.5602	18.0653	20.6385564406532
Fig 2	F	ENSMUSG00000000827	Tpd52l2	MGI:1913564	-	Non_essential	chr2	Variable	Very Stable	Very Stable	32.211	30.636	32.8968	35.466	38.239	34.4924	7.90461349739001	41.1228	31.0093	33.7111	32.9801	31.7753	35.3331	10.6580628472416	35.634	29.4599	31.4431	32.0266	32.7746	35.9163	7.61106980454897
Fig 2	F	ENSMUSG00000000881	Dlg3	MGI:1888986	-	Non_essential	chrX	Variable	Very Stable	Very Stable	18.1504	19.5631	19.969	18.5248	21.0667	15.6201	9.99815523496919	16.9226	16.629	16.963	20.1216	19.4602	21.4492	10.9050813665932	22.9488	18.0505	19.2682	21.8512	20.6421	21.3079	8.60291932867648
Fig 2	F	ENSMUSG00000000901	Mmp11	MGI:97008	VP	Non_essential	chr10	Stable	Stable	Variable	16.8586	15.9342	18.9773	15.9864	17.0454	16.9919	6.50400871943071	18.6925	17.0654	15.1663	16.7466	21.9882	15.2255	14.6830383579397	16.5137	15.4284	17.9687	23.8311	24.6104	16.1644	21.322960468378
Fig 2	F	ENSMUSG00000000915	Hip1r	MGI:1352504	VP	Non_essential	chr5	Stable	Stable	Variable	3.4008	3.54608	3.32745	3.61272	3.95021	3.67479	6.16119309317175	2.82001	3.36364	3.9397	3.59431	4.13089	2.76147	16.4750225423042	2.76198	2.89321	3.17721	3.94848	5.11811	2.85622	26.6238220832049
Fig 2	F	ENSMUSG00000000916	Nsun5	MGI:2140844	-	Non_essential	chr5	Variable	Highly variable	Highly variable	7.73412	6.25195	7.28569	6.67934	7.06092	6.17693	8.87146517818192	6.74566	6.15182	6.50319	6.03982	8.56198	12.4648	32.1154944563404	6.91643	7.06276	6.77385	14.8148	16.5712	7.65419	44.9660865868353
Fig 2	F	ENSMUSG00000000938	Hoxa10	MGI:96171	VP	Non_essential	chr6	Highly variable	Variable	Highly variable	17.6497	18.7284	24.3414	19.0727	21.1597	15.7921	15.2689538616429	24.6256	15.6767	16.531	15.2898	14.4034	18.8617	21.5049710366044	20.7297	18.8953	19.7163	19.1241	37.9179	15.2381	36.6850677587306
Fig 2	F	ENSMUSG00000000958	Slc7a7	MGI:1337120	SV	Non_essential	chr14	Highly variable	Variable	Stable	2.39359	2.41296	2.42469	1.86157	1.54566	2.45114	17.5989845930966	2.98917	3.16811	2.52507	2.96141	2.42121	1.7883	19.2281648187856	2.0059	2.21891	2.52592	1.89608	2.79198	2.13305	14.9071081525113
Fig 2	F	ENSMUSG00000001025	S100a6	MGI:1339467	SV	Non_essential	chr3	Highly variable	Highly variable	Highly variable	1.6338	3.98929	2.0534	2.39164	3.67051	4.72976	39.8330048457692	3.16483	3.09513	2.39294	2.10589	4.9953	2.40357	34.7730863594472	1.8235	1.89145	2.34918	3.9301	10.5125	1.67114	93.0877508603361
Fig 2	F	ENSMUSG00000001053	N4bp3	MGI:2442218	VN	Non_essential	chr11	Highly variable	Variable	Stable	3.44856	3.08657	3.77657	3.16471	4.54793	4.19674	15.7332009073953	4.47089	2.82553	3.84233	3.43732	5.29089	3.5182	22.3029845389326	2.97971	3.00285	3.46723	3.71755	4.09649	3.05594	13.4805284847731
Fig 2	F	ENSMUSG00000001054	Rmnd5b	MGI:1913339	VP	Non_essential	chr11	Variable	Stable	Stable	9.37909	8.61047	8.20208	7.8655	9.09961	9.56209	7.67109595148653	8.0338	7.86891	9.21457	9.52718	11.0866	7.34674	15.5673276762255	7.60037	9.27827	8.94852	11.2364	9.61853	8.09113	13.9852193956225
Fig 2	F	ENSMUSG00000001062	Vps9d1	MGI:1914143	VP	Non_essential	chr8	Stable	Highly variable	Highly variable	11.0346	9.36126	10.2878	9.63833	9.03757	9.34714	7.6012759511069	8.59787	9.96898	9.88848	8.90007	11.5839	16.8525	27.9794968181113	8.754	8.89064	10.3672	20.5259	18.8387	10.6865	40.3689233740535
Fig 2	F	ENSMUSG00000001082	Mfsd10	MGI:1915544	VP	Non_essential	chr5	Variable	Highly variable	Highly variable	11.7901	9.48874	11.7989	9.22062	10.9997	10.7332	10.381931413686	12.2043	9.53121	10.782	10.0344	13.2885	24.1187	41.0246682348536	8.80496	9.97772	11.1197	33.2893	35.0393	12.639	66.1789168486198
Fig 2	F	ENSMUSG00000001211	Agpat3	MGI:1336186	SV	Non_essential	chr10	Variable	Stable	Stable	8.46998	8.01515	8.48128	8.82641	8.68058	9.98418	7.62856335660836	8.45966	9.07987	7.90728	7.97373	10.7232	7.42612	13.7740606003416	7.84215	7.71267	9.38373	9.34607	9.65925	7.26265	12.1963633471465
Fig 2	F	ENSMUSG00000001270	Ckb	MGI:88407	VP	Non_essential	chr12	Highly variable	Highly variable	Very Stable	93.9282	86.0647	69.5934	82.0445	90.9276	66.6385	13.735692865556	35.7119	67.499	53.2088	87.0006	92.5561	92.4475	32.8665504962151	90.309	97.9325	86.3027	85.2362	74.9216	84.4361	8.72831148996124
Fig 2	F	ENSMUSG00000001313	Rnd2	MGI:1338755	-	Non_essential	chr11	Variable	Highly variable	Variable	22.7366	20.2481	16.8224	18.3375	19.798	18.6577	10.3755977758382	8.7114	19.0869	14.0469	22.5346	19.9969	10.8614	34.6731130690488	20.0361	21.6688	19.5218	16.9481	10.9842	22.6683	22.7130598100372
Fig 2	F	ENSMUSG00000001366	Fbxo9	MGI:1918788	VP	Non_essential	chr9	Variable	Very Stable	Highly variable	12.7589	13.0545	15.0625	12.4572	14.429	15.1705	8.74634624663259	16.0096	13.9709	17.0996	14.0387	14.5229	15.0107	8.14268329120458	10.2584	13.0599	15.6574	18.8815	22.9423	13.3774	29.1330660211899
Fig 2	F	ENSMUSG00000001424	Snd1	MGI:1929266	SV	Non_essential	chr6	Very Stable	Very Stable	Very Stable	34.16	34.7329	36.2044	33.1085	36.7032	33.9	3.99805373082863	38.3838	33.2111	35.0562	33.9199	40.3179	34.8343	7.73482225565932	35.0353	32.1324	32.7653	36.2353	34.8571	28.6543	8.20492683885877
Fig 2	F	ENSMUSG00000001435	Col18a1	MGI:88451	VP	Non_essential	chr10	Variable	Variable	Highly variable	21.2588	21.7229	23.0337	19.032	21.8336	18.2187	8.81609148232779	24.8726	18.3946	18.2713	23.0035	28.102	26.8732	18.0135786562344	22.2248	21.1332	20.1142	31.9369	43.6712	19.8883	36.0437361476145
Fig 2	F	ENSMUSG00000001473	Tubb6	MGI:1915201	VN	Non_essential	chr18	Highly variable	Highly variable	Variable	19.6089	19.569	19.9731	17.7508	18.1136	29.0653	20.3279135579947	26.2334	22.6289	26.1501	18.7059	31.1149	8.99296	34.6183289146468	15.0623	16.9593	24.8922	16.2922	14.9291	16.232	21.5854065998165
Fig 2	F	ENSMUSG00000001542	Ell2	MGI:2183438	VP	Non_essential	chr13	Variable	Variable	Stable	3.98319	3.61204	4.51848	4.0891	4.63662	4.81596	10.6758760013028	9.77726	6.46025	8.6064	6.82389	6.31664	6.06715	20.4321723973705	3.22185	4.24292	3.689	3.6974	5.01827	4.90775	17.5060008737767
Fig 2	F	ENSMUSG00000001666	Ddt	MGI:1298381	-	Non_essential	chr10	Variable	Highly variable	Highly variable	13.3045	14.7153	14.0537	10.689	15.1078	13.0519	11.7272295640919	14.5436	11.6714	13.6478	13.0981	24.5358	23.3143	33.3842073250573	14.0145	16.5185	14.792	28.7846	25.8684	18.023	31.3375255463284
Fig 2	F	ENSMUSG00000001786	Fbxo7	MGI:1917004	VP	Non_essential	chr10	Highly variable	Stable	Stable	5.4638	5.70409	5.46594	5.02909	6.29834	7.07131	12.5475875576683	5.95676	4.94863	6.43654	5.31606	5.35339	4.56372	12.4695544243538	5.84716	4.37592	5.94646	4.47696	5.25114	5.22754	12.7297249666102
Fig 2	F	ENSMUSG00000001864	Aif1l	MGI:1919598	VP	Non_essential	chr2	Stable	Variable	Variable	16.2969	15.4843	17.1018	15.761	16.3863	14.2194	6.2048630834423	15.7122	14.0345	12.1929	17.9591	16.672	9.22116	22.4046596807266	15.5777	18.3454	16.1989	10.8727	11.9387	20.3039	23.3365300385281
Fig 2	F	ENSMUSG00000001870	Ltbp1	MGI:109151	SV	Non_essential	chr17	Variable	Variable	Variable	17.2247	18.9691	19.5287	21.3213	17.3577	22.0074	10.2035368902021	25.3216	18.7712	26.7691	16.4975	21.29	18.711	19.1030288154251	16.9993	15.4749	19.331	24.0073	23.2236	12.3111	24.4594760601673
Fig 2	F	ENSMUSG00000001909	Trmt1	MGI:1289155	SV	Non_essential	chr8	Very Stable	Highly variable	Highly variable	18.9386	20.9486	19.6268	19.1252	18.8136	18.944	4.18130457563058	20.8994	18.969	22.193	20.6764	22.7386	43.7217	37.5216827827205	22.7793	20.7351	23.2557	55.8447	60.8229	20.7851	55.5670611028166
Fig 2	F	ENSMUSG00000001910	Nacc1	MGI:1914080	VP	Non_essential	chr8	Stable	Stable	Very Stable	23.4802	20.8078	23.4209	21.6475	23.4916	19.6771	7.3924605307626	23.5871	21.3447	20.3771	23.9554	26.7234	16.158	16.4764017710769	21.5563	24.332	22.8075	18.7784	18.7501	21.7487	10.3971325836384
Fig 2	F	ENSMUSG00000001998	Ap4e1	MGI:1336993	-	Non_essential	chr2	Very Stable	Very Stable	Very Stable	7.73153	7.22869	7.66	7.22632	7.13433	7.83958	4.11029211176218	7.58295	8.08167	8.49582	7.41348	7.22573	8.27697	6.51012990353262	7.13441	7.0793	6.54051	6.18667	7.31441	7.73365	7.91505504247271
Fig 2	F	ENSMUSG00000002007	Srpk3	MGI:1891338	-	Non_essential	chrX	Highly variable	Highly variable	Highly variable	2.52637	2.71978	2.69102	1.9744	2.86259	3.95196	23.2744627135432	3.90191	2.80676	3.03679	2.60797	4.88394	0.803273	45.5538245999646	1.33956	2.15886	2.56957	0.334234	0.545952	1.40709	62.7053188210329
Fig 2	F	ENSMUSG00000002012	Pnck	MGI:1347357	-	Non_essential	chrX	Highly variable	Highly variable	Highly variable	6.47556	5.99786	6.0186	6.22522	7.31498	8.99223	16.9961239221937	3.16487	5.98607	7.33096	4.76801	6.35164	8.36526	30.8011494131568	7.02923	5.10333	7.9335	11.3272	8.72958	5.52579	30.0534475421146
Fig 2	F	ENSMUSG00000002058	Unc119	MGI:1328357	VP	Non_essential	chr11	Stable	Very Stable	Stable	20.251	18.8407	20.7733	19.5594	18.7741	17.9646	5.36343014290959	20.1414	18.3559	20.3805	20.8779	24.2639	23.0481	10.0798990785435	19.6121	21.9403	20.753	27.1837	24.7907	22.6418	12.1272221594619
Fig 2	F	ENSMUSG00000002083	Bbc3	MGI:2181667	VP	Non_essential	chr7	Highly variable	Highly variable	Highly variable	1.53751	0.912244	1.50738	1.2121	1.60743	1.59107	19.8455986159206	1.05875	1.61991	1.69353	1.7228	2.7283	3.14847	39.1462785522875	1.21981	1.3175	2.03764	2.47935	2.29047	1.39755	30.4839465075017
Fig 2	F	ENSMUSG00000002107	Celf2	MGI:1338822	SV	Non_essential	chr2	Highly variable	Variable	Variable	26.022	28.5832	20.4191	25.3373	24.7265	31.2022	14.0456066329389	19.4303	24.9488	29.6277	20.8251	24.9883	18.9271	17.8975716395473	20.328	21.9452	27.0233	15.5285	13.0281	24.4448	26.0247835345178
Fig 2	F	ENSMUSG00000002205	Vrk3	MGI:2182465	VP	Non_essential	chr7	Stable	Very Stable	Very Stable	11.2462	9.76576	11.0386	10.0065	10.5456	9.52136	6.7763334441057	10.2916	9.89313	10.6928	11.2861	12.5018	12.9349	10.8527498037389	11.8625	10.9791	9.91948	12.043	12.0904	11.5538	7.33008457433404
Fig 2	F	ENSMUSG00000002249	Tead3	MGI:109241	VP	Non_essential	chr17	Stable	Highly variable	Highly variable	14.0281	14.4164	15.6099	13.4571	13.0859	13.9319	6.23186940951609	15.1417	12.0732	11.4517	14.4385	16.7612	23.5185	28.042633534764	14.1684	12.8927	14.1433	30.4198	31.8519	13.8019	46.0468895863403
Fig 2	F	ENSMUSG00000002257	Def6	MGI:1346328	VP	Non_essential	chr17	Highly variable	Variable	Variable	1.77201	1.13648	1.37017	1.0716	1.01403	1.99535	29.0609791998758	2.17957	1.58666	1.54539	1.62126	1.71526	1.15522	20.1830903701296	1.32307	0.934936	1.48833	0.83616	0.903794	1.11806	23.5592178070688
Fig 2	F	ENSMUSG00000002289	Angptl4	MGI:1888999	VP	Non_essential	chr17	Highly variable	Highly variable	Stable	4.27556	4.14357	5.12216	3.56605	4.21236	5.03402	13.411672750873	3.7326	2.79684	3.83001	3.62985	2.87141	1.60544	27.5271008052288	3.88708	3.85053	3.77907	3.64143	2.90298	4.44867	13.3120635482079
Fig 2	F	ENSMUSG00000002324	Rec8	MGI:1929645	VP	Non_essential	chr14	Variable	Highly variable	Highly variable	6.95284	6.71473	7.05667	6.81505	5.62911	5.40469	11.1910996249498	2.12788	2.17706	0.187602	2.3382	6.83349	4.12535	76.5253632857354	6.02416	5.58188	5.48347	9.90778	10.8773	5.71688	33.7016782619831
Fig 2	F	ENSMUSG00000002329	Mdp1	MGI:1915131	VP	Non_essential	chr14	Very Stable	Very Stable	Stable	27.5164	24.5419	26.7788	25.5965	26.0128	26.6005	3.96040634943043	25.8754	26.8219	23.3205	26.5189	30.3125	22.872	10.4116729713918	26.1534	26.6202	25.3224	30.3338	34.6794	30.7452	12.3827544923395
Fig 2	F	ENSMUSG00000002345	Borcs8	MGI:1919618	-	Non_essential	chr8	Stable	Stable	Stable	16.3576	17.9719	17.3586	16.7759	15.7377	15.2223	6.14457	17.6132	15.2268	17.031	18.1562	21.6783	20.9872	13.2880171032125	16.7849	16.4729	17.962	22.7362	18.9383	19.0267	12.1336195968432
Fig 2	F	ENSMUSG00000002393	Nr2f6	MGI:1352453	VP	Non_essential	chr8	Highly variable	Highly variable	Variable	5.56619	2.80206	4.32556	3.82892	4.25132	3.9461	21.7171442891655	3.99708	4.27195	3.00439	3.73977	11.7875	2.91478	68.4796680009109	4.11242	4.74269	4.36914	6.50821	7.66385	4.9239	25.8987607772081
Fig 2	F	ENSMUSG00000002458	Rgs19	MGI:1915153	VP	Non_essential	chr2	Stable	Stable	Stable	13.1477	13.4686	13.2148	11.9919	11.7612	12.989	5.53969600589058	13.6772	12.1714	13.3198	13.6518	15.8698	10.654	13.1459761703333	10.9978	14.854	15.3269	13.9699	15.4131	13.1928	12.0480101337063
Fig 2	F	ENSMUSG00000002459	Rgs20	MGI:1929866	-	Non_essential	chr1	Highly variable	Variable	Variable	2.28178	2.97345	1.67881	2.39391	1.3876	2.39442	25.9750511604148	0.976947	1.84458	1.8335	1.54498	1.75614	1.16095	24.3380382930311	2.16419	1.82683	1.96454	1.52831	0.990239	1.83533	24.0115584729573
Fig 2	F	ENSMUSG00000002486	Tchp	MGI:1925082	VP	Non_essential	chr5	Variable	Very Stable	Variable	10.8065	11.315	10.6566	11.8856	11.646	8.94238	9.72841798457293	11.4071	10.3636	9.76258	11.9704	11.7429	11.9359	8.22269319729924	11.0319	12.1094	10.5977	17.7018	19.4781	11.5366	27.8693560958559
Fig 2	F	ENSMUSG00000002489	Tiam1	MGI:103306	VP	Non_essential	chr16	Highly variable	Stable	Stable	9.35153	8.72326	10.2537	11.744	11.7999	8.82764	13.7598559696664	10.106	8.36432	8.7519	10.9442	8.75363	12.5517	16.3638878150142	9.87687	9.09212	12.3924	9.47197	8.7892	10.1475	12.9497986925413
Fig 2	F	ENSMUSG00000002504	Nherf2	MGI:1890662	-	Non_essential	chr17	Variable	Variable	Very Stable	9.31327	10.2784	11.0588	8.72604	9.28325	10.3329	8.80642785430925	8.71181	9.45849	8.52263	11.6565	13.1086	9.04072	18.5123634638706	9.39022	10.2077	11.6149	10.0606	10.8769	11.6571	8.54135927374173
Fig 2	F	ENSMUSG00000002550	Uck1	MGI:98904	-	Non_essential	chr2	Stable	Variable	Variable	15.676	16.1344	15.2669	14.6999	16.1074	13.886	5.73704382346744	14.6889	16.5318	14.395	14.9148	19.7263	22.2224	18.7652638933016	14.7797	14.1395	15.117	22.9666	20.6255	15.2413	21.5680975694241
Fig 2	F	ENSMUSG00000002578	Ikzf4	MGI:1343139	VP	Non_essential	chr10	Highly variable	Highly variable	Variable	3.65746	5.12503	3.59321	3.58266	3.86913	4.19866	14.8966172524334	3.14927	3.87525	3.69784	3.56057	6.03226	3.62196	25.7970749181926	3.92871	3.4916	4.2126	3.95024	2.08843	3.47093	21.5543376702674
Fig 2	F	ENSMUSG00000002660	Clpp	MGI:1858213	VP	Non_essential	chr17	Stable	Variable	Variable	18.4561	20.1988	17.1688	18.2096	17.3037	18.9722	6.11455867044485	18.1034	16.9672	15.9551	16.6243	25.1953	15.7494	19.7563951906279	17.3896	19.6533	16.3847	25.9904	28.4558	19.7218	22.8296065620473
Fig 2	F	ENSMUSG00000002668	Dennd1c	MGI:1918035	VP	Non_essential	chr17	Highly variable	Highly variable	Variable	1.76891	2.54896	2.1094	1.96232	1.54119	2.24624	17.5465416554328	1.30311	2.02748	2.29991	2.49716	2.00318	3.12089	27.3076112093042	3.02685	3.40773	2.17591	2.4625	2.29508	2.29841	18.8913874332499
Fig 2	F	ENSMUSG00000002732	Fkbp7	MGI:1336879	-	Non_essential	chr2	Variable	Variable	Very Stable	16.578	15.653	18.6413	18.2396	17.7535	21.0379	10.3392799300315	24.7061	17.3543	21.6395	17.301	19.3912	15.4329	17.5584492500879	16.1015	14.1896	15.9666	18.0212	16.0373	15.7632	7.61292220981415
Fig 2	F	ENSMUSG00000002733	Plekha3	MGI:1932515	VP	Non_essential	chr2	Very Stable	Very Stable	Very Stable	10.6756	10.994	11.8891	11.2269	10.9872	10.8176	3.87035374700217	10.3537	11.2371	10.0228	11.6428	11.1914	8.97978	9.32324580083111	10.3032	11.8698	12.409	10.1962	10.79	11.1961	7.89456337926961
Fig 2	F	ENSMUSG00000002804	Nudt14	MGI:1913424	VP	Non_essential	chr12	Stable	Stable	Highly variable	6.3045	5.80431	5.78947	6.04185	5.6585	6.89381	7.54241932500942	5.49874	6.34871	4.94156	6.61312	6.59323	7.08183	12.9418556919573	6.27421	5.78364	6.44297	8.8884	12.0433	7.18967	30.3416916434398
Fig 2	F	ENSMUSG00000002808	Epdr1	MGI:2145369	VP	Non_essential	chr13	Variable	Stable	Stable	4.72265	4.87554	4.72924	4.89204	5.3522	6.22132	11.322254298943	4.09343	3.88947	5.36503	4.92329	4.45463	4.27794	12.2381365706077	4.64584	4.47232	6.38438	5.19325	5.15413	4.66417	13.7647421925304
Fig 2	F	ENSMUSG00000002820	Atg4d	MGI:2444308	VN	Non_essential	chr9	Very Stable	Very Stable	Variable	6.76786	6.3751	6.93942	6.6584	6.74189	6.35121	3.50209545734207	6.66563	6.65158	7.30519	6.31996	7.07171	8.43113	10.5953941595134	6.46689	6.20664	6.20508	9.74535	10.8593	7.16373	25.9840707190395
Fig 2	F	ENSMUSG00000002908	Kcnn1	MGI:1933993	VN	Non_essential	chr8	Highly variable	Highly variable	Stable	3.34004	3.49397	3.25619	3.39395	2.45546	2.89749	12.5054363588886	1.75734	4.33876	3.08936	4.03473	4.56478	4.61417	29.9336112051325	4.99822	4.8038	4.57863	5.21086	3.0722	4.83356	16.7908470459331
Fig 2	F	ENSMUSG00000002910	Arrdc2	MGI:1918057	-	Non_essential	chr8	Highly variable	Variable	Variable	3.24375	2.08364	3.71304	2.59393	2.44595	2.98546	20.7055243627733	3.10143	4.07094	2.77582	3.22527	2.54474	3.74574	17.7854779691757	3.08762	2.45046	2.60252	3.782	4.48546	3.37484	23.0841066085993
Fig 2	F	ENSMUSG00000002957	Ap2a2	MGI:101920	-	Non_essential	chr7	Very Stable	Very Stable	Very Stable	24.5077	24.3863	24.9019	24.7546	24.5024	24.7935	0.823810010317217	23.7682	24.1237	25.3871	25.4353	29.2501	28.3461	8.62555281470168	24.5557	24.2523	24.5125	29.1152	26.7088	22.4883	9.1461019029133
Fig 2	F	ENSMUSG00000003037	Rab8a	MGI:96960	-	Non_essential	chr8	Very Stable	Very Stable	Stable	21.4031	22.0903	20.4608	21.8751	20.743	20.5661	3.30091317464613	21.96	20.5484	19.8527	23.2847	21.2312	17.2085	10.0222120985733	21.6317	21.0024	19.9497	16.7002	15.8169	19.383	12.2610098974316
Fig 2	F	ENSMUSG00000003038	Hmgn2	MGI:96136	-	Non_essential	chr4	Stable	Stable	Stable	705.85	704.469	691.3	630.115	700.739	596.25	6.95017697951208	661.427	586.74	653.885	637.255	621.4	437.028	14.0043536551308	617.611	698.671	675.043	488.023	494.104	640.004	15.0362038408646
Fig 2	F	ENSMUSG00000003070	Efna2	MGI:102707	VP	Non_essential	chr10	Variable	Very Stable	Stable	14.2704	13.599	13.2638	13.8283	14.4174	11.5391	7.74308348210519	12.0397	12.4588	12.5992	13.7413	15.0101	13.6925	8.29704972640276	13.6694	14.1663	14.2084	17.1192	14.2981	10.4854	15.111567700354
Fig 2	F	ENSMUSG00000003099	Ppp5c	MGI:102666	VP	Non_essential	chr7	Stable	Stable	Variable	30.2647	30.5666	30.2465	30.6167	26.6286	30.6554	5.29082641159214	29.2034	28.5429	27.3493	29.2768	36.3347	35.3535	12.3195148038997	30.0405	31.0528	30.278	44.9676	43.9066	28.9506	21.3725440519868
Fig 2	F	ENSMUSG00000003123	Lipe	MGI:96790	VP	Non_essential	chr7	Highly variable	Stable	Variable	2.59546	1.95419	2.1214	2.74221	2.18916	2.37214	12.8337991847435	2.104	2.59378	1.92544	2.18657	2.83682	2.71574	15.4761596331687	2.28676	2.77087	2.66249	3.3094	3.1641	1.87178	20.0905032905682
Fig 2	F	ENSMUSG00000003134	Tbc1d8	MGI:1927225	VP	Non_essential	chr1	Highly variable	Stable	Very Stable	3.06513	3.36071	3.45976	3.25718	3.25759	4.32371	12.9066442000648	3.80346	3.29889	3.32995	2.66265	2.95283	2.85998	13.022573338746	2.46028	2.41244	2.9282	2.45331	2.63224	2.25608	9.17998932195908
Fig 2	F	ENSMUSG00000003166	Dgcr2	MGI:892866	VN	Non_essential	chr16	Variable	Very Stable	Very Stable	29.8555	26.7584	28.7034	25.0073	27.2902	24.0353	8.12147890905275	26.3577	26.0871	25.9932	30.5676	31.2719	24.4634	10.0956983557153	24.625	25.8693	28.235	27.7594	25.6571	25.6009	5.31599660338525
Fig 2	F	ENSMUSG00000003228	Grk5	MGI:109161	VP	Non_essential	chr19	Variable	Very Stable	Very Stable	3.85738	3.60798	4.07683	3.62156	3.33388	3.3663	7.83884851964394	4.4282	5.02294	4.15496	4.24018	4.98523	4.26239	8.6088331712566	3.66418	3.7945	3.92119	3.56304	3.35551	3.59867	5.36316450362986
Fig 2	F	ENSMUSG00000003279	Dlgap1	MGI:1346065	-	Non_essential	chr17	Highly variable	Highly variable	Variable	1.10617	1.68459	1.76735	0.99285	1.14449	1.36749	23.8928714850114	0.681062	1.63738	1.17372	1.14052	1.19515	1.2604	25.8531521753123	1.06743	1.19203	1.44092	1.19361	0.64346	0.934561	25.1367197651467
Fig 2	F	ENSMUSG00000003316	Glg1	MGI:104967	SV	Non_essential	chr8	Very Stable	Very Stable	Stable	28.7226	28.7211	29.2834	27.4893	27.0223	26.4793	3.98528527143994	28.5089	29.9058	28.0913	29.511	30.5311	28.2828	3.3947069639951	29.5159	27.8702	27.6422	24.2047	20.4001	22.7653	13.8010037658789
Fig 2	F	ENSMUSG00000003345	Csnk1g2	MGI:1920014	VP	Non_essential	chr10	Very Stable	Stable	Very Stable	45.4381	45.747	42.9568	42.6974	44.37	42.6857	3.17787882068791	46.5025	42.1931	41.1741	48.1587	51.6471	37.6211	11.5406733588374	44.6132	46.978	43.879	47.7067	46.2044	36.4571	9.2615113579578
Fig 2	F	ENSMUSG00000003346	Abhd17a	MGI:106388	VP	Non_essential	chr10	Variable	Stable	Variable	10.5542	9.80213	10.0406	8.89342	12.1632	11.1887	10.9219696556643	10.1632	9.56104	10.4744	9.91688	13.8952	10.268	14.8439459698181	10.5301	9.94579	10.4868	15.3781	13.4018	10.2857	18.9029331372012
Fig 2	F	ENSMUSG00000003363	Pld3	MGI:1333782	VP	Non_essential	chr7	Very Stable	Variable	Stable	14.054	14.2735	14.5369	13.7755	13.0784	13.8513	3.59973	15.3982	14.2499	13.6379	12.1898	18.7405	18.7774	17.6082689284904	13.6934	14.2713	14.9193	20.7573	15.7166	13.0252	18.1057633244582
Fig 2	F	ENSMUSG00000003380	Rabac1	MGI:1201692	VP	Non_essential	chr7	Highly variable	Variable	Highly variable	13.284	12.4127	12.4825	8.6829	13.3251	12.7656	14.3614267706547	11.813	13.1026	14.6014	11.1564	16.133	19.0682	20.6527994778899	11.979	11.9303	14.8565	25.035	28.5362	13.8827	40.7253689821893
Fig 2	F	ENSMUSG00000003382	Etv3	MGI:1350926	VP	Non_essential	chr3	Stable	Stable	Variable	6.81909	6.66844	7.30616	7.00343	7.52927	6.535	5.47495022101598	7.72281	7.18676	6.69918	7.67065	8.14973	4.88723	16.6161145244267	6.38744	6.69943	8.11258	4.78641	5.15087	7.05663	19.3817695881486
Fig 2	F	ENSMUSG00000003452	Bicd1	MGI:1101760	VP	Non_essential	chr6	Stable	Variable	Highly variable	3.13132	2.93842	2.71069	3.15258	3.06128	2.96439	5.44402009552799	1.62798	3.3916	3.09746	2.81548	2.55039	2.55983	22.6679923430117	2.29529	2.73211	3.08995	1.91256	1.25442	3.1452	30.5697146501318
Fig 2	F	ENSMUSG00000003518	Dusp3	MGI:1919599	VP	Non_essential	chr11	Highly variable	Stable	Stable	3.93445	4.28001	4.1534	4.24436	4.13308	5.40304	12.0677043516262	5.6401	4.82491	4.37771	4.6569	5.54596	4.18041	12.3700723981608	4.92072	4.7792	5.43388	4.27373	3.76044	4.20714	13.1051280012018
Fig 2	F	ENSMUSG00000003526	Prodh	MGI:97770	VP	Non_essential	chr16	Highly variable	Highly variable	Stable	3.36104	2.8013	3.99572	3.83032	3.22101	2.91562	14.3234517235544	3.09958	2.47286	2.36781	3.7823	4.68992	4.13347	27.2690811177102	3.28656	2.86391	3.20666	3.97344	4.09012	3.90791	14.1049746338353
Fig 2	F	ENSMUSG00000003534	Ddr1	MGI:99216	SV	Non_essential	chr17	Stable	Highly variable	Stable	25.4262	22.3446	23.5445	22.87	24.4962	20.4924	7.44885066653127	15.239	22.8969	17.5062	24.0531	30.7361	35.4426	31.639974036457	23.9963	25.2081	23.7585	31.4649	23.2328	19.3359	16.1305732501283
Fig 2	F	ENSMUSG00000003617	Cp	MGI:88476	VP	Non_essential	chr3	Highly variable	Highly variable	Highly variable	1.50408	1.22588	1.67441	1.10028	0.912654	1.73654	24.3376751221196	1.85207	3.41737	1.93171	1.79454	1.77513	2.44229	29.2783653549525	1.87789	1.8164	2.5158	1.77431	0.8965	2.04936	28.9953660318478
Fig 2	F	ENSMUSG00000003644	Rps6ka1	MGI:104558	VP	Non_essential	chr4	Highly variable	Stable	Very Stable	9.47799	7.63647	9.71346	7.91286	8.89855	7.17764	12.2944216512774	9.67153	9.25934	7.60679	9.26374	10.7227	7.83429	12.9044533087296	7.86592	8.28876	8.36793	8.26958	9.23791	8.30718	5.39869670184472
Fig 2	F	ENSMUSG00000003809	Gcdh	MGI:104541	-	Non_essential	chr8	Stable	Stable	Variable	16.3958	15.6732	15.9734	18.3493	17.5414	15.814	6.50862949046915	19.665	17.9846	18.228	17.9312	18.2569	23.4225	11.1313467923598	18.9698	15.5986	16.177	26.7785	28.2595	20.5177	25.3937035692334
Fig 2	F	ENSMUSG00000003810	Mast2	MGI:894676	VP	Non_essential	chr4	Stable	Variable	Highly variable	21.4847	20.3904	20.0792	20.9671	23.3213	21.6211	5.41204879746377	17.0398	19.7384	21.3754	20.6362	22.3523	31.4523	22.2954	19.4022	19.84	21.3004	35.899	36.4029	18.6765	33.6032575562548
Fig 2	F	ENSMUSG00000003824	Syce2	MGI:1919096	-	Non_essential	chr8	Stable	Highly variable	Variable	13.3054	13.8404	13.2686	15.3495	13.2107	13.2929	6.09022677538558	17.612	13.6367	14.7527	14.769	14.2063	24.8648	25.5808877101619	17.7482	15.6163	14.3331	18.9506	23.32	15.1632	18.9411
Fig 2	F	ENSMUSG00000003847	Nfat5	MGI:1859333	SV	Non_essential	chr8	Very Stable	Very Stable	Variable	13.8894	14.2841	15.4453	14.3014	13.6136	14.1793	4.38836908657048	15.292	15.4169	14.3024	13.8192	14.3226	11.7638	9.35544357101691	13.9723	12.8071	16.008	9.4019	8.39212	13.4927	23.4434128707928
Fig 2	F	ENSMUSG00000003955	Fam162a	MGI:1917436	VP	Non_essential	chr16	Stable	Highly variable	Highly variable	36.7374	41.9229	40.8897	45.0231	41.1757	42.7296	6.58797792188128	48.4279	39.5325	47.8165	39.3704	48.35	178.357	81.7220313992201	95.5239	42.8979	43.1217	80.7357	96.0343	48.098	38.2163234589534
Fig 2	F	ENSMUSG00000003992	Ssbp2	MGI:1914220	VP	Non_essential	chr13	Variable	Variable	Stable	31.3797	34.0963	27.2125	29.8297	31.1531	34.1892	8.45783321358794	28.9299	25.3345	31.1894	35.9764	24.594	41.8143	21.1209572106236	25.1348	27.6968	29.3768	25.5486	23.2015	32.1173	11.8814770466861
Fig 2	F	ENSMUSG00000004018	Fancl	MGI:1914280	VP	Non_essential	chr11	Stable	Very Stable	Stable	8.31725	9.10762	9.60012	9.08688	9.03971	8.09627	6.3130335179572	8.74679	8.30642	9.07027	9.91218	8.47513	7.81148	8.27104336210806	14.612	11.4608	11.1242	9.29067	9.48502	11.8853	17.0994181121182
Fig 2	F	ENSMUSG00000004070	Hmox2	MGI:109373	VP	Non_essential	chr16	Stable	Very Stable	Very Stable	30.377	30.4373	32.8304	28.6063	28.8352	28.5616	5.52680183210295	29.9814	31.3341	28.4247	29.1845	35.0163	30.445	7.57313483657024	28.1446	32.0854	30.6488	28.99	25.4502	30.4448	7.9532959477021
Fig 2	F	ENSMUSG00000004085	Map3k20	MGI:2443258	-	Non_essential	chr2	Variable	Very Stable	Stable	4.45446	4.3039	4.8654	4.38657	4.75622	5.77381	11.4365194453234	6.38528	5.83917	7.14382	6.37057	6.35793	5.70997	8.05525038696417	4.45673	4.29762	5.04807	3.56195	3.70121	4.09817	12.8875674740266
Fig 2	F	ENSMUSG00000004113	Cacna1b	MGI:88296	VP	Non_essential	chr2	Variable	Highly variable	Variable	4.32666	4.4474	3.80315	3.78351	4.51358	4.81175	9.58230302620452	1.53576	4.5389	4.74341	3.68504	3.75042	4.34941	31.1244103984284	4.09416	3.6052	3.85251	4.23761	2.49054	2.73149	20.7576177182366
Fig 2	F	ENSMUSG00000004127	Trmt10a	MGI:1920421	VP	Non_essential	chr3	Stable	Very Stable	Stable	6.55616	6.98855	5.96555	6.34333	7.00563	6.36422	6.18648973996343	7.1657	5.90917	6.92209	7.04576	5.94229	5.70296	10.2834517580066	7.51227	7.02909	6.87865	5.7589	5.69389	7.57979	12.3407496890164
Fig 2	F	ENSMUSG00000004187	Kifc2	MGI:109187	-	Non_essential	chr15	Highly variable	Variable	Highly variable	3.2945	4.01531	3.76821	3.1111	3.35081	4.69962	15.8979998202132	2.77385	4.47854	3.65239	3.53223	4.12608	4.80208	18.7445891747812	4.15731	3.38089	4.46742	8.94324	9.00104	3.37216	48.304126480169
Fig 2	F	ENSMUSG00000004263	Atn1	MGI:104725	VP	Non_essential	chr6	Stable	Variable	Highly variable	16.6359	16.0756	16.5665	14.2261	17.2183	15.977	6.37687943238001	15.2628	14.599	15.6416	16.5915	19.8711	23.8662	20.241197344552	13.983	14.485	14.7159	24.4603	24.951	12.3348	32.331486541419
Fig 2	F	ENSMUSG00000004366	Sst	MGI:98326	VP	Non_essential	chr16	Variable	Highly variable	Highly variable	9.35735	8.2653	7.11569	7.28493	7.67873	7.94512	10.2171909151086	1.13782	10.801	7.86531	7.23854	7.47903	7.99602	44.9787359461565	6.70493	5.36763	9.11078	10.9846	11.1328	5.22128	33.2901017012611
Fig 2	F	ENSMUSG00000004415	Col26a1	MGI:2155345	-	Non_essential	chr5	Stable	Stable	Variable	51.7239	49.0285	56.7755	50.3796	50.4552	47.9601	6.04816702015413	62.6179	57.2601	51.3923	55.7025	71.6329	66.5997	12.3226156791443	49.9306	45.0043	53.6165	83.8072	71.9017	50.4758	25.7796643784501
[truncated: 2,284 more rows]

## Sheet: Fig 2G
figure	panel	gene_set	WT_stability_category	WT_stability_abbrev	BP_TC_stability_category	BP_TC_stability_abbrev	n_genes
Fig 2	G	Viability-essential	Very stable	VS	Very stable	VS	199
[truncated: 31 more rows]

## Sheet: Fig 2H
figure	panel	transition_status	gene_set	n_genes
[truncated: 6 more rows]
