# Supplementary material for: Engineered bipaternal mice reveal the consequences of life without a maternal genomic contribution
Source: PLoS Biol. 2026 Jun 25;24(6):e3003871. doi: 10.1371/journal.pbio.3003871 (PMC13298975; doi:10.1371/journal.pbio.3003871)
Supplement: S3 Data — (XLSX) [file pbio.3003871.s012.xlsx]

## Sheet: README
worksheet	figure_panel	data_type	raw_values	summary_values	error_or_statistic_calculation
Fig 3_RNAseq_summary	Fig 3	Summary values	Gene counts, imprinted gene enrichment, and mean absolute log2FC for each RNA-seq-defined gene class	Imprinted enrichment was observed fraction divided by background fraction; mean absolute log2FC was averaged within each class	Hypergeometric P values and adjusted P values are listed
Fig 3_methylation_dotstrip	Fig 3	Summary values	Median methylation difference for each gene class and comparison	Median delta mCG was calculated from gene-associated regions listed in Fig 3_methylation_medians	Median shown as solid line
Fig 3_methylation_medians	Fig 3	Raw gene-region values	Gene-associated methylation values and delta mCG for each region	Class-level medians were calculated from these region-level delta mCG values	Median shown; no mean error bar

## Sheet: Fig 3_RNAseq_summary
figure	panel	category	category_code	gene_count	imprinted_gene_count	imprinted_gene_fraction	imprint_enrichment	hypergeometric_p	hypergeometric_padj	mean_abs_log2FC_WT_TC_vs_WT	mean_abs_log2FC_BP_TC_vs_WT
Fig 3	A	Stable	A_stable	11320	55	0.00485866	0.846764	0.999999	0.999999	0.122675	0.159927
Fig 3	A	WT TC-shifted	B_WT_TC_shifted_baseline	33	3	0.0909091	15.8436	0.00087155	0.00224837	1.04634	0.921976
Fig 3	A	BP-amplified	C_BP_amplified	366	8	0.0218579	3.80939	0.00112418	0.00224837	0.50916	0.913776
Fig 3	A	BP-specific	D_BP_specific	132	2	0.0151515	2.6406	0.175234	0.233646	0.127062	0.783021

## Sheet: Fig 3_methylation_dotstrip
figure	panel	category	category_code	comparison	n_gene_regions	median_delta_mCG_percent
Fig 3	A	Stable	A_stable	WT ESC - ICM	11126	7.30352
Fig 3	A	Stable	A_stable	aESC - ICM	11123	0.887146
Fig 3	A	Stable	A_stable	BP - WT	11160	2.96837
Fig 3	A	WT TC-shifted	B_WT_TC_shifted_baseline	WT ESC - ICM	32	7.13256
Fig 3	A	WT TC-shifted	B_WT_TC_shifted_baseline	aESC - ICM	32	1.5282
Fig 3	A	WT TC-shifted	B_WT_TC_shifted_baseline	BP - WT	32	2.84216
Fig 3	A	BP-amplified	C_BP_amplified	WT ESC - ICM	354	7.40854
Fig 3	A	BP-amplified	C_BP_amplified	aESC - ICM	353	1.08305
Fig 3	A	BP-amplified	C_BP_amplified	BP - WT	355	2.56928
Fig 3	A	BP-specific	D_BP_specific	WT ESC - ICM	122	7.88424
Fig 3	A	BP-specific	D_BP_specific	aESC - ICM	122	1.53448
Fig 3	A	BP-specific	D_BP_specific	BP - WT	126	3.2323

## Sheet: Fig 3_methylation_medians
figure	panel	gene_id	gene_name	category_code	category	comparison	chr	start	end	ICM_mCG_percent	comparison_mCG_percent	delta_mCG_percent	n_valid_samples
Fig 3	A	ENSMUSG00000043644	0610009L18Rik	A_stable	Stable	WT ESC - ICM	chr11	120348677	120351190	2.92342	0.710015	-2.21341	NA
Fig 3	A	ENSMUSG00000058706	0610030E20Rik	A_stable	Stable	WT ESC - ICM	chr6	72347316	72353148	7.32697	14.2191	6.89214	NA
Fig 3	A	ENSMUSG00000097134	1110002J07Rik	A_stable	Stable	WT ESC - ICM	chr10	66912181	66920306	5.84946	7.22958	1.38012	NA
Fig 3	A	ENSMUSG00000071456	1110002L01Rik	A_stable	Stable	WT ESC - ICM	chr12	3403882	3426747	20.8553	24.9064	4.05109	NA
Fig 3	A	ENSMUSG00000030663	1110004F10Rik	A_stable	Stable	WT ESC - ICM	chr7	116081360	116105210	15.1223	25.6132	10.4909	NA
Fig 3	A	ENSMUSG00000098659	1110015O18Rik	A_stable	Stable	WT ESC - ICM	chr3	4798707	4814911	26.1061	19.0476	-7.05844	NA
Fig 3	A	ENSMUSG00000097616	1110019D14Rik	A_stable	Stable	WT ESC - ICM	chr6	13871568	13896421	30.1455	35.7345	5.58899	NA
Fig 3	A	ENSMUSG00000097047	1110020A21Rik	A_stable	Stable	WT ESC - ICM	chr17	84917181	84957710	20.1697	38.792	18.6223	NA
Fig 3	A	ENSMUSG00000046999	1110032F04Rik	A_stable	Stable	WT ESC - ICM	chr3	68869585	68872163	1.59525	4.39698	2.80174	NA
Fig 3	A	ENSMUSG00000092203	1110038B12Rik	A_stable	Stable	WT ESC - ICM	chr17	34950234	34952471	1.34151	0.285714	-1.0558	NA
Fig 3	A	ENSMUSG00000063236	1110038F14Rik	A_stable	Stable	WT ESC - ICM	chr15	76948505	76950979	4.24014	5.33708	1.09694	NA
Fig 3	A	ENSMUSG00000085457	1110046J04Rik	A_stable	Stable	WT ESC - ICM	chr13	33936031	33960181	29.3302	30.0867	0.756562	NA
Fig 3	A	ENSMUSG00000035171	1110059E24Rik	A_stable	Stable	WT ESC - ICM	chr19	21597312	21652791	20.2337	33.4315	13.1978	NA
Fig 3	A	ENSMUSG00000032551	1110059G10Rik	A_stable	Stable	WT ESC - ICM	chr9	122945088	122951000	6.86714	14.1447	7.27759	NA
Fig 3	A	ENSMUSG00000078570	1110065P20Rik	A_stable	Stable	WT ESC - ICM	chr4	124849490	124850686	1.77646	2.04678	0.270328	NA
Fig 3	A	ENSMUSG00000097290	1300002E11Rik	A_stable	Stable	WT ESC - ICM	chr16	21794346	21809040	27.4609	19.5073	-7.95356	NA
Fig 3	A	ENSMUSG00000096221	1500002C15Rik	A_stable	Stable	WT ESC - ICM	chr4	155732548	155734630	11.9664	21.5909	9.62452	NA
Fig 3	A	ENSMUSG00000098912	1500004A13Rik	A_stable	Stable	WT ESC - ICM	chr3	88805288	88832547	34.9044	32.2996	-2.60476	NA
Fig 3	A	ENSMUSG00000072694	1500011B03Rik	A_stable	Stable	WT ESC - ICM	chr5	114808195	114813976	15.5726	19.8291	4.25646	NA
Fig 3	A	ENSMUSG00000050088	1600012H06Rik	A_stable	Stable	WT ESC - ICM	chr17	14943183	14945939	8.79062	1.4881	-7.30252	NA
Fig 3	A	ENSMUSG00000054676	1600014C10Rik	A_stable	Stable	WT ESC - ICM	chr7	38183216	38197568	4.26596	20.525	16.2591	NA
Fig 3	A	ENSMUSG00000101225	1700008J07Rik	A_stable	Stable	WT ESC - ICM	chr7	127510437	127512869	0.366522	0.782998	0.416476	NA
Fig 3	A	ENSMUSG00000023873	1700010I14Rik	A_stable	Stable	WT ESC - ICM	chr17	8988319	9008319	41.2379	38.6773	-2.56058	NA
Fig 3	A	ENSMUSG00000032300	1700017B05Rik	A_stable	Stable	WT ESC - ICM	chr9	57253116	57262612	25.6191	17.0457	-8.57344	NA
Fig 3	A	ENSMUSG00000043629	1700019D03Rik	A_stable	Stable	WT ESC - ICM	chr1	52922323	52992657	36.9725	33.3465	-3.62598	NA
Fig 3	A	ENSMUSG00000107053	1700021F13Rik	A_stable	Stable	WT ESC - ICM	chr5	119805328	119807869	22.1029	27.4823	5.37941	NA
Fig 3	A	ENSMUSG00000032666	1700025G04Rik	A_stable	Stable	WT ESC - ICM	chr1	151884523	152092190	20.1212	43.4728	23.3516	NA
Fig 3	A	ENSMUSG00000120880	1700029K24Rik	A_stable	Stable	WT ESC - ICM	chr11	70654106	70655699	1.218	0.887574	-0.330426	NA
Fig 3	A	ENSMUSG00000031847	1700030J22Rik	A_stable	Stable	WT ESC - ICM	chr8	116969593	116978959	18.8059	17.1354	-1.67046	NA
Fig 3	A	ENSMUSG00000052794	1700030K09Rik	A_stable	Stable	WT ESC - ICM	chr8	72443879	72460541	22.0965	32.6759	10.5794	NA
Fig 3	A	ENSMUSG00000005983	1700037C18Rik	A_stable	Stable	WT ESC - ICM	chr16	3905797	3908689	13.4205	21.7708	8.35033	NA
Fig 3	A	ENSMUSG00000085637	1700048M11Rik	A_stable	Stable	WT ESC - ICM	chr16	92308715	92312466	25.0743	36.7068	11.6325	NA
Fig 3	A	ENSMUSG00000099681	1700052K11Rik	A_stable	Stable	WT ESC - ICM	chr11	105179019	105181433	3.93404	4.25532	0.321274	NA
Fig 3	A	ENSMUSG00000038323	1700066M21Rik	A_stable	Stable	WT ESC - ICM	chr1	57377619	57385423	17.6317	6.84327	-10.7885	NA
Fig 3	A	ENSMUSG00000120183	1700085D22Rik	A_stable	Stable	WT ESC - ICM	chr8	72548319	72557523	6.64289	4.34028	-2.30261	NA
Fig 3	A	ENSMUSG00000033029	1700088E04Rik	A_stable	Stable	WT ESC - ICM	chr15	79134654	79141251	9.5324	17.2748	7.74237	NA
Fig 3	A	ENSMUSG00000101856	1700096K18Rik	A_stable	Stable	WT ESC - ICM	chr5	25530017	25531466	1.54685	1.85185	0.305	NA
Fig 3	A	ENSMUSG00000032611	1700102P08Rik	A_stable	Stable	WT ESC - ICM	chr9	108392823	108398217	21.2734	24.9777	3.70432	NA
Fig 3	A	ENSMUSG00000097267	1700109K24Rik	A_stable	Stable	WT ESC - ICM	chr15	77084397	77096314	25.8586	56.8027	30.9441	NA
Fig 3	A	ENSMUSG00000096935	1700113A16Rik	A_stable	Stable	WT ESC - ICM	chr3	88171559	88177785	12.8159	18.4635	5.64755	NA
Fig 3	A	ENSMUSG00000100599	1700120C14Rik	A_stable	Stable	WT ESC - ICM	chr15	99251787	99262041	7.282	12.1184	4.83638	NA
Fig 3	A	ENSMUSG00000085614	1700123M08Rik	A_stable	Stable	WT ESC - ICM	chr4	11966573	11994295	19.0456	28.7087	9.66305	NA
Fig 3	A	ENSMUSG00000040822	1700123O20Rik	A_stable	Stable	WT ESC - ICM	chr14	54686215	54690741	6.07112	6.25947	0.188349	NA
Fig 3	A	ENSMUSG00000099354	1700124L16Rik	A_stable	Stable	WT ESC - ICM	chr6	83761758	83762508	22.2158	31.4815	9.26569	NA
Fig 3	A	ENSMUSG00000087595	1810012K08Rik	A_stable	Stable	WT ESC - ICM	chr2	26138500	26158436	9.41722	15.9157	6.49845	NA
Fig 3	A	ENSMUSG00000044145	1810024B03Rik	A_stable	Stable	WT ESC - ICM	chr2	127186354	127208280	18.1668	25.5556	7.38875	NA
Fig 3	A	ENSMUSG00000044148	1810030O07Rik	A_stable	Stable	WT ESC - ICM	chrX	12654878	12673668	28.991	28.6967	-0.294254	NA
Fig 3	A	ENSMUSG00000100680	1810044D09Rik	A_stable	Stable	WT ESC - ICM	chr6	91440986	91441755	0.621739	0	-0.621739	NA
Fig 3	A	ENSMUSG00000035372	1810055G02Rik	A_stable	Stable	WT ESC - ICM	chr19	3708342	3717882	21.0182	31.0128	9.99455	NA
Fig 3	A	ENSMUSG00000084925	1810062O18Rik	A_stable	Stable	WT ESC - ICM	chr14	20546292	20570680	18.9791	35.9182	16.9392	NA
Fig 3	A	ENSMUSG00000087165	2010001A14Rik	A_stable	Stable	WT ESC - ICM	chr11	57795498	57801467	3.73207	13.7571	10.025	NA
Fig 3	A	ENSMUSG00000120250	2010004M13Rik	A_stable	Stable	WT ESC - ICM	chr7	16048318	16049082	1.02675	1.81818	0.791432	NA
Fig 3	A	ENSMUSG00000097755	2010110K18Rik	A_stable	Stable	WT ESC - ICM	chr18	34753442	34758694	6.37786	31.7634	25.3855	NA
Fig 3	A	ENSMUSG00000063018	2010204K13Rik	A_stable	Stable	WT ESC - ICM	chrX	7411816	7422988	4.66983	18.9852	14.3154	NA
Fig 3	A	ENSMUSG00000100691	2010320M18Rik	A_stable	Stable	WT ESC - ICM	chr8	70776861	70777606	0.731356	0	-0.731356	NA
Fig 3	A	ENSMUSG00000029559	2210016L21Rik	A_stable	Stable	WT ESC - ICM	chr5	114942153	114948551	10.979	21.6469	10.6679	NA
Fig 3	A	ENSMUSG00000071252	2210408I21Rik	A_stable	Stable	WT ESC - ICM	chr13	77135539	77613784	40.2118	39.2115	-1.00029	NA
Fig 3	A	ENSMUSG00000032403	2300009A05Rik	A_stable	Stable	WT ESC - ICM	chr9	63394446	63399244	4.51458	5.06536	0.550776	NA
Fig 3	A	ENSMUSG00000079283	2310009B15Rik	A_stable	Stable	WT ESC - ICM	chr1	138851982	138856852	4.81473	12.1864	7.37165	NA
Fig 3	A	ENSMUSG00000097162	2310010J17Rik	A_stable	Stable	WT ESC - ICM	chr7	90124835	90129936	19.85	24.3035	4.45348	NA
Fig 3	A	ENSMUSG00000020133	2310011J03Rik	A_stable	Stable	WT ESC - ICM	chr10	80318253	80320537	12.1829	4.21147	-7.97143	NA
Fig 3	A	ENSMUSG00000085945	2310014F06Rik	A_stable	Stable	WT ESC - ICM	chr7	112602120	112680225	14.2505	27.0817	12.8312	NA
Fig 3	A	ENSMUSG00000097729	2310015A10Rik	A_stable	Stable	WT ESC - ICM	chr12	80120545	80132844	9.49416	18.5835	9.08932	NA
Fig 3	A	ENSMUSG00000049643	2310022A10Rik	A_stable	Stable	WT ESC - ICM	chr7	27553232	27582099	24.6189	28.7941	4.1752	NA
Fig 3	A	ENSMUSG00000031983	2310022B05Rik	A_stable	Stable	WT ESC - ICM	chr8	124635755	124663369	23.2292	30.6373	7.40802	NA
Fig 3	A	ENSMUSG00000032062	2310030G06Rik	A_stable	Stable	WT ESC - ICM	chr9	50739690	50746527	2.76813	8.22222	5.45409	NA
Fig 3	A	ENSMUSG00000020441	2310033P09Rik	A_stable	Stable	WT ESC - ICM	chr11	59208360	59210736	6.26369	7.493	1.22931	NA
Fig 3	A	ENSMUSG00000120507	2310047K21Rik	A_stable	Stable	WT ESC - ICM	chr2	104817023	104826764	14.7066	18.8937	4.18711	NA
Fig 3	A	ENSMUSG00000040177	2310057M21Rik	A_stable	Stable	WT ESC - ICM	chr7	131341610	131362841	26.1278	35.3075	9.17972	NA
Fig 3	A	ENSMUSG00000085379	2310058D17Rik	A_stable	Stable	WT ESC - ICM	chr11	58965747	58978716	11.4761	9.53184	-1.94423	NA
Fig 3	A	ENSMUSG00000045411	2410002F23Rik	A_stable	Stable	WT ESC - ICM	chr7	44246721	44252319	14.8133	13.2202	-1.59314	NA
Fig 3	A	ENSMUSG00000036873	2410004B18Rik	A_stable	Stable	WT ESC - ICM	chr3	145938013	145944829	3.09673	8.80734	5.71061	NA
Fig 3	A	ENSMUSG00000071632	2510002D24Rik	A_stable	Stable	WT ESC - ICM	chr16	18836577	18840160	16.007	13.3796	-2.62736	NA
Fig 3	A	ENSMUSG00000043391	2510009E07Rik	A_stable	Stable	WT ESC - ICM	chr16	21649044	21694665	14.6592	29.6728	15.0136	NA
Fig 3	A	ENSMUSG00000044496	2510039O18Rik	A_stable	Stable	WT ESC - ICM	chr4	147940894	147947314	9.87758	23.8714	13.9938	NA
Fig 3	A	ENSMUSG00000066175	2510046G10Rik	A_stable	Stable	WT ESC - ICM	chr7	126648540	126649601	0.517925	2.10728	1.58936	NA
Fig 3	A	ENSMUSG00000100303	2600014E21Rik	A_stable	Stable	WT ESC - ICM	chr2	75138842	75317820	17.2624	40.7381	23.4758	NA
Fig 3	A	ENSMUSG00000060301	2610008E11Rik	A_stable	Stable	WT ESC - ICM	chr10	79064373	79097600	35.3352	40.8788	5.54359	NA
Fig 3	A	ENSMUSG00000091474	2610021A01Rik	A_stable	Stable	WT ESC - ICM	chr7	41599229	41628533	38.334	33.5098	-4.8242	NA
Fig 3	A	ENSMUSG00000087259	2610035D17Rik	A_stable	Stable	WT ESC - ICM	chr11	113043905	113201838	36.411	38.7553	2.34432	NA
Fig 3	A	ENSMUSG00000097536	2610037D02Rik	A_stable	Stable	WT ESC - ICM	chr15	96190473	96197974	30.075	46.3232	16.2482	NA
Fig 3	A	ENSMUSG00000100164	2610306M01Rik	A_stable	Stable	WT ESC - ICM	chr6	86848406	86849440	1.39525	0	-1.39525	NA
Fig 3	A	ENSMUSG00000049916	2610318N02Rik	A_stable	Stable	WT ESC - ICM	chr16	17113397	17125167	12.339	11.8827	-0.456277	NA
Fig 3	A	ENSMUSG00000086328	2700033N17Rik	A_stable	Stable	WT ESC - ICM	chr2	116066188	116069717	2.23432	7.83784	5.60352	NA
Fig 3	A	ENSMUSG00000034601	2700049A03Rik	A_stable	Stable	WT ESC - ICM	chr12	71136847	71243303	30.8798	37.4038	6.52394	NA
Fig 3	A	ENSMUSG00000117042	2700054A10Rik	A_stable	Stable	WT ESC - ICM	chr17	13487020	13554094	34.983	40.5541	5.57107	NA
Fig 3	A	ENSMUSG00000024273	2700062C07Rik	A_stable	Stable	WT ESC - ICM	chr18	24470870	24477767	9.86118	25.8025	15.9413	NA
Fig 3	A	ENSMUSG00000086224	2700069I18Rik	A_stable	Stable	WT ESC - ICM	chr3	5177823	5220823	8.29505	15.1983	6.90324	NA
Fig 3	A	ENSMUSG00000120224	2810001A02Rik	A_stable	Stable	WT ESC - ICM	chr15	86213735	86214389	0.756522	0	-0.756522	NA
Fig 3	A	ENSMUSG00000087497	2810001G20Rik	A_stable	Stable	WT ESC - ICM	chr11	64079483	64083259	12.0805	7.14286	-4.93763	NA
Fig 3	A	ENSMUSG00000045464	2810002D19Rik	A_stable	Stable	WT ESC - ICM	chr2	94406706	94411682	11.1333	8.33333	-2.8	NA
Fig 3	A	ENSMUSG00000099881	2810013P06Rik	A_stable	Stable	WT ESC - ICM	chr8	123042574	123044602	4.95221	5.81395	0.861748	NA
Fig 3	A	ENSMUSG00000020491	2810021J22Rik	A_stable	Stable	WT ESC - ICM	chr11	58867215	58883288	18.193	37.299	19.106	NA
Fig 3	A	ENSMUSG00000037735	2810032G03Rik	A_stable	Stable	WT ESC - ICM	chr12	5375719	5416132	16.3066	28.7307	12.4242	NA
Fig 3	A	ENSMUSG00000099966	2810402E24Rik	A_stable	Stable	WT ESC - ICM	chr14	20640876	20644048	4.84654	7.33831	2.49177	NA
Fig 3	A	ENSMUSG00000086629	2810403D21Rik	A_stable	Stable	WT ESC - ICM	chrX	108834477	108886896	22.3182	27.6735	5.35527	NA
Fig 3	A	ENSMUSG00000101493	2810405F17Rik	A_stable	Stable	WT ESC - ICM	chr4	137387258	137388728	0.606567	0	-0.606567	NA
Fig 3	A	ENSMUSG00000087213	2810408I11Rik	A_stable	Stable	WT ESC - ICM	chr1	64679868	64690659	19.6359	21.3864	1.75048	NA
Fig 3	A	ENSMUSG00000097709	2810429I04Rik	A_stable	Stable	WT ESC - ICM	chr13	3478231	3501393	27.7171	40.0856	12.3685	NA
Fig 3	A	ENSMUSG00000090260	2810442N19Rik	A_stable	Stable	WT ESC - ICM	chr1	162004968	162016485	39.0749	52.9224	13.8475	NA
Fig 3	A	ENSMUSG00000120362	2810449D17Rik	A_stable	Stable	WT ESC - ICM	chr19	33391800	33420525	28.4497	33.9686	5.51892	NA
Fig 3	A	ENSMUSG00000100876	2810454H06Rik	A_stable	Stable	WT ESC - ICM	chr6	134897960	134900785	2.73275	6.5942	3.86145	NA
Fig 3	A	ENSMUSG00000085030	2810455O05Rik	A_stable	Stable	WT ESC - ICM	chr8	123838552	123840785	28.2608	35.2825	7.0217	NA
Fig 3	A	ENSMUSG00000051339	2900026A02Rik	A_stable	Stable	WT ESC - ICM	chr5	113086322	113221236	26.8278	28.8247	1.99694	NA
Fig 3	A	ENSMUSG00000043993	2900052L18Rik	A_stable	Stable	WT ESC - ICM	chr11	120225528	120231617	3.89922	8.51648	4.61726	NA
Fig 3	A	ENSMUSG00000113621	2900060N12Rik	A_stable	Stable	WT ESC - ICM	chr12	24795857	24831317	11.3779	34.6294	23.2515	NA
Fig 3	A	ENSMUSG00000097277	2900076A07Rik	A_stable	Stable	WT ESC - ICM	chr7	81523549	81531498	18.5821	14.0363	-4.54577	NA
Fig 3	A	ENSMUSG00000084885	3010001F23Rik	A_stable	Stable	WT ESC - ICM	chrX	152368571	152416702	13.8114	32.9216	19.1101	NA
Fig 3	A	ENSMUSG00000026388	3110009E18Rik	A_stable	Stable	WT ESC - ICM	chr1	120121186	120188189	31.4411	38.2108	6.7697	NA
Fig 3	A	ENSMUSG00000025102	3110040N11Rik	A_stable	Stable	WT ESC - ICM	chr7	81782181	81789478	15.0159	33.434	18.4181	NA
Fig 3	A	ENSMUSG00000097503	3110045C21Rik	A_stable	Stable	WT ESC - ICM	chr1	169969408	169972396	24.1519	20.2381	-3.91376	NA
Fig 3	A	ENSMUSG00000085582	3110099E03Rik	A_stable	Stable	WT ESC - ICM	chr2	115493512	115512201	25.3673	38.2861	12.9188	NA
Fig 3	A	ENSMUSG00000063364	3300002I08Rik	A_stable	Stable	WT ESC - ICM	chr2	150310934	150362765	27.6093	27.8063	0.196932	NA
Fig 3	A	ENSMUSG00000071181	3830408C21Rik	A_stable	Stable	WT ESC - ICM	chr13	107022569	107033518	11.8553	29.3669	17.5116	NA
Fig 3	A	ENSMUSG00000042579	4632404H12Rik	A_stable	Stable	WT ESC - ICM	chr3	89767510	89773393	3.0825	5.03876	1.95626	NA
Fig 3	A	ENSMUSG00000074024	4632427E13Rik	A_stable	Stable	WT ESC - ICM	chr7	92740705	92741459	0.961707	0.322581	-0.639127	NA
Fig 3	A	ENSMUSG00000090031	4732440D04Rik	A_stable	Stable	WT ESC - ICM	chr1	6164128	6215293	26.334	27.1616	0.827566	NA
Fig 3	A	ENSMUSG00000053714	4732471J01Rik	A_stable	Stable	WT ESC - ICM	chr7	25376818	25566417	25.294	30.5045	5.21052	NA
Fig 3	A	ENSMUSG00000097488	4732487G21Rik	A_stable	Stable	WT ESC - ICM	chr12	86290760	86306034	21.8653	31.5071	9.64181	NA
Fig 3	A	ENSMUSG00000097350	4732491K20Rik	A_stable	Stable	WT ESC - ICM	chr17	12318852	12327250	13.2784	27.6849	14.4064	NA
Fig 3	A	ENSMUSG00000108456	4732496C06Rik	A_stable	Stable	WT ESC - ICM	chr7	116546864	116549364	22.9364	33.7356	10.7993	NA
Fig 3	A	ENSMUSG00000104950	4833413G10Rik	A_stable	Stable	WT ESC - ICM	chr5	3629776	3631722	13.0869	40	26.9131	NA
Fig 3	A	ENSMUSG00000062822	4833420G17Rik	A_stable	Stable	WT ESC - ICM	chr13	119462767	119486120	37.2522	38.3214	1.06918	NA
Fig 3	A	ENSMUSG00000025871	4833439L19Rik	A_stable	Stable	WT ESC - ICM	chr13	54551217	54565382	19.7431	23.9733	4.2302	NA
Fig 3	A	ENSMUSG00000036934	4921524J17Rik	A_stable	Stable	WT ESC - ICM	chr8	85408758	85432833	13.4426	20.7604	7.31784	NA
Fig 3	A	ENSMUSG00000085704	4921531C22Rik	A_stable	Stable	WT ESC - ICM	chr2	179976852	179979013	3.30267	11.7188	8.41608	NA
Fig 3	A	ENSMUSG00000087354	4930404I05Rik	A_stable	Stable	WT ESC - ICM	chr16	91011248	91016503	24.3551	14.1489	-10.2062	NA
Fig 3	A	ENSMUSG00000100281	4930422M22Rik	A_stable	Stable	WT ESC - ICM	chr9	99299006	99304729	32.1164	48.1597	16.0434	NA
Fig 3	A	ENSMUSG00000043168	4930426D05Rik	A_stable	Stable	WT ESC - ICM	chr18	21651564	21656107	2.87014	3.92655	1.05641	NA
Fig 3	A	ENSMUSG00000059920	4930453N24Rik	A_stable	Stable	WT ESC - ICM	chr16	64762903	64772372	11.6743	10.119	-1.55527	NA
Fig 3	A	ENSMUSG00000086938	4930481A15Rik	A_stable	Stable	WT ESC - ICM	chr19	5406814	5422847	21.0854	27.0688	5.98333	NA
Fig 3	A	ENSMUSG00000085956	4930481B07Rik	A_stable	Stable	WT ESC - ICM	chr3	95014771	95021373	6.05521	6.25155	0.196339	NA
Fig 3	A	ENSMUSG00000044906	4930503L19Rik	A_stable	Stable	WT ESC - ICM	chr18	70452211	70472509	29.1779	29.2714	0.0935453	NA
Fig 3	A	ENSMUSG00000087478	4930506C21Rik	A_stable	Stable	WT ESC - ICM	chr17	8293365	8311118	20.154	26.8617	6.70766	NA
Fig 3	A	ENSMUSG00000074136	4930513N10Rik	A_stable	Stable	WT ESC - ICM	chr8	95806829	95821728	3.29836	8.39711	5.09875	NA
Fig 3	A	ENSMUSG00000097504	4930516B21Rik	A_stable	Stable	WT ESC - ICM	chr9	119433585	119444871	21.1166	28.2237	7.10707	NA
Fig 3	A	ENSMUSG00000072762	4930522L14Rik	A_stable	Stable	WT ESC - ICM	chr5	109735989	109751886	29.6575	34.1667	4.5092	NA
Fig 3	A	ENSMUSG00000097032	4930539J05Rik	A_stable	Stable	WT ESC - ICM	chr3	135436219	135438665	2.6275	0.612745	-2.01475	NA
Fig 3	A	ENSMUSG00000096971	4930556M19Rik	A_stable	Stable	WT ESC - ICM	chr15	10714835	10790123	19.8163	37.013	17.1967	NA
Fig 3	A	ENSMUSG00000108034	4930557K07Rik	A_stable	Stable	WT ESC - ICM	chr6	125010175	125049853	20.1018	28.6604	8.5586	NA
Fig 3	A	ENSMUSG00000120382	4930558N01Rik	A_stable	Stable	WT ESC - ICM	chr7	98656150	98657951	0.819024	0.275482	-0.543542	NA
Fig 3	A	ENSMUSG00000053574	4930563E22Rik	A_stable	Stable	WT ESC - ICM	chr11	72215137	72218444	10.2978	10.1375	-0.160321	NA
Fig 3	A	ENSMUSG00000085084	4930570G19Rik	A_stable	Stable	WT ESC - ICM	chr3	156546752	156561746	11.3232	19.061	7.73784	NA
Fig 3	A	ENSMUSG00000097587	4930578M01Rik	A_stable	Stable	WT ESC - ICM	chr15	98985964	98989281	9.26531	1.11111	-8.1542	NA
Fig 3	A	ENSMUSG00000027811	4930579G24Rik	A_stable	Stable	WT ESC - ICM	chr3	79629078	79632820	15.1405	14.0265	-1.11394	NA
Fig 3	A	ENSMUSG00000034063	4930590J08Rik	A_stable	Stable	WT ESC - ICM	chr6	91902808	91950725	9.11825	41.8225	32.7043	NA
Fig 3	A	ENSMUSG00000031938	4931406C07Rik	A_stable	Stable	WT ESC - ICM	chr9	15283336	15306448	15.046	18.0271	2.98109	NA
Fig 3	A	ENSMUSG00000022179	4931414P19Rik	A_stable	Stable	WT ESC - ICM	chr14	54583662	54605993	12.7817	27.8394	15.0577	NA
Fig 3	A	ENSMUSG00000097908	4933404O12Rik	A_stable	Stable	WT ESC - ICM	chr5	136919145	136937109	16.2984	20.4146	4.11617	NA
Fig 3	A	ENSMUSG00000097494	4933406C10Rik	A_stable	Stable	WT ESC - ICM	chr12	32919383	32953789	28.5215	40.8448	12.3233	NA
Fig 3	A	ENSMUSG00000112627	4933412E12Rik	A_stable	Stable	WT ESC - ICM	chr10	116950561	116963279	23.6855	32.9829	9.29737	NA
Fig 3	A	ENSMUSG00000045877	4933415A04Rik	A_stable	Stable	WT ESC - ICM	chr11	43587039	43589048	8.59444	23.5417	14.9472	NA
Fig 3	A	ENSMUSG00000079593	4933416I08Rik	A_stable	Stable	WT ESC - ICM	chrX	53575671	53607014	10.201	29.7381	19.5371	NA
Fig 3	A	ENSMUSG00000085037	4933421O10Rik	A_stable	Stable	WT ESC - ICM	chr4	33027138	33031323	8.04243	9.92551	1.88308	NA
Fig 3	A	ENSMUSG00000107877	4933427D14Rik	A_stable	Stable	WT ESC - ICM	chr11	72153928	72207482	22.7116	30.3265	7.61498	NA
Fig 3	A	ENSMUSG00000086968	4933431E20Rik	A_stable	Stable	WT ESC - ICM	chr3	107888849	107896213	17.4568	27.9118	10.455	NA
Fig 3	A	ENSMUSG00000027942	4933434E20Rik	A_stable	Stable	WT ESC - ICM	chr3	90051633	90062447	5.8709	15.2484	9.3775	NA
Fig 3	A	ENSMUSG00000072893	4933439C10Rik	A_stable	Stable	WT ESC - ICM	chr11	59505652	59511385	10.6239	11.023	0.399131	NA
Fig 3	A	ENSMUSG00000073147	5031425E22Rik	A_stable	Stable	WT ESC - ICM	chr5	23382301	23434353	5.30191	15.2378	9.93584	NA
Fig 3	A	ENSMUSG00000036046	5031439G07Rik	A_stable	Stable	WT ESC - ICM	chr15	84943935	84988302	30.5123	34.5038	3.99154	NA
Fig 3	A	ENSMUSG00000087620	5330434G04Rik	A_stable	Stable	WT ESC - ICM	chrX	105372993	105391754	21.2769	52.6622	31.3853	NA
Fig 3	A	ENSMUSG00000052291	5330438D12Rik	A_stable	Stable	WT ESC - ICM	chr10	116580881	116583513	2.37456	1.06808	-1.30649	NA
Fig 3	A	ENSMUSG00000114419	5430414B19Rik	A_stable	Stable	WT ESC - ICM	chr14	16271088	16271838	0	0	0	NA
Fig 3	A	ENSMUSG00000097772	5430416N02Rik	A_stable	Stable	WT ESC - ICM	chr5	100420841	100429535	3.74874	5.08282	1.33408	NA
Fig 3	A	ENSMUSG00000073755	5730409E04Rik	A_stable	Stable	WT ESC - ICM	chr4	126609844	126614371	21.4894	21.5926	0.103234	NA
Fig 3	A	ENSMUSG00000057181	5730455P16Rik	A_stable	Stable	WT ESC - ICM	chr11	80360492	80378034	10.9379	25.9544	15.0165	NA
Fig 3	A	ENSMUSG00000087179	5730471H19Rik	A_stable	Stable	WT ESC - ICM	chr2	156830705	156839913	41.2298	41.6508	0.420952	NA
Fig 3	A	ENSMUSG00000029089	5730480H06Rik	A_stable	Stable	WT ESC - ICM	chr5	48395572	48414294	48.5485	40.0635	-8.48502	NA
Fig 3	A	ENSMUSG00000032985	5730522E02Rik	A_stable	Stable	WT ESC - ICM	chr11	25616845	26210576	32.5484	35.9785	3.43009	NA
Fig 3	A	ENSMUSG00000046463	5930403N24Rik	A_stable	Stable	WT ESC - ICM	chr10	37139319	37151318	5.96706	17.5456	11.5785	NA
Fig 3	A	ENSMUSG00000022195	6030458C11Rik	A_stable	Stable	WT ESC - ICM	chr15	12808176	12824649	24.9302	38.1195	13.1893	NA
Fig 3	A	ENSMUSG00000097577	6230400D17Rik	A_stable	Stable	WT ESC - ICM	chr14	20702011	20703099	3.23481	0	-3.23481	NA
Fig 3	A	ENSMUSG00000018451	6330403K07Rik	A_stable	Stable	WT ESC - ICM	chr11	71031940	71033513	9.03309	4.20513	-4.82796	NA
Fig 3	A	ENSMUSG00000009551	6330409D20Rik	A_stable	Stable	WT ESC - ICM	chr2	32732619	32742407	30.3848	18.6714	-11.7135	NA
Fig 3	A	ENSMUSG00000031824	6430548M08Rik	A_stable	Stable	WT ESC - ICM	chr8	120114151	120165306	24.9022	35.6018	10.6997	NA
Fig 3	A	ENSMUSG00000079499	6530402F18Rik	A_stable	Stable	WT ESC - ICM	chr2	29245115	29252993	2.19451	6.91743	4.72291	NA
Fig 3	A	ENSMUSG00000117655	6720468P15Rik	A_stable	Stable	WT ESC - ICM	chr19	57508563	57512788	47.5624	50.7252	3.1628	NA
Fig 3	A	ENSMUSG00000073821	8030451A03Rik	A_stable	Stable	WT ESC - ICM	chr4	63979940	64149925	20.4973	41.1078	20.6105	NA
Fig 3	A	ENSMUSG00000097343	9030407P20Rik	A_stable	Stable	WT ESC - ICM	chr7	120673434	120677937	1.61748	12.6292	11.0118	NA
Fig 3	A	ENSMUSG00000120169	9130004C02Rik	A_stable	Stable	WT ESC - ICM	chr9	25247109	25252719	2.20569	6.30725	4.10156	NA
Fig 3	A	ENSMUSG00000087022	9130024F11Rik	A_stable	Stable	WT ESC - ICM	chr1	56971468	56975196	0.691832	3.04054	2.34871	NA
Fig 3	A	ENSMUSG00000090330	9130221H12Rik	A_stable	Stable	WT ESC - ICM	chr7	25228722	25230263	30.7381	43.4028	12.6647	NA
Fig 3	A	ENSMUSG00000101892	9130401M01Rik	A_stable	Stable	WT ESC - ICM	chr15	58022269	58034294	23.2601	31.9078	8.64773	NA
Fig 3	A	ENSMUSG00000070461	9230112E08Rik	A_stable	Stable	WT ESC - ICM	chr2	180983923	180987275	28.5455	21.3978	-7.14761	NA
Fig 3	A	ENSMUSG00000097842	9330104G04Rik	A_stable	Stable	WT ESC - ICM	chr7	16871353	16874886	16.7167	26.0965	9.37977	NA
Fig 3	A	ENSMUSG00000121107	9330133O14Rik	A_stable	Stable	WT ESC - ICM	chr8	122443655	122446476	13.4145	7.7957	-5.61885	NA
Fig 3	A	ENSMUSG00000097061	9330151L19Rik	A_stable	Stable	WT ESC - ICM	chr12	69197210	69199868	1.19667	1.07043	-0.126238	NA
Fig 3	A	ENSMUSG00000097177	9330159M07Rik	A_stable	Stable	WT ESC - ICM	chr9	88841797	88858870	23.3864	38.248	14.8616	NA
Fig 3	A	ENSMUSG00000040139	9430038I01Rik	A_stable	Stable	WT ESC - ICM	chr7	137375573	137410762	17.234	33.6438	16.4098	NA
Fig 3	A	ENSMUSG00000086155	9430041J12Rik	A_stable	Stable	WT ESC - ICM	chr7	4074124	4120728	16.388	33.955	17.567	NA
Fig 3	A	ENSMUSG00000084808	9430091E24Rik	A_stable	Stable	WT ESC - ICM	chr8	111128719	111145599	11.6563	21.7125	10.0562	NA
Fig 3	A	ENSMUSG00000036275	9530068E07Rik	A_stable	Stable	WT ESC - ICM	chr11	52396427	52408723	13.246	24.1513	10.9053	NA
Fig 3	A	ENSMUSG00000097006	9530082P21Rik	A_stable	Stable	WT ESC - ICM	chr17	23749235	23754065	22.2265	34.462	12.2354	NA
Fig 3	A	ENSMUSG00000087528	9830144P21Rik	A_stable	Stable	WT ESC - ICM	chr2	129205957	129230579	17.2144	22.4196	5.20513	NA
Fig 3	A	ENSMUSG00000110357	A030001D20Rik	A_stable	Stable	WT ESC - ICM	chr7	45635571	45638758	17.7088	41.9841	24.2753	NA
Fig 3	A	ENSMUSG00000079144	A130010J15Rik	A_stable	Stable	WT ESC - ICM	chr1	193173468	193177837	3.81776	13.2862	9.4684	NA
Fig 3	A	ENSMUSG00000097944	A130014A01Rik	A_stable	Stable	WT ESC - ICM	chr8	120101363	120106363	12.601	10.0907	-2.51034	NA
Fig 3	A	ENSMUSG00000087178	A230056P14Rik	A_stable	Stable	WT ESC - ICM	chr7	55962530	55980096	11.1215	28.2116	17.0901	NA
Fig 3	A	ENSMUSG00000109394	A230057D06Rik	A_stable	Stable	WT ESC - ICM	chr7	61705849	61927574	35.794	34.6774	-1.11661	NA
Fig 3	A	ENSMUSG00000086877	A230072C01Rik	A_stable	Stable	WT ESC - ICM	chrX	20961675	20987349	22.9987	18.1464	-4.85232	NA
Fig 3	A	ENSMUSG00000097292	A230107N01Rik	A_stable	Stable	WT ESC - ICM	chr13	84219580	84222175	1.33333	16.7391	15.4058	NA
Fig 3	A	ENSMUSG00000097915	A330009N23Rik	A_stable	Stable	WT ESC - ICM	chr15	101221190	101225186	13.8921	5.68519	-8.20695	NA
Fig 3	A	ENSMUSG00000085615	A330035P11Rik	A_stable	Stable	WT ESC - ICM	chr14	122097938	122106974	9.54362	23.7978	14.2542	NA
Fig 3	A	ENSMUSG00000109321	A330076H08Rik	A_stable	Stable	WT ESC - ICM	chr7	61943894	61982355	42.213	24.7308	-17.4822	NA
Fig 3	A	ENSMUSG00000047613	A430005L14Rik	A_stable	Stable	WT ESC - ICM	chr4	153957236	153961925	15.0079	21.5168	6.50886	NA
Fig 3	A	ENSMUSG00000056014	A430033K04Rik	A_stable	Stable	WT ESC - ICM	chr5	138622858	138648917	29.293	33.0249	3.73196	NA
Fig 3	A	ENSMUSG00000119994	A430046D13Rik	A_stable	Stable	WT ESC - ICM	chr10	128499246	128504242	6.74242	21.0288	14.2864	NA
Fig 3	A	ENSMUSG00000072847	A530017D24Rik	A_stable	Stable	WT ESC - ICM	chr11	61865202	61868058	15.0843	9.29487	-5.78948	NA
Fig 3	A	ENSMUSG00000052760	A630001G21Rik	A_stable	Stable	WT ESC - ICM	chr1	85717082	85736656	6.48132	37.669	31.1877	NA
Fig 3	A	ENSMUSG00000086725	A630052C17Rik	A_stable	Stable	WT ESC - ICM	chr11	29170810	29173558	0.900815	0.821596	-0.0792186	NA
Fig 3	A	ENSMUSG00000116673	A630089N07Rik	A_stable	Stable	WT ESC - ICM	chr16	98062511	98082439	25.8808	22.9283	-2.95243	NA
Fig 3	A	ENSMUSG00000084846	A730011C13Rik	A_stable	Stable	WT ESC - ICM	chr3	94994409	94997350	34.0632	28.0184	-6.04472	NA
Fig 3	A	ENSMUSG00000085566	A730017L22Rik	A_stable	Stable	WT ESC - ICM	chr2	130873058	130906396	28.7409	36.4337	7.69287	NA
Fig 3	A	ENSMUSG00000045238	A730035I17Rik	A_stable	Stable	WT ESC - ICM	chr5	98183120	98185984	3.04053	1.50485	-1.53568	NA
Fig 3	A	ENSMUSG00000053181	A830005F24Rik	A_stable	Stable	WT ESC - ICM	chr13	48513569	48514839	1.21818	38.5417	37.3235	NA
Fig 3	A	ENSMUSG00000087143	A830082K12Rik	A_stable	Stable	WT ESC - ICM	chr13	78198016	78236564	6.13694	13.9207	7.78377	NA
Fig 3	A	ENSMUSG00000112280	A830082N09Rik	A_stable	Stable	WT ESC - ICM	chr10	33987215	33995055	29.0652	40.7407	11.6755	NA
Fig 3	A	ENSMUSG00000054057	A930004D18Rik	A_stable	Stable	WT ESC - ICM	chr2	18025186	18037741	1.98956	4.71564	2.72608	NA
Fig 3	A	ENSMUSG00000054426	A930005H10Rik	A_stable	Stable	WT ESC - ICM	chr3	115881577	115888130	15.3441	14.6991	-0.644988	NA
Fig 3	A	ENSMUSG00000084866	A930006K02Rik	A_stable	Stable	WT ESC - ICM	chr16	91465103	91470123	16.2197	25.4393	9.21962	NA
Fig 3	A	ENSMUSG00000097855	A930007I19Rik	A_stable	Stable	WT ESC - ICM	chr19	29503662	29521987	16.2891	22.2296	5.94047	NA
Fig 3	A	ENSMUSG00000092368	A930015D03Rik	A_stable	Stable	WT ESC - ICM	chr17	35994503	36038174	29.6618	38.7695	9.10765	NA
Fig 3	A	ENSMUSG00000056735	A930024E05Rik	A_stable	Stable	WT ESC - ICM	chr5	122989353	122998345	20.5539	18.9776	-1.57631	NA
Fig 3	A	ENSMUSG00000090622	A930033H14Rik	A_stable	Stable	WT ESC - ICM	chr10	69209761	69213098	30.9569	13.7169	-17.24	NA
Fig 3	A	ENSMUSG00000118084	AA388235	A_stable	Stable	WT ESC - ICM	chr17	33981491	33985358	11.3426	6.37255	-4.97006	NA
Fig 3	A	ENSMUSG00000029482	Aacs	A_stable	Stable	WT ESC - ICM	chr5	125475872	125517405	29.502	30.801	1.29901	NA
Fig 3	A	ENSMUSG00000037257	Aagab	A_stable	Stable	WT ESC - ICM	chr9	63602659	63644588	23.8251	33.8839	10.0588	NA
Fig 3	A	ENSMUSG00000057230	Aak1	A_stable	Stable	WT ESC - ICM	chr6	86849516	87003223	24.3967	37.0624	12.6657	NA
Fig 3	A	ENSMUSG00000035642	Aamdc	A_stable	Stable	WT ESC - ICM	chr7	97550330	97579497	23.0886	38.4383	15.3497	NA
Fig 3	A	ENSMUSG00000006299	Aamp	A_stable	Stable	WT ESC - ICM	chr1	74279839	74284738	15.4395	18.0353	2.59574	NA
Fig 3	A	ENSMUSG00000027628	Aar2	A_stable	Stable	WT ESC - ICM	chr2	156547583	156568972	11.9034	27.1586	15.2552	NA
Fig 3	A	ENSMUSG00000068522	Aard	A_stable	Stable	WT ESC - ICM	chr15	52040106	52045722	7.92284	24.1389	16.2161	NA
Fig 3	A	ENSMUSG00000055923	Aasdh	A_stable	Stable	WT ESC - ICM	chr5	76873658	76905514	29.2942	38.6338	9.33962	NA
Fig 3	A	ENSMUSG00000025894	Aasdhppt	A_stable	Stable	WT ESC - ICM	chr9	4294792	4309471	18.9776	19.8653	0.887673	NA
Fig 3	A	ENSMUSG00000029695	Aass	A_stable	Stable	WT ESC - ICM	chr6	23072172	23132986	32.1528	43.6423	11.4895	NA
Fig 3	A	ENSMUSG00000018697	Aatf	A_stable	Stable	WT ESC - ICM	chr11	84422854	84513522	26.7799	33.0547	6.27477	NA
Fig 3	A	ENSMUSG00000057880	Abat	A_stable	Stable	WT ESC - ICM	chr16	8513428	8621568	18.3418	34.0006	15.6588	NA
Fig 3	A	ENSMUSG00000015243	Abca1	A_stable	Stable	WT ESC - ICM	chr4	53030786	53159895	12.7126	40.7747	28.0621	NA
Fig 3	A	ENSMUSG00000026944	Abca2	A_stable	Stable	WT ESC - ICM	chr2	25428702	25448540	34.7968	46.7818	11.9851	NA
Fig 3	A	ENSMUSG00000024130	Abca3	A_stable	Stable	WT ESC - ICM	chr17	24352022	24410204	16.4869	37.5051	21.0182	NA
Fig 3	A	ENSMUSG00000028125	Abca4	A_stable	Stable	WT ESC - ICM	chr3	122044442	122180123	27.4778	39.6823	12.2046	NA
Fig 3	A	ENSMUSG00000018800	Abca5	A_stable	Stable	WT ESC - ICM	chr11	110269368	110337716	29.7169	33.7317	4.01479	NA
Fig 3	A	ENSMUSG00000031333	Abcb7	A_stable	Stable	WT ESC - ICM	chrX	104280656	104413856	28.9289	31.6049	2.67604	NA
Fig 3	A	ENSMUSG00000028973	Abcb8	A_stable	Stable	WT ESC - ICM	chr5	24393662	24410054	16.7136	30.8526	14.139	NA
Fig 3	A	ENSMUSG00000032849	Abcc4	A_stable	Stable	WT ESC - ICM	chr14	118482691	118706219	27.9687	40.0369	12.0682	NA
Fig 3	A	ENSMUSG00000022822	Abcc5	A_stable	Stable	WT ESC - ICM	chr16	20331302	20426394	21.2108	28.7684	7.55754	NA
Fig 3	A	ENSMUSG00000055782	Abcd2	A_stable	Stable	WT ESC - ICM	chr15	91145870	91191799	20.1534	35.7924	15.639	NA
Fig 3	A	ENSMUSG00000028127	Abcd3	A_stable	Stable	WT ESC - ICM	chr3	121758773	121815302	24.7556	28.8091	4.05341	NA
Fig 3	A	ENSMUSG00000021240	Abcd4	A_stable	Stable	WT ESC - ICM	chr12	84601859	84617485	23.911	24.6579	0.7469	NA
Fig 3	A	ENSMUSG00000058355	Abce1	A_stable	Stable	WT ESC - ICM	chr8	79683461	79711740	23.1646	25.2953	2.13064	NA
Fig 3	A	ENSMUSG00000038762	Abcf1	A_stable	Stable	WT ESC - ICM	chr17	35956818	35969750	22.9407	33.3795	10.4388	NA
Fig 3	A	ENSMUSG00000028953	Abcf2	A_stable	Stable	WT ESC - ICM	chr5	24565344	24577467	20.7231	27.8475	7.12439	NA
Fig 3	A	ENSMUSG00000003234	Abcf3	A_stable	Stable	WT ESC - ICM	chr16	20548576	20561379	11.8442	30.8144	18.9702	NA
Fig 3	A	ENSMUSG00000024030	Abcg1	A_stable	Stable	WT ESC - ICM	chr17	31057693	31117984	25.5181	32.4033	6.88523	NA
Fig 3	A	ENSMUSG00000040532	Abhd11	A_stable	Stable	WT ESC - ICM	chr5	135009151	135012175	9.82701	12.1166	2.28956	NA
Fig 3	A	ENSMUSG00000032046	Abhd12	A_stable	Stable	WT ESC - ICM	chr2	150832492	150904741	23.3576	30.9107	7.55306	NA
Fig 3	A	ENSMUSG00000040396	Abhd13	A_stable	Stable	WT ESC - ICM	chr8	9977716	9992155	16.747	24.225	7.47804	NA
Fig 3	A	ENSMUSG00000042210	Abhd14a	A_stable	Stable	WT ESC - ICM	chr9	106440053	106447678	5.72692	25.2766	19.5497	NA
Fig 3	A	ENSMUSG00000042073	Abhd14b	A_stable	Stable	WT ESC - ICM	chr9	106447736	106452923	6.91172	8.75309	1.84137	NA
Fig 3	A	ENSMUSG00000007036	Abhd16a	A_stable	Stable	WT ESC - ICM	chr17	35089262	35102987	24.7254	29.1118	4.38649	NA
Fig 3	A	ENSMUSG00000003346	Abhd17a	A_stable	Stable	WT ESC - ICM	chr10	80583653	80590341	20.4778	13.8228	-6.65496	NA
Fig 3	A	ENSMUSG00000047368	Abhd17b	A_stable	Stable	WT ESC - ICM	chr19	21653184	21685637	17.715	18.6602	0.945263	NA
Fig 3	A	ENSMUSG00000038459	Abhd17c	A_stable	Stable	WT ESC - ICM	chr7	84109355	84151893	20.2349	23.9906	3.75569	NA
Fig 3	A	ENSMUSG00000037818	Abhd18	A_stable	Stable	WT ESC - ICM	chr3	40871096	40938138	35.9958	38.7239	2.72809	NA
Fig 3	A	ENSMUSG00000039202	Abhd2	A_stable	Stable	WT ESC - ICM	chr7	79273253	79365509	26.176	36.6315	10.4555	NA
Fig 3	A	ENSMUSG00000032540	Abhd5	A_stable	Stable	WT ESC - ICM	chr9	122351615	122381524	23.7945	35.1851	11.3907	NA
Fig 3	A	ENSMUSG00000025277	Abhd6	A_stable	Stable	WT ESC - ICM	chr14	8002901	8056763	25.1354	27.6828	2.54744	NA
Fig 3	A	ENSMUSG00000007950	Abhd8	A_stable	Stable	WT ESC - ICM	chr8	71456704	71463655	7.81883	7.25624	-0.562597	NA
Fig 3	A	ENSMUSG00000058835	Abi1	A_stable	Stable	WT ESC - ICM	chr2	22940072	23040195	20.6613	22.3847	1.72336	NA
Fig 3	A	ENSMUSG00000026782	Abi2	A_stable	Stable	WT ESC - ICM	chr1	60409618	60481158	27.5792	28.8032	1.22398	NA
Fig 3	A	ENSMUSG00000038827	Abitram	A_stable	Stable	WT ESC - ICM	chr4	56802344	56809601	8.43965	23.4226	14.983	NA
Fig 3	A	ENSMUSG00000026842	Abl1	A_stable	Stable	WT ESC - ICM	chr2	31688375	31804227	22.1477	26.4183	4.2706	NA
Fig 3	A	ENSMUSG00000026596	Abl2	A_stable	Stable	WT ESC - ICM	chr1	156558785	156649568	24.6115	28.9801	4.36857	NA
Fig 3	A	ENSMUSG00000025085	Ablim1	A_stable	Stable	WT ESC - ICM	chr19	57032732	57314919	20.0554	35.8526	15.7972	NA
Fig 3	A	ENSMUSG00000017631	Abr	A_stable	Stable	WT ESC - ICM	chr11	76416733	76577689	24.1523	29.4067	5.25432	NA
Fig 3	A	ENSMUSG00000035234	Abraxas1	A_stable	Stable	WT ESC - ICM	chr5	100805191	100820965	11.6427	21.9962	10.3535	NA
Fig 3	A	ENSMUSG00000030965	Abraxas2	A_stable	Stable	WT ESC - ICM	chr7	132859224	132885111	21.1938	31.2316	10.0378	NA
Fig 3	A	ENSMUSG00000036376	Abt1	A_stable	Stable	WT ESC - ICM	chr13	23418360	23423866	12.3868	11.5436	-0.843224	NA
Fig 3	A	ENSMUSG00000030083	Abtb1	A_stable	Stable	WT ESC - ICM	chr6	88835913	88841984	22.1615	17.015	-5.14644	NA
Fig 3	A	ENSMUSG00000032724	Abtb2	A_stable	Stable	WT ESC - ICM	chr2	103566309	103718423	22.0341	38.1948	16.1607	NA
Fig 3	A	ENSMUSG00000020042	Abtb3	A_stable	Stable	WT ESC - ICM	chr10	85386813	85660292	13.6601	34.4599	20.7998	NA
Fig 3	A	ENSMUSG00000036138	Acaa1a	A_stable	Stable	WT ESC - ICM	chr9	119341046	119350295	20.7078	29.0755	8.36768	NA
Fig 3	A	ENSMUSG00000036880	Acaa2	A_stable	Stable	WT ESC - ICM	chr18	74779211	74806207	22.505	34.9793	12.4743	NA
Fig 3	A	ENSMUSG00000020532	Acaca	A_stable	Stable	WT ESC - ICM	chr11	84129671	84401651	23.004	37.3753	14.3713	NA
Fig 3	A	ENSMUSG00000090150	Acad11	A_stable	Stable	WT ESC - ICM	chr9	104063723	104127656	24.56	30.238	5.67796	NA
Fig 3	A	ENSMUSG00000031969	Acad8	A_stable	Stable	WT ESC - ICM	chr9	26974134	26999566	21.6692	31.7967	10.1275	NA
Fig 3	A	ENSMUSG00000027710	Acad9	A_stable	Stable	WT ESC - ICM	chr3	36065978	36092853	16.5451	35.5451	19	NA
Fig 3	A	ENSMUSG00000026003	Acadl	A_stable	Stable	WT ESC - ICM	chr1	66830838	66863277	20.0802	31.8999	11.8197	NA
Fig 3	A	ENSMUSG00000029545	Acads	A_stable	Stable	WT ESC - ICM	chr5	115110298	115119346	19.99	23.9776	3.98769	NA
Fig 3	A	ENSMUSG00000030861	Acadsb	A_stable	Stable	WT ESC - ICM	chr7	131410600	131446211	30.8495	35.8032	4.95374	NA
Fig 3	A	ENSMUSG00000018574	Acadvl	A_stable	Stable	WT ESC - ICM	chr11	70010182	70015411	21.2379	23.9157	2.67773	NA
Fig 3	A	ENSMUSG00000049076	Acap2	A_stable	Stable	WT ESC - ICM	chr16	31092411	31201245	26.5532	40.3183	13.7652	NA
Fig 3	A	ENSMUSG00000029033	Acap3	A_stable	Stable	WT ESC - ICM	chr4	155891874	155907251	22.8944	31.8699	8.97549	NA
Fig 3	A	ENSMUSG00000032047	Acat1	A_stable	Stable	WT ESC - ICM	chr9	53580521	53610350	25.7854	33.1901	7.40466	NA
Fig 3	A	ENSMUSG00000023832	Acat2	A_stable	Stable	WT ESC - ICM	chr17	12943041	12960725	18.9272	25.5878	6.66062	NA
Fig 3	A	ENSMUSG00000026499	Acbd3	A_stable	Stable	WT ESC - ICM	chr1	180726042	180754204	14.8447	27.2841	12.4394	NA
Fig 3	A	ENSMUSG00000056938	Acbd4	A_stable	Stable	WT ESC - ICM	chr11	103101697	103112200	3.94924	13.3501	9.40083	NA
Fig 3	A	ENSMUSG00000026781	Acbd5	A_stable	Stable	WT ESC - ICM	chr2	23068176	23114513	20.7433	27.4245	6.6812	NA
Fig 3	A	ENSMUSG00000033701	Acbd6	A_stable	Stable	WT ESC - ICM	chr1	155558098	155688374	29.6123	34.4453	4.83302	NA
Fig 3	A	ENSMUSG00000040272	Accs	A_stable	Stable	WT ESC - ICM	chr2	93833466	93849943	27.6089	30.7332	3.12432	NA
Fig 3	A	ENSMUSG00000030760	Acer3	A_stable	Stable	WT ESC - ICM	chr7	98213807	98321208	18.2259	26.698	8.47213	NA
Fig 3	A	ENSMUSG00000023328	Ache	A_stable	Stable	WT ESC - ICM	chr5	137288253	137294466	3.72036	14.1667	10.4463	NA
Fig 3	A	ENSMUSG00000022185	Acin1	A_stable	Stable	WT ESC - ICM	chr14	54642160	54686931	23.0071	23.5143	0.507217	NA
Fig 3	A	ENSMUSG00000037872	Ackr1	A_stable	Stable	WT ESC - ICM	chr1	173331889	173333512	20.5229	11.8056	-8.71739	NA
Fig 3	A	ENSMUSG00000044337	Ackr3	A_stable	Stable	WT ESC - ICM	chr1	90203979	90215724	23.5289	33.5645	10.0357	NA
Fig 3	A	ENSMUSG00000020917	Acly	A_stable	Stable	WT ESC - ICM	chr11	100476352	100528000	25.3443	32.3522	7.00793	NA
Fig 3	A	ENSMUSG00000028405	Aco1	A_stable	Stable	WT ESC - ICM	chr4	40143080	40198338	26.2229	39.1621	12.9392	NA
Fig 3	A	ENSMUSG00000022477	Aco2	A_stable	Stable	WT ESC - ICM	chr15	81872462	81915137	19.3185	29.5529	10.2344	NA
Fig 3	A	ENSMUSG00000072949	Acot1	A_stable	Stable	WT ESC - ICM	chr12	84009501	84017670	7.34083	30.1699	22.829	NA
Fig 3	A	ENSMUSG00000034853	Acot11	A_stable	Stable	WT ESC - ICM	chr4	106744554	106804998	11.5535	31.0461	19.4926	NA
Fig 3	A	ENSMUSG00000006717	Acot13	A_stable	Stable	WT ESC - ICM	chr13	24817954	24831489	18.878	23.472	4.594	NA
Fig 3	A	ENSMUSG00000021226	Acot2	A_stable	Stable	WT ESC - ICM	chr12	83987860	83993873	14.9835	18.4835	3.50003	NA
Fig 3	A	ENSMUSG00000028937	Acot7	A_stable	Stable	WT ESC - ICM	chr4	152178133	152271855	22.382	32.9544	10.5724	NA
Fig 3	A	ENSMUSG00000025287	Acot9	A_stable	Stable	WT ESC - ICM	chrX	155262442	155297654	30.4628	29.1236	-1.33925	NA
Fig 3	A	ENSMUSG00000020777	Acox1	A_stable	Stable	WT ESC - ICM	chr11	116171887	116198779	17.4601	36.4284	18.9682	NA
Fig 3	A	ENSMUSG00000029098	Acox3	A_stable	Stable	WT ESC - ICM	chr5	35582948	35615053	22.7158	34.287	11.5712	NA
Fig 3	A	ENSMUSG00000044573	Acp1	A_stable	Stable	WT ESC - ICM	chr12	30893325	30911589	20.4873	24.5696	4.08226	NA
Fig 3	A	ENSMUSG00000002103	Acp2	A_stable	Stable	WT ESC - ICM	chr2	91202884	91214098	12.8456	30.419	17.5733	NA
Fig 3	A	ENSMUSG00000076435	Acsf2	A_stable	Stable	WT ESC - ICM	chr11	94557101	94601871	22.8704	26.1635	3.29315	NA
Fig 3	A	ENSMUSG00000015016	Acsf3	A_stable	Stable	WT ESC - ICM	chr8	122775485	122817880	25.2962	35.5716	10.2755	NA
Fig 3	A	ENSMUSG00000032883	Acsl3	A_stable	Stable	WT ESC - ICM	chr1	78657882	78707745	21.9198	31.781	9.86121	NA
Fig 3	A	ENSMUSG00000031278	Acsl4	A_stable	Stable	WT ESC - ICM	chrX	142317992	142390535	33.1908	33.7368	0.545983	NA
Fig 3	A	ENSMUSG00000020333	Acsl6	A_stable	Stable	WT ESC - ICM	chr11	54303797	54364756	27.5303	37.114	9.58369	NA
Fig 3	A	ENSMUSG00000027452	Acss1	A_stable	Stable	WT ESC - ICM	chr2	150618110	150668240	7.38294	29.6212	22.2383	NA
Fig 3	A	ENSMUSG00000027605	Acss2	A_stable	Stable	WT ESC - ICM	chr2	155518042	155562743	23.9379	27.2402	3.30231	NA
Fig 3	A	ENSMUSG00000035948	Acss3	A_stable	Stable	WT ESC - ICM	chr10	106933516	107123668	24.6885	32.8125	8.12404	NA
Fig 3	A	ENSMUSG00000035783	Acta2	A_stable	Stable	WT ESC - ICM	chr19	34241089	34255590	10.7762	40.2131	29.4369	NA
Fig 3	A	ENSMUSG00000029580	Actb	A_stable	Stable	WT ESC - ICM	chr5	142903114	142906754	5.86737	1.09562	-4.77175	NA
Fig 3	A	ENSMUSG00000059430	Actg2	A_stable	Stable	WT ESC - ICM	chr6	83512908	83536251	19.1557	29.8319	10.6762	NA
Fig 3	A	ENSMUSG00000027671	Actl6a	A_stable	Stable	WT ESC - ICM	chr3	32708545	32726973	22.5875	26.0327	3.44521	NA
Fig 3	A	ENSMUSG00000029712	Actl6b	A_stable	Stable	WT ESC - ICM	chr5	137553521	137569582	10.4982	27.4602	16.9619	NA
Fig 3	A	ENSMUSG00000015143	Actn1	A_stable	Stable	WT ESC - ICM	chr12	80167546	80260371	23.3625	26.8974	3.53494	NA
Fig 3	A	ENSMUSG00000006457	Actn3	A_stable	Stable	WT ESC - ICM	chr19	4861215	4877909	33.3224	27.3422	-5.9802	NA
Fig 3	A	ENSMUSG00000054808	Actn4	A_stable	Stable	WT ESC - ICM	chr7	28893247	28962340	20.8714	25.7233	4.85181	NA
Fig 3	A	ENSMUSG00000021076	Actr10	A_stable	Stable	WT ESC - ICM	chr12	70937856	70964718	21.9147	31.6157	9.70104	NA
Fig 3	A	ENSMUSG00000025228	Actr1a	A_stable	Stable	WT ESC - ICM	chr19	46376812	46395741	17.0626	28.1351	11.0725	NA
Fig 3	A	ENSMUSG00000037351	Actr1b	A_stable	Stable	WT ESC - ICM	chr1	36698113	36709970	21.0927	22.236	1.14323	NA
Fig 3	A	ENSMUSG00000020152	Actr2	A_stable	Stable	WT ESC - ICM	chr11	20062303	20112913	18.0217	25.381	7.35931	NA
Fig 3	A	ENSMUSG00000026341	Actr3	A_stable	Stable	WT ESC - ICM	chr1	125392904	125435727	22.9632	29.7852	6.82196	NA
Fig 3	A	ENSMUSG00000056367	Actr3b	A_stable	Stable	WT ESC - ICM	chr5	25759996	25850688	37.5469	37.8505	0.303586	NA
Fig 3	A	ENSMUSG00000019948	Actr6	A_stable	Stable	WT ESC - ICM	chr10	89711970	89732295	20.2655	31.1396	10.8741	NA
Fig 3	A	ENSMUSG00000015971	Actr8	A_stable	Stable	WT ESC - ICM	chr14	29978336	29995452	24.6134	33.3227	8.7093	NA
Fig 3	A	ENSMUSG00000026836	Acvr1	A_stable	Stable	WT ESC - ICM	chr2	58446437	58566828	20.4458	38.7008	18.255	NA
Fig 3	A	ENSMUSG00000000532	Acvr1b	A_stable	Stable	WT ESC - ICM	chr15	101174071	101213684	24.6784	29.7333	5.05496	NA
Fig 3	A	ENSMUSG00000052155	Acvr2a	A_stable	Stable	WT ESC - ICM	chr2	48814108	48903264	30.6728	30.1176	-0.555275	NA
Fig 3	A	ENSMUSG00000061393	Acvr2b	A_stable	Stable	WT ESC - ICM	chr9	119402117	119434995	21.5346	21.9382	0.403627	NA
Fig 3	A	ENSMUSG00000000530	Acvrl1	A_stable	Stable	WT ESC - ICM	chr15	101128521	101145336	4.63041	19.61	14.9796	NA
Fig 3	A	ENSMUSG00000023262	Acy1	A_stable	Stable	WT ESC - ICM	chr9	106432980	106438319	14.6583	27.5694	12.9111	NA
Fig 3	A	ENSMUSG00000024866	Acy3	A_stable	Stable	WT ESC - ICM	chr19	3986569	3990007	9.78625	32.7934	23.0072	NA
Fig 3	A	ENSMUSG00000008822	Acyp1	A_stable	Stable	WT ESC - ICM	chr12	85272397	85288438	10.91	15.6543	4.7443	NA
Fig 3	A	ENSMUSG00000060923	Acyp2	A_stable	Stable	WT ESC - ICM	chr11	30505990	30649587	31.2703	36.5116	5.24127	NA
Fig 3	A	ENSMUSG00000017697	Ada	A_stable	Stable	WT ESC - ICM	chr2	163726583	163750239	29.1673	38.2893	9.12197	NA
Fig 3	A	ENSMUSG00000027259	Adal	A_stable	Stable	WT ESC - ICM	chr2	121140427	121156680	21.01	21.862	0.852027	NA
Fig 3	A	ENSMUSG00000054693	Adam10	A_stable	Stable	WT ESC - ICM	chr9	70678996	70780229	24.1528	28.4997	4.34692	NA
Fig 3	A	ENSMUSG00000020926	Adam11	A_stable	Stable	WT ESC - ICM	chr11	102761438	102780262	10.8476	23.3254	12.4778	NA
Fig 3	A	ENSMUSG00000052593	Adam17	A_stable	Stable	WT ESC - ICM	chr12	21323508	21373632	21.024	32.1966	11.1727	NA
Fig 3	A	ENSMUSG00000011256	Adam19	A_stable	Stable	WT ESC - ICM	chr11	46055991	46147343	6.51751	30.7301	24.2126	NA
Fig 3	A	ENSMUSG00000072647	Adam1a	A_stable	Stable	WT ESC - ICM	chr5	121518603	121521695	27.0604	27.1009	0.0404912	NA
Fig 3	A	ENSMUSG00000040537	Adam22	A_stable	Stable	WT ESC - ICM	chr5	8072351	8368160	37.2126	39.6276	2.41502	NA
Fig 3	A	ENSMUSG00000025964	Adam23	A_stable	Stable	WT ESC - ICM	chr1	63445720	63596104	28.6219	42.8407	14.2188	NA
Fig 3	A	ENSMUSG00000025473	Adam8	A_stable	Stable	WT ESC - ICM	chr7	139978931	139992562	28.2249	41.2132	12.9884	NA
Fig 3	A	ENSMUSG00000031555	Adam9	A_stable	Stable	WT ESC - ICM	chr8	24949610	25016927	30.4417	33.4444	3.00262	NA
Fig 3	A	ENSMUSG00000022893	Adamts1	A_stable	Stable	WT ESC - ICM	chr16	85793826	85803113	7.82066	23.3946	15.574	NA
Fig 3	A	ENSMUSG00000059901	Adamts14	A_stable	Stable	WT ESC - ICM	chr10	61197111	61273438	8.74389	29.403	20.6591	NA
Fig 3	A	ENSMUSG00000033453	Adamts15	A_stable	Stable	WT ESC - ICM	chr9	30899154	30922452	10.6649	31.9584	21.2935	NA
Fig 3	A	ENSMUSG00000049538	Adamts16	A_stable	Stable	WT ESC - ICM	chr13	70727801	70841811	17.2449	39.4753	22.2303	NA
Fig 3	A	ENSMUSG00000058145	Adamts17	A_stable	Stable	WT ESC - ICM	chr7	66839734	67153171	35.8766	42.1872	6.31052	NA
Fig 3	A	ENSMUSG00000053399	Adamts18	A_stable	Stable	WT ESC - ICM	chr8	113697125	113848738	38.2485	43.3227	5.0742	NA
Fig 3	A	ENSMUSG00000053441	Adamts19	A_stable	Stable	WT ESC - ICM	chr18	58836666	59054060	29.7499	39.1344	9.38452	NA
Fig 3	A	ENSMUSG00000036545	Adamts2	A_stable	Stable	WT ESC - ICM	chr11	50602084	50807573	9.83453	36.4027	26.5682	NA
Fig 3	A	ENSMUSG00000022449	Adamts20	A_stable	Stable	WT ESC - ICM	chr15	94268295	94432085	17.2877	44.1749	26.8873	NA
Fig 3	A	ENSMUSG00000043635	Adamts3	A_stable	Stable	WT ESC - ICM	chr5	89677086	89883334	36.4093	38.3634	1.95408	NA
Fig 3	A	ENSMUSG00000046169	Adamts6	A_stable	Stable	WT ESC - ICM	chr13	104287834	104496695	31.173	37.8894	6.71647	NA
Fig 3	A	ENSMUSG00000032363	Adamts7	A_stable	Stable	WT ESC - ICM	chr9	90159366	90200102	6.91439	34.4666	27.5522	NA
Fig 3	A	ENSMUSG00000030022	Adamts9	A_stable	Stable	WT ESC - ICM	chr6	92772698	92943492	17.8323	35.885	18.0527	NA
Fig 3	A	ENSMUSG00000066113	Adamtsl1	A_stable	Stable	WT ESC - ICM	chr4	85514171	86428385	25.1816	40.9772	15.7957	NA
Fig 3	A	ENSMUSG00000036040	Adamtsl2	A_stable	Stable	WT ESC - ICM	chr2	27079378	27108981	11.3425	42.9423	31.5997	NA
Fig 3	A	ENSMUSG00000027951	Adar	A_stable	Stable	WT ESC - ICM	chr3	89715021	89753446	28.1122	29.2511	1.13892	NA
Fig 3	A	ENSMUSG00000020262	Adarb1	A_stable	Stable	WT ESC - ICM	chr10	77290725	77418270	27.0155	38.97	11.9545	NA
Fig 3	A	ENSMUSG00000052551	Adarb2	A_stable	Stable	WT ESC - ICM	chr13	8202865	8768747	31.145	40.7216	9.57662	NA
Fig 3	A	ENSMUSG00000031949	Adat1	A_stable	Stable	WT ESC - ICM	chr8	111966907	111992302	30.0829	28.2499	-1.83301	NA
Fig 3	A	ENSMUSG00000019808	Adat2	A_stable	Stable	WT ESC - ICM	chr10	13552906	13563376	13.5938	15.0367	1.44288	NA
Fig 3	A	ENSMUSG00000021044	Adck1	A_stable	Stable	WT ESC - ICM	chr12	88360553	88461724	32.1477	45.3162	13.1685	NA
Fig 3	A	ENSMUSG00000046947	Adck2	A_stable	Stable	WT ESC - ICM	chr6	39573872	39588769	13.6104	22.8783	9.26782	NA
Fig 3	A	ENSMUSG00000022550	Adck5	A_stable	Stable	WT ESC - ICM	chr15	76576358	76595812	20.3839	35.2741	14.8902	NA
Fig 3	A	ENSMUSG00000020431	Adcy1	A_stable	Stable	WT ESC - ICM	chr11	7063488	7178506	28.367	41.0809	12.7139	NA
Fig 3	A	ENSMUSG00000021536	Adcy2	A_stable	Stable	WT ESC - ICM	chr13	68620042	68999541	17.3029	36.7091	19.4061	NA
Fig 3	A	ENSMUSG00000020654	Adcy3	A_stable	Stable	WT ESC - ICM	chr12	4133396	4213525	12.6519	39.5423	26.8904	NA
Fig 3	A	ENSMUSG00000022840	Adcy5	A_stable	Stable	WT ESC - ICM	chr16	35154876	35305738	25.1395	35.9437	10.8042	NA
Fig 3	A	ENSMUSG00000022994	Adcy6	A_stable	Stable	WT ESC - ICM	chr15	98589972	98610076	25.6336	21.6778	-3.95574	NA
Fig 3	A	ENSMUSG00000024256	Adcyap1	A_stable	Stable	WT ESC - ICM	chr17	93199019	93206539	1.97325	11.3679	9.39467	NA
Fig 3	A	ENSMUSG00000029778	Adcyap1r1	A_stable	Stable	WT ESC - ICM	chr6	55451977	55501451	28.1046	33.9349	5.83031	NA
Fig 3	A	ENSMUSG00000029106	Add1	A_stable	Stable	WT ESC - ICM	chr5	34573663	34632308	22.5116	28.2563	5.74468	NA
Fig 3	A	ENSMUSG00000030000	Add2	A_stable	Stable	WT ESC - ICM	chr6	86028680	86124409	23.5422	33.0545	9.51224	NA
Fig 3	A	ENSMUSG00000031486	Adgra2	A_stable	Stable	WT ESC - ICM	chr8	27085582	27123436	13.328	23.5913	10.2633	NA
Fig 3	A	ENSMUSG00000029090	Adgra3	A_stable	Stable	WT ESC - ICM	chr5	49959950	50058996	33.6463	40.7641	7.11779	NA
Fig 3	A	ENSMUSG00000034730	Adgrb1	A_stable	Stable	WT ESC - ICM	chr15	74516195	74589465	14.8553	22.5917	7.73642	NA
Fig 3	A	ENSMUSG00000028782	Adgrb2	A_stable	Stable	WT ESC - ICM	chr4	129984869	130022633	7.41105	25.9396	18.5285	NA
Fig 3	A	ENSMUSG00000033569	Adgrb3	A_stable	Stable	WT ESC - ICM	chr1	25067475	25829707	32.3694	36.5148	4.14538	NA
Fig 3	A	ENSMUSG00000002885	Adgre5	A_stable	Stable	WT ESC - ICM	chr8	83723244	83741183	13.011	28.6559	15.6449	NA
Fig 3	A	ENSMUSG00000031785	Adgrg1	A_stable	Stable	WT ESC - ICM	chr8	94974750	95014217	28.279	33.168	4.88894	NA
Fig 3	A	ENSMUSG00000031298	Adgrg2	A_stable	Stable	WT ESC - ICM	chrX	160390689	160498070	15.3478	35.5723	20.2245	NA
Fig 3	A	ENSMUSG00000039116	Adgrg6	A_stable	Stable	WT ESC - ICM	chr10	14402582	14545659	22.1634	35.8721	13.7087	NA
Fig 3	A	ENSMUSG00000013033	Adgrl1	A_stable	Stable	WT ESC - ICM	chr8	83900104	83941954	26.8199	30.8508	4.03094	NA
Fig 3	A	ENSMUSG00000028184	Adgrl2	A_stable	Stable	WT ESC - ICM	chr3	148815582	148990555	29.6818	37.7749	8.09309	NA
Fig 3	A	ENSMUSG00000039167	Adgrl4	A_stable	Stable	WT ESC - ICM	chr3	151437881	151545081	24.7348	40.183	15.4482	NA
Fig 3	A	ENSMUSG00000069170	Adgrv1	A_stable	Stable	WT ESC - ICM	chr13	81095067	81633154	32.5339	41.951	9.41713	NA
Fig 3	A	ENSMUSG00000074207	Adh1	A_stable	Stable	WT ESC - ICM	chr3	138277584	138290698	9.38858	48.4646	39.0761	NA
Fig 3	A	ENSMUSG00000028138	Adh5	A_stable	Stable	WT ESC - ICM	chr3	138443092	138455499	22.7596	30.366	7.60636	NA
Fig 3	A	ENSMUSG00000020629	Adi1	A_stable	Stable	WT ESC - ICM	chr12	28675230	28682175	14.0489	23.5444	9.49557	NA
Fig 3	A	ENSMUSG00000026457	Adipor1	A_stable	Stable	WT ESC - ICM	chr1	134415377	134433351	16.0765	18.4679	2.39143	NA
Fig 3	A	ENSMUSG00000030168	Adipor2	A_stable	Stable	WT ESC - ICM	chr6	119353149	119417528	12.9611	21.9933	9.03224	NA
Fig 3	A	ENSMUSG00000039197	Adk	A_stable	Stable	WT ESC - ICM	chr14	21052573	21448569	30.9647	39.8342	8.86953	NA
Fig 3	A	ENSMUSG00000051149	Adnp	A_stable	Stable	WT ESC - ICM	chr2	168180985	168207112	13.9763	15.7366	1.7603	NA
Fig 3	A	ENSMUSG00000053950	Adnp2	A_stable	Stable	WT ESC - ICM	chr18	80126310	80151482	17.6271	25.1591	7.53193	NA
Fig 3	A	ENSMUSG00000057134	Ado	A_stable	Stable	WT ESC - ICM	chr10	67544510	67548955	2.39698	5.06667	2.66969	NA
Fig 3	A	ENSMUSG00000018500	Adora2b	A_stable	Stable	WT ESC - ICM	chr11	62248983	62266452	22.6874	35.0747	12.3873	NA
Fig 3	A	ENSMUSG00000025236	Adpgk	A_stable	Stable	WT ESC - ICM	chr9	59291571	59316200	16.1535	27.6559	11.5025	NA
Fig 3	A	ENSMUSG00000002844	Adprh	A_stable	Stable	WT ESC - ICM	chr16	38445398	38452689	20.1457	5.54711	-14.5986	NA
Fig 3	A	ENSMUSG00000020910	Adprm	A_stable	Stable	WT ESC - ICM	chr11	67037904	67052594	11.3018	23.3433	12.0414	NA
Fig 3	A	ENSMUSG00000042558	Adprs	A_stable	Stable	WT ESC - ICM	chr4	126316350	126321703	12.8905	20.702	7.81149	NA
Fig 3	A	ENSMUSG00000033717	Adra2a	A_stable	Stable	WT ESC - ICM	chr19	54045258	54048982	1.35615	3.68468	2.32853	NA
Fig 3	A	ENSMUSG00000039041	Adrm1	A_stable	Stable	WT ESC - ICM	chr2	180171587	180176283	11.9267	10.1471	-1.77963	NA
Fig 3	A	ENSMUSG00000022407	Adsl	A_stable	Stable	WT ESC - ICM	chr15	80948489	80970946	20.7351	27.1579	6.42285	NA
Fig 3	A	ENSMUSG00000020473	Aebp1	A_stable	Stable	WT ESC - ICM	chr11	5861946	5872088	35.8758	37.3454	1.46957	NA
Fig 3	A	ENSMUSG00000030232	Aebp2	A_stable	Stable	WT ESC - ICM	chr6	140621753	140678472	17.2065	19.4294	2.22289	NA
Fig 3	A	ENSMUSG00000029094	Afap1	A_stable	Stable	WT ESC - ICM	chr5	35893368	36003923	25.641	35.1541	9.51314	NA
Fig 3	A	ENSMUSG00000033032	Afap1l1	A_stable	Stable	WT ESC - ICM	chr18	61730261	61786662	11.6311	28.608	16.9768	NA
Fig 3	A	ENSMUSG00000025083	Afap1l2	A_stable	Stable	WT ESC - ICM	chr19	56912360	57008228	31.3657	38.7832	7.4175	NA
Fig 3	A	ENSMUSG00000068036	Afdn	A_stable	Stable	WT ESC - ICM	chr17	13760472	13905797	28.7355	31.3458	2.61032	NA
Fig 3	A	ENSMUSG00000029313	Aff1	A_stable	Stable	WT ESC - ICM	chr5	103692440	103855322	17.3136	23.4265	6.11287	NA
Fig 3	A	ENSMUSG00000031189	Aff2	A_stable	Stable	WT ESC - ICM	chrX	69360293	69868037	25.1779	29.4917	4.31379	NA
Fig 3	A	ENSMUSG00000037138	Aff3	A_stable	Stable	WT ESC - ICM	chr1	38177325	38664955	29.3552	42.4639	13.1087	NA
Fig 3	A	ENSMUSG00000049470	Aff4	A_stable	Stable	WT ESC - ICM	chr11	53350832	53421830	19.5894	24.6114	5.02196	NA
Fig 3	A	ENSMUSG00000038302	Afg1l	A_stable	Stable	WT ESC - ICM	chr10	42312584	42478565	28.9114	39.2773	10.3658	NA
Fig 3	A	ENSMUSG00000031967	Afg3l1	A_stable	Stable	WT ESC - ICM	chr8	123477902	123503916	24.3698	34.6277	10.2579	NA
Fig 3	A	ENSMUSG00000049659	Aftph	A_stable	Stable	WT ESC - ICM	chr11	20685083	20741589	24.4199	27.5638	3.14384	NA
Fig 3	A	ENSMUSG00000031521	Aga	A_stable	Stable	WT ESC - ICM	chr8	53511726	53523421	18.1114	47.5901	29.4787	NA
Fig 3	A	ENSMUSG00000055013	Agap1	A_stable	Stable	WT ESC - ICM	chr1	89454810	89895282	27.8244	38.1526	10.3282	NA
Fig 3	A	ENSMUSG00000025422	Agap2	A_stable	Stable	WT ESC - ICM	chr10	127075284	127093170	7.83213	10.4713	2.6392	NA
Fig 3	A	ENSMUSG00000023353	Agap3	A_stable	Stable	WT ESC - ICM	chr5	24452176	24502047	27.4099	21.0852	-6.32478	NA
Fig 3	A	ENSMUSG00000038836	Agbl3	A_stable	Stable	WT ESC - ICM	chr6	34780431	34859459	19.2897	30.8032	11.5135	NA
Fig 3	A	ENSMUSG00000029165	Agbl5	A_stable	Stable	WT ESC - ICM	chr5	30888693	30906965	16.4707	23.4471	6.9764	NA
Fig 3	A	ENSMUSG00000026159	Agfg1	A_stable	Stable	WT ESC - ICM	chr1	82839482	82901182	23.4774	25.662	2.18466	NA
Fig 3	A	ENSMUSG00000029722	Agfg2	A_stable	Stable	WT ESC - ICM	chr5	137650462	137684726	27.3439	35.5884	8.24449	NA
Fig 3	A	ENSMUSG00000021681	Aggf1	A_stable	Stable	WT ESC - ICM	chr13	95350682	95375352	22.65	31.2002	8.55021	NA
Fig 3	A	ENSMUSG00000029916	Agk	A_stable	Stable	WT ESC - ICM	chr6	40325171	40396762	33.1009	30.5045	-2.5964	NA
Fig 3	A	ENSMUSG00000033400	Agl	A_stable	Stable	WT ESC - ICM	chr3	116739998	116808166	38.8919	36.165	-2.72692	NA
Fig 3	A	ENSMUSG00000041530	Ago1	A_stable	Stable	WT ESC - ICM	chr4	126435011	126468583	9.56682	26.2541	16.6872	NA
Fig 3	A	ENSMUSG00000036698	Ago2	A_stable	Stable	WT ESC - ICM	chr15	73095843	73184928	20.2855	28.6377	8.35221	NA
Fig 3	A	ENSMUSG00000028842	Ago3	A_stable	Stable	WT ESC - ICM	chr4	126331703	126429556	25.7404	32.7261	6.98572	NA
Fig 3	A	ENSMUSG00000042500	Ago4	A_stable	Stable	WT ESC - ICM	chr4	126489540	126533472	11.6376	27.6181	15.9805	NA
Fig 3	A	ENSMUSG00000026922	Agpat2	A_stable	Stable	WT ESC - ICM	chr2	26593056	26604417	10.8903	14.6334	3.74314	NA
Fig 3	A	ENSMUSG00000001211	Agpat3	A_stable	Stable	WT ESC - ICM	chr10	78269177	78352489	22.3743	32.6688	10.2945	NA
Fig 3	A	ENSMUSG00000023827	Agpat4	A_stable	Stable	WT ESC - ICM	chr17	12118703	12219645	13.5259	32.6411	19.1152	NA
Fig 3	A	ENSMUSG00000031467	Agpat5	A_stable	Stable	WT ESC - ICM	chr8	18846278	18884413	22.4545	25.9245	3.47003	NA
Fig 3	A	ENSMUSG00000042410	Agps	A_stable	Stable	WT ESC - ICM	chr2	75832176	75931350	22.1316	29.4534	7.32188	NA
Fig 3	A	ENSMUSG00000041936	Agrn	A_stable	Stable	WT ESC - ICM	chr4	156165289	156197488	32.5707	31.7502	-0.820494	NA
Fig 3	A	ENSMUSG00000021557	Agtpbp1	A_stable	Stable	WT ESC - ICM	chr13	59449533	59557370	28.8166	32.3403	3.52371	NA
Fig 3	A	ENSMUSG00000049115	Agtr1a	A_stable	Stable	WT ESC - ICM	chr13	30336440	30382867	31.983	43.7045	11.7215	NA
Fig 3	A	ENSMUSG00000068122	Agtr2	A_stable	Stable	WT ESC - ICM	chrX	21484623	21488833	15.7389	36.5079	20.769	NA
Fig 3	A	ENSMUSG00000029007	Agtrap	A_stable	Stable	WT ESC - ICM	chr4	148077060	148088031	11.0251	4.76097	-6.26408	NA
Fig 3	A	ENSMUSG00000026491	Ahctf1	A_stable	Stable	WT ESC - ICM	chr1	179744893	179803680	27.4699	33.8659	6.39602	NA
Fig 3	A	ENSMUSG00000027597	Ahcy	A_stable	Stable	WT ESC - ICM	chr2	155059309	155074497	22.0703	29.8372	7.76687	NA
Fig 3	A	ENSMUSG00000027893	Ahcyl1	A_stable	Stable	WT ESC - ICM	chr3	107663119	107696560	16.0913	22.1991	6.10774	NA
Fig 3	A	ENSMUSG00000029772	Ahcyl2	A_stable	Stable	WT ESC - ICM	chr6	29768378	29912310	21.8773	30.7148	8.83752	NA
Fig 3	A	ENSMUSG00000037692	Ahdc1	A_stable	Stable	WT ESC - ICM	chr4	133011485	133078110	17.9809	14.3065	-3.67438	NA
Fig 3	A	ENSMUSG00000019986	Ahi1	A_stable	Stable	WT ESC - ICM	chr10	20952546	21080429	22.8863	38.0103	15.124	NA
Fig 3	A	ENSMUSG00000069833	Ahnak	A_stable	Stable	WT ESC - ICM	chr19	8989283	9076914	8.15129	26.6753	18.524	NA
Fig 3	A	ENSMUSG00000019256	Ahr	A_stable	Stable	WT ESC - ICM	chr12	35497978	35534989	34.171	31.6891	-2.4819	NA
Fig 3	A	ENSMUSG00000021037	Ahsa1	A_stable	Stable	WT ESC - ICM	chr12	87266478	87273998	18.0567	14.1195	-3.93724	NA
Fig 3	A	ENSMUSG00000020288	Ahsa2	A_stable	Stable	WT ESC - ICM	chr11	23487881	23498030	15.7201	18.0644	2.34423	NA
Fig 3	A	ENSMUSG00000074384	AI429214	A_stable	Stable	WT ESC - ICM	chr8	36993603	36995533	3.88063	8.91473	5.0341	NA
Fig 3	A	ENSMUSG00000090086	AI480526	A_stable	Stable	WT ESC - ICM	chr5	123133720	123143476	1.69834	0.120523	-1.57781	NA
Fig 3	A	ENSMUSG00000056145	AI504432	A_stable	Stable	WT ESC - ICM	chr3	107039503	107054322	16.1132	23.5294	7.4162	NA
Fig 3	A	ENSMUSG00000010290	AI597479	A_stable	Stable	WT ESC - ICM	chr1	43098709	43115946	18.1175	27.6863	9.56879	NA
Fig 3	A	ENSMUSG00000093738	AI606473	A_stable	Stable	WT ESC - ICM	chr3	154330820	154334687	15.301	5.63218	-9.66885	NA
Fig 3	A	ENSMUSG00000047423	AI837181	A_stable	Stable	WT ESC - ICM	chr19	5425143	5427313	15.9025	11.8275	-4.07499	NA
Fig 3	A	ENSMUSG00000085180	AI838599	A_stable	Stable	WT ESC - ICM	chr4	3231207	3258092	38.1439	36.6883	-1.45563	NA
Fig 3	A	ENSMUSG00000107355	AI839979	A_stable	Stable	WT ESC - ICM	chr5	31569591	31571397	29.2308	18.125	-11.1058	NA
Fig 3	A	ENSMUSG00000056383	AI987944	A_stable	Stable	WT ESC - ICM	chr7	41372922	41393348	24.0212	35.4556	11.4344	NA
Fig 3	A	ENSMUSG00000001864	Aif1l	A_stable	Stable	WT ESC - ICM	chr2	31950302	31973442	9.43378	31.9301	22.4963	NA
Fig 3	A	ENSMUSG00000036932	Aifm1	A_stable	Stable	WT ESC - ICM	chrX	48474943	48513563	30.1471	31.0528	0.905737	NA
Fig 3	A	ENSMUSG00000020085	Aifm2	A_stable	Stable	WT ESC - ICM	chr10	61715262	61739260	10.1807	34.6142	24.4335	NA
Fig 3	A	ENSMUSG00000019806	Aig1	A_stable	Stable	WT ESC - ICM	chr10	13647053	13868980	17.7643	41.8663	24.1019	NA
Fig 3	A	ENSMUSG00000028029	Aimp1	A_stable	Stable	WT ESC - ICM	chr3	132660480	132684370	25.761	29.7699	4.00888	NA
Fig 3	A	ENSMUSG00000029610	Aimp2	A_stable	Stable	WT ESC - ICM	chr5	143902703	143909839	8.12866	22.9064	14.7777	NA
Fig 3	A	ENSMUSG00000024847	Aip	A_stable	Stable	WT ESC - ICM	chr19	4114445	4125858	12.6233	26.5671	13.9438	NA
Fig 3	A	ENSMUSG00000039546	Ajap1	A_stable	Stable	WT ESC - ICM	chr4	153373220	153482811	11.5671	38.8987	27.3315	NA
Fig 3	A	ENSMUSG00000022178	Ajuba	A_stable	Stable	WT ESC - ICM	chr14	54567471	54577558	8.07657	4.39519	-3.68138	NA
Fig 3	A	ENSMUSG00000026817	Ak1	A_stable	Stable	WT ESC - ICM	chr2	32621757	32635058	6.17178	16.2767	10.1049	NA
Fig 3	A	ENSMUSG00000028792	Ak2	A_stable	Stable	WT ESC - ICM	chr4	128993223	129011529	16.3213	24.1363	7.815	NA
Fig 3	A	ENSMUSG00000024782	Ak3	A_stable	Stable	WT ESC - ICM	chr19	29020832	29047961	13.3129	36.8291	23.5162	NA
Fig 3	A	ENSMUSG00000039058	Ak5	A_stable	Stable	WT ESC - ICM	chr3	152462823	152668355	30.7566	40.2771	9.52052	NA
Fig 3	A	ENSMUSG00000078941	Ak6	A_stable	Stable	WT ESC - ICM	chr13	100651342	100666415	7.96346	20.0146	12.0512	NA
Fig 3	A	ENSMUSG00000018428	Akap1	A_stable	Stable	WT ESC - ICM	chr11	88830791	88864586	21.0644	26.0429	4.97854	NA
Fig 3	A	ENSMUSG00000047804	Akap10	A_stable	Stable	WT ESC - ICM	chr11	61871306	61930252	23.9713	32.8069	8.83554	NA
Fig 3	A	ENSMUSG00000022016	Akap11	A_stable	Stable	WT ESC - ICM	chr14	78492245	78536808	30.0429	36.0955	6.05252	NA
Fig 3	A	ENSMUSG00000038587	Akap12	A_stable	Stable	WT ESC - ICM	chr10	4266379	4359470	22.1465	19.4345	-2.71191	NA
Fig 3	A	ENSMUSG00000066406	Akap13	A_stable	Stable	WT ESC - ICM	chr7	75455533	75754609	29.2126	39.2353	10.0226	NA
Fig 3	A	ENSMUSG00000059708	Akap17b	A_stable	Stable	WT ESC - ICM	chrX	36608313	36645395	25.2271	27.9943	2.76721	NA
Fig 3	A	ENSMUSG00000021057	Akap5	A_stable	Stable	WT ESC - ICM	chr12	76324890	76334153	36.0568	29.2878	-6.76896	NA
Fig 3	A	ENSMUSG00000061603	Akap6	A_stable	Stable	WT ESC - ICM	chr12	52699382	53155599	21.1821	41.9991	20.817	NA
Fig 3	A	ENSMUSG00000039166	Akap7	A_stable	Stable	WT ESC - ICM	chr10	25169089	25299217	24.5224	32.3693	7.84697	NA
Fig 3	A	ENSMUSG00000024045	Akap8	A_stable	Stable	WT ESC - ICM	chr17	32303671	32321238	13.5837	22.1772	8.59353	NA
Fig 3	A	ENSMUSG00000002625	Akap8l	A_stable	Stable	WT ESC - ICM	chr17	32321423	32350607	19.374	25.456	6.082	NA
Fig 3	A	ENSMUSG00000040407	Akap9	A_stable	Stable	WT ESC - ICM	chr5	3927409	4080204	37.0828	38.1693	1.08651	NA
Fig 3	A	ENSMUSG00000031023	Akip1	A_stable	Stable	WT ESC - ICM	chr7	109703689	109712189	10.6874	20.3309	9.64345	NA
Fig 3	A	ENSMUSG00000023075	Akirin1	A_stable	Stable	WT ESC - ICM	chr4	123735194	123750299	12.0504	19.1445	7.09406	NA
Fig 3	A	ENSMUSG00000028291	Akirin2	A_stable	Stable	WT ESC - ICM	chr4	34550936	34566908	7.79468	9.83936	2.04468	NA
Fig 3	A	ENSMUSG00000039158	Akna	A_stable	Stable	WT ESC - ICM	chr4	63367124	63403354	30.973	45.9609	14.9879	NA
Fig 3	A	ENSMUSG00000028692	Akr1a1	A_stable	Stable	WT ESC - ICM	chr4	116636509	116651674	9.9625	18.7063	8.74385	NA
Fig 3	A	ENSMUSG00000061758	Akr1b10	A_stable	Stable	WT ESC - ICM	chr6	34384246	34396949	8.68273	29.4444	20.7617	NA
Fig 3	A	ENSMUSG00000029762	Akr1b8	A_stable	Stable	WT ESC - ICM	chr6	34354145	34368461	24.8851	29.1241	4.23905	NA
Fig 3	A	ENSMUSG00000045410	Akr1e1	A_stable	Stable	WT ESC - ICM	chr13	4591122	4609164	14.3675	38.9877	24.6202	NA
Fig 3	A	ENSMUSG00000028743	Akr7a5	A_stable	Stable	WT ESC - ICM	chr4	139310743	139318426	11.9686	25.2686	13.3	NA
Fig 3	A	ENSMUSG00000001729	Akt1	A_stable	Stable	WT ESC - ICM	chr12	112653825	112674832	20.5143	29.8582	9.34392	NA
Fig 3	A	ENSMUSG00000011096	Akt1s1	A_stable	Stable	WT ESC - ICM	chr7	44849223	44855421	14.4401	6.34433	-8.09576	NA
Fig 3	A	ENSMUSG00000004056	Akt2	A_stable	Stable	WT ESC - ICM	chr7	27591551	27640826	22.1804	28.588	6.40755	NA
Fig 3	A	ENSMUSG00000019699	Akt3	A_stable	Stable	WT ESC - ICM	chr1	177020072	177258203	33.9811	32.5671	-1.41405	NA
Fig 3	A	ENSMUSG00000031667	Aktip	A_stable	Stable	WT ESC - ICM	chr8	91107638	91135494	25.7413	27.229	1.48771	NA
Fig 3	A	ENSMUSG00000032786	Alas1	A_stable	Stable	WT ESC - ICM	chr9	106233454	106247954	28.5159	23.6406	-4.87535	NA
Fig 3	A	ENSMUSG00000022636	Alcam	A_stable	Stable	WT ESC - ICM	chr16	52248995	52453081	25.3157	36.0139	10.6982	NA
Fig 3	A	ENSMUSG00000007833	Aldh16a1	A_stable	Stable	WT ESC - ICM	chr7	45141832	45154584	17.1584	26.8509	9.69253	NA
Fig 3	A	ENSMUSG00000053279	Aldh1a1	A_stable	Stable	WT ESC - ICM	chr19	20492714	20643465	26.4478	35.0856	8.63781	NA
Fig 3	A	ENSMUSG00000013584	Aldh1a2	A_stable	Stable	WT ESC - ICM	chr9	71215788	71296243	22.4787	31.9844	9.50569	NA
Fig 3	A	ENSMUSG00000015134	Aldh1a3	A_stable	Stable	WT ESC - ICM	chr7	66390891	66427477	7.20926	39.0789	31.8696	NA
Fig 3	A	ENSMUSG00000024747	Aldh1a7	A_stable	Stable	WT ESC - ICM	chr19	20692953	20727556	30.8128	40.0075	9.19472	NA
Fig 3	A	ENSMUSG00000030088	Aldh1l1	A_stable	Stable	WT ESC - ICM	chr6	90550768	90599171	35.5403	36.3223	0.781992	NA
Fig 3	A	ENSMUSG00000029455	Aldh2	A_stable	Stable	WT ESC - ICM	chr5	121566026	121593824	21.1776	28.2223	7.04469	NA
Fig 3	A	ENSMUSG00000010025	Aldh3a2	A_stable	Stable	WT ESC - ICM	chr11	61223413	61267441	23.7852	33.1859	9.40072	NA
Fig 3	A	ENSMUSG00000028737	Aldh4a1	A_stable	Stable	WT ESC - ICM	chr4	139622865	139649690	25.5743	27.1597	1.58536	NA
Fig 3	A	ENSMUSG00000035936	Aldh5a1	A_stable	Stable	WT ESC - ICM	chr13	24907578	24937661	9.07162	31.4446	22.373	NA
Fig 3	A	ENSMUSG00000021238	Aldh6a1	A_stable	Stable	WT ESC - ICM	chr12	84430716	84451004	14.4088	24.2927	9.88391	NA
Fig 3	A	ENSMUSG00000053644	Aldh7a1	A_stable	Stable	WT ESC - ICM	chr18	56524721	56573040	19.6898	32.1861	12.4963	NA
Fig 3	A	ENSMUSG00000026687	Aldh9a1	A_stable	Stable	WT ESC - ICM	chr1	167349990	167368531	17.3791	33.1852	15.8061	NA
Fig 3	A	ENSMUSG00000017390	Aldoc	A_stable	Stable	WT ESC - ICM	chr11	78323072	78327781	22.4073	36.7767	14.3694	NA
Fig 3	A	ENSMUSG00000063362	Alg11	A_stable	Stable	WT ESC - ICM	chr8	22060720	22071627	15.3565	34.5997	19.2433	NA
Fig 3	A	ENSMUSG00000035845	Alg12	A_stable	Stable	WT ESC - ICM	chr15	88805244	88819295	28.8686	30.6988	1.83014	NA
Fig 3	A	ENSMUSG00000041718	Alg13	A_stable	Stable	WT ESC - ICM	chrX	144317965	144374450	18.3412	16.9208	-1.4204	NA
Fig 3	A	ENSMUSG00000039887	Alg14	A_stable	Stable	WT ESC - ICM	chr3	121291772	121363094	30.0633	34.8693	4.80602	NA
Fig 3	A	ENSMUSG00000039740	Alg2	A_stable	Stable	WT ESC - ICM	chr4	47469832	47474367	23.5986	21.0586	-2.54007	NA
Fig 3	A	ENSMUSG00000033809	Alg3	A_stable	Stable	WT ESC - ICM	chr16	20605457	20610765	28.5861	26.4174	-2.16866	NA
Fig 3	A	ENSMUSG00000036632	Alg5	A_stable	Stable	WT ESC - ICM	chr3	54735538	54749795	17.5405	35.5481	18.0076	NA
Fig 3	A	ENSMUSG00000073792	Alg6	A_stable	Stable	WT ESC - ICM	chr4	99715663	99763460	33.7428	37.1124	3.36963	NA
Fig 3	A	ENSMUSG00000035704	Alg8	A_stable	Stable	WT ESC - ICM	chr7	97371605	97392185	25.537	33.613	8.07603	NA
Fig 3	A	ENSMUSG00000032059	Alg9	A_stable	Stable	WT ESC - ICM	chr9	50775269	50843639	30.6266	35.0877	4.46108	NA
Fig 3	A	ENSMUSG00000079036	Alkbh1	A_stable	Stable	WT ESC - ICM	chr12	87428076	87443839	14.3456	22.9676	8.62201	NA
Fig 3	A	ENSMUSG00000040174	Alkbh3	A_stable	Stable	WT ESC - ICM	chr2	93980633	94010754	22.7458	32.301	9.55519	NA
Fig 3	A	ENSMUSG00000039754	Alkbh4	A_stable	Stable	WT ESC - ICM	chr5	136136145	136141615	18.4518	25.0097	6.55793	NA
Fig 3	A	ENSMUSG00000042650	Alkbh5	A_stable	Stable	WT ESC - ICM	chr11	60537682	60558512	7.96693	11.5868	3.61986	NA
Fig 3	A	ENSMUSG00000042831	Alkbh6	A_stable	Stable	WT ESC - ICM	chr7	30308752	30314303	29.4308	22.0014	-7.42945	NA
Fig 3	A	ENSMUSG00000002661	Alkbh7	A_stable	Stable	WT ESC - ICM	chr17	56997338	56999322	3.54912	13.3083	9.75915	NA
Fig 3	A	ENSMUSG00000025899	Alkbh8	A_stable	Stable	WT ESC - ICM	chr9	3335150	3391154	23.6598	31.5645	7.90475	NA
Fig 3	A	ENSMUSG00000063810	Alms1	A_stable	Stable	WT ESC - ICM	chr6	85587530	85702753	25.6888	37.0852	11.3964	NA
Fig 3	A	ENSMUSG00000028028	Alpk1	A_stable	Stable	WT ESC - ICM	chr3	127670309	127780527	20.1911	41.3286	21.1375	NA
Fig 3	A	ENSMUSG00000028766	Alpl	A_stable	Stable	WT ESC - ICM	chr4	137741732	137796384	16.5564	25.4041	8.84764	NA
Fig 3	A	ENSMUSG00000026024	Als2	A_stable	Stable	WT ESC - ICM	chr1	59162925	59237231	22.9437	40.7001	17.7565	NA
Fig 3	A	ENSMUSG00000036602	Alx1	A_stable	Stable	WT ESC - ICM	chr10	102998702	103029640	11.7789	15.6364	3.85741	NA
Fig 3	A	ENSMUSG00000014603	Alx3	A_stable	Stable	WT ESC - ICM	chr3	107595030	107605776	1.25916	13.7521	12.4929	NA
Fig 3	A	ENSMUSG00000040310	Alx4	A_stable	Stable	WT ESC - ICM	chr2	93642433	93681341	9.53587	28.1683	18.6325	NA
Fig 3	A	ENSMUSG00000025134	Alyref	A_stable	Stable	WT ESC - ICM	chr11	120594503	120598516	2.62913	5.47957	2.85043	NA
Fig 3	A	ENSMUSG00000060244	Alyref2	A_stable	Stable	WT ESC - ICM	chr1	171503477	171504750	0.948615	0	-0.948615	NA
Fig 3	A	ENSMUSG00000022244	Amacr	A_stable	Stable	WT ESC - ICM	chr15	10981788	10995607	17.6952	24.6954	7.0002	NA
Fig 3	A	ENSMUSG00000040506	Ambra1	A_stable	Stable	WT ESC - ICM	chr2	91730133	91918849	22.1238	36.4047	14.2809	NA
Fig 3	A	ENSMUSG00000075232	Amd1	A_stable	Stable	WT ESC - ICM	chr10	40287457	40302188	8.99655	9.96951	0.972959	NA
Fig 3	A	ENSMUSG00000050332	Amer1	A_stable	Stable	WT ESC - ICM	chrX	95420312	95444840	29.2983	34.639	5.34068	NA
Fig 3	A	ENSMUSG00000021986	Amer2	A_stable	Stable	WT ESC - ICM	chr14	60377691	60388193	15.6892	14.6236	-1.06554	NA
Fig 3	A	ENSMUSG00000031751	Amfr	A_stable	Stable	WT ESC - ICM	chr8	93971587	94012673	20.5492	27.9468	7.39766	NA
Fig 3	A	ENSMUSG00000050947	Amigo1	A_stable	Stable	WT ESC - ICM	chr3	108186334	108192286	12.9005	12.288	-0.612582	NA
Fig 3	A	ENSMUSG00000048218	Amigo2	A_stable	Stable	WT ESC - ICM	chr15	97244124	97247287	4.55942	24.0385	19.479	NA
Fig 3	A	ENSMUSG00000032593	Amigo3	A_stable	Stable	WT ESC - ICM	chr9	108053158	108055701	32.9074	21.4983	-11.4091	NA
Fig 3	A	ENSMUSG00000041915	Ammecr1l	A_stable	Stable	WT ESC - ICM	chr18	31759825	31782743	13.5653	23.0231	9.45787	NA
Fig 3	A	ENSMUSG00000068250	Amn1	A_stable	Stable	WT ESC - ICM	chr6	149157576	149188712	26.8081	35.4286	8.62044	NA
Fig 3	A	ENSMUSG00000041688	Amot	A_stable	Stable	WT ESC - ICM	chrX	145446423	145505149	21.1819	39.0814	17.8996	NA
Fig 3	A	ENSMUSG00000013076	Amotl1	A_stable	Stable	WT ESC - ICM	chr9	14541965	14645056	27.1786	33.5943	6.41572	NA
Fig 3	A	ENSMUSG00000032531	Amotl2	A_stable	Stable	WT ESC - ICM	chr9	102717090	102733417	5.27712	7.0654	1.78829	NA
Fig 3	A	ENSMUSG00000027889	Ampd2	A_stable	Stable	WT ESC - ICM	chr3	108074061	108086651	27.8939	27.8871	-0.00670889	NA
Fig 3	A	ENSMUSG00000021314	Amph	A_stable	Stable	WT ESC - ICM	chr13	18948353	19150919	32.0407	38.1774	6.13672	NA
Fig 3	A	ENSMUSG00000032607	Amt	A_stable	Stable	WT ESC - ICM	chr9	108296904	108302302	6.90397	11.4167	4.5127	NA
Fig 3	A	ENSMUSG00000074264	Amy1	A_stable	Stable	WT ESC - ICM	chr3	113555951	113577750	20.8623	28.3099	7.44753	NA
Fig 3	A	ENSMUSG00000020610	Amz2	A_stable	Stable	WT ESC - ICM	chr11	109425945	109438148	27.1852	27.558	0.372758	NA
Fig 3	A	ENSMUSG00000014355	Anapc1	A_stable	Stable	WT ESC - ICM	chr2	128610103	128687391	26.3279	38.9912	12.6634	NA
Fig 3	A	ENSMUSG00000036977	Anapc10	A_stable	Stable	WT ESC - ICM	chr8	79711736	79777321	32.4609	30.2099	-2.251	NA
Fig 3	A	ENSMUSG00000025135	Anapc11	A_stable	Stable	WT ESC - ICM	chr11	120598420	120608198	11.1892	17.5536	6.36436	NA
Fig 3	A	ENSMUSG00000030649	Anapc15	A_stable	Stable	WT ESC - ICM	chr7	101881300	101901849	3.87489	26.7604	22.8855	NA
Fig 3	A	ENSMUSG00000020107	Anapc16	A_stable	Stable	WT ESC - ICM	chr10	59987907	60003113	9.02516	29.1381	20.1129	NA
Fig 3	A	ENSMUSG00000026965	Anapc2	A_stable	Stable	WT ESC - ICM	chr2	25272477	25285915	14.7504	27.0789	12.3285	NA
Fig 3	A	ENSMUSG00000029176	Anapc4	A_stable	Stable	WT ESC - ICM	chr5	52834134	52866734	17.3938	34.1434	16.7496	NA
Fig 3	A	ENSMUSG00000029472	Anapc5	A_stable	Stable	WT ESC - ICM	chr5	122787458	122821339	20.1957	27.2244	7.02875	NA
Fig 3	A	ENSMUSG00000029466	Anapc7	A_stable	Stable	WT ESC - ICM	chr5	122421692	122444912	17.8282	23.8622	6.03406	NA
Fig 3	A	ENSMUSG00000021257	Angel1	A_stable	Stable	WT ESC - ICM	chr12	86700501	86734221	17.4195	32.6304	15.2109	NA
Fig 3	A	ENSMUSG00000026634	Angel2	A_stable	Stable	WT ESC - ICM	chr1	190925111	190946962	21.6664	26.6614	4.99507	NA
Fig 3	A	ENSMUSG00000022309	Angpt1	A_stable	Stable	WT ESC - ICM	chr15	42424722	42676977	34.9052	38.3942	3.48894	NA
Fig 3	A	ENSMUSG00000031465	Angpt2	A_stable	Stable	WT ESC - ICM	chr8	18690262	18741562	22.9102	44.1501	21.2399	NA
Fig 3	A	ENSMUSG00000004105	Angptl2	A_stable	Stable	WT ESC - ICM	chr2	33216068	33247717	19.5873	35.1259	15.5386	NA
Fig 3	A	ENSMUSG00000032826	Ank2	A_stable	Stable	WT ESC - ICM	chr3	126921611	127499350	15.5138	36.2211	20.7073	NA
Fig 3	A	ENSMUSG00000069601	Ank3	A_stable	Stable	WT ESC - ICM	chr10	69398777	70027436	24.021	37.6407	13.6197	NA
Fig 3	A	ENSMUSG00000020790	Ankfy1	A_stable	Stable	WT ESC - ICM	chr11	72690005	72772146	23.9995	33.8411	9.84158	NA
Fig 3	A	ENSMUSG00000024483	Ankhd1	A_stable	Stable	WT ESC - ICM	chr18	36560602	36658908	24.672	29.2612	4.58917	NA
Fig 3	A	ENSMUSG00000040351	Ankib1	A_stable	Stable	WT ESC - ICM	chr5	3689999	3802925	30.1636	32.3254	2.1618	NA
Fig 3	A	ENSMUSG00000046295	Ankle1	A_stable	Stable	WT ESC - ICM	chr8	71406009	71409904	19.2746	19.4298	0.155196	NA
Fig 3	A	ENSMUSG00000029501	Ankle2	A_stable	Stable	WT ESC - ICM	chr5	110231003	110256647	14.2046	19.1726	4.96795	NA
Fig 3	A	ENSMUSG00000036188	Ankmy2	A_stable	Stable	WT ESC - ICM	chr12	36157123	36197291	10.9651	40.7584	29.7933	NA
Fig 3	A	ENSMUSG00000021661	Ankra2	A_stable	Stable	WT ESC - ICM	chr13	98263075	98274754	20.8474	28.7435	7.89607	NA
Fig 3	A	ENSMUSG00000024803	Ankrd1	A_stable	Stable	WT ESC - ICM	chr19	36111964	36119844	12.7982	35.0357	22.2375	NA
Fig 3	A	ENSMUSG00000035569	Ankrd11	A_stable	Stable	WT ESC - ICM	chr8	122883821	123042277	23.9212	28.1144	4.19323	NA
Fig 3	A	ENSMUSG00000034647	Ankrd12	A_stable	Stable	WT ESC - ICM	chr17	65965697	66077089	25.1201	34.7239	9.60381	NA
Fig 3	A	ENSMUSG00000041870	Ankrd13a	A_stable	Stable	WT ESC - ICM	chr5	114774947	114805821	27.569	23.9405	-3.62856	NA
Fig 3	A	ENSMUSG00000037907	Ankrd13b	A_stable	Stable	WT ESC - ICM	chr11	77470484	77489678	15.3324	25.5092	10.1768	NA
Fig 3	A	ENSMUSG00000039988	Ankrd13c	A_stable	Stable	WT ESC - ICM	chr3	157947238	158008034	19.7476	22.3156	2.56795	NA
Fig 3	A	ENSMUSG00000047909	Ankrd16	A_stable	Stable	WT ESC - ICM	chr2	11777875	11790329	23.0341	24.7325	1.69841	NA
Fig 3	A	ENSMUSG00000055204	Ankrd17	A_stable	Stable	WT ESC - ICM	chr5	90227165	90366577	21.1149	28.545	7.43013	NA
Fig 3	A	ENSMUSG00000067653	Ankrd23	A_stable	Stable	WT ESC - ICM	chr1	36530187	36536883	27.9213	41.386	13.4647	NA
Fig 3	A	ENSMUSG00000007827	Ankrd26	A_stable	Stable	WT ESC - ICM	chr6	118501307	118562226	34.0593	39.1183	5.05901	NA
Fig 3	A	ENSMUSG00000034867	Ankrd27	A_stable	Stable	WT ESC - ICM	chr7	35586243	35639226	27.3753	37.9493	10.574	NA
Fig 3	A	ENSMUSG00000014496	Ankrd28	A_stable	Stable	WT ESC - ICM	chr14	31698767	31830651	27.2776	35.6141	8.33647	NA
Fig 3	A	ENSMUSG00000079610	Ankrd39	A_stable	Stable	WT ESC - ICM	chr1	36538170	36547252	22.2657	34.7507	12.485	NA
Fig 3	A	ENSMUSG00000020864	Ankrd40	A_stable	Stable	WT ESC - ICM	chr11	94328000	94341841	13.8638	18.6266	4.76285	NA
Fig 3	A	ENSMUSG00000052331	Ankrd44	A_stable	Stable	WT ESC - ICM	chr1	54645339	54926387	30.1678	39.4418	9.27396	NA
Fig 3	A	ENSMUSG00000044835	Ankrd45	A_stable	Stable	WT ESC - ICM	chr1	161142690	161170498	8.06662	27.2754	19.2088	NA
Fig 3	A	ENSMUSG00000048307	Ankrd46	A_stable	Stable	WT ESC - ICM	chr15	36477667	36496791	26.8699	35.7749	8.905	NA
Fig 3	A	ENSMUSG00000031931	Ankrd49	A_stable	Stable	WT ESC - ICM	chr9	14779619	14784573	12.2208	16.6667	4.44583	NA
Fig 3	A	ENSMUSG00000044864	Ankrd50	A_stable	Stable	WT ESC - ICM	chr3	38449258	38484844	29.985	39.6094	9.62445	NA
Fig 3	A	ENSMUSG00000014498	Ankrd52	A_stable	Stable	WT ESC - ICM	chr10	128377123	128394006	23.2143	29.0623	5.84794	NA
Fig 3	A	ENSMUSG00000033055	Ankrd54	A_stable	Stable	WT ESC - ICM	chr15	79053093	79062893	19.5034	23.0997	3.5963	NA
Fig 3	A	ENSMUSG00000049985	Ankrd55	A_stable	Stable	WT ESC - ICM	chr13	112288450	112384002	15.4208	40.3249	24.9041	NA
Fig 3	A	ENSMUSG00000040183	Ankrd6	A_stable	Stable	WT ESC - ICM	chr4	32804034	32950841	24.5463	34.5037	9.9574	NA
Fig 3	A	ENSMUSG00000029607	Ankrd61	A_stable	Stable	WT ESC - ICM	chr5	143890636	143895067	29.3145	35.4787	6.16421	NA
Fig 3	A	ENSMUSG00000037904	Ankrd9	A_stable	Stable	WT ESC - ICM	chr12	110976419	110979082	7.04079	5.82329	-1.21749	NA
Fig 3	A	ENSMUSG00000024219	Anks1	A_stable	Stable	WT ESC - ICM	chr17	27909305	28062775	25.8045	31.9504	6.14586	NA
Fig 3	A	ENSMUSG00000022515	Anks3	A_stable	Stable	WT ESC - ICM	chr16	4941435	4964205	21.6042	28.9425	7.33824	NA
Fig 3	A	ENSMUSG00000031075	Ano1	A_stable	Stable	WT ESC - ICM	chr7	144588548	144751974	19.1579	36.1453	16.9874	NA
Fig 3	A	ENSMUSG00000037949	Ano10	A_stable	Stable	WT ESC - ICM	chr9	122175891	122294374	27.3627	39.8375	12.4748	NA
Fig 3	A	ENSMUSG00000064210	Ano6	A_stable	Stable	WT ESC - ICM	chr15	95790842	95974751	28.7404	37.0503	8.30981	NA
Fig 3	A	ENSMUSG00000034863	Ano8	A_stable	Stable	WT ESC - ICM	chr8	71476018	71485963	6.97265	14.086	7.11337	NA
Fig 3	A	ENSMUSG00000032249	Anp32a	A_stable	Stable	WT ESC - ICM	chr9	62341354	62378802	9.94785	10.2793	0.331484	NA
Fig 3	A	ENSMUSG00000028333	Anp32b	A_stable	Stable	WT ESC - ICM	chr4	46450925	46472657	8.52494	9.8835	1.35856	NA
Fig 3	A	ENSMUSG00000015749	Anp32e	A_stable	Stable	WT ESC - ICM	chr3	95929244	95947387	16.16	20.3111	4.15106	NA
Fig 3	A	ENSMUSG00000039062	Anpep	A_stable	Stable	WT ESC - ICM	chr7	79821802	79848210	9.2522	47.1488	37.8966	NA
Fig 3	A	ENSMUSG00000033420	Antxr1	A_stable	Stable	WT ESC - ICM	chr6	87133852	87335775	13.0365	42.0952	29.0587	NA
Fig 3	A	ENSMUSG00000029338	Antxr2	A_stable	Stable	WT ESC - ICM	chr5	97884687	98031017	34.8235	37.2106	2.38716	NA
Fig 3	A	ENSMUSG00000024659	Anxa1	A_stable	Stable	WT ESC - ICM	chr19	20373433	20390671	24.7335	42.4447	17.7112	NA
Fig 3	A	ENSMUSG00000021866	Anxa11	A_stable	Stable	WT ESC - ICM	chr14	25842155	25886804	13.1021	24.6852	11.5831	NA
Fig 3	A	ENSMUSG00000032231	Anxa2	A_stable	Stable	WT ESC - ICM	chr9	69453695	69491792	11.0841	35.8704	24.7863	NA
Fig 3	A	ENSMUSG00000029484	Anxa3	A_stable	Stable	WT ESC - ICM	chr5	96793397	96845966	14.5162	43.7087	29.1925	NA
Fig 3	A	ENSMUSG00000027712	Anxa5	A_stable	Stable	WT ESC - ICM	chr3	36448922	36475887	25.1597	33.455	8.29523	NA
Fig 3	A	ENSMUSG00000018340	Anxa6	A_stable	Stable	WT ESC - ICM	chr11	54979107	55033445	21.9407	29.8984	7.95771	NA
Fig 3	A	ENSMUSG00000021814	Anxa7	A_stable	Stable	WT ESC - ICM	chr14	20455275	20479941	20.8509	34.8088	13.9579	NA
Fig 3	A	ENSMUSG00000021950	Anxa8	A_stable	Stable	WT ESC - ICM	chr14	34085980	34100571	10.7193	45.2201	34.5009	NA
Fig 3	A	ENSMUSG00000015702	Anxa9	A_stable	Stable	WT ESC - ICM	chr3	95296095	95307176	16.9785	24.2763	7.29775	NA
Fig 3	A	ENSMUSG00000078651	Aoc2	A_stable	Stable	WT ESC - ICM	chr11	101325062	101329702	36.0962	37.2826	1.18644	NA
Fig 3	A	ENSMUSG00000021458	Aopep	A_stable	Stable	WT ESC - ICM	chr13	62964892	63326096	27.8306	33.5965	5.76582	NA
Fig 3	A	ENSMUSG00000074238	Ap1ar	A_stable	Stable	WT ESC - ICM	chr3	127807006	127837499	24.3455	26.3982	2.05274	NA
Fig 3	A	ENSMUSG00000009090	Ap1b1	A_stable	Stable	WT ESC - ICM	chr11	4986823	5042791	20.5475	32.5874	12.0399	NA
Fig 3	A	ENSMUSG00000031731	Ap1g1	A_stable	Stable	WT ESC - ICM	chr8	109778582	109864210	21.7182	31.8048	10.0866	NA
Fig 3	A	ENSMUSG00000040701	Ap1g2	A_stable	Stable	WT ESC - ICM	chr14	55098834	55106593	20.5677	19.727	-0.840623	NA
Fig 3	A	ENSMUSG00000003033	Ap1m1	A_stable	Stable	WT ESC - ICM	chr8	72240017	72257385	18.5529	27.7945	9.24156	NA
Fig 3	A	ENSMUSG00000003309	Ap1m2	A_stable	Stable	WT ESC - ICM	chr9	21295456	21312321	25.5829	33.5233	7.94043	NA
Fig 3	A	ENSMUSG00000004849	Ap1s1	A_stable	Stable	WT ESC - ICM	chr5	137034997	137046063	17.8254	32.1835	14.3581	NA
Fig 3	A	ENSMUSG00000031367	Ap1s2	A_stable	Stable	WT ESC - ICM	chrX	163909016	163933666	6.74769	12.2596	5.51186	NA
Fig 3	A	ENSMUSG00000054702	Ap1s3	A_stable	Stable	WT ESC - ICM	chr1	79606875	79671972	25.7527	40.1326	14.3798	NA
Fig 3	A	ENSMUSG00000060279	Ap2a1	A_stable	Stable	WT ESC - ICM	chr7	44900372	44929490	24.9077	32.3527	7.445	NA
Fig 3	A	ENSMUSG00000002957	Ap2a2	A_stable	Stable	WT ESC - ICM	chr7	141562179	141633011	21.1435	34.913	13.7695	NA
Fig 3	A	ENSMUSG00000035152	Ap2b1	A_stable	Stable	WT ESC - ICM	chr11	83299023	83405035	17.9219	37.1035	19.1815	NA
Fig 3	A	ENSMUSG00000022841	Ap2m1	A_stable	Stable	WT ESC - ICM	chr16	20535479	20544909	17.7504	21.5551	3.8047	NA
Fig 3	A	ENSMUSG00000008036	Ap2s1	A_stable	Stable	WT ESC - ICM	chr7	16738443	16749290	30.6212	30.4468	-0.174416	NA
Fig 3	A	ENSMUSG00000021686	Ap3b1	A_stable	Stable	WT ESC - ICM	chr13	94358959	94566317	27.426	38.8998	11.4738	NA
Fig 3	A	ENSMUSG00000062444	Ap3b2	A_stable	Stable	WT ESC - ICM	chr7	81460398	81493925	10.347	25.1105	14.7636	NA
Fig 3	A	ENSMUSG00000020198	Ap3d1	A_stable	Stable	WT ESC - ICM	chr10	80706955	80742264	19.4876	32.6325	13.1449	NA
Fig 3	A	ENSMUSG00000021824	Ap3m1	A_stable	Stable	WT ESC - ICM	chr14	21033741	21052535	21.0162	22.6594	1.64319	NA
Fig 3	A	ENSMUSG00000031539	Ap3m2	A_stable	Stable	WT ESC - ICM	chr8	22787353	22805622	27.6694	29.8303	2.16092	NA
Fig 3	A	ENSMUSG00000024480	Ap3s1	A_stable	Stable	WT ESC - ICM	chr18	46741875	46790826	16.1144	24.4045	8.29013	NA
Fig 3	A	ENSMUSG00000063801	Ap3s2	A_stable	Stable	WT ESC - ICM	chr7	79875324	79920640	25.8661	33.7598	7.89373	NA
Fig 3	A	ENSMUSG00000032952	Ap4b1	A_stable	Stable	WT ESC - ICM	chr3	103809519	103822025	16.5878	26.3975	9.80967	NA
Fig 3	A	ENSMUSG00000001998	Ap4e1	A_stable	Stable	WT ESC - ICM	chr2	127008716	127067909	26.5497	37.9902	11.4405	NA
Fig 3	A	ENSMUSG00000019518	Ap4m1	A_stable	Stable	WT ESC - ICM	chr5	138172020	138180429	19.7539	23.0175	3.26364	NA
Fig 3	A	ENSMUSG00000020955	Ap4s1	A_stable	Stable	WT ESC - ICM	chr12	51691032	51744786	14.9217	22.3683	7.44664	NA
Fig 3	A	ENSMUSG00000036291	Ap5m1	A_stable	Stable	WT ESC - ICM	chr14	49066411	49094224	25.4325	29.3263	3.89385	NA
Fig 3	A	ENSMUSG00000068264	Ap5s1	A_stable	Stable	WT ESC - ICM	chr2	131210359	131213514	31.7403	20.5994	-11.1409	NA
Fig 3	A	ENSMUSG00000039623	Ap5z1	A_stable	Stable	WT ESC - ICM	chr5	142463943	142478710	35.6563	29.9056	-5.75062	NA
Fig 3	A	ENSMUSG00000019979	Apaf1	A_stable	Stable	WT ESC - ICM	chr10	90989310	91082770	28.7685	37.9559	9.18744	NA
Fig 3	A	ENSMUSG00000024897	Apba1	A_stable	Stable	WT ESC - ICM	chr19	23758886	23949596	20.9804	37.3003	16.3199	NA
Fig 3	A	ENSMUSG00000030519	Apba2	A_stable	Stable	WT ESC - ICM	chr7	64501705	64753878	35.2157	38.0506	2.83485	NA
Fig 3	A	ENSMUSG00000037032	Apbb1	A_stable	Stable	WT ESC - ICM	chr7	105558482	105581653	23.7214	30.7289	7.00751	NA
Fig 3	A	ENSMUSG00000029207	Apbb2	A_stable	Stable	WT ESC - ICM	chr5	66298702	66618784	27.2073	37.3198	10.1124	NA
Fig 3	A	ENSMUSG00000117679	Apbb3	A_stable	Stable	WT ESC - ICM	chr18	36671153	36679366	15.7113	17.1509	1.43964	NA
Fig 3	A	ENSMUSG00000005871	Apc	A_stable	Stable	WT ESC - ICM	chr18	34220923	34322552	24.5409	29.5967	5.05581	NA
Fig 3	A	ENSMUSG00000020135	Apc2	A_stable	Stable	WT ESC - ICM	chr10	80295976	80318263	22.6434	21.8485	-0.794859	NA
Fig 3	A	ENSMUSG00000071847	Apcdd1	A_stable	Stable	WT ESC - ICM	chr18	62922326	62953815	8.89754	38.2561	29.3586	NA
Fig 3	A	ENSMUSG00000032590	Apeh	A_stable	Stable	WT ESC - ICM	chr9	108085413	108094537	23.4294	31.5113	8.08184	NA
Fig 3	A	ENSMUSG00000079042	Apela	A_stable	Stable	WT ESC - ICM	chr8	65028416	65037318	13.6482	16.9467	3.29843	NA
Fig 3	A	ENSMUSG00000035960	Apex1	A_stable	Stable	WT ESC - ICM	chr14	50924967	50927139	6.51429	1.7094	-4.80488	NA
Fig 3	A	ENSMUSG00000025269	Apex2	A_stable	Stable	WT ESC - ICM	chrX	150519518	150589868	29.7323	31.4702	1.73786	NA
Fig 3	A	ENSMUSG00000015750	Aph1a	A_stable	Stable	WT ESC - ICM	chr3	95893968	95898288	16.6156	21.0366	4.421	NA
Fig 3	A	ENSMUSG00000032375	Aph1b	A_stable	Stable	WT ESC - ICM	chr9	66775201	66795490	16.8711	24.4375	7.56641	NA
Fig 3	A	ENSMUSG00000027193	Api5	A_stable	Stable	WT ESC - ICM	chr2	94411727	94438145	16.683	24.442	7.75896	NA
Fig 3	A	ENSMUSG00000010911	Apip	A_stable	Stable	WT ESC - ICM	chr2	103073674	103092644	35.6067	39.77	4.16331	NA
Fig 3	A	ENSMUSG00000030051	Aplf	A_stable	Stable	WT ESC - ICM	chr6	87628423	87672193	27.7909	35.6154	7.82451	NA
Fig 3	A	ENSMUSG00000037010	Apln	A_stable	Stable	WT ESC - ICM	chrX	48025145	48034853	5.21634	21.4912	16.2749	NA
Fig 3	A	ENSMUSG00000006651	Aplp1	A_stable	Stable	WT ESC - ICM	chr7	30434981	30445535	2.71401	11.6905	8.97647	NA
Fig 3	A	ENSMUSG00000031996	Aplp2	A_stable	Stable	WT ESC - ICM	chr9	31149556	31211815	19.0359	35.1081	16.0722	NA
Fig 3	A	ENSMUSG00000033096	Apmap	A_stable	Stable	WT ESC - ICM	chr2	150583079	150608567	17.6501	26.9157	9.26551	NA
Fig 3	A	ENSMUSG00000009585	Apobec3	A_stable	Stable	WT ESC - ICM	chr15	79891658	79915906	8.13168	15.4738	7.3421	NA
Fig 3	A	ENSMUSG00000022548	Apod	A_stable	Stable	WT ESC - ICM	chr16	31296191	31314808	15.2428	30.6548	15.4121	NA
Fig 3	A	ENSMUSG00000079508	Apoo	A_stable	Stable	WT ESC - ICM	chrX	94367116	94417093	36.5577	32.8708	-3.68681	NA
Fig 3	A	ENSMUSG00000025525	Apool	A_stable	Stable	WT ESC - ICM	chrX	112311351	112372755	25.9686	33.7725	7.8039	NA
Fig 3	A	ENSMUSG00000022892	App	A_stable	Stable	WT ESC - ICM	chr16	84954347	85175299	14.3579	41.3633	27.0054	NA
Fig 3	A	ENSMUSG00000018481	Appbp2	A_stable	Stable	WT ESC - ICM	chr11	85191307	85235120	19.1665	24.813	5.64656	NA
Fig 3	A	ENSMUSG00000040760	Appl1	A_stable	Stable	WT ESC - ICM	chr14	26918985	26970610	17.1719	23.241	6.06905	NA
Fig 3	A	ENSMUSG00000020263	Appl2	A_stable	Stable	WT ESC - ICM	chr10	83600032	83648738	16.5158	39.3568	22.841	NA
Fig 3	A	ENSMUSG00000006589	Aprt	A_stable	Stable	WT ESC - ICM	chr8	122574636	122576907	4.44135	0.753205	-3.68815	NA
Fig 3	A	ENSMUSG00000001127	Araf	A_stable	Stable	WT ESC - ICM	chrX	20797813	20860519	10.9031	25.3748	14.4717	NA
Fig 3	A	ENSMUSG00000032812	Arap1	A_stable	Stable	WT ESC - ICM	chr7	101348088	101412586	11.3266	32.8046	21.478	NA
Fig 3	A	ENSMUSG00000037999	Arap2	A_stable	Stable	WT ESC - ICM	chr5	62602444	62766159	38.1878	36.6875	-1.50029	NA
Fig 3	A	ENSMUSG00000024451	Arap3	A_stable	Stable	WT ESC - ICM	chr18	37972627	37998969	11.0501	33.6178	22.5677	NA
Fig 3	A	ENSMUSG00000032096	Arcn1	A_stable	Stable	WT ESC - ICM	chr9	44742142	44767808	16.9793	23.6639	6.68459	NA
Fig 3	A	ENSMUSG00000042350	Arel1	A_stable	Stable	WT ESC - ICM	chr12	84918147	84970900	22.2069	33.3417	11.1347	NA
Fig 3	A	ENSMUSG00000048076	Arf1	A_stable	Stable	WT ESC - ICM	chr11	59211410	59228216	6.87535	13.3213	6.44595	NA
Fig 3	A	ENSMUSG00000062421	Arf2	A_stable	Stable	WT ESC - ICM	chr11	103966738	103985337	14.8612	22.3317	7.47051	NA
Fig 3	A	ENSMUSG00000051853	Arf3	A_stable	Stable	WT ESC - ICM	chr15	98737623	98763118	16.1918	25.5795	9.38773	NA
Fig 3	A	ENSMUSG00000021877	Arf4	A_stable	Stable	WT ESC - ICM	chr14	26638133	26656842	10.9712	16.8741	5.90285	NA
Fig 3	A	ENSMUSG00000020440	Arf5	A_stable	Stable	WT ESC - ICM	chr6	28423603	28426602	13.4759	19.8496	6.37372	NA
Fig 3	A	ENSMUSG00000044147	Arf6	A_stable	Stable	WT ESC - ICM	chr12	69372149	69373783	1.37115	0.465116	-0.906035	NA
Fig 3	A	ENSMUSG00000027575	Arfgap1	A_stable	Stable	WT ESC - ICM	chr2	180967224	180982526	20.0154	33.8885	13.8731	NA
Fig 3	A	ENSMUSG00000027255	Arfgap2	A_stable	Stable	WT ESC - ICM	chr2	91264973	91276931	11.4182	19.2379	7.8197	NA
Fig 3	A	ENSMUSG00000054277	Arfgap3	A_stable	Stable	WT ESC - ICM	chr15	83299738	83350247	25.1944	26.0596	0.86515	NA
Fig 3	A	ENSMUSG00000067851	Arfgef1	A_stable	Stable	WT ESC - ICM	chr1	10137570	10232670	27.2726	38.8052	11.5326	NA
Fig 3	A	ENSMUSG00000019852	Arfgef3	A_stable	Stable	WT ESC - ICM	chr10	18588010	18743758	39.0592	40.7019	1.64273	NA
Fig 3	A	ENSMUSG00000074513	Arfip1	A_stable	Stable	WT ESC - ICM	chr3	84496092	84582625	31.0794	37.2566	6.17714	NA
Fig 3	A	ENSMUSG00000030881	Arfip2	A_stable	Stable	WT ESC - ICM	chr7	105634202	105640416	7.91133	32.1533	24.242	NA
Fig 3	A	ENSMUSG00000038671	Arfrp1	A_stable	Stable	WT ESC - ICM	chr2	181357689	181365404	8.43623	25.1645	16.7282	NA
Fig 3	A	ENSMUSG00000019987	Arg1	A_stable	Stable	WT ESC - ICM	chr10	24915206	24927470	18.8154	37.2222	18.4068	NA
Fig 3	A	ENSMUSG00000040459	Arglu1	A_stable	Stable	WT ESC - ICM	chr8	8665074	8690521	11.7137	17.0467	5.33302	NA
Fig 3	A	ENSMUSG00000027247	Arhgap1	A_stable	Stable	WT ESC - ICM	chr2	91650117	91672325	17.3272	28.1122	10.785	NA
Fig 3	A	ENSMUSG00000037148	Arhgap10	A_stable	Stable	WT ESC - ICM	chr8	77250365	77517953	32.9197	44.4513	11.5317	NA
Fig 3	A	ENSMUSG00000041219	Arhgap11a	A_stable	Stable	WT ESC - ICM	chr2	113831491	113848661	21.9925	24.5182	2.52572	NA
Fig 3	A	ENSMUSG00000041225	Arhgap12	A_stable	Stable	WT ESC - ICM	chr18	6024447	6136102	28.3067	33.9873	5.68067	NA
Fig 3	A	ENSMUSG00000030766	Arhgap17	A_stable	Stable	WT ESC - ICM	chr7	123279217	123369915	22.5682	30.0461	7.47786	NA
Fig 3	A	ENSMUSG00000039031	Arhgap18	A_stable	Stable	WT ESC - ICM	chr10	26772366	26918648	26.5516	43.9288	17.3771	NA
Fig 3	A	ENSMUSG00000053199	Arhgap20	A_stable	Stable	WT ESC - ICM	chr9	51765350	51853858	27.5294	36.5635	9.03416	NA
Fig 3	A	ENSMUSG00000036591	Arhgap21	A_stable	Stable	WT ESC - ICM	chr2	20847918	20968881	20.9878	32.6017	11.614	NA
Fig 3	A	ENSMUSG00000063506	Arhgap22	A_stable	Stable	WT ESC - ICM	chr14	33214025	33369934	8.74456	35.1807	26.4361	NA
Fig 3	A	ENSMUSG00000049807	Arhgap23	A_stable	Stable	WT ESC - ICM	chr11	97415532	97502402	5.63339	23.4372	17.8038	NA
Fig 3	A	ENSMUSG00000057315	Arhgap24	A_stable	Stable	WT ESC - ICM	chr5	102481390	102897937	19.463	43.0268	23.5639	NA
Fig 3	A	ENSMUSG00000030047	Arhgap25	A_stable	Stable	WT ESC - ICM	chr6	87458544	87533259	10.2833	41.681	31.3977	NA
Fig 3	A	ENSMUSG00000036452	Arhgap26	A_stable	Stable	WT ESC - ICM	chr18	38601477	39376285	28.5834	39.4284	10.8449	NA
Fig 3	A	ENSMUSG00000034255	Arhgap27	A_stable	Stable	WT ESC - ICM	chr11	103331496	103363692	5.74378	18.2562	12.5124	NA
Fig 3	A	ENSMUSG00000024043	Arhgap28	A_stable	Stable	WT ESC - ICM	chr17	67842712	68004120	39.5745	43.0076	3.43313	NA
Fig 3	A	ENSMUSG00000039831	Arhgap29	A_stable	Stable	WT ESC - ICM	chr3	121953102	122016677	15.4726	29.5903	14.1177	NA
Fig 3	A	ENSMUSG00000041444	Arhgap32	A_stable	Stable	WT ESC - ICM	chr9	32116135	32268446	24.6141	40.1226	15.5084	NA
Fig 3	A	ENSMUSG00000036882	Arhgap33	A_stable	Stable	WT ESC - ICM	chr7	30522225	30535060	30.3975	29.4509	-0.946533	NA
Fig 3	A	ENSMUSG00000058230	Arhgap35	A_stable	Stable	WT ESC - ICM	chr7	16494472	16615388	19.152	34.8646	15.7125	NA
Fig 3	A	ENSMUSG00000033697	Arhgap39	A_stable	Stable	WT ESC - ICM	chr15	76723982	76818166	21.9987	31.632	9.63333	NA
Fig 3	A	ENSMUSG00000031389	Arhgap4	A_stable	Stable	WT ESC - ICM	chrX	73894351	73911339	26.4959	30.4048	3.90882	NA
Fig 3	A	ENSMUSG00000050730	Arhgap42	A_stable	Stable	WT ESC - ICM	chr9	8994328	9239101	30.2655	35.6667	5.40119	NA
Fig 3	A	ENSMUSG00000033389	Arhgap44	A_stable	Stable	WT ESC - ICM	chr11	65002038	65162953	32.1151	42.8914	10.7764	NA
Fig 3	A	ENSMUSG00000035133	Arhgap5	A_stable	Stable	WT ESC - ICM	chr12	52503971	52571975	23.4657	21.2581	-2.2076	NA
Fig 3	A	ENSMUSG00000078954	Arhgap8	A_stable	Stable	WT ESC - ICM	chr15	84720051	84772207	15.6162	30.5122	14.896	NA
Fig 3	A	ENSMUSG00000040345	Arhgap9	A_stable	Stable	WT ESC - ICM	chr10	127321963	127329943	6.97681	9.82546	2.84865	NA
Fig 3	A	ENSMUSG00000025132	Arhgdia	A_stable	Stable	WT ESC - ICM	chr11	120578103	120581624	6.31171	4.19609	-2.11562	NA
Fig 3	A	ENSMUSG00000030220	Arhgdib	A_stable	Stable	WT ESC - ICM	chr6	136923654	136941897	16.3145	41.2905	24.9759	NA
Fig 3	A	ENSMUSG00000073433	Arhgdig	A_stable	Stable	WT ESC - ICM	chr17	26199182	26201350	5.22919	11.9565	6.72733	NA
Fig 3	A	ENSMUSG00000040940	Arhgef1	A_stable	Stable	WT ESC - ICM	chr7	24902911	24926594	27.3602	30.0578	2.69756	NA
Fig 3	A	ENSMUSG00000071176	Arhgef10	A_stable	Stable	WT ESC - ICM	chr8	14911662	15001085	21.9474	42.5205	20.5731	NA
Fig 3	A	ENSMUSG00000040964	Arhgef10l	A_stable	Stable	WT ESC - ICM	chr4	140514484	140666007	30.6151	31.0775	0.462442	NA
Fig 3	A	ENSMUSG00000041977	Arhgef11	A_stable	Stable	WT ESC - ICM	chr3	87617558	87738034	25.5263	40.8809	15.3546	NA
Fig 3	A	ENSMUSG00000059495	Arhgef12	A_stable	Stable	WT ESC - ICM	chr9	42963841	43105774	27.1888	34.3718	7.183	NA
Fig 3	A	ENSMUSG00000052921	Arhgef15	A_stable	Stable	WT ESC - ICM	chr11	68943154	68957480	8.34493	21.2784	12.9334	NA
Fig 3	A	ENSMUSG00000032875	Arhgef17	A_stable	Stable	WT ESC - ICM	chr7	100869751	100932107	6.79018	29.9264	23.1362	NA
Fig 3	A	ENSMUSG00000004568	Arhgef18	A_stable	Stable	WT ESC - ICM	chr8	3353414	3456601	25.9784	26.9514	0.972958	NA
Fig 3	A	ENSMUSG00000028919	Arhgef19	A_stable	Stable	WT ESC - ICM	chr4	141239498	141257564	5.7879	11.8737	6.08581	NA
Fig 3	A	ENSMUSG00000028059	Arhgef2	A_stable	Stable	WT ESC - ICM	chr3	88605965	88648052	8.82845	22.893	14.0646	NA
Fig 3	A	ENSMUSG00000036885	Arhgef26	A_stable	Stable	WT ESC - ICM	chr3	62338343	62462221	24.7724	32.9815	8.20907	NA
Fig 3	A	ENSMUSG00000021662	Arhgef28	A_stable	Stable	WT ESC - ICM	chr13	97899468	98206439	20.3353	38.0749	17.7396	NA
Fig 3	A	ENSMUSG00000021895	Arhgef3	A_stable	Stable	WT ESC - ICM	chr14	27114898	27403911	15.546	35.1909	19.645	NA
Fig 3	A	ENSMUSG00000037509	Arhgef4	A_stable	Stable	WT ESC - ICM	chr1	34678181	34812738	16.3139	30.8415	14.5276	NA
Fig 3	A	ENSMUSG00000004562	Arhgef40	A_stable	Stable	WT ESC - ICM	chr14	51984718	52006251	2.92117	25.6137	22.6925	NA
Fig 3	A	ENSMUSG00000033542	Arhgef5	A_stable	Stable	WT ESC - ICM	chr6	43265643	43289316	29.2459	28.2505	-0.995466	NA
Fig 3	A	ENSMUSG00000031133	Arhgef6	A_stable	Stable	WT ESC - ICM	chrX	57231484	57338729	12.3553	31.0749	18.7197	NA
Fig 3	A	ENSMUSG00000031511	Arhgef7	A_stable	Stable	WT ESC - ICM	chr8	11728052	11835219	20.2517	34.3375	14.0858	NA
Fig 3	A	ENSMUSG00000025656	Arhgef9	A_stable	Stable	WT ESC - ICM	chrX	95048934	95196856	15.4086	31.0085	15.6	NA
Fig 3	A	ENSMUSG00000007880	Arid1a	A_stable	Stable	WT ESC - ICM	chr4	133679007	133756769	15.8628	20.5263	4.6635	NA
Fig 3	A	ENSMUSG00000069729	Arid1b	A_stable	Stable	WT ESC - ICM	chr17	4994331	5347656	27.3963	33.0198	5.62349	NA
Fig 3	A	ENSMUSG00000033237	Arid2	A_stable	Stable	WT ESC - ICM	chr15	96287517	96404992	26.0428	38.7101	12.6673	NA
Fig 3	A	ENSMUSG00000019564	Arid3a	A_stable	Stable	WT ESC - ICM	chr10	79927042	79955018	24.5133	31.2795	6.76616	NA
Fig 3	A	ENSMUSG00000004661	Arid3b	A_stable	Stable	WT ESC - ICM	chr9	57790352	57836793	16.4016	22.6599	6.25832	NA
Fig 3	A	ENSMUSG00000048118	Arid4a	A_stable	Stable	WT ESC - ICM	chr12	71015989	71098592	25.1115	27.7352	2.62377	NA
Fig 3	A	ENSMUSG00000039219	Arid4b	A_stable	Stable	WT ESC - ICM	chr13	14063748	14199603	24.5073	27.7191	3.21181	NA
Fig 3	A	ENSMUSG00000037447	Arid5a	A_stable	Stable	WT ESC - ICM	chr1	36307732	36324029	21.1738	21.6115	0.437627	NA
Fig 3	A	ENSMUSG00000019947	Arid5b	A_stable	Stable	WT ESC - ICM	chr10	68092519	68278740	25.4607	30.1543	4.69357	NA
Fig 3	A	ENSMUSG00000025234	Arih1	A_stable	Stable	WT ESC - ICM	chr9	59388257	59486618	22.2781	26.7	4.42191	NA
Fig 3	A	ENSMUSG00000064145	Arih2	A_stable	Stable	WT ESC - ICM	chr9	108602941	108649386	15.4716	23.5448	8.07313	NA
Fig 3	A	ENSMUSG00000060904	Arl1	A_stable	Stable	WT ESC - ICM	chr10	88730857	88744094	9.07361	20.0281	10.9545	NA
Fig 3	A	ENSMUSG00000025870	Arl10	A_stable	Stable	WT ESC - ICM	chr13	54575014	54581128	18.4867	16.5839	-1.90279	NA
Fig 3	A	ENSMUSG00000022911	Arl13b	A_stable	Stable	WT ESC - ICM	chr16	62793684	62847040	25.4558	34.5247	9.06896	NA
Fig 3	A	ENSMUSG00000027122	Arl14ep	A_stable	Stable	WT ESC - ICM	chr2	106962528	106974397	19.9961	35.4762	15.48	NA
Fig 3	A	ENSMUSG00000042348	Arl15	A_stable	Stable	WT ESC - ICM	chr13	113794504	114157461	31.4383	43.7672	12.3289	NA
Fig 3	A	ENSMUSG00000024944	Arl2	A_stable	Stable	WT ESC - ICM	chr19	6134388	6141137	16.8072	26.4293	9.62202	NA
Fig 3	A	ENSMUSG00000031776	Arl2bp	A_stable	Stable	WT ESC - ICM	chr8	94666599	94674425	11.2636	20.1535	8.88995	NA
Fig 3	A	ENSMUSG00000025035	Arl3	A_stable	Stable	WT ESC - ICM	chr19	46531108	46573182	18.9785	19.6549	0.676385	NA
Fig 3	A	ENSMUSG00000047446	Arl4a	A_stable	Stable	WT ESC - ICM	chr12	40033290	40037987	5.85672	3.14815	-2.70857	NA
Fig 3	A	ENSMUSG00000049866	Arl4c	A_stable	Stable	WT ESC - ICM	chr1	88698224	88702191	3.59741	3.74282	0.145409	NA
Fig 3	A	ENSMUSG00000017418	Arl5b	A_stable	Stable	WT ESC - ICM	chr2	15055254	15082456	28.2054	24.7685	-3.43682	NA
Fig 3	A	ENSMUSG00000022722	Arl6	A_stable	Stable	WT ESC - ICM	chr16	59612948	59639391	23.7705	25.7576	1.98709	NA
Fig 3	A	ENSMUSG00000030654	Arl6ip1	A_stable	Stable	WT ESC - ICM	chr7	118118889	118129625	8.2968	8.98851	0.691709	NA
Fig 3	A	ENSMUSG00000029404	Arl6ip4	A_stable	Stable	WT ESC - ICM	chr5	124116107	124118195	2.79966	8.33333	5.53367	NA
Fig 3	A	ENSMUSG00000035199	Arl6ip5	A_stable	Stable	WT ESC - ICM	chr6	97210791	97233315	5.7409	28.7158	22.9749	NA
Fig 3	A	ENSMUSG00000026960	Arl6ip6	A_stable	Stable	WT ESC - ICM	chr2	53192083	53219221	23.3762	18.0347	-5.34151	NA
Fig 3	A	ENSMUSG00000026426	Arl8a	A_stable	Stable	WT ESC - ICM	chr1	135146833	135156269	3.89147	7.77222	3.88076	NA
Fig 3	A	ENSMUSG00000030105	Arl8b	A_stable	Stable	WT ESC - ICM	chr6	108783058	108823723	25.0586	28.6164	3.55785	NA
Fig 3	A	ENSMUSG00000027599	Armc1	A_stable	Stable	WT ESC - ICM	chr3	19131401	19163065	18.5929	32.0543	13.4614	NA
Fig 3	A	ENSMUSG00000038525	Armc10	A_stable	Stable	WT ESC - ICM	chr5	21646005	21662699	20.7433	23.9015	3.15825	NA
Fig 3	A	ENSMUSG00000071324	Armc2	A_stable	Stable	WT ESC - ICM	chr10	41914989	42018442	16.0636	41.8114	25.7478	NA
Fig 3	A	ENSMUSG00000042178	Armc5	A_stable	Stable	WT ESC - ICM	chr7	128237341	128245100	19.8333	21.073	1.23964	NA
Fig 3	A	ENSMUSG00000002343	Armc6	A_stable	Stable	WT ESC - ICM	chr8	70220171	70234449	15.5134	25.0216	9.50828	NA
Fig 3	A	ENSMUSG00000057219	Armc7	A_stable	Stable	WT ESC - ICM	chr11	115475666	115490467	17.4017	24.4714	7.06973	NA
Fig 3	A	ENSMUSG00000032468	Armc8	A_stable	Stable	WT ESC - ICM	chr9	99478371	99568899	30.5747	40.1977	9.62294	NA
Fig 3	A	ENSMUSG00000062590	Armc9	A_stable	Stable	WT ESC - ICM	chr1	86154779	86278284	25.5722	37.6593	12.087	NA
Fig 3	A	ENSMUSG00000033460	Armcx1	A_stable	Stable	WT ESC - ICM	chrX	134717962	134721917	6.4463	15.7658	9.31947	NA
Fig 3	A	ENSMUSG00000033436	Armcx2	A_stable	Stable	WT ESC - ICM	chrX	134804144	134809221	4.51395	23.3366	18.8226	NA
Fig 3	A	ENSMUSG00000049804	Armcx4	A_stable	Stable	WT ESC - ICM	chrX	134686518	134696757	9.38513	27.8252	18.4401	NA
Fig 3	A	ENSMUSG00000072969	Armcx5	A_stable	Stable	WT ESC - ICM	chrX	135742732	135747322	13.4082	16.8409	3.4327	NA
Fig 3	A	ENSMUSG00000050394	Armcx6	A_stable	Stable	WT ESC - ICM	chrX	134748460	134751417	1.08276	9.25926	8.1765	NA
Fig 3	A	ENSMUSG00000039901	Armh3	A_stable	Stable	WT ESC - ICM	chr19	45817363	45998488	23.8202	35.0263	11.2061	NA
Fig 3	A	ENSMUSG00000036242	Armh4	A_stable	Stable	WT ESC - ICM	chr14	49681559	49783386	20.362	33.9897	13.6277	NA
Fig 3	A	ENSMUSG00000061759	Armt1	A_stable	Stable	WT ESC - ICM	chr10	4432571	4455140	23.2112	31.349	8.13776	NA
Fig 3	A	ENSMUSG00000015522	Arnt	A_stable	Stable	WT ESC - ICM	chr3	95434387	95497240	26.0502	32.6315	6.58132	NA
Fig 3	A	ENSMUSG00000015709	Arnt2	A_stable	Stable	WT ESC - ICM	chr7	84246277	84409993	12.1718	35.1957	23.0239	NA
Fig 3	A	ENSMUSG00000029621	Arpc1a	A_stable	Stable	WT ESC - ICM	chr5	145083868	145108756	20.5708	38.6013	18.0305	NA
Fig 3	A	ENSMUSG00000029622	Arpc1b	A_stable	Stable	WT ESC - ICM	chr5	145114255	145128186	19.8821	23.6935	3.81135	NA
Fig 3	A	ENSMUSG00000006304	Arpc2	A_stable	Stable	WT ESC - ICM	chr1	74236496	74268209	15.4873	22.7001	7.21285	NA
Fig 3	A	ENSMUSG00000029465	Arpc3	A_stable	Stable	WT ESC - ICM	chr5	122391877	122406181	19.6475	30.9782	11.3307	NA
Fig 3	A	ENSMUSG00000079426	Arpc4	A_stable	Stable	WT ESC - ICM	chr6	113378114	113390448	19.1652	25.4205	6.25526	NA
Fig 3	A	ENSMUSG00000008475	Arpc5	A_stable	Stable	WT ESC - ICM	chr1	152766541	152775580	7.76925	18.0874	10.3182	NA
Fig 3	A	ENSMUSG00000026755	Arpc5l	A_stable	Stable	WT ESC - ICM	chr2	39005347	39015877	2.022	8.82671	6.80471	NA
Fig 3	A	ENSMUSG00000039043	Arpin	A_stable	Stable	WT ESC - ICM	chr7	79925358	79935264	20.4439	39.7011	19.2572	NA
Fig 3	A	ENSMUSG00000007656	Arpp19	A_stable	Stable	WT ESC - ICM	chr9	75037613	75060313	19.5981	16.2328	-3.36531	NA
Fig 3	A	ENSMUSG00000060216	Arrb2	A_stable	Stable	WT ESC - ICM	chr11	70432634	70440828	22.933	26.8125	3.87952	NA
Fig 3	A	ENSMUSG00000026972	Arrdc1	A_stable	Stable	WT ESC - ICM	chr2	24925351	24935252	4.74444	18.8365	14.092	NA
Fig 3	A	ENSMUSG00000002910	Arrdc2	A_stable	Stable	WT ESC - ICM	chr8	70835128	70839720	13.2822	17.5701	4.28791	NA
Fig 3	A	ENSMUSG00000042082	Arsb	A_stable	Stable	WT ESC - ICM	chr13	93771678	93943016	26.9889	39.0492	12.0603	NA
Fig 3	A	ENSMUSG00000020604	Arsg	A_stable	Stable	WT ESC - ICM	chr11	109473373	109573330	19.5259	39.3182	19.7924	NA
Fig 3	A	ENSMUSG00000036412	Arsi	A_stable	Stable	WT ESC - ICM	chr18	60911990	60918561	5.37076	31.8282	26.4575	NA
Fig 3	A	ENSMUSG00000034842	Art3	A_stable	Stable	WT ESC - ICM	chr5	92331826	92414628	7.55447	32.0024	24.448	NA
Fig 3	A	ENSMUSG00000031982	Arv1	A_stable	Stable	WT ESC - ICM	chr8	124722138	124734123	25.5162	27.8286	2.31241	NA
Fig 3	A	ENSMUSG00000118669	Arvcf	A_stable	Stable	WT ESC - ICM	chr16	18348181	18407076	22.1301	29.5241	7.3941	NA
Fig 3	A	ENSMUSG00000035277	Arx	A_stable	Stable	WT ESC - ICM	chrX	93286506	93298357	2.47447	6.29154	3.81707	NA
Fig 3	A	ENSMUSG00000048355	Arxes1	A_stable	Stable	WT ESC - ICM	chrX	136033366	136034946	11.3896	0	-11.3896	NA
Fig 3	A	ENSMUSG00000048040	Arxes2	A_stable	Stable	WT ESC - ICM	chrX	135993823	135995355	10.3396	7.25806	-3.08153	NA
Fig 3	A	ENSMUSG00000003559	As3mt	A_stable	Stable	WT ESC - ICM	chr19	46707457	46741099	14.1816	38.381	24.1994	NA
Fig 3	A	ENSMUSG00000024887	Asah2	A_stable	Stable	WT ESC - ICM	chr19	31984645	32103140	30.9246	41.1495	10.2249	NA
Fig 3	A	ENSMUSG00000022377	Asap1	A_stable	Stable	WT ESC - ICM	chr15	64086856	64382919	22.1193	41.4567	19.3374	NA
Fig 3	A	ENSMUSG00000052632	Asap2	A_stable	Stable	WT ESC - ICM	chr12	21111367	21270171	23.8541	34.2668	10.4127	NA
Fig 3	A	ENSMUSG00000036995	Asap3	A_stable	Stable	WT ESC - ICM	chr4	136206364	136245216	19.7808	25.6184	5.83756	NA
Fig 3	A	ENSMUSG00000026311	Asb1	A_stable	Stable	WT ESC - ICM	chr1	91540543	91559589	17.8695	27.1751	9.30557	NA
Fig 3	A	ENSMUSG00000020305	Asb3	A_stable	Stable	WT ESC - ICM	chr11	30954397	31102704	33.0579	37.2373	4.17939	NA
Fig 3	A	ENSMUSG00000039483	Asb6	A_stable	Stable	WT ESC - ICM	chr2	30823096	30828300	8.06662	10.27	2.20338	NA
Fig 3	A	ENSMUSG00000030509	Asb7	A_stable	Stable	WT ESC - ICM	chr7	66644564	66689596	29.1832	39.9159	10.7327	NA
Fig 3	A	ENSMUSG00000048175	Asb8	A_stable	Stable	WT ESC - ICM	chr15	98134636	98165595	12.2791	17.437	5.15795	NA
Fig 3	A	ENSMUSG00000044475	Ascc1	A_stable	Stable	WT ESC - ICM	chr10	60002804	60099988	21.4659	34.5118	13.0458	NA
Fig 3	A	ENSMUSG00000020412	Ascc2	A_stable	Stable	WT ESC - ICM	chr11	4637746	4685699	25.0073	40.0325	15.0251	NA
Fig 3	A	ENSMUSG00000038774	Ascc3	A_stable	Stable	WT ESC - ICM	chr10	50592659	50851204	33.6169	37.3042	3.68728	NA
Fig 3	A	ENSMUSG00000020052	Ascl1	A_stable	Stable	WT ESC - ICM	chr10	87490818	87493660	0.980072	2.81804	1.83796	NA
Fig 3	A	ENSMUSG00000019857	Asf1a	A_stable	Stable	WT ESC - ICM	chr10	53596960	53609225	9.36517	6.15572	-3.20945	NA
Fig 3	A	ENSMUSG00000005470	Asf1b	A_stable	Stable	WT ESC - ICM	chr8	83955693	83970195	12.6637	23.6405	10.9768	NA
Fig 3	A	ENSMUSG00000028053	Ash1l	A_stable	Stable	WT ESC - ICM	chr3	88950621	89079375	25.1503	34.6006	9.45036	NA
Fig 3	A	ENSMUSG00000031575	Ash2l	A_stable	Stable	WT ESC - ICM	chr8	25815999	25847694	12.2719	26.3326	14.0608	NA
Fig 3	A	ENSMUSG00000023017	Asic1	A_stable	Stable	WT ESC - ICM	chr15	99670367	99701130	11.8031	22.9703	11.1673	NA
Fig 3	A	ENSMUSG00000020704	Asic2	A_stable	Stable	WT ESC - ICM	chr11	80880162	81968396	17.3508	39.7632	22.4123	NA
Fig 3	A	ENSMUSG00000038276	Asic3	A_stable	Stable	WT ESC - ICM	chr5	24413450	24417838	26.7958	15.7104	-11.0854	NA
Fig 3	A	ENSMUSG00000033007	Asic4	A_stable	Stable	WT ESC - ICM	chr1	75450435	75474343	11.9948	24.9683	12.9734	NA
Fig 3	A	ENSMUSG00000025533	Asl	A_stable	Stable	WT ESC - ICM	chr5	130011257	130024381	9.33842	37.5033	28.1649	NA
Fig 3	A	ENSMUSG00000026095	Asnsd1	A_stable	Stable	WT ESC - ICM	chr1	53344616	53352752	25.2023	20.0651	-5.1372	NA
Fig 3	A	ENSMUSG00000029348	Asphd2	A_stable	Stable	WT ESC - ICM	chr5	112384353	112394866	7.2164	20.3191	13.1027	NA
Fig 3	A	ENSMUSG00000033952	Aspm	A_stable	Stable	WT ESC - ICM	chr1	139454771	139494091	29.493	30.9138	1.42076	NA
Fig 3	A	ENSMUSG00000021388	Aspn	A_stable	Stable	WT ESC - ICM	chr13	49544442	49567565	31.527	36.5678	5.04083	NA
Fig 3	A	ENSMUSG00000024654	Asrgl1	A_stable	Stable	WT ESC - ICM	chr19	9111718	9135566	24.8458	29.2457	4.39994	NA
Fig 3	A	ENSMUSG00000076441	Ass1	A_stable	Stable	WT ESC - ICM	chr2	31470269	31520670	27.3845	28.5857	1.20119	NA
Fig 3	A	ENSMUSG00000032567	Aste1	A_stable	Stable	WT ESC - ICM	chr9	105395333	105408298	17.0395	27.1014	10.0619	NA
Fig 3	A	ENSMUSG00000026587	Astn1	A_stable	Stable	WT ESC - ICM	chr1	158362272	158691781	28.2955	38.9885	10.693	NA
Fig 3	A	ENSMUSG00000028373	Astn2	A_stable	Stable	WT ESC - ICM	chr4	65380802	66404537	25.8319	35.5438	9.71192	NA
Fig 3	A	ENSMUSG00000037486	Asxl2	A_stable	Stable	WT ESC - ICM	chr12	3426856	3506852	25.2661	24.8534	-0.412732	NA
Fig 3	A	ENSMUSG00000045215	Asxl3	A_stable	Stable	WT ESC - ICM	chr18	22344245	22530015	30.8969	37.4749	6.57796	NA
Fig 3	A	ENSMUSG00000013662	Atad1	A_stable	Stable	WT ESC - ICM	chr19	32672557	32739787	15.0699	28.264	13.194	NA
Fig 3	A	ENSMUSG00000022360	Atad2	A_stable	Stable	WT ESC - ICM	chr15	58094043	58135082	21.5275	30.1993	8.67184	NA
Fig 3	A	ENSMUSG00000052812	Atad2b	A_stable	Stable	WT ESC - ICM	chr12	4917352	5047394	26.0855	34.6367	8.55114	NA
Fig 3	A	ENSMUSG00000029036	Atad3a	A_stable	Stable	WT ESC - ICM	chr4	155740640	155761093	24.1026	30.7035	6.60087	NA
Fig 3	A	ENSMUSG00000017550	Atad5	A_stable	Stable	WT ESC - ICM	chr11	80089399	80135794	22.6026	26.7751	4.17249	NA
Fig 3	A	ENSMUSG00000024426	Atat1	A_stable	Stable	WT ESC - ICM	chr17	35897594	35910075	24.226	20.9735	-3.25247	NA
Fig 3	A	ENSMUSG00000034958	Atcay	A_stable	Stable	WT ESC - ICM	chr10	81204507	81230833	14.3903	31.6756	17.2853	NA
Fig 3	A	ENSMUSG00000030850	Ate1	A_stable	Stable	WT ESC - ICM	chr7	130391492	130520369	24.5354	32.2426	7.70719	NA
Fig 3	A	ENSMUSG00000023027	Atf1	A_stable	Stable	WT ESC - ICM	chr15	100227847	100261248	13.3769	14.108	0.731126	NA
Fig 3	A	ENSMUSG00000027104	Atf2	A_stable	Stable	WT ESC - ICM	chr2	73816508	73892639	21.5535	26.4606	4.90713	NA
Fig 3	A	ENSMUSG00000026663	Atf6	A_stable	Stable	WT ESC - ICM	chr1	170704673	170867771	27.8312	37.7144	9.88323	NA
Fig 3	A	ENSMUSG00000015461	Atf6b	A_stable	Stable	WT ESC - ICM	chr17	34647145	34655074	24.0275	27.7651	3.73757	NA
Fig 3	A	ENSMUSG00000030213	Atf7ip	A_stable	Stable	WT ESC - ICM	chr6	136518788	136610850	27.8289	35.6516	7.82269	NA
Fig 3	A	ENSMUSG00000039200	Atf7ip2	A_stable	Stable	WT ESC - ICM	chr16	10192648	10250731	26.9053	29.4504	2.54507	NA
Fig 3	A	ENSMUSG00000021619	Atg10	A_stable	Stable	WT ESC - ICM	chr13	90935355	91223968	24.2447	41.4834	17.2387	NA
Fig 3	A	ENSMUSG00000037204	Atg101	A_stable	Stable	WT ESC - ICM	chr15	101284300	101290974	29.538	30.8589	1.3209	NA
Fig 3	A	ENSMUSG00000032905	Atg12	A_stable	Stable	WT ESC - ICM	chr18	46732416	46741616	9.45144	17.5994	8.14794	NA
Fig 3	A	ENSMUSG00000037526	Atg14	A_stable	Stable	WT ESC - ICM	chr14	47540892	47568434	17.6043	26.858	9.25369	NA
Fig 3	A	ENSMUSG00000026289	Atg16l1	A_stable	Stable	WT ESC - ICM	chr1	87756007	87792428	22.6003	33.5148	10.9146	NA
Fig 3	A	ENSMUSG00000024773	Atg2a	A_stable	Stable	WT ESC - ICM	chr19	6241667	6262335	29.5366	35.3389	5.80234	NA
Fig 3	A	ENSMUSG00000041341	Atg2b	A_stable	Stable	WT ESC - ICM	chr12	105616135	105685211	32.9962	43.5796	10.5835	NA
Fig 3	A	ENSMUSG00000022663	Atg3	A_stable	Stable	WT ESC - ICM	chr16	45158828	45188538	21.9841	22.9416	0.957569	NA
Fig 3	A	ENSMUSG00000026280	Atg4b	A_stable	Stable	WT ESC - ICM	chr1	93754904	93789606	19.4096	25.5304	6.1208	NA
Fig 3	A	ENSMUSG00000028550	Atg4c	A_stable	Stable	WT ESC - ICM	chr4	99193933	99259787	32.1152	37.2	5.08476	NA
Fig 3	A	ENSMUSG00000002820	Atg4d	A_stable	Stable	WT ESC - ICM	chr9	21265199	21274837	17.4195	24.393	6.97355	NA
Fig 3	A	ENSMUSG00000038160	Atg5	A_stable	Stable	WT ESC - ICM	chr10	44268357	44364291	26.1402	39.232	13.0918	NA
Fig 3	A	ENSMUSG00000030314	Atg7	A_stable	Stable	WT ESC - ICM	chr6	114643113	114860604	27.6552	39.4539	11.7986	NA
Fig 3	A	ENSMUSG00000033124	Atg9a	A_stable	Stable	WT ESC - ICM	chr1	75180864	75192010	12.649	22.8978	10.2488	NA
Fig 3	A	ENSMUSG00000026192	Atic	A_stable	Stable	WT ESC - ICM	chr1	71557155	71579403	29.9373	30.653	0.715676	NA
Fig 3	A	ENSMUSG00000021066	Atl1	A_stable	Stable	WT ESC - ICM	chr12	69893104	69964085	27.9387	31.2085	3.26976	NA
Fig 3	A	ENSMUSG00000059811	Atl2	A_stable	Stable	WT ESC - ICM	chr17	79848389	79896123	20.3393	26.7691	6.42982	NA
Fig 3	A	ENSMUSG00000024759	Atl3	A_stable	Stable	WT ESC - ICM	chr19	7493812	7538609	18.6095	25.4077	6.79821	NA
Fig 3	A	ENSMUSG00000034218	Atm	A_stable	Stable	WT ESC - ICM	chr9	53439148	53536740	28.3475	38.1837	9.83627	NA
Fig 3	A	ENSMUSG00000047388	Atmin	A_stable	Stable	WT ESC - ICM	chr8	116943392	116960445	25.4413	22.4484	-2.99283	NA
Fig 3	A	ENSMUSG00000004263	Atn1	A_stable	Stable	WT ESC - ICM	chr6	124742543	124756487	4.88819	12.9156	8.02744	NA
Fig 3	A	ENSMUSG00000037621	Atoh8	A_stable	Stable	WT ESC - ICM	chr6	72206176	72235577	4.83658	25.69	20.8534	NA
Fig 3	A	ENSMUSG00000034858	Atosa	A_stable	Stable	WT ESC - ICM	chr9	74952879	75032468	27.373	33.1974	5.8244	NA
Fig 3	A	ENSMUSG00000036002	Atosb	A_stable	Stable	WT ESC - ICM	chr4	43032413	43046220	13.564	21.879	8.31503	NA
Fig 3	A	ENSMUSG00000018585	Atox1	A_stable	Stable	WT ESC - ICM	chr11	55446636	55461208	20.2518	22.3459	2.09405	NA
Fig 3	A	ENSMUSG00000031441	Atp11a	A_stable	Stable	WT ESC - ICM	chr8	12757015	12868728	28.8573	37.7925	8.93524	NA
Fig 3	A	ENSMUSG00000037400	Atp11b	A_stable	Stable	WT ESC - ICM	chr3	35754105	35856276	29.2326	34.5134	5.28085	NA
Fig 3	A	ENSMUSG00000062949	Atp11c	A_stable	Stable	WT ESC - ICM	chrX	60223282	60404850	25.348	27.2836	1.93564	NA
Fig 3	A	ENSMUSG00000036622	Atp13a2	A_stable	Stable	WT ESC - ICM	chr4	140986872	141007330	36.7456	36.8924	0.146781	NA
Fig 3	A	ENSMUSG00000022533	Atp13a3	A_stable	Stable	WT ESC - ICM	chr16	30312422	30388856	22.999	25.7958	2.79682	NA
Fig 3	A	ENSMUSG00000007097	Atp1a2	A_stable	Stable	WT ESC - ICM	chr1	172271708	172298064	8.85878	39.4595	30.6007	NA
Fig 3	A	ENSMUSG00000040907	Atp1a3	A_stable	Stable	WT ESC - ICM	chr7	24978166	25005913	15.0544	29.4604	14.4061	NA
Fig 3	A	ENSMUSG00000026576	Atp1b1	A_stable	Stable	WT ESC - ICM	chr1	164437108	164458355	21.3151	26.1589	4.84377	NA
Fig 3	A	ENSMUSG00000041329	Atp1b2	A_stable	Stable	WT ESC - ICM	chr11	69599735	69605942	2.11344	14.858	12.7445	NA
Fig 3	A	ENSMUSG00000032412	Atp1b3	A_stable	Stable	WT ESC - ICM	chr9	96332654	96364315	14.841	22.0418	7.20083	NA
Fig 3	A	ENSMUSG00000025436	Atp23	A_stable	Stable	WT ESC - ICM	chr10	126868426	126901355	26.5621	32.3976	5.83544	NA
Fig 3	A	ENSMUSG00000019943	Atp2b1	A_stable	Stable	WT ESC - ICM	chr10	98914405	99026143	26.2492	35.9837	9.73452	NA
Fig 3	A	ENSMUSG00000030302	Atp2b2	A_stable	Stable	WT ESC - ICM	chr6	113743841	114042613	18.8149	36.0973	17.2823	NA
Fig 3	A	ENSMUSG00000032570	Atp2c1	A_stable	Stable	WT ESC - ICM	chr9	105411361	105521257	33.6579	38.2252	4.56732	NA
Fig 3	A	ENSMUSG00000000563	Atp5pb	A_stable	Stable	WT ESC - ICM	chr3	105942697	105959263	23.2606	18.7625	-4.49811	NA
Fig 3	A	ENSMUSG00000019087	Atp6ap1	A_stable	Stable	WT ESC - ICM	chrX	74297146	74304691	19.8841	16.844	-3.04012	NA
Fig 3	A	ENSMUSG00000031007	Atp6ap2	A_stable	Stable	WT ESC - ICM	chrX	12587800	12617049	15.9658	23.0144	7.04867	NA
Fig 3	A	ENSMUSG00000019302	Atp6v0a1	A_stable	Stable	WT ESC - ICM	chr11	101009451	101063719	20.0066	34.7171	14.7105	NA
Fig 3	A	ENSMUSG00000038023	Atp6v0a2	A_stable	Stable	WT ESC - ICM	chr5	124629051	124724455	27.4421	35.8121	8.37	NA
Fig 3	A	ENSMUSG00000024121	Atp6v0c	A_stable	Stable	WT ESC - ICM	chr17	24163864	24169678	6.85	1.90713	-4.94287	NA
Fig 3	A	ENSMUSG00000013160	Atp6v0d1	A_stable	Stable	WT ESC - ICM	chr8	105524464	105566047	18.2531	28.8926	10.6395	NA
Fig 3	A	ENSMUSG00000015575	Atp6v0e	A_stable	Stable	WT ESC - ICM	chr17	26676395	26699647	17.6592	31.2991	13.6399	NA
Fig 3	A	ENSMUSG00000039347	Atp6v0e2	A_stable	Stable	WT ESC - ICM	chr6	48537614	48541801	8.6517	13.2468	4.59505	NA
Fig 3	A	ENSMUSG00000052459	Atp6v1a	A_stable	Stable	WT ESC - ICM	chr16	44085401	44139692	26.252	32.655	6.40293	NA
Fig 3	A	ENSMUSG00000006273	Atp6v1b2	A_stable	Stable	WT ESC - ICM	chr8	69088735	69113718	24.9585	30.4831	5.52458	NA
Fig 3	A	ENSMUSG00000022295	Atp6v1c1	A_stable	Stable	WT ESC - ICM	chr15	38661932	38692446	21.4404	34.6082	13.1679	NA
Fig 3	A	ENSMUSG00000021114	Atp6v1d	A_stable	Stable	WT ESC - ICM	chr12	78842981	78862036	14.8131	23.065	8.25184	NA
Fig 3	A	ENSMUSG00000019210	Atp6v1e1	A_stable	Stable	WT ESC - ICM	chr6	120795243	120822698	45.1243	45.087	-0.0372644	NA
Fig 3	A	ENSMUSG00000004285	Atp6v1f	A_stable	Stable	WT ESC - ICM	chr6	29467782	29470509	10.1225	12.8431	2.72068	NA
Fig 3	A	ENSMUSG00000039105	Atp6v1g1	A_stable	Stable	WT ESC - ICM	chr4	63544764	63550701	9.14615	11.5385	2.39231	NA
Fig 3	A	ENSMUSG00000024403	Atp6v1g2	A_stable	Stable	WT ESC - ICM	chr17	35234933	35238767	2.90205	10.8757	7.97366	NA
Fig 3	A	ENSMUSG00000033793	Atp6v1h	A_stable	Stable	WT ESC - ICM	chr1	5082977	5163215	22.8246	24.7916	1.96693	NA
Fig 3	A	ENSMUSG00000033792	Atp7a	A_stable	Stable	WT ESC - ICM	chrX	106027275	106124926	30.3747	34.6454	4.2707	NA
Fig 3	A	ENSMUSG00000037685	Atp8a1	A_stable	Stable	WT ESC - ICM	chr5	67618139	67847434	29.8795	42.347	12.4675	NA
Fig 3	A	ENSMUSG00000060671	Atp8b2	A_stable	Stable	WT ESC - ICM	chr3	89939487	89963338	12.9181	26.2202	13.3022	NA
Fig 3	A	ENSMUSG00000027546	Atp9a	A_stable	Stable	WT ESC - ICM	chr2	168634437	168742370	26.342	29.9975	3.65548	NA
Fig 3	A	ENSMUSG00000024566	Atp9b	A_stable	Stable	WT ESC - ICM	chr18	80734140	80934060	30.7969	39.1761	8.37918	NA
Fig 3	A	ENSMUSG00000042709	Atpaf2	A_stable	Stable	WT ESC - ICM	chr11	60400625	60418457	12.791	13.6141	0.823135	NA
Fig 3	A	ENSMUSG00000039065	Atpsckmt	A_stable	Stable	WT ESC - ICM	chr15	31601851	31621227	25.5581	34.1427	8.58463	NA
Fig 3	A	ENSMUSG00000032409	Atr	A_stable	Stable	WT ESC - ICM	chr9	95857596	95951781	26.1503	29.8813	3.73101	NA
Fig 3	A	ENSMUSG00000013622	Atraid	A_stable	Stable	WT ESC - ICM	chr5	31048639	31054633	2.30543	3.33333	1.0279	NA
Fig 3	A	ENSMUSG00000025646	Atrip	A_stable	Stable	WT ESC - ICM	chr9	109059746	109074124	21.9233	28.6431	6.71974	NA
Fig 3	A	ENSMUSG00000027312	Atrn	A_stable	Stable	WT ESC - ICM	chr2	130906494	131030333	25.8397	34.7666	8.92693	NA
Fig 3	A	ENSMUSG00000054843	Atrnl1	A_stable	Stable	WT ESC - ICM	chr19	57611033	58133343	27.858	42.6947	14.8366	NA
Fig 3	A	ENSMUSG00000031229	Atrx	A_stable	Stable	WT ESC - ICM	chrX	105797614	105929372	26.8628	24.1312	-2.73163	NA
Fig 3	A	ENSMUSG00000046876	Atxn1	A_stable	Stable	WT ESC - ICM	chr13	45549754	45964991	30.0711	41.5329	11.4618	NA
Fig 3	A	ENSMUSG00000016541	Atxn10	A_stable	Stable	WT ESC - ICM	chr15	85336244	85463212	9.54231	35.651	26.1087	NA
Fig 3	A	ENSMUSG00000069895	Atxn1l	A_stable	Stable	WT ESC - ICM	chr8	109726450	109737739	21.166	34.2321	13.0662	NA
Fig 3	A	ENSMUSG00000042605	Atxn2	A_stable	Stable	WT ESC - ICM	chr5	121711730	121816309	17.9131	30.31	12.3969	NA
Fig 3	A	ENSMUSG00000032637	Atxn2l	A_stable	Stable	WT ESC - ICM	chr7	126491707	126503437	18.5875	15.0785	-3.50901	NA
Fig 3	A	ENSMUSG00000021189	Atxn3	A_stable	Stable	WT ESC - ICM	chr12	101918900	101958246	21.0991	33.5128	12.4137	NA
Fig 3	A	ENSMUSG00000021738	Atxn7	A_stable	Stable	WT ESC - ICM	chr14	13961439	14107302	21.8539	35.0516	13.1977	NA
Fig 3	A	ENSMUSG00000020564	Atxn7l1	A_stable	Stable	WT ESC - ICM	chr12	33147692	33373185	15.5772	35.3076	19.7304	NA
Fig 3	A	ENSMUSG00000048997	Atxn7l2	A_stable	Stable	WT ESC - ICM	chr3	108202221	108210527	22.4507	30.1405	7.68983	NA
Fig 3	A	ENSMUSG00000059995	Atxn7l3	A_stable	Stable	WT ESC - ICM	chr11	102289299	102296631	23.6091	18.6101	-4.99892	NA
Fig 3	A	ENSMUSG00000074748	Atxn7l3b	A_stable	Stable	WT ESC - ICM	chr10	112925429	112929001	8.35293	11.7708	3.41791	NA
Fig 3	A	ENSMUSG00000097415	AU020206	A_stable	Stable	WT ESC - ICM	chr7	75769037	75782120	8.78163	19.4223	10.6407	NA
Fig 3	A	ENSMUSG00000028830	AU040320	A_stable	Stable	WT ESC - ICM	chr4	126753537	126869694	19.7242	30.9211	11.1969	NA
Fig 3	A	ENSMUSG00000078435	AU041133	A_stable	Stable	WT ESC - ICM	chr10	82128012	82153065	25.5515	24.7181	-0.833434	NA
Fig 3	A	ENSMUSG00000021460	Auh	A_stable	Stable	WT ESC - ICM	chr13	52835118	52929681	27.7111	41.3023	13.5912	NA
Fig 3	A	ENSMUSG00000078521	Aunip	A_stable	Stable	WT ESC - ICM	chr4	134510998	134523922	17.7411	14.4263	-3.31479	NA
Fig 3	A	ENSMUSG00000027496	Aurka	A_stable	Stable	WT ESC - ICM	chr2	172356189	172370535	14.284	29.7509	15.4669	NA
Fig 3	A	ENSMUSG00000020897	Aurkb	A_stable	Stable	WT ESC - ICM	chr11	69045650	69051664	11.4634	19.8682	8.40486	NA
Fig 3	A	ENSMUSG00000029673	Auts2	A_stable	Stable	WT ESC - ICM	chr5	131437332	132543220	35.5896	39.2473	3.65765	NA
Fig 3	A	ENSMUSG00000087377	AV099323	A_stable	Stable	WT ESC - ICM	chr2	132253357	132261903	7.1836	21.3587	14.1751	NA
Fig 3	A	ENSMUSG00000003604	Aven	A_stable	Stable	WT ESC - ICM	chr2	112492885	112631253	29.1369	40.4222	11.2854	NA
Fig 3	A	ENSMUSG00000025432	Avil	A_stable	Stable	WT ESC - ICM	chr10	127000708	127020994	15.3288	37.5608	22.2319	NA
Fig 3	A	ENSMUSG00000029787	Avl9	A_stable	Stable	WT ESC - ICM	chr6	56714898	56761912	22.9531	26.3337	3.38065	NA
Fig 3	A	ENSMUSG00000018821	Avpi1	A_stable	Stable	WT ESC - ICM	chr19	42123274	42128993	10.3715	11.5714	1.19992	NA
Fig 3	A	ENSMUSG00000078349	AW011738	A_stable	Stable	WT ESC - ICM	chr4	156203283	156206028	2.89711	6.81452	3.91741	NA
Fig 3	A	ENSMUSG00000110419	AW046200	A_stable	Stable	WT ESC - ICM	chr8	57651752	57663430	5.60987	12.0555	6.4456	NA
Fig 3	A	ENSMUSG00000074166	AW146154	A_stable	Stable	WT ESC - ICM	chr7	41478873	41499890	27.5601	36.4968	8.93673	NA
Fig 3	A	ENSMUSG00000038112	AW551984	A_stable	Stable	WT ESC - ICM	chr9	39587395	39604403	25.8354	23.5128	-2.32253	NA
Fig 3	A	ENSMUSG00000033632	AW554918	A_stable	Stable	WT ESC - ICM	chr18	25168998	25467321	36.003	41.1739	5.17083	NA
Fig 3	A	ENSMUSG00000024182	Axin1	A_stable	Stable	WT ESC - ICM	chr17	26138687	26195811	19.0621	34.962	15.8999	NA
Fig 3	A	ENSMUSG00000002602	Axl	A_stable	Stable	WT ESC - ICM	chr7	25757272	25788705	8.87719	23.6811	14.8039	NA
Fig 3	A	ENSMUSG00000039285	Azi2	A_stable	Stable	WT ESC - ICM	chr9	118040498	118069794	22.3765	29.9952	7.61868	NA
Fig 3	A	ENSMUSG00000037458	Azin1	A_stable	Stable	WT ESC - ICM	chr15	38487429	38523262	14.4937	15.3746	0.880917	NA
Fig 3	A	ENSMUSG00000028789	Azin2	A_stable	Stable	WT ESC - ICM	chr4	128930232	128962442	8.75717	20.799	12.0419	NA
Fig 3	A	ENSMUSG00000100005	B130024G19Rik	A_stable	Stable	WT ESC - ICM	chr7	70365382	70411146	11.3727	33.6351	22.2624	NA
Fig 3	A	ENSMUSG00000086502	B130055M24Rik	A_stable	Stable	WT ESC - ICM	chr7	127448688	127457175	12.9676	18.0971	5.12952	NA
Fig 3	A	ENSMUSG00000050538	B230217C12Rik	A_stable	Stable	WT ESC - ICM	chr11	97841134	97843437	4.53667	10.6757	6.13901	NA
Fig 3	A	ENSMUSG00000097785	B230217O12Rik	A_stable	Stable	WT ESC - ICM	chr19	57323196	57360899	14.4556	22.408	7.95249	NA
Fig 3	A	ENSMUSG00000045767	B230219D22Rik	A_stable	Stable	WT ESC - ICM	chr13	55693123	55703500	8.81681	7.40964	-1.40717	NA
Fig 3	A	ENSMUSG00000080717	B230307C23Rik	A_stable	Stable	WT ESC - ICM	chr16	97997077	98016756	28.8139	31.4029	2.58894	NA
Fig 3	A	ENSMUSG00000097119	B230354K17Rik	A_stable	Stable	WT ESC - ICM	chr17	45433830	45442544	10.9419	16	5.05807	NA
Fig 3	A	ENSMUSG00000086350	B230369F24Rik	A_stable	Stable	WT ESC - ICM	chr1	178314002	178317999	13.4277	35.1163	21.6885	NA
Fig 3	A	ENSMUSG00000060802	B2m	A_stable	Stable	WT ESC - ICM	chr2	122147686	122153082	11.9426	19.6639	7.72126	NA
Fig 3	A	ENSMUSG00000043300	B3galnt1	A_stable	Stable	WT ESC - ICM	chr3	69574157	69598960	18.7519	24.7663	6.01439	NA
Fig 3	A	ENSMUSG00000039242	B3galnt2	A_stable	Stable	WT ESC - ICM	chr13	13954473	13999103	16.4919	29.8465	13.3547	NA
Fig 3	A	ENSMUSG00000034780	B3galt1	A_stable	Stable	WT ESC - ICM	chr2	67565870	68122689	25.817	38.2754	12.4584	NA
Fig 3	A	ENSMUSG00000067370	B3galt4	A_stable	Stable	WT ESC - ICM	chr17	33949911	33951488	27.3432	5.95745	-21.3858	NA
Fig 3	A	ENSMUSG00000050796	B3galt6	A_stable	Stable	WT ESC - ICM	chr4	155989465	155992649	4.77948	5.31746	0.537983	NA
Fig 3	A	ENSMUSG00000045994	B3gat1	A_stable	Stable	WT ESC - ICM	chr9	26733516	26761350	26.7616	25.2697	-1.49185	NA
Fig 3	A	ENSMUSG00000026156	B3gat2	A_stable	Stable	WT ESC - ICM	chr1	23761925	23847865	28.3403	27.8328	-0.507558	NA
Fig 3	A	ENSMUSG00000071649	B3gat3	A_stable	Stable	WT ESC - ICM	chr19	8920375	8927236	19.8668	21.0204	1.1536	NA
Fig 3	A	ENSMUSG00000022686	B3gnt5	A_stable	Stable	WT ESC - ICM	chr16	19760207	19772753	12.7645	22.7098	9.94535	NA
Fig 3	A	ENSMUSG00000079445	B3gnt7	A_stable	Stable	WT ESC - ICM	chr1	86303220	86307305	11.0371	12.3703	1.33321	NA
Fig 3	A	ENSMUSG00000059479	B3gnt8	A_stable	Stable	WT ESC - ICM	chr7	25627599	25629492	11.5018	29.2157	17.7139	NA
Fig 3	A	ENSMUSG00000069920	B3gnt9	A_stable	Stable	WT ESC - ICM	chr8	105252637	105255153	4.28246	3.59248	-0.689982	NA
Fig 3	A	ENSMUSG00000046605	B3gntl1	A_stable	Stable	WT ESC - ICM	chr11	121616196	121673153	25.315	38.1914	12.8765	NA
Fig 3	A	ENSMUSG00000006731	B4galnt1	A_stable	Stable	WT ESC - ICM	chr10	127165224	127172330	1.84813	8.22321	6.37508	NA
Fig 3	A	ENSMUSG00000028413	B4galt1	A_stable	Stable	WT ESC - ICM	chr4	40804601	40854005	4.52966	28.4247	23.895	NA
Fig 3	A	ENSMUSG00000028541	B4galt2	A_stable	Stable	WT ESC - ICM	chr4	117873013	117883527	8.83306	26.6855	17.8524	NA
Fig 3	A	ENSMUSG00000052423	B4galt3	A_stable	Stable	WT ESC - ICM	chr1	171270327	171276895	17.0589	22.4235	5.36468	NA
Fig 3	A	ENSMUSG00000022793	B4galt4	A_stable	Stable	WT ESC - ICM	chr16	38742263	38769049	22.9576	32.2287	9.27101	NA
Fig 3	A	ENSMUSG00000017929	B4galt5	A_stable	Stable	WT ESC - ICM	chr2	167298443	167349183	18.5287	26.36	7.83135	NA
Fig 3	A	ENSMUSG00000056124	B4galt6	A_stable	Stable	WT ESC - ICM	chr18	20684598	20746404	22.1353	19.4048	-2.73051	NA
Fig 3	A	ENSMUSG00000021504	B4galt7	A_stable	Stable	WT ESC - ICM	chr13	55599895	55610443	18.0451	15.5534	-2.49167	NA
Fig 3	A	ENSMUSG00000052364	B630019K06Rik	A_stable	Stable	WT ESC - ICM	chrX	8892381	8894964	1.19252	4.08163	2.88912	NA
Fig 3	A	ENSMUSG00000085133	B930095G15Rik	A_stable	Stable	WT ESC - ICM	chr14	121248705	121253971	32.247	45.3106	13.0635	NA
Fig 3	A	ENSMUSG00000001039	B9d1	A_stable	Stable	WT ESC - ICM	chr11	61505143	61512931	13.5753	29.3251	15.7498	NA
Fig 3	A	ENSMUSG00000063439	B9d2	A_stable	Stable	WT ESC - ICM	chr7	25680779	25686558	15.5369	21.6832	6.14634	NA
Fig 3	A	ENSMUSG00000031820	Babam1	A_stable	Stable	WT ESC - ICM	chr8	71396860	71404619	15.2059	16.1371	0.931229	NA
Fig 3	A	ENSMUSG00000052139	Babam2	A_stable	Stable	WT ESC - ICM	chr5	31698049	32084739	26.4877	41.3677	14.88	NA
Fig 3	A	ENSMUSG00000032086	Bace1	A_stable	Stable	WT ESC - ICM	chr9	45838579	45864396	15.5573	27.2638	11.7064	NA
Fig 3	A	ENSMUSG00000025612	Bach1	A_stable	Stable	WT ESC - ICM	chr16	87698953	87733346	16.9978	27.1675	10.1697	NA
Fig 3	A	ENSMUSG00000040270	Bach2	A_stable	Stable	WT ESC - ICM	chr4	32238803	32586108	17.9035	39.6745	21.771	NA
Fig 3	A	ENSMUSG00000024959	Bad	A_stable	Stable	WT ESC - ICM	chr19	6941860	6951899	11.8057	16.171	4.36537	NA
Fig 3	A	ENSMUSG00000028416	Bag1	A_stable	Stable	WT ESC - ICM	chr4	40936397	40948294	6.82957	19.4861	12.6566	NA
Fig 3	A	ENSMUSG00000042215	Bag2	A_stable	Stable	WT ESC - ICM	chr1	33745483	33757750	9.22835	20.6927	11.4643	NA
Fig 3	A	ENSMUSG00000030847	Bag3	A_stable	Stable	WT ESC - ICM	chr7	128523615	128546981	3.44627	32.8734	29.4271	NA
Fig 3	A	ENSMUSG00000037316	Bag4	A_stable	Stable	WT ESC - ICM	chr8	25764537	25785209	12.7697	28.3571	15.5874	NA
Fig 3	A	ENSMUSG00000049792	Bag5	A_stable	Stable	WT ESC - ICM	chr12	111709487	111713256	10.7832	9.31686	-1.46637	NA
Fig 3	A	ENSMUSG00000024392	Bag6	A_stable	Stable	WT ESC - ICM	chr17	35135177	35147322	21.003	19.7487	-1.25431	NA
Fig 3	A	ENSMUSG00000039741	Bahcc1	A_stable	Stable	WT ESC - ICM	chr11	120232946	120292282	6.93048	23.2962	16.3657	NA
Fig 3	A	ENSMUSG00000040007	Bahd1	A_stable	Stable	WT ESC - ICM	chr2	118900376	118924528	16.0021	20.7388	4.73674	NA
Fig 3	A	ENSMUSG00000025372	Baiap2	A_stable	Stable	WT ESC - ICM	chr11	119942935	120006782	22.9852	36.8904	13.9052	NA
Fig 3	A	ENSMUSG00000038859	Baiap2l1	A_stable	Stable	WT ESC - ICM	chr5	144264525	144358112	23.4295	37.3357	13.9061	NA
Fig 3	A	ENSMUSG00000057789	Bak1	A_stable	Stable	WT ESC - ICM	chr17	27019811	27028627	26.4516	36.5217	10.0701	NA
Fig 3	A	ENSMUSG00000024232	Bambi	A_stable	Stable	WT ESC - ICM	chr18	3507922	3516404	7.48695	14.145	6.65801	NA
Fig 3	A	ENSMUSG00000024844	Banf1	A_stable	Stable	WT ESC - ICM	chr19	5364632	5366876	3.18466	1.875	-1.30966	NA
Fig 3	A	ENSMUSG00000021901	Bap1	A_stable	Stable	WT ESC - ICM	chr14	31251449	31259944	19.9882	34.9402	14.952	NA
Fig 3	A	ENSMUSG00000026196	Bard1	A_stable	Stable	WT ESC - ICM	chr1	71027534	71103141	31.9517	36.091	4.13933	NA
Fig 3	A	ENSMUSG00000026805	Barhl1	A_stable	Stable	WT ESC - ICM	chr2	28907678	28916668	5.47385	13.3598	7.88594	NA
Fig 3	A	ENSMUSG00000034384	Barhl2	A_stable	Stable	WT ESC - ICM	chr5	106452522	106458166	10.9396	4.03646	-6.90314	NA
Fig 3	A	ENSMUSG00000021381	Barx1	A_stable	Stable	WT ESC - ICM	chr13	48663035	48666507	1.46802	7.47368	6.00566	NA
Fig 3	A	ENSMUSG00000032033	Barx2	A_stable	Stable	WT ESC - ICM	chr9	31846043	31913285	15.061	38.4784	23.4174	NA
Fig 3	A	ENSMUSG00000045763	Basp1	A_stable	Stable	WT ESC - ICM	chr15	25363276	25413764	9.41019	27.1474	17.7372	NA
Fig 3	A	ENSMUSG00000026630	Batf3	A_stable	Stable	WT ESC - ICM	chr1	191098413	191108943	8.55763	32.0896	23.532	NA
Fig 3	A	ENSMUSG00000035021	Baz1a	A_stable	Stable	WT ESC - ICM	chr12	54893550	55014348	15.1323	30.5155	15.3831	NA
Fig 3	A	ENSMUSG00000002748	Baz1b	A_stable	Stable	WT ESC - ICM	chr5	135187263	135246129	23.0606	29.0667	6.00609	NA
Fig 3	A	ENSMUSG00000040054	Baz2a	A_stable	Stable	WT ESC - ICM	chr10	128091583	128129303	14.0842	13.2944	-0.789758	NA
Fig 3	A	ENSMUSG00000026987	Baz2b	A_stable	Stable	WT ESC - ICM	chr2	59899362	60209839	23.1248	34.0546	10.9298	NA
Fig 3	A	ENSMUSG00000085218	BB218582	A_stable	Stable	WT ESC - ICM	chr2	106642916	106650364	8.0997	40.4494	32.3497	NA
Fig 3	A	ENSMUSG00000002083	Bbc3	A_stable	Stable	WT ESC - ICM	chr7	16308392	16318205	1.82552	4.98904	3.16352	NA
Fig 3	A	ENSMUSG00000084957	Bbip1	A_stable	Stable	WT ESC - ICM	chr19	53929860	53944627	19.2194	25.5598	6.34039	NA
Fig 3	A	ENSMUSG00000039195	Bbln	A_stable	Stable	WT ESC - ICM	chr2	32379107	32381865	9.76614	16.8474	7.0813	NA
Fig 3	A	ENSMUSG00000006464	Bbs1	A_stable	Stable	WT ESC - ICM	chr19	4886877	4906628	21.8821	25.5328	3.65068	NA
Fig 3	A	ENSMUSG00000035759	Bbs10	A_stable	Stable	WT ESC - ICM	chr10	111298678	111301727	16.0939	15.2015	-0.892394	NA
Fig 3	A	ENSMUSG00000051444	Bbs12	A_stable	Stable	WT ESC - ICM	chr3	37312553	37321453	21.2826	12.466	-8.81662	NA
Fig 3	A	ENSMUSG00000031755	Bbs2	A_stable	Stable	WT ESC - ICM	chr8	94067953	94098928	23.7751	31.9744	8.19926	NA
Fig 3	A	ENSMUSG00000025235	Bbs4	A_stable	Stable	WT ESC - ICM	chr9	59321989	59353508	20.4699	27.9009	7.431	NA
Fig 3	A	ENSMUSG00000063145	Bbs5	A_stable	Stable	WT ESC - ICM	chr2	69647170	69667571	30.3673	36.1477	5.78041	NA
Fig 3	A	ENSMUSG00000037325	Bbs7	A_stable	Stable	WT ESC - ICM	chr3	36573141	36613477	17.9243	29.5494	11.6251	NA
Fig 3	A	ENSMUSG00000035919	Bbs9	A_stable	Stable	WT ESC - ICM	chr9	22475714	22888280	33.0755	40.8257	7.75024	NA
Fig 3	A	ENSMUSG00000022641	Bbx	A_stable	Stable	WT ESC - ICM	chr16	50191843	50432390	23.6255	37.863	14.2375	NA
Fig 3	A	ENSMUSG00000060149	BC002059	A_stable	Stable	WT ESC - ICM	chr17	16951535	16974157	37.607	37.9052	0.29818	NA
Fig 3	A	ENSMUSG00000052712	BC004004	A_stable	Stable	WT ESC - ICM	chr17	29268787	29302888	20.4565	25.9696	5.51314	NA
Fig 3	A	ENSMUSG00000019132	BC005537	A_stable	Stable	WT ESC - ICM	chr13	24801656	24812899	11.1489	13.6641	2.51525	NA
Fig 3	A	ENSMUSG00000026851	BC005624	A_stable	Stable	WT ESC - ICM	chr2	30972832	30982213	16.4881	22.3112	5.82312	NA
Fig 3	A	ENSMUSG00000041674	BC006965	A_stable	Stable	WT ESC - ICM	chr11	112663926	112711356	26.3511	48.9368	22.5857	NA
Fig 3	A	ENSMUSG00000112160	BC024063	A_stable	Stable	WT ESC - ICM	chr10	82083352	82111216	27.9839	28.6624	0.678553	NA
Fig 3	A	ENSMUSG00000044361	BC024139	A_stable	Stable	WT ESC - ICM	chr15	76119516	76126556	11.5776	37.2949	25.7173	NA
Fig 3	A	ENSMUSG00000074862	BC025920	A_stable	Stable	WT ESC - ICM	chr10	81606307	81609836	18.3688	16.21	-2.1588	NA
Fig 3	A	ENSMUSG00000038543	BC028528	A_stable	Stable	WT ESC - ICM	chr3	95883953	95892005	19.6841	25.7767	6.09257	NA
Fig 3	A	ENSMUSG00000105345	BC030343	A_stable	Stable	WT ESC - ICM	chr5	143269243	143272516	0.861217	6.5508	5.68958	NA
Fig 3	A	ENSMUSG00000036299	BC031181	A_stable	Stable	WT ESC - ICM	chr18	75005838	75009935	10.0668	13.9068	3.84006	NA
Fig 3	A	ENSMUSG00000033722	BC034090	A_stable	Stable	WT ESC - ICM	chr1	155212470	155244444	28.8305	32.7262	3.89571	NA
Fig 3	A	ENSMUSG00000092564	BC051226	A_stable	Stable	WT ESC - ICM	chr17	33908181	33909178	2.58438	0	-2.58438	NA
Fig 3	A	ENSMUSG00000002980	Bcam	A_stable	Stable	WT ESC - ICM	chr7	19756137	19770532	17.604	25.2666	7.66253	NA
Fig 3	A	ENSMUSG00000020650	Bcap29	A_stable	Stable	WT ESC - ICM	chr12	31595353	31634658	20.4135	23.0197	2.60623	NA
Fig 3	A	ENSMUSG00000031955	Bcar1	A_stable	Stable	WT ESC - ICM	chr8	111710473	111743809	22.7763	24.7466	1.97031	NA
Fig 3	A	ENSMUSG00000028121	Bcar3	A_stable	Stable	WT ESC - ICM	chr3	122419756	122530191	29.08	26.8098	-2.2702	NA
Fig 3	A	ENSMUSG00000005687	Bcas2	A_stable	Stable	WT ESC - ICM	chr3	103171654	103179163	15.4628	16.4066	0.943785	NA
Fig 3	A	ENSMUSG00000059439	Bcas3	A_stable	Stable	WT ESC - ICM	chr11	85353166	85826058	27.4594	40.5954	13.1359	NA
Fig 3	A	ENSMUSG00000030268	Bcat1	A_stable	Stable	WT ESC - ICM	chr6	144993834	145076157	20.2145	18.8445	-1.36997	NA
Fig 3	A	ENSMUSG00000030826	Bcat2	A_stable	Stable	WT ESC - ICM	chr7	45570348	45589710	6.3668	14.172	7.80518	NA
Fig 3	A	ENSMUSG00000030983	Bccip	A_stable	Stable	WT ESC - ICM	chr7	133709332	133721145	32.5232	32.7484	0.225176	NA
Fig 3	A	ENSMUSG00000037525	Bcdin3d	A_stable	Stable	WT ESC - ICM	chr15	99470083	99474730	14.6839	5.19417	-9.48974	NA
Fig 3	A	ENSMUSG00000060376	Bckdha	A_stable	Stable	WT ESC - ICM	chr7	25629945	25658753	23.0966	36.7216	13.625	NA
Fig 3	A	ENSMUSG00000032263	Bckdhb	A_stable	Stable	WT ESC - ICM	chr9	83925144	84124240	36.8588	45.0684	8.2096	NA
Fig 3	A	ENSMUSG00000030802	Bckdk	A_stable	Stable	WT ESC - ICM	chr7	127904072	127909664	27.411	25.9499	-1.46109	NA
Fig 3	A	ENSMUSG00000028191	Bcl10	A_stable	Stable	WT ESC - ICM	chr3	145924261	145934366	15.0685	26.958	11.8895	NA
Fig 3	A	ENSMUSG00000000861	Bcl11a	A_stable	Stable	WT ESC - ICM	chr11	24078055	24174123	10.9399	31.1816	20.2416	NA
Fig 3	A	ENSMUSG00000057329	Bcl2	A_stable	Stable	WT ESC - ICM	chr1	106538177	106714274	17.5675	41.4559	23.8883	NA
Fig 3	A	ENSMUSG00000007659	Bcl2l1	A_stable	Stable	WT ESC - ICM	chr2	152780667	152831728	14.5888	18.9909	4.40215	NA
Fig 3	A	ENSMUSG00000027381	Bcl2l11	A_stable	Stable	WT ESC - ICM	chr2	128126037	128162547	21.8316	32.8973	11.0656	NA
Fig 3	A	ENSMUSG00000003190	Bcl2l12	A_stable	Stable	WT ESC - ICM	chr7	44991221	44997587	18.0425	20.1157	2.07326	NA
Fig 3	A	ENSMUSG00000009112	Bcl2l13	A_stable	Stable	WT ESC - ICM	chr6	120836211	120892842	24.2425	35.3225	11.08	NA
Fig 3	A	ENSMUSG00000089682	Bcl2l2	A_stable	Stable	WT ESC - ICM	chr14	54883442	54888234	18.4401	9.16276	-9.27736	NA
Fig 3	A	ENSMUSG00000022508	Bcl6	A_stable	Stable	WT ESC - ICM	chr16	23965051	23988852	6.25713	19.7259	13.4687	NA
Fig 3	A	ENSMUSG00000000317	Bcl6b	A_stable	Stable	WT ESC - ICM	chr11	70224127	70229798	1.17489	15.8134	14.6385	NA
Fig 3	A	ENSMUSG00000029438	Bcl7a	A_stable	Stable	WT ESC - ICM	chr5	123344447	123374083	18.7703	17.7769	-0.993378	NA
Fig 3	A	ENSMUSG00000029681	Bcl7b	A_stable	Stable	WT ESC - ICM	chr5	135168371	135181852	11.386	15.1429	3.75689	NA
Fig 3	A	ENSMUSG00000038256	Bcl9	A_stable	Stable	WT ESC - ICM	chr3	97203661	97297917	16.4878	36.9994	20.5115	NA
Fig 3	A	ENSMUSG00000063382	Bcl9l	A_stable	Stable	WT ESC - ICM	chr9	44482824	44511896	11.0553	16.3139	5.25866	NA
Fig 3	A	ENSMUSG00000037608	Bclaf1	A_stable	Stable	WT ESC - ICM	chr10	20312150	20342644	15.2912	13.4729	-1.81837	NA
Fig 3	A	ENSMUSG00000044150	Bclaf3	A_stable	Stable	WT ESC - ICM	chrX	159532642	159593081	26.4112	19.2817	-7.12951	NA
Fig 3	A	ENSMUSG00000040363	Bcor	A_stable	Stable	WT ESC - ICM	chrX	12036739	12160355	4.46241	13.5406	9.07823	NA
Fig 3	A	ENSMUSG00000009681	Bcr	A_stable	Stable	WT ESC - ICM	chr10	75060591	75184921	23.9269	35.3303	11.4033	NA
Fig 3	A	ENSMUSG00000026172	Bcs1l	A_stable	Stable	WT ESC - ICM	chr1	74588288	74592443	13.118	26.8192	13.7012	NA
Fig 3	A	ENSMUSG00000046598	Bdh1	A_stable	Stable	WT ESC - ICM	chr16	31422296	31458901	17.4135	26.2422	8.82866	NA
Fig 3	A	ENSMUSG00000028167	Bdh2	A_stable	Stable	WT ESC - ICM	chr3	135281220	135304426	9.84209	42.5014	32.6593	NA
Fig 3	A	ENSMUSG00000048482	Bdnf	A_stable	Stable	WT ESC - ICM	chr2	109674699	109727007	8.03898	18.6899	10.651	NA
Fig 3	A	ENSMUSG00000049658	Bdp1	A_stable	Stable	WT ESC - ICM	chr13	100017993	100104070	29.7141	32.0262	2.3121	NA
Fig 3	A	ENSMUSG00000035086	Becn1	A_stable	Stable	WT ESC - ICM	chr11	101288257	101302286	16.5819	24.9271	8.34513	NA
Fig 3	A	ENSMUSG00000038214	Bend3	A_stable	Stable	WT ESC - ICM	chr10	43479133	43515417	13.999	24.5766	10.5776	NA
Fig 3	A	ENSMUSG00000092060	Bend4	A_stable	Stable	WT ESC - ICM	chr5	67392146	67428128	6.18463	30.6594	24.4748	NA
Fig 3	A	ENSMUSG00000028545	Bend5	A_stable	Stable	WT ESC - ICM	chr4	111415005	111460298	29.335	37.8488	8.51382	NA
Fig 3	A	ENSMUSG00000042182	Bend6	A_stable	Stable	WT ESC - ICM	chr1	33852051	33907816	19.4424	26.5209	7.07854	NA
Fig 3	A	ENSMUSG00000048186	Bend7	A_stable	Stable	WT ESC - ICM	chr2	4717830	4802142	19.8611	41.0737	21.2126	NA
Fig 3	A	ENSMUSG00000032757	Bet1	A_stable	Stable	WT ESC - ICM	chr6	4076898	4086930	44.4387	23.3333	-21.1054	NA
Fig 3	A	ENSMUSG00000025484	Bet1l	A_stable	Stable	WT ESC - ICM	chr7	140853383	140857393	7.85729	3.00638	-4.85091	NA
Fig 3	A	ENSMUSG00000050071	Bex1	A_stable	Stable	WT ESC - ICM	chrX	136213971	136215513	7.81346	1.64384	-6.16963	NA
Fig 3	A	ENSMUSG00000046432	Bex3	A_stable	Stable	WT ESC - ICM	chrX	136270252	136271978	2.33108	0	-2.33108	NA
Fig 3	A	ENSMUSG00000047844	Bex4	A_stable	Stable	WT ESC - ICM	chrX	136138995	136140443	7.20676	2.32558	-4.88118	NA
Fig 3	A	ENSMUSG00000022684	Bfar	A_stable	Stable	WT ESC - ICM	chr16	13671857	13703612	24.7951	28.7203	3.92522	NA
Fig 3	A	ENSMUSG00000031375	Bgn	A_stable	Stable	WT ESC - ICM	chrX	73483601	73495933	19.1626	29.5711	10.4084	NA
Fig 3	A	ENSMUSG00000072964	Bhlhb9	A_stable	Stable	WT ESC - ICM	chrX	135841638	135891079	14.8594	28.1033	13.2439	NA
Fig 3	A	ENSMUSG00000025128	Bhlhe22	A_stable	Stable	WT ESC - ICM	chr3	18054324	18057514	1.55937	2.7027	1.14333	NA
Fig 3	A	ENSMUSG00000014329	Bicc1	A_stable	Stable	WT ESC - ICM	chr10	70922831	71159700	16.5174	41.4907	24.9733	NA
Fig 3	A	ENSMUSG00000003452	Bicd1	A_stable	Stable	WT ESC - ICM	chr6	149408885	149563329	21.6073	31.4254	9.8181	NA
Fig 3	A	ENSMUSG00000037933	Bicd2	A_stable	Stable	WT ESC - ICM	chr13	49341584	49387026	26.3011	34.8413	8.54016	NA
Fig 3	A	ENSMUSG00000041609	Bicdl1	A_stable	Stable	WT ESC - ICM	chr5	115648174	115731621	17.5191	37.1023	19.5832	NA
Fig 3	A	ENSMUSG00000070808	Bicra	A_stable	Stable	WT ESC - ICM	chr7	15970671	16047921	21.5031	26.0741	4.57101	NA
Fig 3	A	ENSMUSG00000036568	Bicral	A_stable	Stable	WT ESC - ICM	chr17	46798119	46858482	16.6216	12.3173	-4.30429	NA
Fig 3	A	ENSMUSG00000004446	Bid	A_stable	Stable	WT ESC - ICM	chr6	120893118	120917113	6.9472	20.8229	13.8757	NA
Fig 3	A	ENSMUSG00000024381	Bin1	A_stable	Stable	WT ESC - ICM	chr18	32377229	32435737	9.3515	32.1571	22.8056	NA
Fig 3	A	ENSMUSG00000022089	Bin3	A_stable	Stable	WT ESC - ICM	chr14	70100088	70137964	25.5485	34.363	8.81443	NA
Fig 3	A	ENSMUSG00000032000	Birc3	A_stable	Stable	WT ESC - ICM	chr9	7848698	7873186	18.7522	32.1357	13.3835	NA
Fig 3	A	ENSMUSG00000017716	Birc5	A_stable	Stable	WT ESC - ICM	chr11	117849250	117855743	8.88716	9.23559	0.34843	NA
Fig 3	A	ENSMUSG00000024073	Birc6	A_stable	Stable	WT ESC - ICM	chr17	74528294	74703356	29.11	35.7932	6.68322	NA
Fig 3	A	ENSMUSG00000041684	Bivm	A_stable	Stable	WT ESC - ICM	chr1	44118956	44144770	30.5119	29.5077	-1.00414	NA
Fig 3	A	ENSMUSG00000030528	Blm	A_stable	Stable	WT ESC - ICM	chr7	80455090	80535148	18.9451	31.5332	12.5881	NA
Fig 3	A	ENSMUSG00000020840	Blmh	A_stable	Stable	WT ESC - ICM	chr11	76945655	76987389	24.4093	28.4338	4.02454	NA
Fig 3	A	ENSMUSG00000057506	Bloc1s2	A_stable	Stable	WT ESC - ICM	chr19	44139245	44146446	20.3559	19.0681	-1.28778	NA
Fig 3	A	ENSMUSG00000057667	Bloc1s3	A_stable	Stable	WT ESC - ICM	chr7	19505782	19508370	1.19944	1.78315	0.583719	NA
Fig 3	A	ENSMUSG00000060708	Bloc1s4	A_stable	Stable	WT ESC - ICM	chr5	36747377	36748650	1.14202	0.72549	-0.416531	NA
Fig 3	A	ENSMUSG00000038982	Bloc1s5	A_stable	Stable	WT ESC - ICM	chr13	38602697	38637117	19.658	32.6182	12.9602	NA
Fig 3	A	ENSMUSG00000037270	Bltp1	A_stable	Stable	WT ESC - ICM	chr3	36863103	37053033	32.6659	40.3746	7.70871	NA
Fig 3	A	ENSMUSG00000010277	Bltp2	A_stable	Stable	WT ESC - ICM	chr11	78261751	78290623	17.2685	30.5534	13.2849	NA
Fig 3	A	ENSMUSG00000001999	Blvra	A_stable	Stable	WT ESC - ICM	chr2	127070664	127097084	24.2634	30.6356	6.37216	NA
Fig 3	A	ENSMUSG00000026577	Blzf1	A_stable	Stable	WT ESC - ICM	chr1	164289798	164307487	24.9086	35.9422	11.0336	NA
Fig 3	A	ENSMUSG00000044117	Bmerb1	A_stable	Stable	WT ESC - ICM	chr16	13986603	14101500	10.8342	37.4285	26.5944	NA
Fig 3	A	ENSMUSG00000022098	Bmp1	A_stable	Stable	WT ESC - ICM	chr14	70474557	70520234	9.27345	37.0495	27.776	NA
Fig 3	A	ENSMUSG00000027358	Bmp2	A_stable	Stable	WT ESC - ICM	chr2	133552158	133562885	3.19919	12.3624	9.16322	NA
Fig 3	A	ENSMUSG00000039004	Bmp6	A_stable	Stable	WT ESC - ICM	chr13	38345121	38500307	26.934	37.7539	10.8199	NA
Fig 3	A	ENSMUSG00000008999	Bmp7	A_stable	Stable	WT ESC - ICM	chr2	172868011	172940321	7.61279	36.5656	28.9528	NA
Fig 3	A	ENSMUSG00000031963	Bmper	A_stable	Stable	WT ESC - ICM	chr9	23223075	23485200	30.9497	36.0734	5.12375	NA
Fig 3	A	ENSMUSG00000021796	Bmpr1a	A_stable	Stable	WT ESC - ICM	chr14	34411060	34503378	19.1506	26.0172	6.86659	NA
Fig 3	A	ENSMUSG00000052430	Bmpr1b	A_stable	Stable	WT ESC - ICM	chr3	141837135	142169425	38.9023	37.3936	-1.50876	NA
Fig 3	A	ENSMUSG00000067336	Bmpr2	A_stable	Stable	WT ESC - ICM	chr1	59763561	59878081	23.7135	26.1702	2.45677	NA
Fig 3	A	ENSMUSG00000030138	Bms1	A_stable	Stable	WT ESC - ICM	chr6	118383380	118419474	26.7991	35.6252	8.82606	NA
Fig 3	A	ENSMUSG00000025105	Bnc1	A_stable	Stable	WT ESC - ICM	chr7	81966652	81992299	25.658	32.3617	6.70372	NA
Fig 3	A	ENSMUSG00000028487	Bnc2	A_stable	Stable	WT ESC - ICM	chr4	84275094	84675275	37.6483	40.9288	3.2805	NA
Fig 3	A	ENSMUSG00000024191	Bnip1	A_stable	Stable	WT ESC - ICM	chr17	26781065	26792565	25.8988	33.2401	7.34122	NA
Fig 3	A	ENSMUSG00000011958	Bnip2	A_stable	Stable	WT ESC - ICM	chr9	69989465	70008317	15.2678	20.8321	5.5643	NA
Fig 3	A	ENSMUSG00000022051	Bnip3l	A_stable	Stable	WT ESC - ICM	chr14	66985238	67008877	9.88704	21.3547	11.4677	NA
Fig 3	A	ENSMUSG00000022687	Boc	A_stable	Stable	WT ESC - ICM	chr16	44485044	44558870	8.11015	39.706	31.5958	NA
Fig 3	A	ENSMUSG00000044502	Bod1	A_stable	Stable	WT ESC - ICM	chr11	31665180	31671885	11.039	17.8643	6.8253	NA
Fig 3	A	ENSMUSG00000061755	Bod1l	A_stable	Stable	WT ESC - ICM	chr5	41787537	41844315	30.2788	32.1194	1.84057	NA
Fig 3	A	ENSMUSG00000026278	Bok	A_stable	Stable	WT ESC - ICM	chr1	93685659	93695764	10.0403	17.8898	7.84947	NA
Fig 3	A	ENSMUSG00000015943	Bola1	A_stable	Stable	WT ESC - ICM	chr3	96196582	96200408	2.05392	1.14504	-0.908879	NA
Fig 3	A	ENSMUSG00000047721	Bola2	A_stable	Stable	WT ESC - ICM	chr7	126695999	126696693	1.92372	0	-1.92372	NA
Fig 3	A	ENSMUSG00000045160	Bola3	A_stable	Stable	WT ESC - ICM	chr6	83349146	83360136	15.2947	25.4002	10.1055	NA
Fig 3	A	ENSMUSG00000022557	Bop1	A_stable	Stable	WT ESC - ICM	chr15	76452987	76477249	24.8778	24.9048	0.0270546	NA
Fig 3	A	ENSMUSG00000022070	Bora	A_stable	Stable	WT ESC - ICM	chr14	99046443	99074540	28.6492	37.1733	8.52403	NA
Fig 3	A	ENSMUSG00000042992	Borcs5	A_stable	Stable	WT ESC - ICM	chr6	134639511	134711184	24.3221	37.6256	13.3035	NA
Fig 3	A	ENSMUSG00000045176	Borcs6	A_stable	Stable	WT ESC - ICM	chr11	69059774	69061576	0.622891	2.5	1.87711	NA
Fig 3	A	ENSMUSG00000062376	Borcs7	A_stable	Stable	WT ESC - ICM	chr19	46689905	46703382	26.2136	25.1432	-1.07045	NA
Fig 3	A	ENSMUSG00000002345	Borcs8	A_stable	Stable	WT ESC - ICM	chr8	70139498	70147319	19.0262	21.3268	2.30057	NA
Fig 3	A	ENSMUSG00000038286	Bphl	A_stable	Stable	WT ESC - ICM	chr13	34037627	34074072	21.1707	34.051	12.8803	NA
Fig 3	A	ENSMUSG00000026617	Bpnt1	A_stable	Stable	WT ESC - ICM	chr1	185332148	185357777	19.4364	28.2237	8.78736	NA
Fig 3	A	ENSMUSG00000066324	Bpnt2	A_stable	Stable	WT ESC - ICM	chr4	4762483	4793306	18.563	27.0238	8.46076	NA
Fig 3	A	ENSMUSG00000040481	Bptf	A_stable	Stable	WT ESC - ICM	chr11	107033080	107132127	24.1398	26.6851	2.54532	NA
Fig 3	A	ENSMUSG00000002413	Braf	A_stable	Stable	WT ESC - ICM	chr6	39603236	39725463	23.1742	36.9867	13.8125	NA
Fig 3	A	ENSMUSG00000029458	Brap	A_stable	Stable	WT ESC - ICM	chr5	121660562	121687249	14.4927	21.9389	7.44622	NA
Fig 3	A	ENSMUSG00000000148	Brat1	A_stable	Stable	WT ESC - ICM	chr5	140705010	140719379	31.9724	30.3845	-1.58791	NA
Fig 3	A	ENSMUSG00000017146	Brca1	A_stable	Stable	WT ESC - ICM	chr11	101488763	101551955	22.4267	33.9738	11.547	NA
Fig 3	A	ENSMUSG00000041147	Brca2	A_stable	Stable	WT ESC - ICM	chr5	150522629	150570329	27.0802	35.1615	8.08131	NA
Fig 3	A	ENSMUSG00000031201	Brcc3	A_stable	Stable	WT ESC - ICM	chrX	75416627	75454001	25.8519	23.3445	-2.50737	NA
Fig 3	A	ENSMUSG00000022387	Brd1	A_stable	Stable	WT ESC - ICM	chr15	88687033	88734233	14.8868	17.4488	2.56194	NA
Fig 3	A	ENSMUSG00000024335	Brd2	A_stable	Stable	WT ESC - ICM	chr17	34112018	34122607	4.95755	3.72827	-1.22929	NA
Fig 3	A	ENSMUSG00000026918	Brd3	A_stable	Stable	WT ESC - ICM	chr2	27445575	27507657	15.2667	28.7341	13.4673	NA
Fig 3	A	ENSMUSG00000109946	Brd3os	A_stable	Stable	WT ESC - ICM	chr2	27442473	27444221	8.33241	7.14286	-1.18955	NA
Fig 3	A	ENSMUSG00000024002	Brd4	A_stable	Stable	WT ESC - ICM	chr17	32196273	32284722	17.4182	24.9468	7.52858	NA
Fig 3	A	ENSMUSG00000031660	Brd7	A_stable	Stable	WT ESC - ICM	chr8	88331038	88362194	15.1693	29.8185	14.6492	NA
Fig 3	A	ENSMUSG00000003778	Brd8	A_stable	Stable	WT ESC - ICM	chr18	34598614	34624601	17.2961	20.2556	2.95947	NA
Fig 3	A	ENSMUSG00000049357	Brd8dc	A_stable	Stable	WT ESC - ICM	chr18	34579845	34597468	23.1071	38.7571	15.65	NA
Fig 3	A	ENSMUSG00000057649	Brd9	A_stable	Stable	WT ESC - ICM	chr13	73937810	73960895	18.4123	32.9115	14.4992	NA
Fig 3	A	ENSMUSG00000029279	Brdt	A_stable	Stable	WT ESC - ICM	chr5	107331158	107387058	23.3518	35.4254	12.0737	NA
Fig 3	A	ENSMUSG00000011158	Brf1	A_stable	Stable	WT ESC - ICM	chr12	112960084	113000704	16.3516	24.2273	7.87569	NA
Fig 3	A	ENSMUSG00000031487	Brf2	A_stable	Stable	WT ESC - ICM	chr8	27123363	27128680	5.53107	18.0735	12.5424	NA
Fig 3	A	ENSMUSG00000037905	Bri3bp	A_stable	Stable	WT ESC - ICM	chr5	125441567	125460370	5.24734	21.386	16.1387	NA
Fig 3	A	ENSMUSG00000028351	Brinp1	A_stable	Stable	WT ESC - ICM	chr4	68761513	68954397	24.7684	38.5514	13.783	NA
Fig 3	A	ENSMUSG00000004031	Brinp2	A_stable	Stable	WT ESC - ICM	chr1	158245268	158356326	19.4359	39.4322	19.9963	NA
Fig 3	A	ENSMUSG00000034329	Brip1	A_stable	Stable	WT ESC - ICM	chr11	86058137	86201193	31.3008	34.526	3.22518	NA
Fig 3	A	ENSMUSG00000085208	Brip1os	A_stable	Stable	WT ESC - ICM	chr11	86201359	86304443	20.6346	36.2601	15.6255	NA
Fig 3	A	ENSMUSG00000022247	Brix1	A_stable	Stable	WT ESC - ICM	chr15	10474778	10485937	4.66161	27.6107	22.9491	NA
Fig 3	A	ENSMUSG00000033940	Brk1	A_stable	Stable	WT ESC - ICM	chr6	113604771	113616951	11.016	24.6725	13.6564	NA
Fig 3	A	ENSMUSG00000080268	Brms1	A_stable	Stable	WT ESC - ICM	chr19	5041362	5049912	23.8353	26.8209	2.98552	NA
Fig 3	A	ENSMUSG00000012076	Brms1l	A_stable	Stable	WT ESC - ICM	chr12	55836323	55869736	25.5006	29.4947	3.99405	NA
Fig 3	A	ENSMUSG00000001632	Brpf1	A_stable	Stable	WT ESC - ICM	chr6	113307136	113324860	19.2258	27.2378	8.01206	NA
Fig 3	A	ENSMUSG00000063952	Brpf3	A_stable	Stable	WT ESC - ICM	chr17	28801113	28838789	19.2137	27.7394	8.52564	NA
Fig 3	A	ENSMUSG00000035390	Brsk1	A_stable	Stable	WT ESC - ICM	chr7	4690635	4715997	10.6487	22.3575	11.7088	NA
Fig 3	A	ENSMUSG00000053046	Brsk2	A_stable	Stable	WT ESC - ICM	chr7	141949750	142004244	24.7497	28.6715	3.92176	NA
Fig 3	A	ENSMUSG00000022914	Brwd1	A_stable	Stable	WT ESC - ICM	chr16	95992091	96082526	21.8333	29.1285	7.29523	NA
Fig 3	A	ENSMUSG00000063663	Brwd3	A_stable	Stable	WT ESC - ICM	chrX	108737015	108834372	36.1913	36.1943	0.00301862	NA
Fig 3	A	ENSMUSG00000071657	Bscl2	A_stable	Stable	WT ESC - ICM	chr19	8837466	8848683	8.41418	12.5747	4.16053	NA
Fig 3	A	ENSMUSG00000040859	Bsdc1	A_stable	Stable	WT ESC - ICM	chr4	129461678	129488498	18.1221	33.5316	15.4094	NA
Fig 3	A	ENSMUSG00000032589	Bsn	A_stable	Stable	WT ESC - ICM	chr9	108096021	108190384	12.2062	28.5022	16.296	NA
Fig 3	A	ENSMUSG00000025103	Btbd1	A_stable	Stable	WT ESC - ICM	chr7	81792073	81829431	15.1954	27.8063	12.6109	NA
Fig 3	A	ENSMUSG00000038187	Btbd10	A_stable	Stable	WT ESC - ICM	chr7	113315625	113369392	20.4414	24.5782	4.13684	NA
Fig 3	A	ENSMUSG00000073771	Btbd19	A_stable	Stable	WT ESC - ICM	chr4	117119218	117125725	1.87279	4.53936	2.66657	NA
Fig 3	A	ENSMUSG00000003344	Btbd2	A_stable	Stable	WT ESC - ICM	chr10	80642622	80656494	21.291	32.1031	10.812	NA
Fig 3	A	ENSMUSG00000062098	Btbd3	A_stable	Stable	WT ESC - ICM	chr2	138256557	138287424	24.0691	26.4738	2.40477	NA
Fig 3	A	ENSMUSG00000002803	Btbd6	A_stable	Stable	WT ESC - ICM	chr12	112976481	112978945	12.0814	10.8498	-1.23161	NA
Fig 3	A	ENSMUSG00000041702	Btbd7	A_stable	Stable	WT ESC - ICM	chr12	102780796	102878471	22.1986	29.833	7.63441	NA
Fig 3	A	ENSMUSG00000111375	Btbd8	A_stable	Stable	WT ESC - ICM	chr5	107437996	107511207	23.5485	34.565	11.0165	NA
Fig 3	A	ENSMUSG00000062202	Btbd9	A_stable	Stable	WT ESC - ICM	chr17	30215523	30576488	24.4963	41.2368	16.7405	NA
Fig 3	A	ENSMUSG00000021900	Btd	A_stable	Stable	WT ESC - ICM	chr14	31641056	31668197	17.1764	30.3093	13.1328	NA
Fig 3	A	ENSMUSG00000021660	Btf3	A_stable	Stable	WT ESC - ICM	chr13	98309896	98317006	9.78256	6.6131	-3.16946	NA
Fig 3	A	ENSMUSG00000036478	Btg1	A_stable	Stable	WT ESC - ICM	chr10	96617005	96622809	6.2548	11.8809	5.62605	NA
Fig 3	A	ENSMUSG00000020423	Btg2	A_stable	Stable	WT ESC - ICM	chr1	134075169	134079120	2.82011	17.6747	14.8546	NA
Fig 3	A	ENSMUSG00000025217	Btrc	A_stable	Stable	WT ESC - ICM	chr19	45363733	45530013	24.2581	41.8984	17.6402	NA
Fig 3	A	ENSMUSG00000027379	Bub1	A_stable	Stable	WT ESC - ICM	chr2	127801115	127831865	16.7855	27.4349	10.6494	NA
Fig 3	A	ENSMUSG00000040084	Bub1b	A_stable	Stable	WT ESC - ICM	chr2	118598210	118641591	25.3062	34.1565	8.85031	NA
Fig 3	A	ENSMUSG00000066979	Bub3	A_stable	Stable	WT ESC - ICM	chr7	131560351	131571896	20.8485	25.8058	4.95731	NA
Fig 3	A	ENSMUSG00000032077	Bud13	A_stable	Stable	WT ESC - ICM	chr9	46282982	46298786	25.1281	29.7179	4.58981	NA
Fig 3	A	ENSMUSG00000005378	Bud23	A_stable	Stable	WT ESC - ICM	chr5	135052956	135064959	15.0586	20.9951	5.93652	NA
Fig 3	A	ENSMUSG00000038722	Bud31	A_stable	Stable	WT ESC - ICM	chr5	145140375	145148078	14.7325	21.9527	7.22019	NA
Fig 3	A	ENSMUSG00000023988	Bysl	A_stable	Stable	WT ESC - ICM	chr17	47599330	47611492	22.0005	19.0254	-2.97503	NA
Fig 3	A	ENSMUSG00000051223	Bzw1	A_stable	Stable	WT ESC - ICM	chr1	58392897	58407353	11.7035	10.5774	-1.1261	NA
Fig 3	A	ENSMUSG00000020547	Bzw2	A_stable	Stable	WT ESC - ICM	chr12	36091834	36156923	26.465	43.4636	16.9986	NA
Fig 3	A	ENSMUSG00000116138	C030006K11Rik	A_stable	Stable	WT ESC - ICM	chr15	76721464	76723845	2.10953	1.0479	-1.06163	NA
Fig 3	A	ENSMUSG00000073374	C030034I22Rik	A_stable	Stable	WT ESC - ICM	chr17	69416446	69419193	0.752913	2.37269	1.61977	NA
Fig 3	A	ENSMUSG00000087574	C030037D09Rik	A_stable	Stable	WT ESC - ICM	chr11	88718642	88728572	1.91487	17.9303	16.0155	NA
Fig 3	A	ENSMUSG00000105509	C130013H08Rik	A_stable	Stable	WT ESC - ICM	chr3	110250014	110289237	12.6038	12.3423	-0.261427	NA
Fig 3	A	ENSMUSG00000052951	C130021I20Rik	A_stable	Stable	WT ESC - ICM	chr2	33641192	33645663	2.39804	12.9946	10.5965	NA
Fig 3	A	ENSMUSG00000073627	C130036L24Rik	A_stable	Stable	WT ESC - ICM	chr1	86359583	86368507	5.63687	7.1021	1.46523	NA
Fig 3	A	ENSMUSG00000085154	C130046K22Rik	A_stable	Stable	WT ESC - ICM	chr11	103697423	103723956	7.59699	26.7561	19.1591	NA
Fig 3	A	ENSMUSG00000039349	C130074G19Rik	A_stable	Stable	WT ESC - ICM	chr1	184871925	184883036	3.40366	24.1498	20.7461	NA
Fig 3	A	ENSMUSG00000000581	C1d	A_stable	Stable	WT ESC - ICM	chr11	17257578	17269176	30.4429	32.9861	2.54325	NA
Fig 3	A	ENSMUSG00000042460	C1galt1	A_stable	Stable	WT ESC - ICM	chr6	7845223	7872042	22.0247	35.4293	13.4046	NA
Fig 3	A	ENSMUSG00000048970	C1galt1c1	A_stable	Stable	WT ESC - ICM	chrX	38630784	38635087	21.8727	13.172	-8.70068	NA
Fig 3	A	ENSMUSG00000018446	C1qbp	A_stable	Stable	WT ESC - ICM	chr11	70977845	70983026	7.3725	9.0261	1.6536	NA
Fig 3	A	ENSMUSG00000001076	C1ql4	A_stable	Stable	WT ESC - ICM	chr15	99084085	99087817	9.63232	13.9985	4.36617	NA
Fig 3	A	ENSMUSG00000023571	C1qtnf12	A_stable	Stable	WT ESC - ICM	chr4	155962317	155966629	12.8655	28.0303	15.1648	NA
Fig 3	A	ENSMUSG00000046491	C1qtnf2	A_stable	Stable	WT ESC - ICM	chr11	43474275	43491525	4.00317	33.8739	29.8707	NA
Fig 3	A	ENSMUSG00000058914	C1qtnf3	A_stable	Stable	WT ESC - ICM	chr15	10952331	10980150	9.1524	40.2892	31.1368	NA
Fig 3	A	ENSMUSG00000040794	C1qtnf4	A_stable	Stable	WT ESC - ICM	chr2	90885859	90890525	6.00564	7.39486	1.38922	NA
Fig 3	A	ENSMUSG00000022440	C1qtnf6	A_stable	Stable	WT ESC - ICM	chr15	78523345	78531416	6.88468	30.079	23.1943	NA
Fig 3	A	ENSMUSG00000061535	C1qtnf7	A_stable	Stable	WT ESC - ICM	chr5	43515537	43618803	18.5553	39.3979	20.8426	NA
Fig 3	A	ENSMUSG00000024371	C2	A_stable	Stable	WT ESC - ICM	chr17	34862601	34882100	20.7258	30.2358	9.50994	NA
Fig 3	A	ENSMUSG00000085024	C230035I16Rik	A_stable	Stable	WT ESC - ICM	chr13	23427975	23431017	2.572	11.7172	9.14517	NA
Fig 3	A	ENSMUSG00000045975	C2cd2	A_stable	Stable	WT ESC - ICM	chr16	97855208	97926048	20.058	29.7198	9.66178	NA
Fig 3	A	ENSMUSG00000032120	C2cd2l	A_stable	Stable	WT ESC - ICM	chr9	44309236	44320282	3.13406	20.5758	17.4417	NA
Fig 3	A	ENSMUSG00000047248	C2cd3	A_stable	Stable	WT ESC - ICM	chr7	100372232	100470152	26.6043	38.8814	12.2771	NA
Fig 3	A	ENSMUSG00000091648	C2cd4d	A_stable	Stable	WT ESC - ICM	chr3	94362437	94364566	1.3474	2.53267	1.18526	NA
Fig 3	A	ENSMUSG00000030279	C2cd5	A_stable	Stable	WT ESC - ICM	chr6	143010919	143100141	30.4873	31.8033	1.316	NA
Fig 3	A	ENSMUSG00000056753	C330011M18Rik	A_stable	Stable	WT ESC - ICM	chr8	84065235	84067287	0.663162	0	-0.663162	NA
Fig 3	A	ENSMUSG00000024592	C330018D20Rik	A_stable	Stable	WT ESC - ICM	chr18	56955832	56975368	23.4254	33.4411	10.0158	NA
Fig 3	A	ENSMUSG00000085408	C530005A16Rik	A_stable	Stable	WT ESC - ICM	chr4	116589732	116597630	7.96617	19.4629	11.4968	NA
Fig 3	A	ENSMUSG00000084910	C630043F03Rik	A_stable	Stable	WT ESC - ICM	chr4	72201243	72203930	2.58393	8.80503	6.2211	NA
Fig 3	A	ENSMUSG00000079242	C730034F03Rik	A_stable	Stable	WT ESC - ICM	chr15	89430014	89446879	28.6953	25.4114	-3.28393	NA
Fig 3	A	ENSMUSG00000046679	C87436	A_stable	Stable	WT ESC - ICM	chr6	86438373	86473500	17.5908	26.5522	8.9614	NA
Fig 3	A	ENSMUSG00000015083	C8g	A_stable	Stable	WT ESC - ICM	chr2	25498650	25501719	8.33145	17.4708	9.13931	NA
Fig 3	A	ENSMUSG00000121490	C920006O11Rik	A_stable	Stable	WT ESC - ICM	chr9	78176589	78178837	4.52028	12.4183	7.89802	NA
Fig 3	A	ENSMUSG00000080727	C920021L13Rik	A_stable	Stable	WT ESC - ICM	chr3	95871521	95889093	15.1935	19.5293	4.33578	NA
Fig 3	A	ENSMUSG00000028300	C9orf72	A_stable	Stable	WT ESC - ICM	chr4	35191284	35226153	20.7907	23.6117	2.82102	NA
Fig 3	A	ENSMUSG00000028578	Caap1	A_stable	Stable	WT ESC - ICM	chr4	94500080	94556796	22.477	29.9311	7.45418	NA
Fig 3	A	ENSMUSG00000036707	Cab39	A_stable	Stable	WT ESC - ICM	chr1	85793440	85851576	17.9971	31.7651	13.768	NA
Fig 3	A	ENSMUSG00000021981	Cab39l	A_stable	Stable	WT ESC - ICM	chr14	59440950	59548904	24.8579	37.9256	13.0677	NA
Fig 3	A	ENSMUSG00000020196	Cabin1	A_stable	Stable	WT ESC - ICM	chr10	75646111	75764341	25.5652	37.3981	11.8328	NA
Fig 3	A	ENSMUSG00000040957	Cables1	A_stable	Stable	WT ESC - ICM	chr18	11839542	11945624	21.3478	28.9671	7.6193	NA
Fig 3	A	ENSMUSG00000038990	Cables2	A_stable	Stable	WT ESC - ICM	chr2	180258538	180273465	17.0788	22.2486	5.1698	NA
Fig 3	A	ENSMUSG00000029544	Cabp1	A_stable	Stable	WT ESC - ICM	chr5	115168690	115194381	13.4177	14.4468	1.02904	NA
Fig 3	A	ENSMUSG00000015488	Cacfd1	A_stable	Stable	WT ESC - ICM	chr2	27009925	27021089	22.5504	29.4558	6.9054	NA
Fig 3	A	ENSMUSG00000028532	Cachd1	A_stable	Stable	WT ESC - ICM	chr4	100776672	101004544	32.3545	37.077	4.72244	NA
Fig 3	A	ENSMUSG00000034656	Cacna1a	A_stable	Stable	WT ESC - ICM	chr8	84338638	84640246	7.54803	27.0074	19.4593	NA
Fig 3	A	ENSMUSG00000004113	Cacna1b	A_stable	Stable	WT ESC - ICM	chr2	24603886	24763152	16.9844	39.6408	22.6564	NA
Fig 3	A	ENSMUSG00000051331	Cacna1c	A_stable	Stable	WT ESC - ICM	chr6	118587239	119196890	11.2434	42.3471	31.1037	NA
Fig 3	A	ENSMUSG00000015968	Cacna1d	A_stable	Stable	WT ESC - ICM	chr14	30039940	30491156	28.3957	41.0629	12.6672	NA
Fig 3	A	ENSMUSG00000004110	Cacna1e	A_stable	Stable	WT ESC - ICM	chr1	154390730	154884501	27.5543	39.5139	11.9596	NA
Fig 3	A	ENSMUSG00000024112	Cacna1h	A_stable	Stable	WT ESC - ICM	chr17	25374284	25433785	38.628	40.1148	1.48675	NA
Fig 3	A	ENSMUSG00000040118	Cacna2d1	A_stable	Stable	WT ESC - ICM	chr5	15934787	16374504	42.1744	40.5224	-1.65195	NA
Fig 3	A	ENSMUSG00000010066	Cacna2d2	A_stable	Stable	WT ESC - ICM	chr9	107399748	107529346	10.5687	35.0432	24.4745	NA
Fig 3	A	ENSMUSG00000021991	Cacna2d3	A_stable	Stable	WT ESC - ICM	chr14	28904942	29721864	39.0654	40.1076	1.04222	NA
Fig 3	A	ENSMUSG00000020882	Cacnb1	A_stable	Stable	WT ESC - ICM	chr11	98001512	98023034	3.86165	21.1018	17.2401	NA
Fig 3	A	ENSMUSG00000057914	Cacnb2	A_stable	Stable	WT ESC - ICM	chr2	14603087	14987908	34.6556	35.9836	1.32796	NA
Fig 3	A	ENSMUSG00000003352	Cacnb3	A_stable	Stable	WT ESC - ICM	chr15	98630839	98644529	11.0471	16.0741	5.02705	NA
Fig 3	A	ENSMUSG00000017412	Cacnb4	A_stable	Stable	WT ESC - ICM	chr2	52428319	52676804	28.8733	39.3965	10.5232	NA
Fig 3	A	ENSMUSG00000020723	Cacng4	A_stable	Stable	WT ESC - ICM	chr11	107732356	107794557	16.7116	38.4449	21.7333	NA
Fig 3	A	ENSMUSG00000053395	Cacng8	A_stable	Stable	WT ESC - ICM	chr7	3394041	3416266	7.72757	16.8549	9.12735	NA
Fig 3	A	ENSMUSG00000034889	Cactin	A_stable	Stable	WT ESC - ICM	chr10	81321102	81326242	38.9618	22.2066	-16.7551	NA
Fig 3	A	ENSMUSG00000033417	Cacul1	A_stable	Stable	WT ESC - ICM	chr19	60524704	60580982	19.7032	26.5245	6.82127	NA
Fig 3	A	ENSMUSG00000014226	Cacybp	A_stable	Stable	WT ESC - ICM	chr1	160202366	160212875	13.208	6.09649	-7.11155	NA
Fig 3	A	ENSMUSG00000013629	Cad	A_stable	Stable	WT ESC - ICM	chr5	31054779	31078479	28.7467	36.5616	7.81482	NA
Fig 3	A	ENSMUSG00000032076	Cadm1	A_stable	Stable	WT ESC - ICM	chr9	47530172	47858115	27.3811	37.8214	10.4403	NA
Fig 3	A	ENSMUSG00000064115	Cadm2	A_stable	Stable	WT ESC - ICM	chr16	66655420	67620908	22.9269	33.6777	10.7508	NA
Fig 3	A	ENSMUSG00000005338	Cadm3	A_stable	Stable	WT ESC - ICM	chr1	173334257	173367648	11.1245	24.8897	13.7652	NA
Fig 3	A	ENSMUSG00000054793	Cadm4	A_stable	Stable	WT ESC - ICM	chr7	24482022	24504533	5.02033	14.5117	9.49139	NA
Fig 3	A	ENSMUSG00000054423	Cadps	A_stable	Stable	WT ESC - ICM	chr14	12372562	12823079	18.9312	35.2993	16.3681	NA
Fig 3	A	ENSMUSG00000017978	Cadps2	A_stable	Stable	WT ESC - ICM	chr6	23262772	23839421	36.4481	41.0302	4.58211	NA
Fig 3	A	ENSMUSG00000028222	Calb1	A_stable	Stable	WT ESC - ICM	chr4	15881263	15906709	24.4228	24.4762	0.0533954	NA
Fig 3	A	ENSMUSG00000023055	Calcoco1	A_stable	Stable	WT ESC - ICM	chr15	102706776	102722178	23.0473	29.6976	6.65032	NA
Fig 3	A	ENSMUSG00000059588	Calcrl	A_stable	Stable	WT ESC - ICM	chr2	84330625	84425411	19.1134	43.2218	24.1085	NA
Fig 3	A	ENSMUSG00000033033	Calhm2	A_stable	Stable	WT ESC - ICM	chr19	47132231	47138294	7.92365	16.8118	8.88819	NA
Fig 3	A	ENSMUSG00000001175	Calm1	A_stable	Stable	WT ESC - ICM	chr12	100199434	100209814	14.1402	12.4794	-1.66074	NA
Fig 3	A	ENSMUSG00000036438	Calm2	A_stable	Stable	WT ESC - ICM	chr17	87433411	87446935	12.9972	14.2542	1.25705	NA
Fig 3	A	ENSMUSG00000019370	Calm3	A_stable	Stable	WT ESC - ICM	chr7	16915378	16924032	30.4186	26.133	-4.28561	NA
Fig 3	A	ENSMUSG00000003814	Calr	A_stable	Stable	WT ESC - ICM	chr8	84842087	84846931	11.1761	3.86667	-7.30945	NA
Fig 3	A	ENSMUSG00000029767	Calu	A_stable	Stable	WT ESC - ICM	chr6	29348105	29376675	16.7793	27.0845	10.3052	NA
Fig 3	A	ENSMUSG00000025468	Caly	A_stable	Stable	WT ESC - ICM	chr7	140069879	140082548	5.4137	16.1976	10.7839	NA
Fig 3	A	ENSMUSG00000030272	Camk1	A_stable	Stable	WT ESC - ICM	chr6	113334123	113343922	28.0463	25.5649	-2.48139	NA
Fig 3	A	ENSMUSG00000039145	Camk1d	A_stable	Stable	WT ESC - ICM	chr2	5293456	5714515	37.0754	41.3661	4.29066	NA
Fig 3	A	ENSMUSG00000016179	Camk1g	A_stable	Stable	WT ESC - ICM	chr1	193346345	193370298	10.6924	41.3386	30.6462	NA
Fig 3	A	ENSMUSG00000024617	Camk2a	A_stable	Stable	WT ESC - ICM	chr18	60925631	60988152	6.21573	30.1297	23.9139	NA
Fig 3	A	ENSMUSG00000053819	Camk2d	A_stable	Stable	WT ESC - ICM	chr3	126596301	126846326	17.3593	38.2561	20.8968	NA
Fig 3	A	ENSMUSG00000021820	Camk2g	A_stable	Stable	WT ESC - ICM	chr14	20734874	20794088	18.9021	35.7609	16.8589	NA
Fig 3	A	ENSMUSG00000046447	Camk2n1	A_stable	Stable	WT ESC - ICM	chr4	138455147	138460126	2.35542	11.8702	9.51473	NA
Fig 3	A	ENSMUSG00000051146	Camk2n2	A_stable	Stable	WT ESC - ICM	chr16	20619214	20621278	1.54726	1.82292	0.275657	NA
Fig 3	A	ENSMUSG00000020785	Camkk1	A_stable	Stable	WT ESC - ICM	chr11	73019007	73042073	7.49283	29.1589	21.6661	NA
Fig 3	A	ENSMUSG00000029471	Camkk2	A_stable	Stable	WT ESC - ICM	chr5	122731169	122779409	14.7461	28.3369	13.5908	NA
Fig 3	A	ENSMUSG00000071037	Camkmt	A_stable	Stable	WT ESC - ICM	chr17	85090560	85458589	30.821	39.6099	8.78894	NA
Fig 3	A	ENSMUSG00000032936	Camkv	A_stable	Stable	WT ESC - ICM	chr9	107935897	107949683	10.9099	35.6391	24.7293	NA
Fig 3	A	ENSMUSG00000021501	Caml	A_stable	Stable	WT ESC - ICM	chr13	55623004	55632411	15.5172	17.6402	2.12303	NA
Fig 3	A	ENSMUSG00000026933	Camsap1	A_stable	Stable	WT ESC - ICM	chr2	25926837	25983282	18.4304	34.2064	15.776	NA
Fig 3	A	ENSMUSG00000041570	Camsap2	A_stable	Stable	WT ESC - ICM	chr1	136268122	136346104	24.8362	37.9147	13.0785	NA
Fig 3	A	ENSMUSG00000044433	Camsap3	A_stable	Stable	WT ESC - ICM	chr8	3587292	3609075	23.5039	22.2322	-1.27172	NA
Fig 3	A	ENSMUSG00000014592	Camta1	A_stable	Stable	WT ESC - ICM	chr4	151059522	151861768	16.5801	38.1147	21.5347	NA
Fig 3	A	ENSMUSG00000020114	Cand1	A_stable	Stable	WT ESC - ICM	chr10	119199254	119240055	18.0308	24.1108	6.07994	NA
Fig 3	A	ENSMUSG00000030319	Cand2	A_stable	Stable	WT ESC - ICM	chr6	115774556	115805555	9.30071	33.5578	24.2571	NA
Fig 3	A	ENSMUSG00000025575	Cant1	A_stable	Stable	WT ESC - ICM	chr11	118406288	118419086	23.422	27.6245	4.20256	NA
Fig 3	A	ENSMUSG00000028656	Cap1	A_stable	Stable	WT ESC - ICM	chr4	122859046	122886056	17.2943	31.7973	14.503	NA
Fig 3	A	ENSMUSG00000021373	Cap2	A_stable	Stable	WT ESC - ICM	chr13	46501902	46650281	12.9288	41.2244	28.2956	NA
Fig 3	A	ENSMUSG00000056737	Capg	A_stable	Stable	WT ESC - ICM	chr6	72544390	72562983	10.4093	22.6217	12.2124	NA
Fig 3	A	ENSMUSG00000024942	Capn1	A_stable	Stable	WT ESC - ICM	chr19	5988544	6015825	24.1992	31.4473	7.24812	NA
Fig 3	A	ENSMUSG00000026270	Capn10	A_stable	Stable	WT ESC - ICM	chr1	92934407	92947948	20.701	27.914	7.21308	NA
Fig 3	A	ENSMUSG00000037326	Capn15	A_stable	Stable	WT ESC - ICM	chr17	25958363	25985779	20.62	30.3355	9.71548	NA
Fig 3	A	ENSMUSG00000026509	Capn2	A_stable	Stable	WT ESC - ICM	chr1	182467259	182517608	5.43795	31.7485	26.3105	NA
Fig 3	A	ENSMUSG00000035547	Capn5	A_stable	Stable	WT ESC - ICM	chr7	98121558	98178274	9.95338	32.8935	22.9401	NA
Fig 3	A	ENSMUSG00000021893	Capn7	A_stable	Stable	WT ESC - ICM	chr14	31336637	31371986	24.5045	30.375	5.87049	NA
Fig 3	A	ENSMUSG00000001794	Capns1	A_stable	Stable	WT ESC - ICM	chr7	30186935	30198811	12.4908	11.6883	-0.802426	NA
Fig 3	A	ENSMUSG00000027184	Caprin1	A_stable	Stable	WT ESC - ICM	chr2	103762946	103797601	13.1104	16.2919	3.18159	NA
Fig 3	A	ENSMUSG00000030309	Caprin2	A_stable	Stable	WT ESC - ICM	chr6	148842491	148896237	22.1538	29.1264	6.97259	NA
Fig 3	A	ENSMUSG00000070372	Capza1	A_stable	Stable	WT ESC - ICM	chr3	104822780	104864505	18.8382	22.1447	3.30653	NA
Fig 3	A	ENSMUSG00000015733	Capza2	A_stable	Stable	WT ESC - ICM	chr6	17637009	17666972	24.4002	16.1852	-8.21506	NA
Fig 3	A	ENSMUSG00000028745	Capzb	A_stable	Stable	WT ESC - ICM	chr4	139192898	139291818	25.7761	31.2298	5.45369	NA
Fig 3	A	ENSMUSG00000056158	Car10	A_stable	Stable	WT ESC - ICM	chr11	93098027	93601749	35.2139	32.9741	-2.23984	NA
Fig 3	A	ENSMUSG00000003273	Car11	A_stable	Stable	WT ESC - ICM	chr7	45699842	45704682	8.15486	12.1532	3.99835	NA
Fig 3	A	ENSMUSG00000032373	Car12	A_stable	Stable	WT ESC - ICM	chr9	66713685	66766845	6.93496	38.558	31.623	NA
Fig 3	A	ENSMUSG00000090236	Car15	A_stable	Stable	WT ESC - ICM	chr16	17835275	17838186	14.3863	28.9506	14.5643	NA
Fig 3	A	ENSMUSG00000027559	Car3	A_stable	Stable	WT ESC - ICM	chr3	14863537	14872381	48.3593	32.377	-15.9822	NA
Fig 3	A	ENSMUSG00000041261	Car8	A_stable	Stable	WT ESC - ICM	chr4	8143361	8239041	34.7847	38.5406	3.75595	NA
Fig 3	A	ENSMUSG00000026017	Carf	A_stable	Stable	WT ESC - ICM	chr1	60098246	60153953	27.8406	28.9556	1.11499	NA
Fig 3	A	ENSMUSG00000008393	Carhsp1	A_stable	Stable	WT ESC - ICM	chr16	8658579	8672153	17.0838	21.3246	4.24086	NA
Fig 3	A	ENSMUSG00000032185	Carm1	A_stable	Stable	WT ESC - ICM	chr9	21546866	21589467	12.6472	22.9119	10.2648	NA
Fig 3	A	ENSMUSG00000021338	Carmil1	A_stable	Stable	WT ESC - ICM	chr13	24012343	24280795	29.5045	44.1202	14.6157	NA
Fig 3	A	ENSMUSG00000050357	Carmil2	A_stable	Stable	WT ESC - ICM	chr8	105686273	105698187	27.6979	22.6057	-5.09215	NA
Fig 3	A	ENSMUSG00000024726	Carnmt1	A_stable	Stable	WT ESC - ICM	chr19	18670763	18707200	17.2974	13.2209	-4.07649	NA
Fig 3	A	ENSMUSG00000056228	Cars2	A_stable	Stable	WT ESC - ICM	chr8	11514016	11550781	28.3706	31.6463	3.27576	NA
Fig 3	A	ENSMUSG00000021647	Cartpt	A_stable	Stable	WT ESC - ICM	chr13	99898482	99900683	7.92507	9.29078	1.36571	NA
Fig 3	A	ENSMUSG00000078676	Casc3	A_stable	Stable	WT ESC - ICM	chr11	98809807	98833807	15.5912	23.3114	7.72018	NA
Fig 3	A	ENSMUSG00000015189	Casd1	A_stable	Stable	WT ESC - ICM	chr6	4600910	4643355	14.9492	30.7993	15.8501	NA
Fig 3	A	ENSMUSG00000031012	Cask	A_stable	Stable	WT ESC - ICM	chrX	13517079	13846781	27.3453	34.5672	7.22197	NA
Fig 3	A	ENSMUSG00000033597	Caskin1	A_stable	Stable	WT ESC - ICM	chr17	24488600	24508671	18.5409	28.7712	10.2304	NA
Fig 3	A	ENSMUSG00000034471	Caskin2	A_stable	Stable	WT ESC - ICM	chr11	115799182	115813639	32.0096	32.8412	0.831564	NA
Fig 3	A	ENSMUSG00000029863	Casp2	A_stable	Stable	WT ESC - ICM	chr6	42265007	42282508	21.7005	32.9667	11.2662	NA
Fig 3	A	ENSMUSG00000031628	Casp3	A_stable	Stable	WT ESC - ICM	chr8	46617290	46639689	19.8578	34.8915	15.0337	NA
Fig 3	A	ENSMUSG00000027997	Casp6	A_stable	Stable	WT ESC - ICM	chr3	129901424	129914103	20.0281	33.4681	13.44	NA
Fig 3	A	ENSMUSG00000025076	Casp7	A_stable	Stable	WT ESC - ICM	chr19	56397128	56442344	9.5946	38.3369	28.7423	NA
Fig 3	A	ENSMUSG00000026029	Casp8	A_stable	Stable	WT ESC - ICM	chr1	58795393	58847504	36.8351	40.596	3.76089	NA
Fig 3	A	ENSMUSG00000028282	Casp8ap2	A_stable	Stable	WT ESC - ICM	chr4	32615461	32653271	21.7387	29.7518	8.01303	NA
Fig 3	A	ENSMUSG00000028914	Casp9	A_stable	Stable	WT ESC - ICM	chr4	141793611	141815976	37.4339	42.367	4.93309	NA
Fig 3	A	ENSMUSG00000007122	Casq1	A_stable	Stable	WT ESC - ICM	chr1	172209893	172219868	13.787	21.2092	7.42219	NA
Fig 3	A	ENSMUSG00000021585	Cast	A_stable	Stable	WT ESC - ICM	chr13	74692367	74808810	31.8013	34.0199	2.21863	NA
Fig 3	A	ENSMUSG00000015944	Castor2	A_stable	Stable	WT ESC - ICM	chr5	134099747	134141782	40.295	33.906	-6.389	NA
Fig 3	A	ENSMUSG00000028977	Casz1	A_stable	Stable	WT ESC - ICM	chr4	148804428	148954889	11.8363	25.845	14.0087	NA
Fig 3	A	ENSMUSG00000027187	Cat	A_stable	Stable	WT ESC - ICM	chr2	103453903	103485153	13.3343	33.5435	20.2093	NA
Fig 3	A	ENSMUSG00000040828	Catsperd	A_stable	Stable	WT ESC - ICM	chr17	56628142	56664456	25.7503	25.2049	-0.545393	NA
Fig 3	A	ENSMUSG00000000058	Cav2	A_stable	Stable	WT ESC - ICM	chr6	17281184	17289115	23.4601	23.6935	0.233361	NA
Fig 3	A	ENSMUSG00000004044	Cavin1	A_stable	Stable	WT ESC - ICM	chr11	100956735	100970617	4.56596	12.078	7.51201	NA
Fig 3	A	ENSMUSG00000037060	Cavin3	A_stable	Stable	WT ESC - ICM	chr7	105480615	105482197	0.748507	1.53722	0.788709	NA
Fig 3	A	ENSMUSG00000028348	Cavin4	A_stable	Stable	WT ESC - ICM	chr4	48663513	48673492	12.6628	40.0305	27.3677	NA
Fig 3	A	ENSMUSG00000035640	Cbarp	A_stable	Stable	WT ESC - ICM	chr10	80130433	80140355	13.6509	9.4478	-4.20305	NA
Fig 3	A	ENSMUSG00000038533	Cbfa2t2	A_stable	Stable	WT ESC - ICM	chr2	154436480	154539356	16.7487	28.1464	11.3977	NA
Fig 3	A	ENSMUSG00000006362	Cbfa2t3	A_stable	Stable	WT ESC - ICM	chr8	122625140	122699109	15.5688	33.0424	17.4736	NA
Fig 3	A	ENSMUSG00000031885	Cbfb	A_stable	Stable	WT ESC - ICM	chr8	105170673	105217989	23.3185	24.3062	0.987768	NA
Fig 3	A	ENSMUSG00000034342	Cbl	A_stable	Stable	WT ESC - ICM	chr9	44142975	44234049	21.4313	29.6707	8.23942	NA
Fig 3	A	ENSMUSG00000022637	Cblb	A_stable	Stable	WT ESC - ICM	chr16	52031229	52208047	20.2056	45.0678	24.8621	NA
Fig 3	A	ENSMUSG00000020659	Cbll1	A_stable	Stable	WT ESC - ICM	chr12	31484828	31499616	17.8728	17.9247	0.05184	NA
Fig 3	A	ENSMUSG00000031654	Cbln1	A_stable	Stable	WT ESC - ICM	chr8	87468852	87472592	11.8775	4.51923	-7.35822	NA
Fig 3	A	ENSMUSG00000024647	Cbln2	A_stable	Stable	WT ESC - ICM	chr18	86711109	86718283	4.35541	13.5542	9.19881	NA
Fig 3	A	ENSMUSG00000067578	Cbln4	A_stable	Stable	WT ESC - ICM	chr2	172036335	172043466	12.0863	16.0261	3.93984	NA
Fig 3	A	ENSMUSG00000051483	Cbr1	A_stable	Stable	WT ESC - ICM	chr16	93607863	93610338	4.03264	7.59494	3.5623	NA
Fig 3	A	ENSMUSG00000031641	Cbr4	A_stable	Stable	WT ESC - ICM	chr8	61487733	61503500	28.6002	34.7253	6.12504	NA
Fig 3	A	ENSMUSG00000018666	Cbx1	A_stable	Stable	WT ESC - ICM	chr11	96789126	96808640	9.19315	8.69565	-0.497501	NA
Fig 3	A	ENSMUSG00000025577	Cbx2	A_stable	Stable	WT ESC - ICM	chr11	119023018	119031275	14.9909	30.1742	15.1832	NA
Fig 3	A	ENSMUSG00000029836	Cbx3	A_stable	Stable	WT ESC - ICM	chr6	51470615	51483704	7.60236	10.5	2.89764	NA
Fig 3	A	ENSMUSG00000039989	Cbx4	A_stable	Stable	WT ESC - ICM	chr11	119077572	119086221	11.3047	15.7986	4.49388	NA
Fig 3	A	ENSMUSG00000009575	Cbx5	A_stable	Stable	WT ESC - ICM	chr15	103191543	103239816	16.1779	16.7671	0.58917	NA
Fig 3	A	ENSMUSG00000089715	Cbx6	A_stable	Stable	WT ESC - ICM	chr15	79823897	79834333	4.25871	13.2095	8.95077	NA
Fig 3	A	ENSMUSG00000025578	Cbx8	A_stable	Stable	WT ESC - ICM	chr11	119038435	119040913	8.38487	16.9097	8.52485	NA
Fig 3	A	ENSMUSG00000022428	Cby1	A_stable	Stable	WT ESC - ICM	chr15	79659235	79667660	23.742	26.4104	2.6684	NA
Fig 3	A	ENSMUSG00000039765	Cc2d2a	A_stable	Stable	WT ESC - ICM	chr5	43662372	43740975	21.3074	40.8595	19.5521	NA
Fig 3	A	ENSMUSG00000020074	Ccar1	A_stable	Stable	WT ESC - ICM	chr10	62743927	62792286	17.0842	27.3647	10.2805	NA
Fig 3	A	ENSMUSG00000033712	Ccar2	A_stable	Stable	WT ESC - ICM	chr14	70138163	70153811	15.4725	30.2763	14.8038	NA
Fig 3	A	ENSMUSG00000063605	Ccdc102a	A_stable	Stable	WT ESC - ICM	chr8	94902868	94918098	8.67087	18.9388	10.2679	NA
Fig 3	A	ENSMUSG00000028461	Ccdc107	A_stable	Stable	WT ESC - ICM	chr4	43493364	43495921	0.520952	9.02778	8.50683	NA
Fig 3	A	ENSMUSG00000071855	Ccdc112	A_stable	Stable	WT ESC - ICM	chr18	46282150	46311928	22.1458	33.9803	11.8346	NA
Fig 3	A	ENSMUSG00000042111	Ccdc115	A_stable	Stable	WT ESC - ICM	chr1	34436669	34439672	5.165	5.88076	0.715759	NA
Fig 3	A	ENSMUSG00000020482	Ccdc117	A_stable	Stable	WT ESC - ICM	chr11	5528886	5542187	18.1645	13.6683	-4.49627	NA
Fig 3	A	ENSMUSG00000019659	Ccdc12	A_stable	Stable	WT ESC - ICM	chr9	110656502	110711606	18.8244	28.7364	9.91199	NA
Fig 3	A	ENSMUSG00000031150	Ccdc120	A_stable	Stable	WT ESC - ICM	chrX	7731713	7741324	36.3717	18.1667	-18.205	NA
Fig 3	A	ENSMUSG00000034795	Ccdc122	A_stable	Stable	WT ESC - ICM	chr14	77036771	77112257	30.5824	40.6988	10.1164	NA
Fig 3	A	ENSMUSG00000048924	Ccdc125	A_stable	Stable	WT ESC - ICM	chr13	100669716	100697240	11.16	33.6852	22.5251	NA
Fig 3	A	ENSMUSG00000050786	Ccdc126	A_stable	Stable	WT ESC - ICM	chr6	49319273	49341582	20.2396	18.9668	-1.2728	NA
Fig 3	A	ENSMUSG00000021578	Ccdc127	A_stable	Stable	WT ESC - ICM	chr13	74350316	74365783	18.1371	32.4345	14.2974	NA
Fig 3	A	ENSMUSG00000068114	Ccdc134	A_stable	Stable	WT ESC - ICM	chr15	82127921	82142203	17.7985	31.1438	13.3453	NA
Fig 3	A	ENSMUSG00000029769	Ccdc136	A_stable	Stable	WT ESC - ICM	chr6	29396296	29426955	23.5997	24.1417	0.542014	NA
Fig 3	A	ENSMUSG00000038010	Ccdc138	A_stable	Stable	WT ESC - ICM	chr10	58497947	58576244	29.1168	38.9952	9.87832	NA
Fig 3	A	ENSMUSG00000022833	Ccdc14	A_stable	Stable	WT ESC - ICM	chr16	34690615	34725202	15.9825	32.7489	16.7663	NA
Fig 3	A	ENSMUSG00000107499	Ccdc142	A_stable	Stable	WT ESC - ICM	chr6	83101600	83108394	7.93118	9.84553	1.91434	NA
Fig 3	A	ENSMUSG00000087578	Ccdc142os	A_stable	Stable	WT ESC - ICM	chr6	83102791	83109180	19.0932	18.0208	-1.07232	NA
Fig 3	A	ENSMUSG00000045790	Ccdc149	A_stable	Stable	WT ESC - ICM	chr5	52374650	52471521	30.0255	39.3968	9.37129	NA
Fig 3	A	ENSMUSG00000034303	Ccdc15	A_stable	Stable	WT ESC - ICM	chr9	37275834	37348432	39.9529	39.5354	-0.417468	NA
Fig 3	A	ENSMUSG00000051427	Ccdc157	A_stable	Stable	WT ESC - ICM	chr11	4141122	4160293	26.1811	30.1454	3.96432	NA
Fig 3	A	ENSMUSG00000006241	Ccdc159	A_stable	Stable	WT ESC - ICM	chr9	21927470	21935872	6.58984	31.7225	25.1327	NA
Fig 3	A	ENSMUSG00000073207	Ccdc160	A_stable	Stable	WT ESC - ICM	chrX	52791199	52799468	1.01835	4.12587	3.10753	NA
Fig 3	A	ENSMUSG00000028689	Ccdc163	A_stable	Stable	WT ESC - ICM	chr4	116708339	116715684	14.6409	14.5578	-0.0830411	NA
Fig 3	A	ENSMUSG00000098176	Ccdc166	A_stable	Stable	WT ESC - ICM	chr15	75979871	75982285	2.76113	8.74384	5.98271	NA
Fig 3	A	ENSMUSG00000024018	Ccdc167	A_stable	Stable	WT ESC - ICM	chr17	29695976	29717017	12.8181	33.4702	20.6521	NA
Fig 3	A	ENSMUSG00000034083	Ccdc174	A_stable	Stable	WT ESC - ICM	chr6	91878052	91899843	23.9107	27.8832	3.97248	NA
Fig 3	A	ENSMUSG00000062961	Ccdc177	A_stable	Stable	WT ESC - ICM	chr12	80755446	80760715	5.77293	5.52104	-0.251899	NA
Fig 3	A	ENSMUSG00000056531	Ccdc18	A_stable	Stable	WT ESC - ICM	chr5	108132874	108233628	28.3186	36.6708	8.35219	NA
Fig 3	A	ENSMUSG00000034031	Ccdc182	A_stable	Stable	WT ESC - ICM	chr11	88294057	88295261	4.11152	11.0383	6.92673	NA
Fig 3	A	ENSMUSG00000029875	Ccdc184	A_stable	Stable	WT ESC - ICM	chr15	98167805	98170134	2.09617	12.9167	10.8205	NA
Fig 3	A	ENSMUSG00000035173	Ccdc186	A_stable	Stable	WT ESC - ICM	chr19	56787480	56822190	23.3004	34.068	10.7675	NA
Fig 3	A	ENSMUSG00000022701	Ccdc191	A_stable	Stable	WT ESC - ICM	chr16	43889808	43964314	26.6704	39.4903	12.82	NA
Fig 3	A	ENSMUSG00000022035	Ccdc25	A_stable	Stable	WT ESC - ICM	chr14	65837301	65866604	15.2698	31.9179	16.648	NA
Fig 3	A	ENSMUSG00000059554	Ccdc28a	A_stable	Stable	WT ESC - ICM	chr10	18213675	18234998	28.8533	36.1211	7.26786	NA
Fig 3	A	ENSMUSG00000028795	Ccdc28b	A_stable	Stable	WT ESC - ICM	chr4	129619273	129623947	15.9963	21.6597	5.66342	NA
Fig 3	A	ENSMUSG00000026676	Ccdc3	A_stable	Stable	WT ESC - ICM	chr2	5137775	5230871	22.6891	39.1237	16.4346	NA
Fig 3	A	ENSMUSG00000028637	Ccdc30	A_stable	Stable	WT ESC - ICM	chr4	119322467	119415521	20.7198	33.8721	13.1522	NA
Fig 3	A	ENSMUSG00000039983	Ccdc32	A_stable	Stable	WT ESC - ICM	chr2	119017778	119029393	29.4714	25.3717	-4.09971	NA
Fig 3	A	ENSMUSG00000027160	Ccdc34	A_stable	Stable	WT ESC - ICM	chr2	110017816	110173360	26.7831	34.9108	8.12771	NA
Fig 3	A	ENSMUSG00000027676	Ccdc39	A_stable	Stable	WT ESC - ICM	chr3	33812361	33844310	15.2035	32.1312	16.9277	NA
Fig 3	A	ENSMUSG00000020925	Ccdc43	A_stable	Stable	WT ESC - ICM	chr11	102684685	102697782	5.66228	19.2672	13.605	NA
Fig 3	A	ENSMUSG00000078622	Ccdc47	A_stable	Stable	WT ESC - ICM	chr11	106199259	106216523	10.7412	26.8861	16.1449	NA
Fig 3	A	ENSMUSG00000038127	Ccdc50	A_stable	Stable	WT ESC - ICM	chr16	27388868	27452218	32.2117	31.9788	-0.232936	NA
Fig 3	A	ENSMUSG00000025645	Ccdc51	A_stable	Stable	WT ESC - ICM	chr9	109082492	109092489	8.76881	30.9485	22.1797	NA
Fig 3	A	ENSMUSG00000048445	Ccdc57	A_stable	Stable	WT ESC - ICM	chr11	120826528	120932872	23.9741	31.9264	7.95228	NA
Fig 3	A	ENSMUSG00000019897	Ccdc59	A_stable	Stable	WT ESC - ICM	chr10	105841478	105847510	14.686	12.4664	-2.21962	NA
Fig 3	A	ENSMUSG00000048701	Ccdc6	A_stable	Stable	WT ESC - ICM	chr10	70097120	70193200	28.0597	34.8166	6.75689	NA
Fig 3	A	ENSMUSG00000074358	Ccdc61	A_stable	Stable	WT ESC - ICM	chr7	18890882	18910415	22.4641	19.8871	-2.57696	NA
Fig 3	A	ENSMUSG00000046753	Ccdc66	A_stable	Stable	WT ESC - ICM	chr14	27481089	27508460	21.508	30.771	9.26306	NA
Fig 3	A	ENSMUSG00000049305	Ccdc71	A_stable	Stable	WT ESC - ICM	chr9	108460526	108465938	14.8872	11.4618	-3.42535	NA
Fig 3	A	ENSMUSG00000090946	Ccdc71l	A_stable	Stable	WT ESC - ICM	chr12	32378788	32382943	2.06942	1.49673	-0.572687	NA
Fig 3	A	ENSMUSG00000045106	Ccdc73	A_stable	Stable	WT ESC - ICM	chr2	104886323	104999737	29.0904	35.7221	6.63163	NA
Fig 3	A	ENSMUSG00000041617	Ccdc74a	A_stable	Stable	WT ESC - ICM	chr16	17646475	17650738	15.3398	16.4219	1.08214	NA
Fig 3	A	ENSMUSG00000041117	Ccdc8	A_stable	Stable	WT ESC - ICM	chr7	16993901	16997515	3.94213	23.1879	19.2458	NA
Fig 3	A	ENSMUSG00000022665	Ccdc80	A_stable	Stable	WT ESC - ICM	chr16	45093406	45127924	9.26996	36.3739	27.1039	NA
Fig 3	A	ENSMUSG00000095098	Ccdc85b	A_stable	Stable	WT ESC - ICM	chr19	5453162	5457563	13.6255	7.82377	-5.80176	NA
Fig 3	A	ENSMUSG00000084883	Ccdc85c	A_stable	Stable	WT ESC - ICM	chr12	108203601	108275425	29.3038	30.4983	1.19442	NA
Fig 3	A	ENSMUSG00000024732	Ccdc86	A_stable	Stable	WT ESC - ICM	chr19	10941480	10949266	9.34872	10.4244	1.07567	NA
Fig 3	A	ENSMUSG00000032740	Ccdc88a	A_stable	Stable	WT ESC - ICM	chr11	29373657	29510808	29.2606	31.0885	1.82797	NA
Fig 3	A	ENSMUSG00000021182	Ccdc88c	A_stable	Stable	WT ESC - ICM	chr12	100911522	101029056	24.1244	31.8414	7.71705	NA
Fig 3	A	ENSMUSG00000044362	Ccdc89	A_stable	Stable	WT ESC - ICM	chr7	90426576	90428669	0.270732	20.1572	19.8865	NA
Fig 3	A	ENSMUSG00000041375	Ccdc9	A_stable	Stable	WT ESC - ICM	chr7	16274041	16286795	19.7972	18.8948	-0.902393	NA
Fig 3	A	ENSMUSG00000030613	Ccdc90b	A_stable	Stable	WT ESC - ICM	chr7	92561148	92582294	12.76	20.2744	7.51435	NA
Fig 3	A	ENSMUSG00000030301	Ccdc91	A_stable	Stable	WT ESC - ICM	chr6	147475827	147632612	36.6453	38.4779	1.83264	NA
Fig 3	A	ENSMUSG00000037979	Ccdc92	A_stable	Stable	WT ESC - ICM	chr5	124834417	124862197	21.611	22.0403	0.42927	NA
Fig 3	A	ENSMUSG00000069814	Ccdc92b	A_stable	Stable	WT ESC - ICM	chr11	74619604	74641516	4.77569	17.7275	12.9518	NA
Fig 3	A	ENSMUSG00000026339	Ccdc93	A_stable	Stable	WT ESC - ICM	chr1	121431066	121506460	25.7538	37.9955	12.2417	NA
Fig 3	A	ENSMUSG00000002608	Ccdc97	A_stable	Stable	WT ESC - ICM	chr7	25711111	25719035	24.6179	28.1454	3.5275	NA
Fig 3	A	ENSMUSG00000023235	Ccl25	A_stable	Stable	WT ESC - ICM	chr8	4325209	4360020	13.7268	23.7811	10.0543	NA
Fig 3	A	ENSMUSG00000073888	Ccl27a	A_stable	Stable	WT ESC - ICM	chr4	41769466	41774247	8.7293	6.38298	-2.34632	NA
Fig 3	A	ENSMUSG00000000378	Ccm2	A_stable	Stable	WT ESC - ICM	chr11	6546886	6596744	23.024	32.6991	9.67508	NA
Fig 3	A	ENSMUSG00000019997	Ccn2	A_stable	Stable	WT ESC - ICM	chr10	24595441	24598683	2.06724	3.64583	1.5786	NA
Fig 3	A	ENSMUSG00000037362	Ccn3	A_stable	Stable	WT ESC - ICM	chr15	54745909	54753762	19.2602	24.7124	5.45213	NA
Fig 3	A	ENSMUSG00000027715	Ccna2	A_stable	Stable	WT ESC - ICM	chr3	36564864	36572150	7.57916	7.8088	0.229638	NA
Fig 3	A	ENSMUSG00000041431	Ccnb1	A_stable	Stable	WT ESC - ICM	chr13	100778738	100786486	6.63615	13.0576	6.42141	NA
Fig 3	A	ENSMUSG00000032218	Ccnb2	A_stable	Stable	WT ESC - ICM	chr9	70407691	70421547	19.5552	24.3245	4.76932	NA
Fig 3	A	ENSMUSG00000028252	Ccnc	A_stable	Stable	WT ESC - ICM	chr4	21727704	21759917	18.5567	19.9449	1.38815	NA
Fig 3	A	ENSMUSG00000070348	Ccnd1	A_stable	Stable	WT ESC - ICM	chr7	144929930	144939831	16.341	11.0911	-5.24995	NA
Fig 3	A	ENSMUSG00000000184	Ccnd2	A_stable	Stable	WT ESC - ICM	chr6	127125161	127152193	5.60534	22.758	17.1526	NA
Fig 3	A	ENSMUSG00000034165	Ccnd3	A_stable	Stable	WT ESC - ICM	chr17	47505050	47599689	7.88957	18.2501	10.3606	NA
Fig 3	A	ENSMUSG00000023572	Ccndbp1	A_stable	Stable	WT ESC - ICM	chr2	121008443	121016893	15.7817	23.1487	7.36701	NA
Fig 3	A	ENSMUSG00000002068	Ccne1	A_stable	Stable	WT ESC - ICM	chr7	38097983	38107490	11.499	11.473	-0.0259394	NA
Fig 3	A	ENSMUSG00000028212	Ccne2	A_stable	Stable	WT ESC - ICM	chr4	11191350	11204779	3.8272	6.26478	2.43758	NA
Fig 3	A	ENSMUSG00000072082	Ccnf	A_stable	Stable	WT ESC - ICM	chr17	24222543	24251359	25.6058	33.2977	7.69183	NA
Fig 3	A	ENSMUSG00000029385	Ccng2	A_stable	Stable	WT ESC - ICM	chr5	93267572	93276231	12.7177	13.9798	1.26203	NA
Fig 3	A	ENSMUSG00000021548	Ccnh	A_stable	Stable	WT ESC - ICM	chr13	85189384	85213731	18.9665	23.9423	4.97581	NA
Fig 3	A	ENSMUSG00000063015	Ccni	A_stable	Stable	WT ESC - ICM	chr5	93181936	93206489	17.0346	20.5167	3.4821	NA
Fig 3	A	ENSMUSG00000044707	Ccnjl	A_stable	Stable	WT ESC - ICM	chr11	43528783	43586997	6.01163	34.5291	28.5175	NA
Fig 3	A	ENSMUSG00000021258	Ccnk	A_stable	Stable	WT ESC - ICM	chr12	108179578	108203359	23.8882	29.6851	5.7968	NA
Fig 3	A	ENSMUSG00000027829	Ccnl1	A_stable	Stable	WT ESC - ICM	chr3	65946150	65958249	7.15508	10.4246	3.26951	NA
Fig 3	A	ENSMUSG00000029068	Ccnl2	A_stable	Stable	WT ESC - ICM	chr4	155812488	155824543	16.0116	13.2948	-2.71679	NA
Fig 3	A	ENSMUSG00000049489	Ccnq	A_stable	Stable	WT ESC - ICM	chr11	78750505	78751729	3.05696	0.175439	-2.88153	NA
Fig 3	A	ENSMUSG00000011960	Ccnt1	A_stable	Stable	WT ESC - ICM	chr15	98538688	98570459	9.87051	18.5902	8.71974	NA
Fig 3	A	ENSMUSG00000026349	Ccnt2	A_stable	Stable	WT ESC - ICM	chr1	127774163	127804837	15.3773	17.9216	2.54427	NA
Fig 3	A	ENSMUSG00000024286	Ccny	A_stable	Stable	WT ESC - ICM	chr18	9312303	9450154	24.8446	34.0777	9.23305	NA
Fig 3	A	ENSMUSG00000070871	Ccnyl1	A_stable	Stable	WT ESC - ICM	chr1	64690803	64725646	14.3885	24.0567	9.66823	NA
Fig 3	A	ENSMUSG00000033904	Ccp110	A_stable	Stable	WT ESC - ICM	chr7	118712551	118737024	20.9584	37.9653	17.0069	NA
Fig 3	A	ENSMUSG00000034108	Ccs	A_stable	Stable	WT ESC - ICM	chr19	4825365	4839298	20.4436	24.9838	4.54017	NA
Fig 3	A	ENSMUSG00000031971	Ccsap	A_stable	Stable	WT ESC - ICM	chr8	123840830	123860209	13.0004	16.2981	3.29777	NA
Fig 3	A	ENSMUSG00000039578	Ccser1	A_stable	Stable	WT ESC - ICM	chr6	61180323	62382865	31.6355	37.1087	5.47326	NA
Fig 3	A	ENSMUSG00000058690	Ccser2	A_stable	Stable	WT ESC - ICM	chr14	36874935	36968777	29.7587	34.6149	4.85613	NA
Fig 3	A	ENSMUSG00000034024	Cct2	A_stable	Stable	WT ESC - ICM	chr10	117051000	117063814	20.3739	17.3284	-3.04549	NA
Fig 3	A	ENSMUSG00000001416	Cct3	A_stable	Stable	WT ESC - ICM	chr3	88297134	88321766	14.8535	21.4658	6.61233	NA
Fig 3	A	ENSMUSG00000007739	Cct4	A_stable	Stable	WT ESC - ICM	chr11	22990592	23003336	13.3359	16.8607	3.5248	NA
Fig 3	A	ENSMUSG00000022234	Cct5	A_stable	Stable	WT ESC - ICM	chr15	31590799	31601804	9.15962	19.8435	10.6838	NA
Fig 3	A	ENSMUSG00000030007	Cct7	A_stable	Stable	WT ESC - ICM	chr6	85451513	85468475	15.4786	19.4994	4.02075	NA
Fig 3	A	ENSMUSG00000025613	Cct8	A_stable	Stable	WT ESC - ICM	chr16	87483324	87495869	14.692	20.4753	5.78325	NA
Fig 3	A	ENSMUSG00000029617	Ccz1	A_stable	Stable	WT ESC - ICM	chr5	143987908	144014877	28.5596	32.1953	3.63571	NA
Fig 3	A	ENSMUSG00000046186	Cd109	A_stable	Stable	WT ESC - ICM	chr9	78615545	78716253	19.8152	33.0538	13.2385	NA
Fig 3	A	ENSMUSG00000025510	Cd151	A_stable	Stable	WT ESC - ICM	chr7	141467391	141471473	3.7046	15.8873	12.1827	NA
Fig 3	A	ENSMUSG00000019818	Cd164	A_stable	Stable	WT ESC - ICM	chr10	41519499	41531042	7.69128	10.9214	3.23016	NA
Fig 3	A	ENSMUSG00000028076	Cd1d1	A_stable	Stable	WT ESC - ICM	chr3	86995833	86999441	12.0607	20.4861	8.42546	NA
Fig 3	A	ENSMUSG00000022661	Cd200	A_stable	Stable	WT ESC - ICM	chr16	45382134	45409053	15.5226	30.5053	14.9827	NA
Fig 3	A	ENSMUSG00000056481	Cd248	A_stable	Stable	WT ESC - ICM	chr19	5068077	5070640	6.37785	6.48172	0.10387	NA
Fig 3	A	ENSMUSG00000047139	Cd24a	A_stable	Stable	WT ESC - ICM	chr10	43578436	43584265	0.774183	4.61601	3.84183	NA
Fig 3	A	ENSMUSG00000035914	Cd276	A_stable	Stable	WT ESC - ICM	chr9	58524297	58555437	11.0226	30.5369	19.5143	NA
Fig 3	A	ENSMUSG00000061665	Cd2ap	A_stable	Stable	WT ESC - ICM	chr17	42792950	42876665	20.5232	24.8893	4.36607	NA
Fig 3	A	ENSMUSG00000042502	Cd2bp2	A_stable	Stable	WT ESC - ICM	chr7	127191659	127196050	13.9965	7.91391	-6.08257	NA
Fig 3	A	ENSMUSG00000002308	Cd320	A_stable	Stable	WT ESC - ICM	chr17	33843090	33849774	16.733	20.5517	3.81871	NA
Fig 3	A	ENSMUSG00000016494	Cd34	A_stable	Stable	WT ESC - ICM	chr1	194938930	194961279	11.1476	33.1897	22.0421	NA
Fig 3	A	ENSMUSG00000017652	Cd40	A_stable	Stable	WT ESC - ICM	chr2	165055614	165071654	11.7255	29.7106	17.9851	NA
Fig 3	A	ENSMUSG00000016493	Cd46	A_stable	Stable	WT ESC - ICM	chr1	195036825	195092249	36.5965	37.4031	0.806588	NA
Fig 3	A	ENSMUSG00000025351	Cd63	A_stable	Stable	WT ESC - ICM	chr10	128900988	128912822	4.50435	5.20961	0.705258	NA
Fig 3	A	ENSMUSG00000018774	Cd68	A_stable	Stable	WT ESC - ICM	chr11	69664212	69666153	37.8423	30.0427	-7.7996	NA
Fig 3	A	ENSMUSG00000037706	Cd81	A_stable	Stable	WT ESC - ICM	chr7	143052749	143067930	5.46278	11.6405	6.17777	NA
Fig 3	A	ENSMUSG00000015396	Cd83	A_stable	Stable	WT ESC - ICM	chr13	43785184	43803132	12.0013	37.1588	25.1575	NA
Fig 3	A	ENSMUSG00000030342	Cd9	A_stable	Stable	WT ESC - ICM	chr6	125460265	125494760	16.0656	16.24	0.174431	NA
Fig 3	A	ENSMUSG00000027435	Cd93	A_stable	Stable	WT ESC - ICM	chr2	148436650	148443535	9.09986	40.4494	31.3496	NA
Fig 3	A	ENSMUSG00000035776	Cd99l2	A_stable	Stable	WT ESC - ICM	chrX	71420059	71492849	27.0831	36.4878	9.40467	NA
Fig 3	A	ENSMUSG00000028755	Cda	A_stable	Stable	WT ESC - ICM	chr4	138338423	138367992	5.10848	33.9004	28.7919	NA
Fig 3	A	ENSMUSG00000021982	Cdadc1	A_stable	Stable	WT ESC - ICM	chr14	59559387	59597959	23.4505	39.9476	16.4971	NA
Fig 3	A	ENSMUSG00000027284	Cdan1	A_stable	Stable	WT ESC - ICM	chr2	120716153	120731517	12.5498	22.6857	10.1359	NA
Fig 3	A	ENSMUSG00000039128	Cdc123	A_stable	Stable	WT ESC - ICM	chr2	5794293	5845164	23.0494	34.2419	11.1925	NA
Fig 3	A	ENSMUSG00000033502	Cdc14a	A_stable	Stable	WT ESC - ICM	chr3	116272552	116428741	27.8256	33.9305	6.10487	NA
Fig 3	A	ENSMUSG00000033102	Cdc14b	A_stable	Stable	WT ESC - ICM	chr13	64189267	64275290	15.65	27.4417	11.7917	NA
Fig 3	A	ENSMUSG00000038416	Cdc16	A_stable	Stable	WT ESC - ICM	chr8	13757675	13781938	15.8006	35.454	19.6534	NA
Fig 3	A	ENSMUSG00000006398	Cdc20	A_stable	Stable	WT ESC - ICM	chr4	118432900	118437343	12.2802	9.75325	-2.52694	NA
Fig 3	A	ENSMUSG00000024370	Cdc23	A_stable	Stable	WT ESC - ICM	chr18	34630950	34651735	24.509	20.9826	-3.52641	NA
Fig 3	A	ENSMUSG00000032477	Cdc25a	A_stable	Stable	WT ESC - ICM	chr9	109875578	109893895	13.3737	17.1422	3.76857	NA
Fig 3	A	ENSMUSG00000027330	Cdc25b	A_stable	Stable	WT ESC - ICM	chr2	131186948	131198497	22.4471	27.2573	4.81025	NA
Fig 3	A	ENSMUSG00000044201	Cdc25c	A_stable	Stable	WT ESC - ICM	chr18	34732992	34751533	26.6449	34.3333	7.68847	NA
Fig 3	A	ENSMUSG00000066149	Cdc26	A_stable	Stable	WT ESC - ICM	chr4	62392343	62408625	20.8929	25.9405	5.0476	NA
Fig 3	A	ENSMUSG00000020687	Cdc27	A_stable	Stable	WT ESC - ICM	chr11	104502744	104550620	25.9926	28.9004	2.90774	NA
Fig 3	A	ENSMUSG00000020307	Cdc34	A_stable	Stable	WT ESC - ICM	chr10	79682194	79688398	15.2447	8.40965	-6.83502	NA
Fig 3	A	ENSMUSG00000019471	Cdc37	A_stable	Stable	WT ESC - ICM	chr9	21139430	21149934	23.0948	19.3095	-3.78528	NA
Fig 3	A	ENSMUSG00000024780	Cdc37l1	A_stable	Stable	WT ESC - ICM	chr19	28990351	29026681	23.6021	26.36	2.75789	NA
Fig 3	A	ENSMUSG00000038446	Cdc40	A_stable	Stable	WT ESC - ICM	chr10	40831620	40883143	32.1515	37.2715	5.12006	NA
Fig 3	A	ENSMUSG00000006699	Cdc42	A_stable	Stable	WT ESC - ICM	chr4	137319699	137357696	12.102	24.1083	12.0064	NA
Fig 3	A	ENSMUSG00000026490	Cdc42bpa	A_stable	Stable	WT ESC - ICM	chr1	179960471	180165603	30.4155	40.1071	9.69161	NA
Fig 3	A	ENSMUSG00000021279	Cdc42bpb	A_stable	Stable	WT ESC - ICM	chr12	111292975	111377718	25.5309	36.8637	11.3327	NA
Fig 3	A	ENSMUSG00000024769	Cdc42bpg	A_stable	Stable	WT ESC - ICM	chr19	6306455	6325652	23.4785	32.8659	9.38744	NA
Fig 3	A	ENSMUSG00000049521	Cdc42ep1	A_stable	Stable	WT ESC - ICM	chr15	78842646	78850902	2.49256	15.4207	12.9281	NA
Fig 3	A	ENSMUSG00000036533	Cdc42ep3	A_stable	Stable	WT ESC - ICM	chr17	79333726	79355091	7.3143	23.1958	15.8815	NA
Fig 3	A	ENSMUSG00000041598	Cdc42ep4	A_stable	Stable	WT ESC - ICM	chr11	113726849	113751881	21.1651	26.0986	4.93352	NA
Fig 3	A	ENSMUSG00000063838	Cdc42ep5	A_stable	Stable	WT ESC - ICM	chr7	4151259	4164831	6.34912	10.106	3.75685	NA
Fig 3	A	ENSMUSG00000046722	Cdc42se1	A_stable	Stable	WT ESC - ICM	chr3	95228731	95236409	6.4276	7.92	1.4924	NA
Fig 3	A	ENSMUSG00000052298	Cdc42se2	A_stable	Stable	WT ESC - ICM	chr11	54717455	54787675	21.1182	28.2902	7.172	NA
Fig 3	A	ENSMUSG00000000028	Cdc45	A_stable	Stable	WT ESC - ICM	chr16	18780446	18811987	18.804	31.0984	12.2944	NA
Fig 3	A	ENSMUSG00000023932	Cdc5l	A_stable	Stable	WT ESC - ICM	chr17	45391882	45433707	19.1766	27.8626	8.68596	NA
Fig 3	A	ENSMUSG00000017499	Cdc6	A_stable	Stable	WT ESC - ICM	chr11	98907800	98923940	17.0063	22.2103	5.20397	NA
Fig 3	A	ENSMUSG00000029283	Cdc7	A_stable	Stable	WT ESC - ICM	chr5	106964334	106984432	18.4149	30.8751	12.4602	NA
Fig 3	A	ENSMUSG00000026361	Cdc73	A_stable	Stable	WT ESC - ICM	chr1	143603275	143702893	27.1767	32.9657	5.78898	NA
Fig 3	A	ENSMUSG00000048922	Cdca2	A_stable	Stable	WT ESC - ICM	chr14	67676330	67715841	24.8986	32.3662	7.46762	NA
Fig 3	A	ENSMUSG00000023505	Cdca3	A_stable	Stable	WT ESC - ICM	chr6	124829569	124833701	16.7662	6.75505	-10.0111	NA
Fig 3	A	ENSMUSG00000047832	Cdca4	A_stable	Stable	WT ESC - ICM	chr12	112820228	112829423	8.6947	4.41085	-4.28385	NA
Fig 3	A	ENSMUSG00000024791	Cdca5	A_stable	Stable	WT ESC - ICM	chr19	6085096	6091773	18.7747	17.0112	-1.76349	NA
Fig 3	A	ENSMUSG00000055612	Cdca7	A_stable	Stable	WT ESC - ICM	chr2	72476195	72486893	13.4639	10.305	-3.1589	NA
Fig 3	A	ENSMUSG00000021175	Cdca7l	A_stable	Stable	WT ESC - ICM	chr12	117843473	117878706	25.1821	37.8397	12.6576	NA
Fig 3	A	ENSMUSG00000028873	Cdca8	A_stable	Stable	WT ESC - ICM	chr4	124918464	124936917	20.0365	30.9218	10.8853	NA
Fig 3	A	ENSMUSG00000035498	Cdcp1	A_stable	Stable	WT ESC - ICM	chr9	123170823	123216038	36.2851	37.1619	0.876736	NA
Fig 3	A	ENSMUSG00000000303	Cdh1	A_stable	Stable	WT ESC - ICM	chr8	106603350	106670246	16.6862	20.4292	3.74301	NA
Fig 3	A	ENSMUSG00000022321	Cdh10	A_stable	Stable	WT ESC - ICM	chr15	18818946	19014236	22.8204	33.7182	10.8978	NA
Fig 3	A	ENSMUSG00000031673	Cdh11	A_stable	Stable	WT ESC - ICM	chr8	102632094	102785493	21.5505	31.8377	10.2872	NA
Fig 3	A	ENSMUSG00000031841	Cdh13	A_stable	Stable	WT ESC - ICM	chr8	118283732	119324921	30.2879	43.4468	13.1589	NA
Fig 3	A	ENSMUSG00000024304	Cdh2	A_stable	Stable	WT ESC - ICM	chr18	16588876	16809246	28.8002	35.8223	7.0221	NA
Fig 3	A	ENSMUSG00000053166	Cdh22	A_stable	Stable	WT ESC - ICM	chr2	165111506	165234853	8.95005	27.3195	18.3694	NA
Fig 3	A	ENSMUSG00000059674	Cdh24	A_stable	Stable	WT ESC - ICM	chr14	54631230	54641364	22.4765	21.5303	-0.94613	NA
Fig 3	A	ENSMUSG00000061048	Cdh3	A_stable	Stable	WT ESC - ICM	chr8	106510851	106556911	25.1789	32.8859	7.70699	NA
Fig 3	A	ENSMUSG00000000305	Cdh4	A_stable	Stable	WT ESC - ICM	chr2	179442434	179899373	30.6025	37.7236	7.12101	NA
Fig 3	A	ENSMUSG00000031871	Cdh5	A_stable	Stable	WT ESC - ICM	chr8	104101624	104144511	11.2938	41.9469	30.6531	NA
Fig 3	A	ENSMUSG00000039385	Cdh6	A_stable	Stable	WT ESC - ICM	chr15	13028700	13173675	17.6796	40.8709	23.1912	NA
Fig 3	A	ENSMUSG00000026312	Cdh7	A_stable	Stable	WT ESC - ICM	chr1	109982430	110140157	19.4198	31.1341	11.7142	NA
Fig 3	A	ENSMUSG00000036510	Cdh8	A_stable	Stable	WT ESC - ICM	chr8	99024470	99416471	31.9827	33.0632	1.08047	NA
Fig 3	A	ENSMUSG00000040282	Cdin1	A_stable	Stable	WT ESC - ICM	chr2	115581715	115778768	32.856	43.6684	10.8124	NA
Fig 3	A	ENSMUSG00000004071	Cdip1	A_stable	Stable	WT ESC - ICM	chr16	4765460	4790292	10.3903	22.025	11.6348	NA
Fig 3	A	ENSMUSG00000030682	Cdipt	A_stable	Stable	WT ESC - ICM	chr7	126976457	126980499	7.13385	14.2628	7.12897	NA
Fig 3	A	ENSMUSG00000019942	Cdk1	A_stable	Stable	WT ESC - ICM	chr10	69335145	69352912	16.8698	15.1717	-1.69813	NA
Fig 3	A	ENSMUSG00000029062	Cdk11b	A_stable	Stable	WT ESC - ICM	chr4	155624853	155649938	20.6491	27.4648	6.81567	NA
Fig 3	A	ENSMUSG00000003119	Cdk12	A_stable	Stable	WT ESC - ICM	chr11	98203058	98278504	20.0307	28.6505	8.61983	NA
Fig 3	A	ENSMUSG00000041297	Cdk13	A_stable	Stable	WT ESC - ICM	chr13	17710723	17805375	19.3299	16.7949	-2.53498	NA
Fig 3	A	ENSMUSG00000031065	Cdk16	A_stable	Stable	WT ESC - ICM	chrX	20687970	20699880	13.4988	14.9232	1.42441	NA
Fig 3	A	ENSMUSG00000020015	Cdk17	A_stable	Stable	WT ESC - ICM	chr10	93160629	93251094	25.2455	27.9626	2.71715	NA
Fig 3	A	ENSMUSG00000038481	Cdk19	A_stable	Stable	WT ESC - ICM	chr10	40349286	40483818	23.1454	28.5319	5.3865	NA
Fig 3	A	ENSMUSG00000025358	Cdk2	A_stable	Stable	WT ESC - ICM	chr10	128697938	128705031	8.68807	12.2824	3.59431	NA
Fig 3	A	ENSMUSG00000021483	Cdk20	A_stable	Stable	WT ESC - ICM	chr13	64432318	64439722	6.58481	19.3975	12.8127	NA
Fig 3	A	ENSMUSG00000024856	Cdk2ap2	A_stable	Stable	WT ESC - ICM	chr19	4097181	4099019	4.67384	11.2573	6.58347	NA
Fig 3	A	ENSMUSG00000006728	Cdk4	A_stable	Stable	WT ESC - ICM	chr10	127063534	127067288	10.0256	6.62393	-3.40167	NA
Fig 3	A	ENSMUSG00000048895	Cdk5r1	A_stable	Stable	WT ESC - ICM	chr11	80477022	80481184	19.0331	23.3748	4.3417	NA
Fig 3	A	ENSMUSG00000090071	Cdk5r2	A_stable	Stable	WT ESC - ICM	chr1	74855028	74857732	1.35244	2.1619	0.80947	NA
Fig 3	A	ENSMUSG00000039298	Cdk5rap2	A_stable	Stable	WT ESC - ICM	chr4	70216854	70410435	32.0469	43.7795	11.7326	NA
Fig 3	A	ENSMUSG00000018669	Cdk5rap3	A_stable	Stable	WT ESC - ICM	chr11	96907425	96916496	22.8121	28.2285	5.41638	NA
Fig 3	A	ENSMUSG00000040274	Cdk6	A_stable	Stable	WT ESC - ICM	chr5	3341484	3531008	19.2928	35.4487	16.1559	NA
Fig 3	A	ENSMUSG00000069089	Cdk7	A_stable	Stable	WT ESC - ICM	chr13	100702630	100730939	18.3631	21.4361	3.07307	NA
Fig 3	A	ENSMUSG00000029635	Cdk8	A_stable	Stable	WT ESC - ICM	chr5	146231229	146302874	23.3639	32.2939	8.92998	NA
Fig 3	A	ENSMUSG00000009555	Cdk9	A_stable	Stable	WT ESC - ICM	chr2	32705783	32713076	8.8343	10.8817	2.04738	NA
Fig 3	A	ENSMUSG00000006191	Cdkal1	A_stable	Stable	WT ESC - ICM	chr13	29191745	29855674	30.2127	43.7431	13.5304	NA
Fig 3	A	ENSMUSG00000031292	Cdkl5	A_stable	Stable	WT ESC - ICM	chrX	160784244	160994677	25.9414	36.8169	10.8756	NA
Fig 3	A	ENSMUSG00000003031	Cdkn1b	A_stable	Stable	WT ESC - ICM	chr6	134920400	134925513	4.43786	10.2687	5.83079	NA
Fig 3	A	ENSMUSG00000037664	Cdkn1c	A_stable	Stable	WT ESC - ICM	chr7	143458338	143460998	3.88099	3.26748	-0.613509	NA
Fig 3	A	ENSMUSG00000038069	Cdkn2aip	A_stable	Stable	WT ESC - ICM	chr8	47709343	47713931	6.16744	9.46759	3.30015	NA
Fig 3	A	ENSMUSG00000020392	Cdkn2aipnl	A_stable	Stable	WT ESC - ICM	chr11	51967660	51977334	13.0346	19.2225	6.18791	NA
Fig 3	A	ENSMUSG00000028551	Cdkn2c	A_stable	Stable	WT ESC - ICM	chr4	109660875	109666756	2.01563	6.75743	4.74179	NA
Fig 3	A	ENSMUSG00000037628	Cdkn3	A_stable	Stable	WT ESC - ICM	chr14	46760454	46771530	19.1521	20.9512	1.79915	NA
Fig 3	A	ENSMUSG00000033022	Cdo1	A_stable	Stable	WT ESC - ICM	chr18	46713192	46728395	13.6925	18.5591	4.86656	NA
Fig 3	A	ENSMUSG00000038119	Cdon	A_stable	Stable	WT ESC - ICM	chr9	35421539	35507652	31.5497	39.1447	7.59499	NA
Fig 3	A	ENSMUSG00000064284	Cdpf1	A_stable	Stable	WT ESC - ICM	chr15	85806971	85811697	10.1624	14.6399	4.47752	NA
Fig 3	A	ENSMUSG00000071753	Cdr1os	A_stable	Stable	WT ESC - ICM	chrX	61116377	61203785	15.595	30.08	14.485	NA
Fig 3	A	ENSMUSG00000030878	Cdr2	A_stable	Stable	WT ESC - ICM	chr7	120957035	120982312	12.1991	29.5359	17.3368	NA
Fig 3	A	ENSMUSG00000050910	Cdr2l	A_stable	Stable	WT ESC - ICM	chr11	115381915	115396132	5.05009	21.754	16.7039	NA
Fig 3	A	ENSMUSG00000029330	Cds1	A_stable	Stable	WT ESC - ICM	chr5	101765134	101823858	29.7182	34.4861	4.7679	NA
Fig 3	A	ENSMUSG00000058793	Cds2	A_stable	Stable	WT ESC - ICM	chr2	132263147	132312050	18.4512	27.6878	9.23653	NA
Fig 3	A	ENSMUSG00000006585	Cdt1	A_stable	Stable	WT ESC - ICM	chr8	122568014	122573130	17.2554	7.96142	-9.29401	NA
Fig 3	A	ENSMUSG00000032803	Cdv3	A_stable	Stable	WT ESC - ICM	chr9	103353101	103365835	4.99301	4.68571	-0.307297	NA
Fig 3	A	ENSMUSG00000059288	Cdyl	A_stable	Stable	WT ESC - ICM	chr13	35659832	35874063	21.335	31.3641	10.0291	NA
Fig 3	A	ENSMUSG00000056216	Cebpg	A_stable	Stable	WT ESC - ICM	chr7	35046421	35056566	8.31584	16.3623	8.04641	NA
Fig 3	A	ENSMUSG00000024081	Cebpz	A_stable	Stable	WT ESC - ICM	chr17	78919005	78937066	26.5728	27.8074	1.23458	NA
Fig 3	A	ENSMUSG00000062691	Cebpzos	A_stable	Stable	WT ESC - ICM	chr17	78916498	78921048	12.0534	8.53968	-3.51377	NA
Fig 3	A	ENSMUSG00000071226	Cecr2	A_stable	Stable	WT ESC - ICM	chr6	120666368	120771190	18.6252	28.7831	10.1579	NA
Fig 3	A	ENSMUSG00000005506	Celf1	A_stable	Stable	WT ESC - ICM	chr2	90940381	91019497	14.6169	24.7377	10.1209	NA
Fig 3	A	ENSMUSG00000002107	Celf2	A_stable	Stable	WT ESC - ICM	chr2	6539693	7396534	39.0133	37.643	-1.37027	NA
Fig 3	A	ENSMUSG00000028137	Celf3	A_stable	Stable	WT ESC - ICM	chr3	94478294	94492198	12.3847	30.2071	17.8223	NA
Fig 3	A	ENSMUSG00000024268	Celf4	A_stable	Stable	WT ESC - ICM	chr18	25477631	25754157	11.0197	29.4091	18.3894	NA
Fig 3	A	ENSMUSG00000034818	Celf5	A_stable	Stable	WT ESC - ICM	chr10	81459226	81482709	12.3727	20.4657	8.09299	NA
Fig 3	A	ENSMUSG00000032297	Celf6	A_stable	Stable	WT ESC - ICM	chr9	59577916	59607292	7.97652	27.1174	19.1409	NA
Fig 3	A	ENSMUSG00000016028	Celsr1	A_stable	Stable	WT ESC - ICM	chr15	85898928	86034203	25.814	33.947	8.13292	NA
Fig 3	A	ENSMUSG00000068740	Celsr2	A_stable	Stable	WT ESC - ICM	chr3	108390850	108416067	9.27302	31.0233	21.7503	NA
Fig 3	A	ENSMUSG00000023473	Celsr3	A_stable	Stable	WT ESC - ICM	chr9	108826319	108852969	14.5495	20.0589	5.5094	NA
Fig 3	A	ENSMUSG00000024754	Cemip2	A_stable	Stable	WT ESC - ICM	chr19	21778341	21858360	30.0133	41.8605	11.8472	NA
Fig 3	A	ENSMUSG00000060240	Cend1	A_stable	Stable	WT ESC - ICM	chr7	141426445	141429491	2.16127	9.79853	7.63726	NA
Fig 3	A	ENSMUSG00000029177	Cenpa	A_stable	Stable	WT ESC - ICM	chr5	30666869	30674837	11.9527	18.388	6.43538	NA
Fig 3	A	ENSMUSG00000068267	Cenpb	A_stable	Stable	WT ESC - ICM	chr2	131177288	131180054	2.38688	3.0543	0.667419	NA
Fig 3	A	ENSMUSG00000029253	Cenpc1	A_stable	Stable	WT ESC - ICM	chr5	86012023	86065583	32.7321	38.7544	6.02233	NA
Fig 3	A	ENSMUSG00000045328	Cenpe	A_stable	Stable	WT ESC - ICM	chr3	135212562	135273540	29.6265	39.6467	10.0202	NA
Fig 3	A	ENSMUSG00000026605	Cenpf	A_stable	Stable	WT ESC - ICM	chr1	189640605	189688086	29.5651	35.3155	5.75039	NA
Fig 3	A	ENSMUSG00000031262	Cenpi	A_stable	Stable	WT ESC - ICM	chrX	134308083	134362639	36.7938	39.2359	2.44211	NA
Fig 3	A	ENSMUSG00000021714	Cenpk	A_stable	Stable	WT ESC - ICM	chr13	104228965	104249622	12.774	17.2559	4.48194	NA
Fig 3	A	ENSMUSG00000026708	Cenpl	A_stable	Stable	WT ESC - ICM	chr1	161070766	161086724	17.0925	20.4261	3.33362	NA
Fig 3	A	ENSMUSG00000068101	Cenpm	A_stable	Stable	WT ESC - ICM	chr15	82233778	82244748	9.93655	15.5273	5.59072	NA
Fig 3	A	ENSMUSG00000031756	Cenpn	A_stable	Stable	WT ESC - ICM	chr8	116921729	116941507	17.8397	27.4601	9.62039	NA
Fig 3	A	ENSMUSG00000020652	Cenpo	A_stable	Stable	WT ESC - ICM	chr12	4196003	4234294	27.5883	46.775	19.1867	NA
Fig 3	A	ENSMUSG00000021391	Cenpp	A_stable	Stable	WT ESC - ICM	chr13	49464022	49652785	28.1792	39.6344	11.4552	NA
Fig 3	A	ENSMUSG00000023919	Cenpq	A_stable	Stable	WT ESC - ICM	chr17	40923050	40935047	19.9198	25.6933	5.77347	NA
Fig 3	A	ENSMUSG00000073705	Cenps	A_stable	Stable	WT ESC - ICM	chr4	149128348	149137600	21.6866	25.3016	3.615	NA
Fig 3	A	ENSMUSG00000031629	Cenpu	A_stable	Stable	WT ESC - ICM	chr8	46552027	46580007	23.9992	30.4691	6.46991	NA
Fig 3	A	ENSMUSG00000075266	Cenpw	A_stable	Stable	WT ESC - ICM	chr10	30196008	30200603	5.47014	19.209	13.7389	NA
Fig 3	A	ENSMUSG00000025144	Cenpx	A_stable	Stable	WT ESC - ICM	chr11	120710941	120713738	1.73614	2.48016	0.744016	NA
Fig 3	A	ENSMUSG00000039523	Cep104	A_stable	Stable	WT ESC - ICM	chr4	153975193	154008732	32.4284	34.2073	1.77894	NA
Fig 3	A	ENSMUSG00000020728	Cep112	A_stable	Stable	WT ESC - ICM	chr11	108425214	108860615	23.9342	42.2929	18.3587	NA
Fig 3	A	ENSMUSG00000048799	Cep120	A_stable	Stable	WT ESC - ICM	chr18	53681722	53744608	28.6761	36.5114	7.83531	NA
Fig 3	A	ENSMUSG00000040729	Cep126	A_stable	Stable	WT ESC - ICM	chr9	8076460	8134294	40.4309	45.7295	5.29854	NA
Fig 3	A	ENSMUSG00000061533	Cep128	A_stable	Stable	WT ESC - ICM	chr12	90998491	91384409	40.1639	46.4998	6.33586	NA
Fig 3	A	ENSMUSG00000039781	Cep131	A_stable	Stable	WT ESC - ICM	chr11	120064429	120086827	29.4836	34.2355	4.75191	NA
Fig 3	A	ENSMUSG00000036403	Cep135	A_stable	Stable	WT ESC - ICM	chr5	76588697	76646466	33.4413	41.0163	7.57501	NA
Fig 3	A	ENSMUSG00000068394	Cep152	A_stable	Stable	WT ESC - ICM	chr2	125563087	125625113	33.5932	41.7958	8.20259	NA
Fig 3	A	ENSMUSG00000056919	Cep162	A_stable	Stable	WT ESC - ICM	chr9	87189576	87255536	35.7349	42.6359	6.90097	NA
Fig 3	A	ENSMUSG00000043987	Cep164	A_stable	Stable	WT ESC - ICM	chr9	45766945	45828686	19.2214	34.2922	15.0707	NA
Fig 3	A	ENSMUSG00000057335	Cep170	A_stable	Stable	WT ESC - ICM	chr1	176733652	176814067	25.0285	34.2643	9.23573	NA
Fig 3	A	ENSMUSG00000072825	Cep170b	A_stable	Stable	WT ESC - ICM	chr12	112721515	112746592	27.4026	32.2214	4.81878	NA
Fig 3	A	ENSMUSG00000035790	Cep19	A_stable	Stable	WT ESC - ICM	chr16	32099799	32108057	22.6786	19.5585	-3.12006	NA
Fig 3	A	ENSMUSG00000024542	Cep192	A_stable	Stable	WT ESC - ICM	chr18	67800106	67885170	28.8657	36.597	7.73127	NA
Fig 3	A	ENSMUSG00000022677	Cep20	A_stable	Stable	WT ESC - ICM	chr16	14299243	14317405	25.9844	25.2168	-0.767553	NA
Fig 3	A	ENSMUSG00000038241	Cep250	A_stable	Stable	WT ESC - ICM	chr2	155956457	155998900	27.2709	37.5613	10.2904	NA
Fig 3	A	ENSMUSG00000019971	Cep290	A_stable	Stable	WT ESC - ICM	chr10	100487547	100573665	40.7104	45.3973	4.68687	NA
Fig 3	A	ENSMUSG00000046111	Cep295	A_stable	Stable	WT ESC - ICM	chr9	15316914	15357788	28.3795	29.2098	0.830255	NA
Fig 3	A	ENSMUSG00000033671	Cep350	A_stable	Stable	WT ESC - ICM	chr1	155844963	155973230	29.9259	38.0463	8.12031	NA
Fig 3	A	ENSMUSG00000029790	Cep41	A_stable	Stable	WT ESC - ICM	chr6	30653456	30693749	19.4706	37.2258	17.7551	NA
Fig 3	A	ENSMUSG00000069135	Cep43	A_stable	Stable	WT ESC - ICM	chr17	8165500	8196804	19.3046	32.5966	13.292	NA
Fig 3	A	ENSMUSG00000038215	Cep44	A_stable	Stable	WT ESC - ICM	chr8	56531521	56551047	33.7372	34.8071	1.06992	NA
Fig 3	A	ENSMUSG00000024989	Cep55	A_stable	Stable	WT ESC - ICM	chr19	38055010	38074423	15.1404	25.2146	10.0742	NA
Fig 3	A	ENSMUSG00000031922	Cep57	A_stable	Stable	WT ESC - ICM	chr9	13807791	13827107	18.9177	18.9474	0.0296541	NA
Fig 3	A	ENSMUSG00000019813	Cep57l1	A_stable	Stable	WT ESC - ICM	chr10	41718839	41809871	30.2879	43.4454	13.1575	NA
Fig 3	A	ENSMUSG00000044066	Cep68	A_stable	Stable	WT ESC - ICM	chr11	20227036	20249424	13.9239	20.361	6.43705	NA
Fig 3	A	ENSMUSG00000056267	Cep70	A_stable	Stable	WT ESC - ICM	chr9	99243366	99300404	23.3169	27.6114	4.29449	NA
Fig 3	A	ENSMUSG00000021572	Cep72	A_stable	Stable	WT ESC - ICM	chr13	74036499	74062299	25.81	27.9096	2.0996	NA
Fig 3	A	ENSMUSG00000073542	Cep76	A_stable	Stable	WT ESC - ICM	chr18	67617799	67641336	15.0373	24.9571	9.91978	NA
Fig 3	A	ENSMUSG00000041491	Cep78	A_stable	Stable	WT ESC - ICM	chr19	15955772	15984989	26.6589	28.2956	1.63668	NA
Fig 3	A	ENSMUSG00000020024	Cep83	A_stable	Stable	WT ESC - ICM	chr10	94688613	94790339	32.7509	36.7929	4.04207	NA
Fig 3	A	ENSMUSG00000097164	Cep83os	A_stable	Stable	WT ESC - ICM	chr10	94673492	94688613	15.911	13.664	-2.24698	NA
Fig 3	A	ENSMUSG00000037443	Cep85	A_stable	Stable	WT ESC - ICM	chr4	134129857	134187109	23.6228	32.8141	9.19123	NA
Fig 3	A	ENSMUSG00000038594	Cep85l	A_stable	Stable	WT ESC - ICM	chr10	53273442	53379947	28.6966	31.9058	3.20917	NA
Fig 3	A	ENSMUSG00000023072	Cep89	A_stable	Stable	WT ESC - ICM	chr7	35397034	35438689	22.7591	37.3471	14.588	NA
Fig 3	A	ENSMUSG00000022604	Cep97	A_stable	Stable	WT ESC - ICM	chr16	55899887	55934855	15.9989	28.4433	12.4444	NA
Fig 3	A	ENSMUSG00000040774	Cept1	A_stable	Stable	WT ESC - ICM	chr3	106502259	106547802	23.6473	25.1034	1.45604	NA
Fig 3	A	ENSMUSG00000039787	Cercam	A_stable	Stable	WT ESC - ICM	chr2	29869163	29882840	20.4416	28.887	8.44538	NA
Fig 3	A	ENSMUSG00000035891	Cerk	A_stable	Stable	WT ESC - ICM	chr15	86139127	86186141	8.85701	27.1308	18.2738	NA
Fig 3	A	ENSMUSG00000091475	Cerox1	A_stable	Stable	WT ESC - ICM	chr17	25570810	25575043	2.92238	23.9733	21.051	NA
Fig 3	A	ENSMUSG00000015714	Cers2	A_stable	Stable	WT ESC - ICM	chr3	95314790	95323599	8.09356	8.63388	0.54032	NA
Fig 3	A	ENSMUSG00000008206	Cers4	A_stable	Stable	WT ESC - ICM	chr8	4492862	4529603	24.813	32.6709	7.85795	NA
Fig 3	A	ENSMUSG00000023021	Cers5	A_stable	Stable	WT ESC - ICM	chr15	99735591	99772515	22.6833	31.9605	9.27714	NA
Fig 3	A	ENSMUSG00000031347	Cetn2	A_stable	Stable	WT ESC - ICM	chrX	72913530	72918361	5.92558	9.36073	3.43515	NA
Fig 3	A	ENSMUSG00000021537	Cetn3	A_stable	Stable	WT ESC - ICM	chr13	81783076	81797155	10.0967	23.2	13.1033	NA
Fig 3	A	ENSMUSG00000045031	Cetn4	A_stable	Stable	WT ESC - ICM	chr3	37308626	37312446	5.5361	16.2281	10.692	NA
Fig 3	A	ENSMUSG00000026649	Cfap126	A_stable	Stable	WT ESC - ICM	chr1	171113917	171126967	12.4794	26.9165	14.4371	NA
Fig 3	A	ENSMUSG00000031796	Cfap20	A_stable	Stable	WT ESC - ICM	chr8	95420248	95434869	10.6418	24.0253	13.3835	NA
Fig 3	A	ENSMUSG00000021747	Cfap20dc	A_stable	Stable	WT ESC - ICM	chr14	8431191	8666240	34.4404	40.6229	6.1825	NA
Fig 3	A	ENSMUSG00000022972	Cfap298	A_stable	Stable	WT ESC - ICM	chr16	90925808	90935114	21.7769	25.9591	4.18218	NA
Fig 3	A	ENSMUSG00000053070	Cfap300	A_stable	Stable	WT ESC - ICM	chr9	8021671	8042823	12.865	24.0442	11.1792	NA
Fig 3	A	ENSMUSG00000020462	Cfap36	A_stable	Stable	WT ESC - ICM	chr11	29221531	29247409	18.2135	21.7647	3.55123	NA
Fig 3	A	ENSMUSG00000020284	Cfap410	A_stable	Stable	WT ESC - ICM	chr10	77978529	77985438	25.2735	21.2755	-3.99795	NA
Fig 3	A	ENSMUSG00000059482	Cfap418	A_stable	Stable	WT ESC - ICM	chr4	10874497	10899425	21.1596	34.6252	13.4657	NA
Fig 3	A	ENSMUSG00000040473	Cfap69	A_stable	Stable	WT ESC - ICM	chr5	5579283	5664232	27.1364	36.8008	9.66435	NA
Fig 3	A	ENSMUSG00000078490	Cfap74	A_stable	Stable	WT ESC - ICM	chr4	155409189	155466823	10.8307	35.2414	24.4107	NA
Fig 3	A	ENSMUSG00000031631	Cfap97	A_stable	Stable	WT ESC - ICM	chr8	46162477	46195590	20.8784	30.7861	9.90762	NA
Fig 3	A	ENSMUSG00000031954	Cfdp1	A_stable	Stable	WT ESC - ICM	chr8	111768490	111854291	20.9732	31.4521	10.4789	NA
Fig 3	A	ENSMUSG00000026365	Cfh	A_stable	Stable	WT ESC - ICM	chr1	140085854	140183411	23.4555	37.3891	13.9336	NA
Fig 3	A	ENSMUSG00000056201	Cfl1	A_stable	Stable	WT ESC - ICM	chr19	5490454	5494031	2.2979	2.68562	0.387725	NA
Fig 3	A	ENSMUSG00000062929	Cfl2	A_stable	Stable	WT ESC - ICM	chr12	54858808	54862877	3.16388	3.81944	0.655567	NA
Fig 3	A	ENSMUSG00000026031	Cflar	A_stable	Stable	WT ESC - ICM	chr1	58711507	58758884	32.5475	42.402	9.85453	NA
Fig 3	A	ENSMUSG00000054604	Cggbp1	A_stable	Stable	WT ESC - ICM	chr16	64852000	64859491	9.13094	7.90498	-1.22595	NA
Fig 3	A	ENSMUSG00000068876	Cgn	A_stable	Stable	WT ESC - ICM	chr3	94760068	94786515	18.154	28.7761	10.6221	NA
Fig 3	A	ENSMUSG00000032232	Cgnl1	A_stable	Stable	WT ESC - ICM	chr9	71626508	71771602	29.0293	38.8065	9.77714	NA
Fig 3	A	ENSMUSG00000029161	Cgref1	A_stable	Stable	WT ESC - ICM	chr5	30933142	30945427	6.5591	23.8004	17.2413	NA
Fig 3	A	ENSMUSG00000055128	Cgrrf1	A_stable	Stable	WT ESC - ICM	chr14	46832133	46854198	22.4261	29.7549	7.32875	NA
Fig 3	A	ENSMUSG00000063765	Chadl	A_stable	Stable	WT ESC - ICM	chr15	81686164	81697363	20.6392	17.1512	-3.48794	NA
Fig 3	A	ENSMUSG00000002835	Chaf1a	A_stable	Stable	WT ESC - ICM	chr17	56040403	56068027	23.2752	29.8497	6.57444	NA
Fig 3	A	ENSMUSG00000022945	Chaf1b	A_stable	Stable	WT ESC - ICM	chr16	93883912	93906115	20.4574	29.7019	9.24445	NA
Fig 3	A	ENSMUSG00000047710	Champ1	A_stable	Stable	WT ESC - ICM	chr8	13869698	13881637	18.8792	28.0498	9.17056	NA
Fig 3	A	ENSMUSG00000101970	Chaserr	A_stable	Stable	WT ESC - ICM	chr7	73539797	73558395	8.07338	7.93981	-0.133568	NA
Fig 3	A	ENSMUSG00000063787	Chchd1	A_stable	Stable	WT ESC - ICM	chr14	20703026	20704425	0.997021	0.769231	-0.227791	NA
Fig 3	A	ENSMUSG00000070493	Chchd2	A_stable	Stable	WT ESC - ICM	chr5	129881160	129887470	9.2256	11.3232	2.09755	NA
Fig 3	A	ENSMUSG00000053768	Chchd3	A_stable	Stable	WT ESC - ICM	chr6	32792206	33060271	29.9657	41.4731	11.5074	NA
Fig 3	A	ENSMUSG00000034203	Chchd4	A_stable	Stable	WT ESC - ICM	chr6	91464275	91473423	4.31491	8.17511	3.86019	NA
Fig 3	A	ENSMUSG00000030086	Chchd6	A_stable	Stable	WT ESC - ICM	chr6	89383145	89595652	27.0571	36.842	9.78485	NA
Fig 3	A	ENSMUSG00000042198	Chchd7	A_stable	Stable	WT ESC - ICM	chr4	3938887	3951046	25.177	21.0838	-4.09317	NA
Fig 3	A	ENSMUSG00000023852	Chd1	A_stable	Stable	WT ESC - ICM	chr17	15704966	15772610	27.3045	28.4033	1.0988	NA
Fig 3	A	ENSMUSG00000028089	Chd1l	A_stable	Stable	WT ESC - ICM	chr3	97560741	97610203	35.1601	41.105	5.94489	NA
Fig 3	A	ENSMUSG00000078671	Chd2	A_stable	Stable	WT ESC - ICM	chr7	73426651	73541746	24.5155	30.8045	6.289	NA
Fig 3	A	ENSMUSG00000018474	Chd3	A_stable	Stable	WT ESC - ICM	chr11	69343272	69369406	23.972	29.1765	5.20455	NA
Fig 3	A	ENSMUSG00000063870	Chd4	A_stable	Stable	WT ESC - ICM	chr6	125096180	125130591	27.074	28.7049	1.63088	NA
Fig 3	A	ENSMUSG00000057133	Chd6	A_stable	Stable	WT ESC - ICM	chr2	160946977	161109075	26.6983	43.1148	16.4165	NA
Fig 3	A	ENSMUSG00000041235	Chd7	A_stable	Stable	WT ESC - ICM	chr4	8690405	8867659	24.1849	41.7855	17.6006	NA
Fig 3	A	ENSMUSG00000053754	Chd8	A_stable	Stable	WT ESC - ICM	chr14	52198150	52257780	22.3842	28.5932	6.20903	NA
Fig 3	A	ENSMUSG00000056608	Chd9	A_stable	Stable	WT ESC - ICM	chr8	90828351	91054516	25.5631	29.0583	3.49521	NA
Fig 3	A	ENSMUSG00000032113	Chek1	A_stable	Stable	WT ESC - ICM	chr9	36708638	36726601	27.0943	25.2111	-1.88324	NA
Fig 3	A	ENSMUSG00000029521	Chek2	A_stable	Stable	WT ESC - ICM	chr5	110839978	110874145	20.11	29.7749	9.6649	NA
Fig 3	A	ENSMUSG00000052488	Cherp	A_stable	Stable	WT ESC - ICM	chr8	72460488	72475226	22.7515	26.681	3.92955	NA
Fig 3	A	ENSMUSG00000014668	Chfr	A_stable	Stable	WT ESC - ICM	chr5	110135841	110171972	19.3321	36.1123	16.7802	NA
Fig 3	A	ENSMUSG00000021194	Chga	A_stable	Stable	WT ESC - ICM	chr12	102554968	102565028	18.6739	26.789	8.11513	NA
Fig 3	A	ENSMUSG00000027350	Chgb	A_stable	Stable	WT ESC - ICM	chr2	132781641	132795079	7.46029	30.5817	23.1214	NA
Fig 3	A	ENSMUSG00000031327	Chic1	A_stable	Stable	WT ESC - ICM	chrX	103356475	103396092	26.2275	22.1896	-4.03784	NA
Fig 3	A	ENSMUSG00000029229	Chic2	A_stable	Stable	WT ESC - ICM	chr5	75005003	75044641	19.684	28.1798	8.49583	NA
Fig 3	A	ENSMUSG00000025512	Chid1	A_stable	Stable	WT ESC - ICM	chr7	141493135	141539857	21.1999	36.2867	15.0868	NA
Fig 3	A	ENSMUSG00000030077	Chl1	A_stable	Stable	WT ESC - ICM	chr6	103510410	103733038	29.1396	30.4014	1.26178	NA
Fig 3	A	ENSMUSG00000025531	Chm	A_stable	Stable	WT ESC - ICM	chrX	113040592	113185517	32.2449	37.286	5.04105	NA
Fig 3	A	ENSMUSG00000078185	Chml	A_stable	Stable	WT ESC - ICM	chr1	175682236	175692632	12.8449	23.4679	10.623	NA
Fig 3	A	ENSMUSG00000000743	Chmp1a	A_stable	Stable	WT ESC - ICM	chr8	123204263	123212763	22.0186	24.5462	2.52767	NA
Fig 3	A	ENSMUSG00000109901	Chmp1b	A_stable	Stable	WT ESC - ICM	chr18	67205365	67207889	3.50014	2.32068	-1.17947	NA
Fig 3	A	ENSMUSG00000031242	Chmp1b2	A_stable	Stable	WT ESC - ICM	chrX	107782750	107816334	25.7238	33.5333	7.80956	NA
Fig 3	A	ENSMUSG00000033916	Chmp2a	A_stable	Stable	WT ESC - ICM	chr7	13032005	13034777	7.86813	7.45875	-0.409379	NA
Fig 3	A	ENSMUSG00000004843	Chmp2b	A_stable	Stable	WT ESC - ICM	chr16	65539127	65562726	32.4262	32.3152	-0.111026	NA
Fig 3	A	ENSMUSG00000053119	Chmp3	A_stable	Stable	WT ESC - ICM	chr6	71543835	71582609	20.1283	25.9795	5.85119	NA
Fig 3	A	ENSMUSG00000028419	Chmp5	A_stable	Stable	WT ESC - ICM	chr4	40948552	40965302	22.7746	31.4799	8.70533	NA
Fig 3	A	ENSMUSG00000025371	Chmp6	A_stable	Stable	WT ESC - ICM	chr11	119913440	119919548	18.6381	21.7987	3.16065	NA
Fig 3	A	ENSMUSG00000034190	Chmp7	A_stable	Stable	WT ESC - ICM	chr14	69716999	69732541	15.2492	25.2798	10.0306	NA
Fig 3	A	ENSMUSG00000056486	Chn1	A_stable	Stable	WT ESC - ICM	chr2	73610659	73775346	35.5063	39.439	3.9327	NA
Fig 3	A	ENSMUSG00000086544	Chn1os3	A_stable	Stable	WT ESC - ICM	chr2	73596525	73616012	19.1425	34.7989	15.6564	NA
Fig 3	A	ENSMUSG00000004633	Chn2	A_stable	Stable	WT ESC - ICM	chr6	54039931	54301812	31.2753	37.6547	6.37939	NA
Fig 3	A	ENSMUSG00000001774	Chordc1	A_stable	Stable	WT ESC - ICM	chr9	18292266	18314000	30.6934	30.55	-0.143412	NA
Fig 3	A	ENSMUSG00000014077	Chp1	A_stable	Stable	WT ESC - ICM	chr2	119547696	119587027	18.36	26.2871	7.92705	NA
Fig 3	A	ENSMUSG00000032997	Chpf	A_stable	Stable	WT ESC - ICM	chr1	75474568	75479307	18.8979	17.1494	-1.74849	NA
Fig 3	A	ENSMUSG00000038181	Chpf2	A_stable	Stable	WT ESC - ICM	chr5	24586740	24594556	6.65425	21.534	14.8797	NA
Fig 3	A	ENSMUSG00000060002	Chpt1	A_stable	Stable	WT ESC - ICM	chr10	88469513	88503993	17.4156	27.9896	10.574	NA
Fig 3	A	ENSMUSG00000068391	Chrac1	A_stable	Stable	WT ESC - ICM	chr15	73090411	73094075	8.55525	8.36292	-0.192328	NA
Fig 3	A	ENSMUSG00000006958	Chrd	A_stable	Stable	WT ESC - ICM	chr16	20733126	20742384	11.5668	17.9483	6.38149	NA
Fig 3	A	ENSMUSG00000031283	Chrdl1	A_stable	Stable	WT ESC - ICM	chrX	143285673	143394262	25.2399	30.1769	4.93703	NA
Fig 3	A	ENSMUSG00000032303	Chrna3	A_stable	Stable	WT ESC - ICM	chr9	55010116	55026562	7.98113	31.9841	24.003	NA
Fig 3	A	ENSMUSG00000027577	Chrna4	A_stable	Stable	WT ESC - ICM	chr2	181022310	181043546	7.02852	35.0627	28.0341	NA
Fig 3	A	ENSMUSG00000035594	Chrna5	A_stable	Stable	WT ESC - ICM	chr9	54980879	55007779	8.8461	24.1779	15.3319	NA
Fig 3	A	ENSMUSG00000030525	Chrna7	A_stable	Stable	WT ESC - ICM	chr7	63098691	63212526	16.2711	37.1636	20.8925	NA
Fig 3	A	ENSMUSG00000041189	Chrnb1	A_stable	Stable	WT ESC - ICM	chr11	69784035	69795916	12.3574	13.9987	1.64136	NA
Fig 3	A	ENSMUSG00000027950	Chrnb2	A_stable	Stable	WT ESC - ICM	chr3	89753447	89764632	20.8857	27.9848	7.09908	NA
Fig 3	A	ENSMUSG00000026080	Chst10	A_stable	Stable	WT ESC - ICM	chr1	38863866	38898161	9.35758	37.6466	28.289	NA
Fig 3	A	ENSMUSG00000034612	Chst11	A_stable	Stable	WT ESC - ICM	chr10	82985497	83195900	19.2699	45.2616	25.9917	NA
Fig 3	A	ENSMUSG00000036599	Chst12	A_stable	Stable	WT ESC - ICM	chr5	140505642	140525238	11.4408	28.8425	17.4017	NA
Fig 3	A	ENSMUSG00000074916	Chst14	A_stable	Stable	WT ESC - ICM	chr2	118926496	118928585	3.48056	9.8545	6.37393	NA
Fig 3	A	ENSMUSG00000030930	Chst15	A_stable	Stable	WT ESC - ICM	chr7	132235779	132317228	11.9855	36.6163	24.6308	NA
Fig 3	A	ENSMUSG00000033350	Chst2	A_stable	Stable	WT ESC - ICM	chr9	95400925	95407270	9.72168	5.37037	-4.35131	NA
Fig 3	A	ENSMUSG00000060402	Chst8	A_stable	Stable	WT ESC - ICM	chr7	34674467	34812711	7.28073	28.8302	21.5495	NA
Fig 3	A	ENSMUSG00000032640	Chsy1	A_stable	Stable	WT ESC - ICM	chr7	66109514	66173798	20.6308	39.3891	18.7583	NA
Fig 3	A	ENSMUSG00000058152	Chsy3	A_stable	Stable	WT ESC - ICM	chr18	59175339	59411336	22.4626	35.581	13.1184	NA
Fig 3	A	ENSMUSG00000019214	Chtf18	A_stable	Stable	WT ESC - ICM	chr17	25719029	25727435	21.7807	18.844	-2.93669	NA
Fig 3	A	ENSMUSG00000046691	Chtf8	A_stable	Stable	WT ESC - ICM	chr8	106883862	106893593	12.1736	19.2696	7.09601	NA
Fig 3	A	ENSMUSG00000001017	Chtop	A_stable	Stable	WT ESC - ICM	chr3	90498955	90509498	10.1711	15.8794	5.70831	NA
Fig 3	A	ENSMUSG00000025199	Chuk	A_stable	Stable	WT ESC - ICM	chr19	44073334	44107480	21.9119	30.8322	8.92024	NA
Fig 3	A	ENSMUSG00000090258	Churc1	A_stable	Stable	WT ESC - ICM	chr12	76765537	76783180	9.83938	27.5257	17.6863	NA
Fig 3	A	ENSMUSG00000003662	Ciao1	A_stable	Stable	WT ESC - ICM	chr2	127240937	127247816	11.994	25.5367	13.5426	NA
Fig 3	A	ENSMUSG00000032381	Ciao2a	A_stable	Stable	WT ESC - ICM	chr9	66126610	66138955	11.1071	24.7419	13.6348	NA
Fig 3	A	ENSMUSG00000031879	Ciao2b	A_stable	Stable	WT ESC - ICM	chr8	104639838	104641728	1.91973	2.94985	1.03012	NA
Fig 3	A	ENSMUSG00000002280	Ciao3	A_stable	Stable	WT ESC - ICM	chr17	25773775	25783332	28.6915	30.356	1.66449	NA
Fig 3	A	ENSMUSG00000031781	Ciapin1	A_stable	Stable	WT ESC - ICM	chr8	94819803	94838358	19.441	20.6814	1.24034	NA
Fig 3	A	ENSMUSG00000030538	Cib1	A_stable	Stable	WT ESC - ICM	chr7	80227155	80232619	6.79802	15.7828	8.98481	NA
Fig 3	A	ENSMUSG00000037493	Cib2	A_stable	Stable	WT ESC - ICM	chr9	54544793	54560218	7.2351	28.3741	21.139	NA
Fig 3	A	ENSMUSG00000028218	Cibar1	A_stable	Stable	WT ESC - ICM	chr4	12153408	12172015	21.5046	15.8986	-5.60603	NA
Fig 3	A	ENSMUSG00000005442	Cic	A_stable	Stable	WT ESC - ICM	chr7	25267703	25294159	15.2713	13.547	-1.72429	NA
Fig 3	A	ENSMUSG00000009828	Cilk1	A_stable	Stable	WT ESC - ICM	chr9	78109191	78172107	22.3958	32.7242	10.3284	NA
Fig 3	A	ENSMUSG00000021276	Cinp	A_stable	Stable	WT ESC - ICM	chr12	110872609	110889145	22.7051	24.488	1.78289	NA
Fig 3	A	ENSMUSG00000033031	Cip2a	A_stable	Stable	WT ESC - ICM	chr16	48994184	49019709	29.3528	27.8801	-1.47273	NA
Fig 3	A	ENSMUSG00000034157	Cipc	A_stable	Stable	WT ESC - ICM	chr12	86947042	86965362	10.3764	24.6798	14.3034	NA
Fig 3	A	ENSMUSG00000041777	Cir1	A_stable	Stable	WT ESC - ICM	chr2	73283100	73312578	26.1915	27.8322	1.64065	NA
Fig 3	A	ENSMUSG00000037710	Cisd1	A_stable	Stable	WT ESC - ICM	chr10	71330493	71344849	21.9679	26.4348	4.46691	NA
Fig 3	A	ENSMUSG00000028165	Cisd2	A_stable	Stable	WT ESC - ICM	chr3	135406411	135423433	17.3188	21.4536	4.1348	NA
Fig 3	A	ENSMUSG00000078695	Cisd3	A_stable	Stable	WT ESC - ICM	chr11	97685825	97688621	7.02431	6.76329	-0.261029	NA
Fig 3	A	ENSMUSG00000029516	Cit	A_stable	Stable	WT ESC - ICM	chr5	115845277	116008947	29.7243	38.1065	8.38219	NA
Fig 3	A	ENSMUSG00000051159	Cited1	A_stable	Stable	WT ESC - ICM	chrX	102247380	102252181	2.15013	3.83987	1.68974	NA
Fig 3	A	ENSMUSG00000039910	Cited2	A_stable	Stable	WT ESC - ICM	chr10	17723217	17725674	1.03738	1.62602	0.588635	NA
Fig 3	A	ENSMUSG00000039205	Ciz1	A_stable	Stable	WT ESC - ICM	chr2	32362711	32378299	23.3488	29.0843	5.73546	NA
Fig 3	A	ENSMUSG00000117422	CJ186046Rik	A_stable	Stable	WT ESC - ICM	chr17	85693628	85713028	14.2277	42.0626	27.8349	NA
Fig 3	A	ENSMUSG00000037725	Ckap2	A_stable	Stable	WT ESC - ICM	chr8	22168159	22185819	19.9453	37.1496	17.2042	NA
Fig 3	A	ENSMUSG00000048327	Ckap2l	A_stable	Stable	WT ESC - ICM	chr2	129268209	129297212	27.3524	28.3847	1.03225	NA
Fig 3	A	ENSMUSG00000046841	Ckap4	A_stable	Stable	WT ESC - ICM	chr10	84526304	84533888	3.74212	22.2328	18.4907	NA
Fig 3	A	ENSMUSG00000040549	Ckap5	A_stable	Stable	WT ESC - ICM	chr2	91526761	91620664	21.81	31.7478	9.93781	NA
Fig 3	A	ENSMUSG00000001270	Ckb	A_stable	Stable	WT ESC - ICM	chr12	111669360	111672338	2.06101	1.52469	-0.53632	NA
Fig 3	A	ENSMUSG00000000308	Ckmt1	A_stable	Stable	WT ESC - ICM	chr2	121357775	121363737	3.24529	22.8802	19.6349	NA
Fig 3	A	ENSMUSG00000028044	Cks1b	A_stable	Stable	WT ESC - ICM	chr3	89415471	89418291	3.567	9.84598	6.27898	NA
Fig 3	A	ENSMUSG00000062248	Cks2	A_stable	Stable	WT ESC - ICM	chr13	51645231	51650660	2.94369	1.8797	-1.06399	NA
Fig 3	A	ENSMUSG00000064302	Clasp1	A_stable	Stable	WT ESC - ICM	chr1	118387245	118609462	23.4646	35.5548	12.0901	NA
Fig 3	A	ENSMUSG00000033392	Clasp2	A_stable	Stable	WT ESC - ICM	chr9	113741472	113919682	28.8157	35.2876	6.47185	NA
Fig 3	A	ENSMUSG00000037594	Clba1	A_stable	Stable	WT ESC - ICM	chr12	112808974	112816245	16.7915	22.9966	6.20511	NA
Fig 3	A	ENSMUSG00000027884	Clcc1	A_stable	Stable	WT ESC - ICM	chr3	108653912	108678840	21.693	28.0983	6.40529	NA
Fig 3	A	ENSMUSG00000029862	Clcn1	A_stable	Stable	WT ESC - ICM	chr6	42286684	42315756	29.0867	39.1756	10.089	NA
Fig 3	A	ENSMUSG00000004319	Clcn3	A_stable	Stable	WT ESC - ICM	chr8	60910388	60983300	24.644	25.0281	0.384151	NA
Fig 3	A	ENSMUSG00000000605	Clcn4	A_stable	Stable	WT ESC - ICM	chr7	7282308	7300838	26.5138	25.1214	-1.39243	NA
Fig 3	A	ENSMUSG00000004317	Clcn5	A_stable	Stable	WT ESC - ICM	chrX	7153809	7319358	27.4166	34.334	6.91743	NA
Fig 3	A	ENSMUSG00000029016	Clcn6	A_stable	Stable	WT ESC - ICM	chr4	148004258	148038813	23.6183	31.9202	8.30191	NA
Fig 3	A	ENSMUSG00000036636	Clcn7	A_stable	Stable	WT ESC - ICM	chr17	25133390	25162104	22.6098	34.1111	11.5013	NA
Fig 3	A	ENSMUSG00000037625	Cldn11	A_stable	Stable	WT ESC - ICM	chr3	31149919	31164324	8.16958	36.6602	28.4906	NA
Fig 3	A	ENSMUSG00000046798	Cldn12	A_stable	Stable	WT ESC - ICM	chr5	5505108	5514953	11.5741	15.5952	4.02117	NA
Fig 3	A	ENSMUSG00000079450	Cldn34c1	A_stable	Stable	WT ESC - ICM	chrX	123103522	123145654	18.8554	13.0342	-5.82119	NA
Fig 3	A	ENSMUSG00000041378	Cldn5	A_stable	Stable	WT ESC - ICM	chr16	18776846	18778262	4.78966	0.883002	-3.90665	NA
Fig 3	A	ENSMUSG00000023906	Cldn6	A_stable	Stable	WT ESC - ICM	chr17	23679370	23682443	1.52258	12.1287	10.6061	NA
Fig 3	A	ENSMUSG00000018569	Cldn7	A_stable	Stable	WT ESC - ICM	chr11	69964778	69967885	3.38422	4.22323	0.839007	NA
Fig 3	A	ENSMUSG00000068663	Clec16a	A_stable	Stable	WT ESC - ICM	chr16	10545338	10744878	22.6172	37.2671	14.6499	NA
Fig 3	A	ENSMUSG00000030159	Clec1b	A_stable	Stable	WT ESC - ICM	chr6	129397296	129405413	19.269	41.1017	21.8327	NA
Fig 3	A	ENSMUSG00000030157	Clec2d	A_stable	Stable	WT ESC - ICM	chr6	129180614	129186534	14.6051	22.1014	7.49631	NA
Fig 3	A	ENSMUSG00000079598	Clec2l	A_stable	Stable	WT ESC - ICM	chr6	38663068	38680865	13.7965	30.8638	17.0673	NA
Fig 3	A	ENSMUSG00000037242	Clic4	A_stable	Stable	WT ESC - ICM	chr4	135213968	135272760	22.1534	23.4183	1.26486	NA
Fig 3	A	ENSMUSG00000022949	Clic6	A_stable	Stable	WT ESC - ICM	chr16	92498146	92541241	10.7903	37.1571	26.3669	NA
Fig 3	A	ENSMUSG00000006169	Clint1	A_stable	Stable	WT ESC - ICM	chr11	45851969	45910625	24.1092	33.3247	9.21551	NA
Fig 3	A	ENSMUSG00000049550	Clip1	A_stable	Stable	WT ESC - ICM	chr5	123577793	123684464	22.9378	30.7573	7.81944	NA
Fig 3	A	ENSMUSG00000063146	Clip2	A_stable	Stable	WT ESC - ICM	chr5	134489382	134552434	28.4043	27.9771	-0.427157	NA
Fig 3	A	ENSMUSG00000013921	Clip3	A_stable	Stable	WT ESC - ICM	chr7	30291727	30308367	23.5183	30.4151	6.8968	NA
Fig 3	A	ENSMUSG00000024059	Clip4	A_stable	Stable	WT ESC - ICM	chr17	71769678	71864210	33.4445	40.8958	7.45127	NA
Fig 3	A	ENSMUSG00000068917	Clk2	A_stable	Stable	WT ESC - ICM	chr3	89164794	89176921	29.0638	29.0541	-0.00966684	NA
Fig 3	A	ENSMUSG00000020385	Clk4	A_stable	Stable	WT ESC - ICM	chr11	51263113	51281770	13.3515	17.2219	3.87042	NA
Fig 3	A	ENSMUSG00000021097	Clmn	A_stable	Stable	WT ESC - ICM	chr12	104763116	104865076	8.54821	38.1471	29.5989	NA
Fig 3	A	ENSMUSG00000032024	Clmp	A_stable	Stable	WT ESC - ICM	chr9	40685961	40785319	13.7357	25.736	12.0003	NA
Fig 3	A	ENSMUSG00000022125	Cln5	A_stable	Stable	WT ESC - ICM	chr14	103070242	103077628	5.04358	23.625	18.5814	NA
Fig 3	A	ENSMUSG00000032245	Cln6	A_stable	Stable	WT ESC - ICM	chr9	62838784	62852006	16.5413	27.268	10.7267	NA
Fig 3	A	ENSMUSG00000026317	Cln8	A_stable	Stable	WT ESC - ICM	chr8	14881334	14901720	7.67104	25.4522	17.7812	NA
Fig 3	A	ENSMUSG00000029238	Clock	A_stable	Stable	WT ESC - ICM	chr5	76209867	76304792	26.5291	30.6816	4.15254	NA
Fig 3	A	ENSMUSG00000027079	Clp1	A_stable	Stable	WT ESC - ICM	chr2	84723121	84727287	7.29034	11.5928	4.30248	NA
Fig 3	A	ENSMUSG00000001829	Clpb	A_stable	Stable	WT ESC - ICM	chr7	101663750	101795460	21.8066	36.5927	14.7861	NA
Fig 3	A	ENSMUSG00000002660	Clpp	A_stable	Stable	WT ESC - ICM	chr17	56990304	56996188	18.8154	12.3413	-6.47413	NA
Fig 3	A	ENSMUSG00000002981	Clptm1	A_stable	Stable	WT ESC - ICM	chr7	19631579	19665030	18.7621	24.9972	6.23515	NA
Fig 3	A	ENSMUSG00000021610	Clptm1l	A_stable	Stable	WT ESC - ICM	chr13	73604005	73620605	18.6599	25.1245	6.46455	NA
Fig 3	A	ENSMUSG00000015357	Clpx	A_stable	Stable	WT ESC - ICM	chr9	65294259	65330658	21.611	28.9314	7.32041	NA
Fig 3	A	ENSMUSG00000042489	Clspn	A_stable	Stable	WT ESC - ICM	chr4	126556934	126593903	28.4844	34.85	6.36551	NA
Fig 3	A	ENSMUSG00000039953	Clstn1	A_stable	Stable	WT ESC - ICM	chr4	149586467	149648899	22.6708	26.9538	4.28302	NA
Fig 3	A	ENSMUSG00000032452	Clstn2	A_stable	Stable	WT ESC - ICM	chr9	97444394	98033181	20.6032	43.518	22.9148	NA
Fig 3	A	ENSMUSG00000008153	Clstn3	A_stable	Stable	WT ESC - ICM	chr6	124430755	124464784	8.74243	26.477	17.7345	NA
Fig 3	A	ENSMUSG00000028478	Clta	A_stable	Stable	WT ESC - ICM	chr4	44004451	44032846	19.3264	25.514	6.18759	NA
Fig 3	A	ENSMUSG00000047547	Cltb	A_stable	Stable	WT ESC - ICM	chr13	54592400	54611344	20.4337	14.2879	-6.14573	NA
Fig 3	A	ENSMUSG00000047126	Cltc	A_stable	Stable	WT ESC - ICM	chr11	86694350	86757565	22.5302	25.7933	3.26316	NA
Fig 3	A	ENSMUSG00000022037	Clu	A_stable	Stable	WT ESC - ICM	chr14	65968643	65981543	8.46408	38.0664	29.6023	NA
Fig 3	A	ENSMUSG00000014232	Cluap1	A_stable	Stable	WT ESC - ICM	chr16	3908800	3941147	21.8887	35.7206	13.8319	NA
Fig 3	A	ENSMUSG00000020741	Cluh	A_stable	Stable	WT ESC - ICM	chr11	74649494	74670847	20.3605	30.0904	9.72995	NA
Fig 3	A	ENSMUSG00000041216	Clvs1	A_stable	Stable	WT ESC - ICM	chr4	9269292	9451691	38.348	42.1852	3.8372	NA
Fig 3	A	ENSMUSG00000019785	Clvs2	A_stable	Stable	WT ESC - ICM	chr10	33512285	33624684	31.3017	34.716	3.41425	NA
Fig 3	A	ENSMUSG00000025545	Clybl	A_stable	Stable	WT ESC - ICM	chr14	122181703	122402234	21.402	32.9684	11.5664	NA
Fig 3	A	ENSMUSG00000030282	Cmas	A_stable	Stable	WT ESC - ICM	chr6	142756741	142775714	25.1334	35.3974	10.264	NA
Fig 3	A	ENSMUSG00000039163	Cmc1	A_stable	Stable	WT ESC - ICM	chr9	118064521	118150177	37.2209	39.9512	2.73027	NA
Fig 3	A	ENSMUSG00000014633	Cmc2	A_stable	Stable	WT ESC - ICM	chr8	116888684	116921455	42.9722	41.4256	-1.54661	NA
Fig 3	A	ENSMUSG00000090110	Cmc4	A_stable	Stable	WT ESC - ICM	chrX	75404845	75416584	20.2015	15.9277	-4.27381	NA
Fig 3	A	ENSMUSG00000034390	Cmip	A_stable	Stable	WT ESC - ICM	chr8	117257063	117459430	8.49332	36.3553	27.862	NA
Fig 3	A	ENSMUSG00000042190	Cmklr1	A_stable	Stable	WT ESC - ICM	chr5	113612353	113650426	33.9787	31.3842	-2.59443	NA
Fig 3	A	ENSMUSG00000028719	Cmpk1	A_stable	Stable	WT ESC - ICM	chr4	114960612	114987228	16.91	16.3088	-0.60117	NA
Fig 3	A	ENSMUSG00000020638	Cmpk2	A_stable	Stable	WT ESC - ICM	chr12	26469203	26479837	17.1937	19.9849	2.79124	NA
Fig 3	A	ENSMUSG00000022748	Cmss1	A_stable	Stable	WT ESC - ICM	chr16	57301999	57606864	21.1115	39.3826	18.2711	NA
Fig 3	A	ENSMUSG00000031875	Cmtm3	A_stable	Stable	WT ESC - ICM	chr8	104339409	104347672	6.20095	14.879	8.67802	NA
Fig 3	A	ENSMUSG00000096188	Cmtm4	A_stable	Stable	WT ESC - ICM	chr8	104348190	104395807	21.2109	31.7072	10.4963	NA
Fig 3	A	ENSMUSG00000032434	Cmtm6	A_stable	Stable	WT ESC - ICM	chr9	114731115	114749344	14.9459	24.6503	9.70439	NA
Fig 3	A	ENSMUSG00000046441	Cmtr2	A_stable	Stable	WT ESC - ICM	chr8	110215664	110224486	21.8005	27.6589	5.85834	NA
Fig 3	A	ENSMUSG00000030057	Cnbp	A_stable	Stable	WT ESC - ICM	chr6	87842614	87851106	7.02102	4.67572	-2.3453	NA
Fig 3	A	ENSMUSG00000024644	Cndp2	A_stable	Stable	WT ESC - ICM	chr18	84667464	84685702	10.3313	21.1057	10.7744	NA
Fig 3	A	ENSMUSG00000036810	Cnep1r1	A_stable	Stable	WT ESC - ICM	chr8	88118768	88135110	20.7068	33.2328	12.526	NA
Fig 3	A	ENSMUSG00000015759	Cnih1	A_stable	Stable	WT ESC - ICM	chr14	46775566	46788357	16.4895	22.6474	6.15788	NA
Fig 3	A	ENSMUSG00000024873	Cnih2	A_stable	Stable	WT ESC - ICM	chr19	5092867	5098521	28.7599	11.1879	-17.572	NA
Fig 3	A	ENSMUSG00000062169	Cnih4	A_stable	Stable	WT ESC - ICM	chr1	181149871	181168994	15.2206	23.6008	8.3802	NA
Fig 3	A	ENSMUSG00000025658	Cnksr2	A_stable	Stable	WT ESC - ICM	chrX	157821435	158043294	16.3017	23.7805	7.47877	NA
Fig 3	A	ENSMUSG00000015202	Cnksr3	A_stable	Stable	WT ESC - ICM	chr10	7119062	7212237	27.7133	35.6409	7.92764	NA
Fig 3	A	ENSMUSG00000053931	Cnn3	A_stable	Stable	WT ESC - ICM	chr3	121426540	121458205	17.8344	18.6252	0.790857	NA
Fig 3	A	ENSMUSG00000064105	Cnnm2	A_stable	Stable	WT ESC - ICM	chr19	46761595	46880192	19.1021	31.976	12.8739	NA
Fig 3	A	ENSMUSG00000001138	Cnnm3	A_stable	Stable	WT ESC - ICM	chr1	36511866	36528237	16.0989	19.1377	3.03877	NA
Fig 3	A	ENSMUSG00000037408	Cnnm4	A_stable	Stable	WT ESC - ICM	chr1	36471619	36508764	26.7184	35.4227	8.70429	NA
Fig 3	A	ENSMUSG00000036550	Cnot1	A_stable	Stable	WT ESC - ICM	chr8	95719450	95807464	21.514	29.3922	7.87826	NA
Fig 3	A	ENSMUSG00000056167	Cnot10	A_stable	Stable	WT ESC - ICM	chr9	114585877	114640184	21.5028	26.1164	4.61361	NA
Fig 3	A	ENSMUSG00000003135	Cnot11	A_stable	Stable	WT ESC - ICM	chr1	39535700	39546881	11.1151	19.3887	8.27365	NA
Fig 3	A	ENSMUSG00000020166	Cnot2	A_stable	Stable	WT ESC - ICM	chr10	116485160	116581511	24.7442	28.6893	3.9451	NA
Fig 3	A	ENSMUSG00000035632	Cnot3	A_stable	Stable	WT ESC - ICM	chr7	3645267	3661109	17.2724	24.1805	6.9081	NA
Fig 3	A	ENSMUSG00000038784	Cnot4	A_stable	Stable	WT ESC - ICM	chr6	35022064	35133711	28.6776	32.7768	4.09927	NA
Fig 3	A	ENSMUSG00000020362	Cnot6	A_stable	Stable	WT ESC - ICM	chr11	49671502	49712723	16.7482	26.1144	9.36619	NA
Fig 3	A	ENSMUSG00000034724	Cnot6l	A_stable	Stable	WT ESC - ICM	chr5	96070332	96164171	21.0622	19.6079	-1.45428	NA
Fig 3	A	ENSMUSG00000031601	Cnot7	A_stable	Stable	WT ESC - ICM	chr8	40492539	40515847	13.3361	16.8889	3.55281	NA
Fig 3	A	ENSMUSG00000020515	Cnot8	A_stable	Stable	WT ESC - ICM	chr11	58104152	58118594	16.8975	18.2426	1.34513	NA
Fig 3	A	ENSMUSG00000026174	Cnot9	A_stable	Stable	WT ESC - ICM	chr1	74506057	74530842	6.27741	21.4091	15.1316	NA
Fig 3	A	ENSMUSG00000006782	Cnp	A_stable	Stable	WT ESC - ICM	chr11	100574938	100581739	22.9559	22.8897	-0.0662284	NA
Fig 3	A	ENSMUSG00000033159	Cnppd1	A_stable	Stable	WT ESC - ICM	chr1	75135761	75142730	4.09444	17.8974	13.803	NA
Fig 3	A	ENSMUSG00000025381	Cnpy2	A_stable	Stable	WT ESC - ICM	chr10	128322102	128327187	14.8935	18.3333	3.43986	NA
Fig 3	A	ENSMUSG00000023973	Cnpy3	A_stable	Stable	WT ESC - ICM	chr17	46735704	46752214	18.2053	24.107	5.90162	NA
Fig 3	A	ENSMUSG00000044288	Cnr1	A_stable	Stable	WT ESC - ICM	chr4	33924592	33948831	11.7209	31.7604	20.0395	NA
Fig 3	A	ENSMUSG00000044629	Cnrip1	A_stable	Stable	WT ESC - ICM	chr11	17051858	17079372	9.54908	28.4369	18.8878	NA
Fig 3	A	ENSMUSG00000038949	Cnst	A_stable	Stable	WT ESC - ICM	chr1	179546443	179627478	19.1624	32.2489	13.0865	NA
Fig 3	A	ENSMUSG00000028444	Cntfr	A_stable	Stable	WT ESC - ICM	chr4	41657497	41697089	4.14012	30.4929	26.3528	NA
Fig 3	A	ENSMUSG00000038070	Cntln	A_stable	Stable	WT ESC - ICM	chr4	84884308	85131921	36.7729	35.0704	-1.70248	NA
Fig 3	A	ENSMUSG00000055022	Cntn1	A_stable	Stable	WT ESC - ICM	chr15	92051152	92341953	39.548	38.4258	-1.12223	NA
Fig 3	A	ENSMUSG00000053024	Cntn2	A_stable	Stable	WT ESC - ICM	chr1	132509424	132543251	23.3127	34.1173	10.8045	NA
Fig 3	A	ENSMUSG00000030075	Cntn3	A_stable	Stable	WT ESC - ICM	chr6	102163303	102564614	37.1324	38.2071	1.07467	NA
Fig 3	A	ENSMUSG00000030092	Cntn6	A_stable	Stable	WT ESC - ICM	chr6	104492789	104863406	32.2455	33.2123	0.966814	NA
Fig 3	A	ENSMUSG00000039419	Cntnap2	A_stable	Stable	WT ESC - ICM	chr6	45060060	47301396	33.6111	31.9204	-1.69075	NA
Fig 3	A	ENSMUSG00000031772	Cntnap4	A_stable	Stable	WT ESC - ICM	chr8	112570042	112882717	25.5427	39.3244	13.7817	NA
Fig 3	A	ENSMUSG00000057110	Cntrl	A_stable	Stable	WT ESC - ICM	chr2	35109491	35178822	27.3813	36.1884	8.80713	NA
Fig 3	A	ENSMUSG00000032782	Cntrob	A_stable	Stable	WT ESC - ICM	chr11	69299486	69323775	25.7551	34.0825	8.32738	NA
Fig 3	A	ENSMUSG00000017188	Coa3	A_stable	Stable	WT ESC - ICM	chr11	101277969	101278948	0.763056	0	-0.763056	NA
Fig 3	A	ENSMUSG00000026112	Coa5	A_stable	Stable	WT ESC - ICM	chr1	37417084	37430103	17.5966	27.5412	9.94451	NA
Fig 3	A	ENSMUSG00000051671	Coa6	A_stable	Stable	WT ESC - ICM	chr8	126422527	126425435	4.01864	2.80702	-1.21163	NA
Fig 3	A	ENSMUSG00000048351	Coa7	A_stable	Stable	WT ESC - ICM	chr4	108328151	108340718	12.8594	12.5528	-0.306575	NA
Fig 3	A	ENSMUSG00000001755	Coasy	A_stable	Stable	WT ESC - ICM	chr11	101082564	101086619	13.8583	23.8401	9.9818	NA
Fig 3	A	ENSMUSG00000020173	Cobl	A_stable	Stable	WT ESC - ICM	chr11	12236675	12465022	32.8707	36.4609	3.5902	NA
Fig 3	A	ENSMUSG00000034903	Cobll1	A_stable	Stable	WT ESC - ICM	chr2	65088338	65239398	31.7358	36.2243	4.48845	NA
Fig 3	A	ENSMUSG00000020953	Coch	A_stable	Stable	WT ESC - ICM	chr12	51593372	51605775	8.71848	20.173	11.4545	NA
Fig 3	A	ENSMUSG00000018661	Cog1	A_stable	Stable	WT ESC - ICM	chr11	113649168	113667054	21.1128	22.4747	1.36183	NA
Fig 3	A	ENSMUSG00000031979	Cog2	A_stable	Stable	WT ESC - ICM	chr8	124520766	124552008	26.1328	33.5365	7.40369	NA
Fig 3	A	ENSMUSG00000034893	Cog3	A_stable	Stable	WT ESC - ICM	chr14	75702349	75754558	21.2627	31.1257	9.86301	NA
Fig 3	A	ENSMUSG00000031753	Cog4	A_stable	Stable	WT ESC - ICM	chr8	110846599	110882227	18.2405	33.0219	14.7814	NA
Fig 3	A	ENSMUSG00000035933	Cog5	A_stable	Stable	WT ESC - ICM	chr12	31654868	31937630	28.7692	35.5648	6.79556	NA
Fig 3	A	ENSMUSG00000027742	Cog6	A_stable	Stable	WT ESC - ICM	chr3	52982122	53017223	32.2025	38.7638	6.56132	NA
Fig 3	A	ENSMUSG00000034951	Cog7	A_stable	Stable	WT ESC - ICM	chr7	121922835	121981717	25.6781	38.8265	13.1484	NA
Fig 3	A	ENSMUSG00000031916	Cog8	A_stable	Stable	WT ESC - ICM	chr8	107048708	107056737	8.31464	13.0963	4.78165	NA
Fig 3	A	ENSMUSG00000033983	Coil	A_stable	Stable	WT ESC - ICM	chr11	88973934	88991613	20.6192	17.2721	-3.34717	NA
Fig 3	A	ENSMUSG00000027966	Col11a1	A_stable	Stable	WT ESC - ICM	chr3	114030539	114220718	17.6696	31.4531	13.7835	NA
Fig 3	A	ENSMUSG00000024330	Col11a2	A_stable	Stable	WT ESC - ICM	chr17	34039436	34066685	39.9515	37.3694	-2.58209	NA
Fig 3	A	ENSMUSG00000032332	Col12a1	A_stable	Stable	WT ESC - ICM	chr9	79598990	79718831	28.0211	39.2733	11.2522	NA
Fig 3	A	ENSMUSG00000058806	Col13a1	A_stable	Stable	WT ESC - ICM	chr10	61838235	61979108	29.1346	36.6635	7.52896	NA
Fig 3	A	ENSMUSG00000022371	Col14a1	A_stable	Stable	WT ESC - ICM	chr15	55307749	55520803	20.9959	38.6787	17.6828	NA
Fig 3	A	ENSMUSG00000028339	Col15a1	A_stable	Stable	WT ESC - ICM	chr4	47208160	47313167	9.53526	39.6638	30.1286	NA
Fig 3	A	ENSMUSG00000040690	Col16a1	A_stable	Stable	WT ESC - ICM	chr4	130047844	130099277	32.5577	35.207	2.64935	NA
Fig 3	A	ENSMUSG00000025064	Col17a1	A_stable	Stable	WT ESC - ICM	chr19	47646343	47692021	12.0505	42.0366	29.986	NA
Fig 3	A	ENSMUSG00000001435	Col18a1	A_stable	Stable	WT ESC - ICM	chr10	77052178	77166517	15.6013	29.5126	13.9113	NA
Fig 3	A	ENSMUSG00000001506	Col1a1	A_stable	Stable	WT ESC - ICM	chr11	94936223	94953042	7.52526	31.4451	23.9198	NA
Fig 3	A	ENSMUSG00000029661	Col1a2	A_stable	Stable	WT ESC - ICM	chr6	4505617	4541543	16.1406	39.2221	23.0816	NA
Fig 3	A	ENSMUSG00000016356	Col20a1	A_stable	Stable	WT ESC - ICM	chr2	180986534	181018363	28.1133	36.455	8.34174	NA
Fig 3	A	ENSMUSG00000079022	Col22a1	A_stable	Stable	WT ESC - ICM	chr15	71795794	72034227	36.294	36.8143	0.520295	NA
Fig 3	A	ENSMUSG00000063564	Col23a1	A_stable	Stable	WT ESC - ICM	chr11	51289919	51583918	14.3084	40.1499	25.8415	NA
Fig 3	A	ENSMUSG00000028197	Col24a1	A_stable	Stable	WT ESC - ICM	chr3	145292471	145552011	36.4794	41.4225	4.9431	NA
Fig 3	A	ENSMUSG00000004415	Col26a1	A_stable	Stable	WT ESC - ICM	chr5	136741758	136883209	12.3096	30.6228	18.3132	NA
Fig 3	A	ENSMUSG00000045672	Col27a1	A_stable	Stable	WT ESC - ICM	chr4	63214008	63334991	10.7328	39.7334	29.0006	NA
Fig 3	A	ENSMUSG00000022483	Col2a1	A_stable	Stable	WT ESC - ICM	chr15	97975601	98004644	9.46259	29.4632	20.0006	NA
[truncated: 32,938 more rows]
