# Supplementary material for: Engineered bipaternal mice reveal the consequences of life without a maternal genomic contribution
Source: PLoS Biol. 2026 Jun 25;24(6):e3003871. doi: 10.1371/journal.pbio.3003871 (PMC13298975; doi:10.1371/journal.pbio.3003871)
Supplement: S4 Data — (XLSX) [file pbio.3003871.s013.xlsx]

## Sheet: README
worksheet	figure_panel	data_type	raw_values	summary_values	error_or_statistic_calculation
Fig 4A,Fig S3A	Fig 4A and Fig S3A	PCA coordinates	PC1 and PC2 coordinates for each tissue RNA-seq sample	PCA was performed separately for each tissue; variance explained is listed	No error bar
Fig 4B	Fig 4B	Sample-level values	Log10 Euclidean distance to tissue-specific group centroid for each sample	Boxplots summarize sample-level distances by tissue and genotype	Boxplot summaries; permutation P value in figure
Fig 4C	Fig 4C and Fig S3B	Gene-level values	Gene-wise CV values and log10(CV_BP / CV_WT) for expressed genes	Density plots were generated from gene-level log10 CV ratios	Distribution plot; no error bar
Fig 4D	Fig 4D	Summary percentages	Percentages of genes with higher or lower CV in BP for each tissue	Percentages were calculated from gene counts in Fig 4C/Fig S3B	Percentage
Fig 4E,S4A	Fig 4E and Fig S4A	Gene-level values	Gene expression fold change and CV ratio values for each tissue	Scatter plots were generated from gene-level log2FC and log10(CV_BP / CV_WT)	No error bar
Fig 4F	Fig 4F	Summary percentages	Percentages of genes classified by CV and expression-change direction	Percentages were calculated from gene-level quadrant classifications	Percentage
Fig 4G_feature_mCG_delta	Fig 4G	Feature-level values	BP minus WT mCG difference across genomic feature classes and tissues	Delta mCG was calculated for each feature class in each tissue	No error bar
Fig 4G_HyperDMR_enrichment	Fig 4G	Summary enrichment values	Enrichment of merged BP-hypermethylated DMRs in genomic feature classes	Enrichment was calculated as observed overlap fraction divided by expected feature fraction	Fold enrichment

## Sheet: Fig 4A
figure	panel	Tissue	Sample	PC1	PC2	PC1_Variance_Pct	PC2_Variance_Pct
Fig 4	A	liver	wt_liver_1	-85.1819	-29.3501	55.596	32.071
Fig 4	A	liver	wt_liver_2	-84.7495	-36.9069	55.596	32.071
Fig 4	A	liver	wt_liver_3	-100.57	13.0726	55.596	32.071
Fig 4	A	liver	wt_liver_4	-96.3702	-2.48536	55.596	32.071
Fig 4	A	liver	bp_liver_1	-92.1097	36.8876	55.596	32.071
Fig 4	A	liver	bp_liver_2	-96.2281	26.9611	55.596	32.071
Fig 4	A	liver	bp_liver_3	86.1182	-8.78954	55.596	32.071
Fig 4	A	liver	bp_liver_4	75.2102	0.610554	55.596	32.071

## Sheet: Fig 4B
figure	panel	tissue	group	sample_id	log10_euclidean_distance_to_centroid
Fig 4	B	spleen	WT	WT_1	1.81265
Fig 4	B	spleen	WT	WT_2	2.01094
Fig 4	B	spleen	WT	WT_3	1.92245
Fig 4	B	spleen	WT	WT_4	1.91588
Fig 4	B	spleen	BP	BP_1	2.11242
Fig 4	B	spleen	BP	BP_2	2.12107
Fig 4	B	spleen	BP	BP_3	1.95133
Fig 4	B	spleen	BP	BP_4	1.95699
Fig 4	B	Diaphragm	WT	WT_1	1.94882
Fig 4	B	Diaphragm	WT	WT_2	1.97918
Fig 4	B	Diaphragm	WT	WT_3	1.96315
Fig 4	B	Diaphragm	WT	WT_4	1.96314
Fig 4	B	Diaphragm	BP	BP_1	1.9422
Fig 4	B	Diaphragm	BP	BP_2	2.22007
Fig 4	B	Diaphragm	BP	BP_3	1.98898
Fig 4	B	Diaphragm	BP	BP_4	1.97348
Fig 4	B	lung	WT	WT_1	1.73707
Fig 4	B	lung	WT	WT_2	1.89406
Fig 4	B	lung	WT	WT_3	1.78877
Fig 4	B	lung	WT	WT_4	1.85386
Fig 4	B	lung	BP	BP_1	1.97827
Fig 4	B	lung	BP	BP_2	2.21524
Fig 4	B	lung	BP	BP_3	1.8989
Fig 4	B	lung	BP	BP_4	1.90976
Fig 4	B	kidney	WT	WT_1	1.92988
Fig 4	B	kidney	WT	WT_2	1.97069
Fig 4	B	kidney	WT	WT_3	1.95136
Fig 4	B	kidney	WT	WT_4	1.95017
Fig 4	B	kidney	BP	BP_1	1.96559
Fig 4	B	kidney	BP	BP_2	2.0195
Fig 4	B	kidney	BP	BP_3	1.98574
Fig 4	B	kidney	BP	BP_4	1.9833
Fig 4	B	liver	WT	WT_1	1.94472
Fig 4	B	liver	WT	WT_2	1.9502
Fig 4	B	liver	WT	WT_3	1.96392
Fig 4	B	liver	WT	WT_4	1.93195
Fig 4	B	liver	BP	BP_1	1.92283
Fig 4	B	liver	BP	BP_2	1.93278
Fig 4	B	liver	BP	BP_3	1.95647
Fig 4	B	liver	BP	BP_4	1.89622
Fig 4	B	muscle	WT	WT_1	1.86103
Fig 4	B	muscle	WT	WT_2	1.85865
Fig 4	B	muscle	WT	WT_3	1.8598
Fig 4	B	muscle	WT	WT_4	1.85917
Fig 4	B	muscle	BP	BP_1	1.85315
Fig 4	B	muscle	BP	BP_2	1.88822
Fig 4	B	muscle	BP	BP_3	1.85565
Fig 4	B	muscle	BP	BP_4	1.88592
Fig 4	B	intestine	WT	WT_1	1.84566
Fig 4	B	intestine	WT	WT_2	1.79068
Fig 4	B	intestine	WT	WT_3	1.8209
Fig 4	B	intestine	WT	WT_4	1.86636
Fig 4	B	intestine	BP	BP_1	1.86665
Fig 4	B	intestine	BP	BP_2	1.82373
Fig 4	B	intestine	BP	BP_3	1.86165
Fig 4	B	intestine	BP	BP_4	1.82942
Fig 4	B	stomach	WT	WT_1	1.77492
Fig 4	B	stomach	WT	WT_2	1.79777
Fig 4	B	stomach	WT	WT_3	2.03911
Fig 4	B	stomach	WT	WT_4	1.89396
Fig 4	B	stomach	BP	BP_1	1.77854
Fig 4	B	stomach	BP	BP_2	1.85403
Fig 4	B	stomach	BP	BP_3	1.8212
Fig 4	B	stomach	BP	BP_4	1.8845
Fig 4	B	heart	WT	WT_1	1.73751
Fig 4	B	heart	WT	WT_2	1.80529
Fig 4	B	heart	WT	WT_3	1.77435
Fig 4	B	heart	WT	WT_4	1.78049
Fig 4	B	heart	BP	BP_1	1.79587
Fig 4	B	heart	BP	BP_2	1.81578
Fig 4	B	heart	BP	BP_3	1.78827
Fig 4	B	heart	BP	BP_4	1.80366

## Sheet: Fig 4C
figure	Fig 4	Fig 4	Fig 4
panel	C	C	C
gene_id	lung_CV_WT	lung_CV_BP	lung_log(CV_BP/CV_WT)
ENSMUSG00000051285	1.035	1.278	0.092
ENSMUSG00000103509	31.684	10.556	-0.477
ENSMUSG00000097797
ENSMUSG00000039748	4.844	31.777	0.817
ENSMUSG00000057363	4.483	2.433	-0.265
ENSMUSG00000047216	19.591	21.055	0.031
ENSMUSG00000038702	3.615	2.684	-0.129
ENSMUSG00000055214
ENSMUSG00000061024	2.647	6.805	0.41
ENSMUSG00000025911	6.125	8.655	0.15
ENSMUSG00000057335	0.986	3.651	0.568
ENSMUSG00000025912	4.05	19.261	0.677
ENSMUSG00000045210	1.765	3.399	0.284
ENSMUSG00000041763	1.494	4.685	0.496
ENSMUSG00000026504	4.758	1.276	-0.572
ENSMUSG00000047343
ENSMUSG00000102211	20.84	22.265	0.029
ENSMUSG00000026483	10.953	14.562	0.124
ENSMUSG00000019699	10.482	9.636	-0.037
ENSMUSG00000063659	0.816	8.663	1.026
ENSMUSG00000026049	11.175	19.334	0.238
ENSMUSG00000043019	1.792	5.475	0.485
ENSMUSG00000032666	3.995	8.873	0.347
ENSMUSG00000015961	3.062	4.307	0.148
ENSMUSG00000014980	3.134	5.729	0.262
ENSMUSG00000026235	5.168	11.26	0.338
ENSMUSG00000032649	4.641	4.418	-0.021
ENSMUSG00000026047	2.142	4.065	0.278
ENSMUSG00000004872
ENSMUSG00000041684	1.03	3.738	0.56
ENSMUSG00000032908	1.15	24.461	1.328
ENSMUSG00000026502	2.472	7.256	0.468
ENSMUSG00000026500	4.6	1.134	-0.608
ENSMUSG00000026048	5.7	4.372	-0.115
ENSMUSG00000046828	16.993	35.734	0.323
ENSMUSG00000026245	4.389	3.228	-0.134
ENSMUSG00000026482	2.733	9.259	0.53
ENSMUSG00000008475	4.352	0.636	-0.835
ENSMUSG00000099364
ENSMUSG00000056870	5.032	14.63	0.463
ENSMUSG00000039630	2.008	6.68	0.522
ENSMUSG00000104279	10.348	8.473	-0.087
ENSMUSG00000026495	7.626	7.327	-0.017
ENSMUSG00000032883	2.145	9.116	0.628
ENSMUSG00000026480	6.551	14.488	0.345
ENSMUSG00000026494	8.438	20.696	0.39
ENSMUSG00000025915	2.476	2.33	-0.026
ENSMUSG00000079470	5.486	16.113	0.468
ENSMUSG00000047330	1.455	9.003	0.792
ENSMUSG00000055067	13.753	5.295	-0.415
ENSMUSG00000054702	7.752	9.267	0.078
ENSMUSG00000026492	1.904	2.62	0.138
ENSMUSG00000038949	2.212	2.043	-0.034
ENSMUSG00000026043	10.162	10.408	0.01
ENSMUSG00000099032	7.825	12.979	0.22
ENSMUSG00000038936	2.299	6.599	0.458
ENSMUSG00000042772	2.879	5.244	0.26
ENSMUSG00000087236
ENSMUSG00000026042	10.368	10.617	0.01
ENSMUSG00000073643	4.203	5.133	0.087
ENSMUSG00000026248	0.972	3.4	0.544
ENSMUSG00000026249	1.592	4.515	0.453
ENSMUSG00000042751	6.028	26.491	0.643
ENSMUSG00000099552
ENSMUSG00000043230	13.277	20.77	0.194
ENSMUSG00000026491	1.832	2.484	0.132
ENSMUSG00000025917	4.104	5.504	0.127
ENSMUSG00000026479	5.501	11.889	0.335
ENSMUSG00000004364	3.078	4.25	0.14
ENSMUSG00000026478	6.056	12.436	0.313
ENSMUSG00000041144	5.802	17.556	0.481
ENSMUSG00000042699	1.695	5.447	0.507
ENSMUSG00000042684	10.878	9.895	-0.041
ENSMUSG00000101337	7.634	14.981	0.293
ENSMUSG00000025986	2.637	3.686	0.145
ENSMUSG00000100213	15.724	18.707	0.075
ENSMUSG00000056763	6.234	9.621	0.188
ENSMUSG00000026109	10.044	17.678	0.246
ENSMUSG00000026475	17.402	12.614	-0.14
ENSMUSG00000045954	3.297	18.021	0.738
ENSMUSG00000066800	5.462	5.207	-0.021
ENSMUSG00000100183	14.396	13.891	-0.015
ENSMUSG00000067851	1.963	2.818	0.157
ENSMUSG00000038608	7.027	7.098	0.004
ENSMUSG00000045968	9.31	4.059	-0.361
ENSMUSG00000026107	2.767	8.636	0.494
ENSMUSG00000026473	1.502	6.21	0.616
ENSMUSG00000048960	5.719	22.567	0.596
ENSMUSG00000067158	3.017	36.003	1.077
ENSMUSG00000079465	3.09	36.499	1.072
ENSMUSG00000004110	13.381	16.303	0.086
ENSMUSG00000056708	1.586	7.027	0.646
ENSMUSG00000026471	3.593	3.052	-0.071
ENSMUSG00000026470	1.891	4.481	0.375
ENSMUSG00000033722	4.556	4.137	-0.042
ENSMUSG00000026150	1.419	2.877	0.307
ENSMUSG00000101450	18.841	21.281	0.053
ENSMUSG00000026469	4.304	4.469	0.016
ENSMUSG00000018417	3.442	9.33	0.433
ENSMUSG00000026490	3.892	13.579	0.543
ENSMUSG00000033701	1.051	2.888	0.439
ENSMUSG00000109599
ENSMUSG00000033684	8.731	14.226	0.212
ENSMUSG00000016918	9.466	5.127	-0.266
ENSMUSG00000033671	2.009	4.245	0.325
ENSMUSG00000026489	5.089	15.747	0.491
ENSMUSG00000025938	5.28	24.091	0.659
ENSMUSG00000026159	2.767	2.236	-0.093
ENSMUSG00000026466	1.64	1.199	-0.136
ENSMUSG00000010609	3.147	11.823	0.575
ENSMUSG00000026163	16.291	8.853	-0.265
ENSMUSG00000038855	6.462	4.937	-0.117
ENSMUSG00000104388	33.127	14.215	-0.367
ENSMUSG00000053963	15.551	11.793	-0.12
ENSMUSG00000045658	9.578	19.127	0.3
ENSMUSG00000050565	2.47	5.283	0.33
ENSMUSG00000048402	17.33	7.808	-0.346
ENSMUSG00000037035	6.82	11.527	0.228
ENSMUSG00000005886	1.073	3.371	0.497
ENSMUSG00000004451	3.626	3.451	-0.021
ENSMUSG00000098923	4.81	3.648	-0.12
ENSMUSG00000026496	1.471	7.64	0.715
ENSMUSG00000025935	2.108	1.861	-0.054
ENSMUSG00000025937	2.819	3.227	0.059
ENSMUSG00000026596	3.287	3.855	0.069
ENSMUSG00000104293	31.617	26.271	-0.08
ENSMUSG00000026219	0.817	3.719	0.658
ENSMUSG00000073633	5.894	11.963	0.307
ENSMUSG00000118590	25.007	24.803	-0.004
ENSMUSG00000026104	0.449	10.46	1.367
ENSMUSG00000026383	1.78	9.77	0.74
ENSMUSG00000060519	4.929	9.072	0.265
ENSMUSG00000060743	3.847	3.187	-0.082
ENSMUSG00000073485	6.513	12.256	0.275
ENSMUSG00000038806	1.929	4.084	0.326
ENSMUSG00000052477	18.508	34.017	0.264
ENSMUSG00000033557	14.294	5.391	-0.423
ENSMUSG00000025932	4.232	15.114	0.553
ENSMUSG00000026520	5.881	8.969	0.183
ENSMUSG00000025930	5.648	24.261	0.633
ENSMUSG00000038793	20.768	14.835	-0.146
ENSMUSG00000026384	4.512	7.544	0.223
ENSMUSG00000036975	2.031	2.577	0.104
ENSMUSG00000026519	3.11	6.735	0.335
ENSMUSG00000026387
ENSMUSG00000038776	12.878	22.043	0.233
ENSMUSG00000050777	2.955	19.165	0.812
ENSMUSG00000026516	2.065	6.692	0.511
ENSMUSG00000062169	2.9	1.925	-0.178
ENSMUSG00000026103	1.017	5.539	0.736
ENSMUSG00000002881	4.534	2.731	-0.22
ENSMUSG00000058665
ENSMUSG00000043015	9.381	9.609	0.01
ENSMUSG00000038733	3.206	4.715	0.168
ENSMUSG00000003721	2.999	2.766	-0.035
ENSMUSG00000104253	3.282	10.934	0.523
ENSMUSG00000054135	4.882	7.138	0.165
ENSMUSG00000041439	9.24	10.002	0.034
ENSMUSG00000026102	2.692	5.342	0.298
ENSMUSG00000041426	0.52	3.733	0.856
ENSMUSG00000026339	4.816	4.657	-0.015
ENSMUSG00000043629	2.929	3.346	0.058
ENSMUSG00000026100
ENSMUSG00000001674	7.554	4.793	-0.198
ENSMUSG00000036707	2.233	0.845	-0.422
ENSMUSG00000026223	11.514	7.144	-0.207
ENSMUSG00000025939	2.914	2.942	0.004
ENSMUSG00000026094	10.173	8.026	-0.103
ENSMUSG00000026341	2.613	2.145	-0.086
ENSMUSG00000079658	3.987	6.986	0.244
ENSMUSG00000026342	3.064	12.06	0.595
ENSMUSG00000025940	1.58	6.852	0.637
ENSMUSG00000025779	9.194	3.856	-0.377
ENSMUSG00000042686	7.994	16.979	0.327
ENSMUSG00000025777
ENSMUSG00000042807	12.248	16.928	0.141
ENSMUSG00000067780	12.256	6.581	-0.27
ENSMUSG00000025776	6.203	8.632	0.143
ENSMUSG00000041303	1.083	4.019	0.57
ENSMUSG00000049690	4.187	22.262	0.726
ENSMUSG00000073678	5.068	7.633	0.178
ENSMUSG00000036155	10.301	2.095	-0.692
ENSMUSG00000026594	7.972	11.617	0.164
ENSMUSG00000033544	15.977	12.449	-0.108
ENSMUSG00000026348
ENSMUSG00000026510	3.719	4.142	0.047
ENSMUSG00000043760	14.645	15.809	0.033
ENSMUSG00000099906
ENSMUSG00000026349	4.838	5.861	0.083
ENSMUSG00000052331	7.09	3.355	-0.325
ENSMUSG00000026234	4.543	9.452	0.318
ENSMUSG00000073627	2.537	15.745	0.793
ENSMUSG00000026509	4.475	3.017	-0.171
ENSMUSG00000041859	3.696	17.604	0.678
ENSMUSG00000025982	4.888	4.75	-0.012
ENSMUSG00000026238	3.888	8.531	0.341
ENSMUSG00000025931	5.889	14.967	0.405
ENSMUSG00000041809	5.129	12.845	0.399
ENSMUSG00000026239	3.776	4.632	0.089
ENSMUSG00000025981	1.04	4.982	0.68
ENSMUSG00000041779	3.127	6.226	0.299
ENSMUSG00000036104	1.441	1.13	-0.106
ENSMUSG00000025933	3.633	7.65	0.323
ENSMUSG00000026240	3.017	2.272	-0.123
ENSMUSG00000070565	7.969	12.175	0.184
ENSMUSG00000026241	17.16	18.289	0.028
ENSMUSG00000025980	8.574	6.814	-0.1
ENSMUSG00000073676	5.804	10.263	0.248
ENSMUSG00000025934	25.581	39.389	0.187
ENSMUSG00000036086	8.48	16.795	0.297
ENSMUSG00000033488	8.51	2.078	-0.612
ENSMUSG00000025979	3.673	4.387	0.077
ENSMUSG00000053333	2.515	2.821	0.05
ENSMUSG00000102649	27.084	17.99	-0.178
ENSMUSG00000025978	1.603	15.267	0.979
ENSMUSG00000046994	2.193	8.225	0.574
ENSMUSG00000101625
ENSMUSG00000028033	4.62	7.062	0.184
ENSMUSG00000038349	6.135	6.614	0.033
ENSMUSG00000102145	6.447	5.544	-0.066
ENSMUSG00000056211	2.738	8.253	0.479
ENSMUSG00000026353	1.397	2.418	0.238
ENSMUSG00000026589	8.047	6.295	-0.107
ENSMUSG00000026251
ENSMUSG00000026355	4.691	14.528	0.491
ENSMUSG00000038331	3.206	5.641	0.245
ENSMUSG00000038323	1.98	8.645	0.64
ENSMUSG00000026356	1.712	7.297	0.63
ENSMUSG00000026253
ENSMUSG00000045382	3.725	9.561	0.409
ENSMUSG00000048495	13.625	10.288	-0.122
ENSMUSG00000025971	9.986	7.323	-0.135
ENSMUSG00000042581	15.953	7.091	-0.352
ENSMUSG00000087691	14.199	19.633	0.141
ENSMUSG00000086825	14.97	15.928	0.027
ENSMUSG00000026399	1.698	14.065	0.918
ENSMUSG00000039384	5.462	20.438	0.573
ENSMUSG00000044854	8.6	9.74	0.054
ENSMUSG00000039377	3.977	14.091	0.549
ENSMUSG00000026254	3.181	4.824	0.181
ENSMUSG00000026621	7.091	16.078	0.356
ENSMUSG00000073730
ENSMUSG00000097970	18.971	22.339	0.071
ENSMUSG00000100775
ENSMUSG00000026255	23.588	8.533	-0.442
ENSMUSG00000026158	6.487	0.338	-1.283
ENSMUSG00000026156	8.902	7.612	-0.068
ENSMUSG00000073481	2.883	5.17	0.254
ENSMUSG00000039349	4.802	14.538	0.481
ENSMUSG00000026587
ENSMUSG00000026620	8.29	13.573	0.214
ENSMUSG00000026155	9.318	4.143	-0.352
ENSMUSG00000026154	10.602	9.365	-0.054
ENSMUSG00000073530	21.979	14.655	-0.176
ENSMUSG00000038305	8.376	5.403	-0.19
ENSMUSG00000054770	4.611	5.555	0.081
ENSMUSG00000026039	15.37	30.504	0.298
ENSMUSG00000040782	4.245	5.193	0.088
ENSMUSG00000039318	2.202	3.003	0.135
ENSMUSG00000063558	12.324	18.968	0.187
ENSMUSG00000026153	4.7	7.379	0.196
ENSMUSG00000026409	1.145	7.506	0.817
ENSMUSG00000046404	2.744	6.377	0.366
ENSMUSG00000042510	3.095	27.276	0.945
ENSMUSG00000090394	2.202	3.392	0.188
ENSMUSG00000064294	15.578	27.072	0.24
ENSMUSG00000026618	1.297	1.575	0.084
ENSMUSG00000026417	35.607	45.554	0.107
ENSMUSG00000026725	4.086	25.98	0.803
ENSMUSG00000026617	14.666	6.99	-0.322
ENSMUSG00000058267	3.499	7.167	0.311
ENSMUSG00000014226	4.401	9.794	0.347
ENSMUSG00000103839	12.564	17.635	0.147
ENSMUSG00000016528	2.145	7.483	0.543
ENSMUSG00000051223	2.12	4.592	0.336
ENSMUSG00000016526	6.126	7.17	0.068
ENSMUSG00000026615	1.591	1.926	0.083
ENSMUSG00000039246	3.953	7.77	0.293
ENSMUSG00000048000	0.769	3.908	0.706
ENSMUSG00000026141
ENSMUSG00000026034	5.573	5.521	-0.004
ENSMUSG00000026721	4.604	0.532	-0.937
ENSMUSG00000039239	7.118	16.148	0.356
ENSMUSG00000001305	6.805	5.143	-0.122
ENSMUSG00000097784	20.891	13.713	-0.183
ENSMUSG00000103632	21.984	12.669	-0.239
ENSMUSG00000026259	4.39	22.641	0.712
ENSMUSG00000026035	7.278	8.497	0.067
ENSMUSG00000079434	3.627	13.118	0.558
ENSMUSG00000073725	3.34	6.145	0.265
ENSMUSG00000040423	6.324	6.227	-0.007
ENSMUSG00000026036	0.766	3.276	0.631
ENSMUSG00000026715	3.662	12.169	0.522
ENSMUSG00000043467	11.124	10.834	-0.011
ENSMUSG00000026037	2.452	6.918	0.45
ENSMUSG00000039210	2.37	3.662	0.189
ENSMUSG00000104394	5.669	8.284	0.165
ENSMUSG00000104245	19.95	8.419	-0.375
ENSMUSG00000026427	2.458	1.351	-0.26
ENSMUSG00000026610	10.256	9.454	-0.035
ENSMUSG00000038174	8.288	4.318	-0.283
ENSMUSG00000026032	2.469	6.458	0.418
ENSMUSG00000026430	5.893	12.264	0.318
ENSMUSG00000047528	26.766	7.708	-0.541
ENSMUSG00000042349	1.097	7.902	0.858
ENSMUSG00000026031	7.145	2.948	-0.385
ENSMUSG00000026029	6.526	6.973	0.029
ENSMUSG00000026028	6.51	2.424	-0.429
ENSMUSG00000026425	1.199	3.529	0.469
ENSMUSG00000055184	5.25	17.096	0.513
ENSMUSG00000026709	2.097	6.945	0.52
ENSMUSG00000026134	3.669	15.443	0.624
ENSMUSG00000004552	13.951	17.545	0.1
ENSMUSG00000026605	8.359	30.403	0.561
ENSMUSG00000026027	1.926	2.031	0.023
ENSMUSG00000052688	15.128	15.849	0.02
ENSMUSG00000026708	5.178	19.056	0.566
ENSMUSG00000026604	8.035	1.614	-0.697
ENSMUSG00000104435	9.468	13.548	0.156
ENSMUSG00000026705	1.696	4.471	0.421
ENSMUSG00000026603	8.41	4.486	-0.273
ENSMUSG00000042251	9.759	7.302	-0.126
ENSMUSG00000013275	3.952	3.426	-0.062
ENSMUSG00000010175	11.66	13.968	0.078
ENSMUSG00000026433	3.863	4.097	0.026
ENSMUSG00000026434	2.949	9.774	0.52
ENSMUSG00000026701	10.134	11.807	0.066
ENSMUSG00000038079	3.796	3.867	0.008
ENSMUSG00000089872	1.751	6.866	0.593
ENSMUSG00000026634	3.845	2.445	-0.197
ENSMUSG00000040297	4.563	5.576	0.087
ENSMUSG00000037568	34.6	28.974	-0.077
ENSMUSG00000026698	2.22	3.242	0.164
ENSMUSG00000066595	7.33	4.255	-0.236
ENSMUSG00000079550
ENSMUSG00000026632	7.86	4.617	-0.231
ENSMUSG00000040265	2.148	6.608	0.488
ENSMUSG00000062510	7.975	26.833	0.527
ENSMUSG00000078190	15.36	29.583	0.285
ENSMUSG00000026630	1.831	18.437	1.003
ENSMUSG00000026628	5.951	14.465	0.386
ENSMUSG00000026024	9.216	5.904	-0.193
ENSMUSG00000026694	4.22	7.216	0.233
ENSMUSG00000037499	6.247	13.075	0.321
ENSMUSG00000026627	1.154	5.707	0.694
ENSMUSG00000026626	1.238	1.566	0.102
ENSMUSG00000041075	2.363	5.032	0.328
ENSMUSG00000097819	30.821	4.705	-0.816
ENSMUSG00000103114	23.167	18.184	-0.105
ENSMUSG00000047361	5.328	17.928	0.527
ENSMUSG00000026021	3.453	6.166	0.252
ENSMUSG00000026696	3.192	0.939	-0.531
ENSMUSG00000103821	7.152	9.158	0.107
ENSMUSG00000026697
ENSMUSG00000037474	15.493	33.295	0.332
ENSMUSG00000048174	3.679	4.524	0.09
ENSMUSG00000026020	4.698	14.314	0.484
ENSMUSG00000037461	10.113	9.809	-0.013
ENSMUSG00000067336	7.404	13.466	0.26
ENSMUSG00000041040	1.955	6.485	0.521
ENSMUSG00000026623	6.319	3.281	-0.285
ENSMUSG00000026622	3.404	12.05	0.549
ENSMUSG00000055833	5.534	4.074	-0.133
ENSMUSG00000037434	6.456	8.797	0.134
ENSMUSG00000026019	0.671	16.796	1.399
ENSMUSG00000040225	0.285	5.371	1.275
ENSMUSG00000026017	7.977	9.439	0.073
ENSMUSG00000026692	10.112	16.255	0.206
ENSMUSG00000037395	5.22	6.022	0.062
ENSMUSG00000097316	9.202	11.218	0.086
ENSMUSG00000040181	6.222	11.562	0.269
ENSMUSG00000026442	4.099	23.86	0.765
ENSMUSG00000073664	4.806	7.042	0.166
ENSMUSG00000026443	10.968	13.433	0.088
ENSMUSG00000040170	3.183	32.518	1.009
ENSMUSG00000049439	6.155	9.356	0.182
ENSMUSG00000049866	4.781	2.463	-0.288
ENSMUSG00000036206	6.403	15.721	0.39
ENSMUSG00000026691	35.015	37.304	0.028
ENSMUSG00000037375	6.28	7.26	0.063
ENSMUSG00000055013	3.023	14.424	0.679
ENSMUSG00000026586	7.066	2.936	-0.381
ENSMUSG00000016262	14.037	11.154	-0.1
ENSMUSG00000040124	5.655	4.139	-0.136
ENSMUSG00000040113
ENSMUSG00000067081
ENSMUSG00000026782	4.545	6.154	0.132
ENSMUSG00000054387	3.845	8.485	0.344
ENSMUSG00000016200	7.553	6.724	-0.051
ENSMUSG00000044337	6.024	20.299	0.528
ENSMUSG00000026014	3.357	10.859	0.51
ENSMUSG00000026447	2.099	2.359	0.051
ENSMUSG00000046062	1.605	3.118	0.288
ENSMUSG00000026012	27.808	33.702	0.083
ENSMUSG00000026585	2.171	3.593	0.219
ENSMUSG00000034432	3.925	1.652	-0.376
ENSMUSG00000026011	21.224	36.805	0.239
ENSMUSG00000026009	12.942	10.626	-0.086
ENSMUSG00000026584	6.15	4.261	-0.159
ENSMUSG00000052062	4.05	18.73	0.665
ENSMUSG00000048126	5.31	16.076	0.481
ENSMUSG00000037509	3.528	6.546	0.268
ENSMUSG00000041757	0.766	19.992	1.417
ENSMUSG00000041406	1.556	19.148	1.09
ENSMUSG00000037503	3.76	1.527	-0.391
ENSMUSG00000026639	1.847	6.61	0.554
ENSMUSG00000026123	12.161	11.535	-0.023
ENSMUSG00000016194	6.681	18.425	0.441
ENSMUSG00000102531
ENSMUSG00000009633	6.862	18.285	0.426
ENSMUSG00000104348	3.383	8.539	0.402
ENSMUSG00000045216	4.198	4.51	0.031
ENSMUSG00000016179	34.473	26.267	-0.118
ENSMUSG00000026579	9.574	33.794	0.548
ENSMUSG00000040918	1.14	2.052	0.255
ENSMUSG00000037470	1.055	2.552	0.384
ENSMUSG00000026640	5.587	10.565	0.277
ENSMUSG00000026578	2.645	4.289	0.21
ENSMUSG00000047180	4.625	12.331	0.426
ENSMUSG00000026577	3.501	1.455	-0.381
ENSMUSG00000026305	0.727	1.897	0.417
ENSMUSG00000016494	4.251	8.43	0.297
ENSMUSG00000097325	9.741	12.807	0.119
ENSMUSG00000034353	7.164	9.775	0.135
ENSMUSG00000026575	9.644	2.156	-0.651
ENSMUSG00000016493	10.149	8.007	-0.103
ENSMUSG00000026576	5.009	12.811	0.408
ENSMUSG00000025969	1.179	15.522	1.119
ENSMUSG00000026574	1.6	12.635	0.898
ENSMUSG00000104117
ENSMUSG00000034343	3.318	3.021	-0.041
ENSMUSG00000037447	7.238	9.958	0.139
ENSMUSG00000016481	1.855	1.723	-0.032
ENSMUSG00000040848	4.502	4.2	-0.03
ENSMUSG00000040843	1.49	4.192	0.449
ENSMUSG00000102302	19.29	11.561	-0.222
ENSMUSG00000040836	2.816	5.357	0.279
ENSMUSG00000026307	3.912	5.017	0.108
ENSMUSG00000026571	2.396	5.638	0.372
ENSMUSG00000026308	17.111	14.969	-0.058
ENSMUSG00000026568	2.311	6.432	0.445
ENSMUSG00000047443
ENSMUSG00000010453	4.128	2.706	-0.183
ENSMUSG00000037432	4.349	10.607	0.387
ENSMUSG00000026309	5.335	4.549	-0.069
ENSMUSG00000067071	3.41	12.244	0.555
ENSMUSG00000001143	3.956	7.745	0.292
ENSMUSG00000037408	2.823	2.141	-0.12
ENSMUSG00000055866	5.204	11.908	0.36
ENSMUSG00000034292	5.424	6.456	0.076
ENSMUSG00000001138	1.21	2.908	0.381
ENSMUSG00000026311	6.343	9.38	0.17
ENSMUSG00000007805
ENSMUSG00000027520	23.417	26.116	0.047
ENSMUSG00000067653	3.855	7.606	0.295
ENSMUSG00000079610	3.997	2.945	-0.133
ENSMUSG00000026566	6.98	10.94	0.195
ENSMUSG00000026313	1.234	6.927	0.749
ENSMUSG00000040723	3.165	12.667	0.602
ENSMUSG00000026260	4.463	4.017	-0.046
ENSMUSG00000040713	9.951	14.834	0.173
ENSMUSG00000026121	3.18	3.591	0.053
ENSMUSG00000087589	3.126	6.105	0.291
ENSMUSG00000073616	2.566	4.549	0.249
ENSMUSG00000061518	4.522	6.883	0.182
ENSMUSG00000034220	7.633	9.126	0.078
ENSMUSG00000037351	1.661	0.589	-0.45
ENSMUSG00000102416
ENSMUSG00000005763	17.056	35.311	0.316
ENSMUSG00000047067	5.662	10.706	0.277
ENSMUSG00000097251	7.107	7.286	0.011
ENSMUSG00000026455	5.063	3.055	-0.219
ENSMUSG00000042229	2.12	2.02	-0.021
ENSMUSG00000026117	13.221	26.219	0.297
ENSMUSG00000026269	4.366	3.208	-0.134
ENSMUSG00000026270	2.892	2.24	-0.111
ENSMUSG00000026271	7.775	19.818	0.406
ENSMUSG00000026116	2.895	6.713	0.365
ENSMUSG00000042207	5.294	9.361	0.248
ENSMUSG00000026452	3.684	10.416	0.451
ENSMUSG00000025959	4.989	5.03	0.004
ENSMUSG00000073557	1.336	6.432	0.683
ENSMUSG00000103976	8.232	12.209	0.171
ENSMUSG00000026429	2.958	28.586	0.985
ENSMUSG00000042793	15.329	26.03	0.23
ENSMUSG00000025958	2.036	5.089	0.398
ENSMUSG00000025956	5.524	2.733	-0.306
ENSMUSG00000070871	3.148	2.988	-0.023
ENSMUSG00000045005	2.006	3.923	0.291
ENSMUSG00000051344	10.337	8.565	-0.082
ENSMUSG00000014602	8.577	17.651	0.313
ENSMUSG00000047793	4.755	11.083	0.368
ENSMUSG00000026273	4.289	2.586	-0.22
ENSMUSG00000026274	7.421	17.951	0.384
ENSMUSG00000097823	8.812	6.098	-0.16
ENSMUSG00000060568	11.85	6.749	-0.244
ENSMUSG00000026275	3.439	2.735	-0.1
ENSMUSG00000026558	3.804	15.337	0.606
ENSMUSG00000052428	6.34	3.997	-0.2
ENSMUSG00000026687	0.515	5.617	1.038
ENSMUSG00000026688	7.285	13.643	0.272
ENSMUSG00000040485
ENSMUSG00000015843
ENSMUSG00000026686
ENSMUSG00000026110	4.684	3.699	-0.103
ENSMUSG00000026090	3.873	3.564	-0.036
ENSMUSG00000052534	3.394	7.956	0.37
ENSMUSG00000015222	3.749	3.117	-0.08
ENSMUSG00000026683	10.047	32.487	0.51
ENSMUSG00000026678	6.021	7.478	0.094
ENSMUSG00000038530	3.894	10.456	0.429
ENSMUSG00000026675	4.999	4.836	-0.014
ENSMUSG00000034066	13.864	14.747	0.027
ENSMUSG00000060771	3.576	5.998	0.225
ENSMUSG00000026674	8.293	12.629	0.183
ENSMUSG00000037216	4.714	8.361	0.249
ENSMUSG00000026277	3.049	3.832	0.099
ENSMUSG00000026088	4.72	9.023	0.281
ENSMUSG00000026278	5.648	7.967	0.149
ENSMUSG00000026087	3.307	6.644	0.303
ENSMUSG00000026279	4.831	3.339	-0.16
ENSMUSG00000026005	4.303	3.183	-0.131
ENSMUSG00000026670	2.628	3.369	0.108
ENSMUSG00000026280	2.505	3.295	0.119
ENSMUSG00000026281	1.915	11.362	0.773
ENSMUSG00000058407	2.07	4.58	0.345
ENSMUSG00000026667	10.162	5.432	-0.272
ENSMUSG00000026004	0.407	7.597	1.271
ENSMUSG00000102559	2.768	6.961	0.4
ENSMUSG00000102776	7.286	3.502	-0.318
ENSMUSG00000026283	4.71	1.101	-0.631
ENSMUSG00000103756	2.284	6.304	0.441
ENSMUSG00000102752	1.323	11.862	0.952
ENSMUSG00000026083	3.639	3.912	0.031
ENSMUSG00000026003	4.252	4.293	0.004
ENSMUSG00000073609	5.588	4.852	-0.061
ENSMUSG00000061816	11.916	15.664	0.119
ENSMUSG00000026082	2.571	5.224	0.308
ENSMUSG00000038473	17.341	20.171	0.066
ENSMUSG00000038463	9.139	9.804	0.031
ENSMUSG00000051185	1.742	7.065	0.608
ENSMUSG00000026663	6.139	9.658	0.197
ENSMUSG00000040710	3.726	4.062	0.037
ENSMUSG00000026000	3.365	4.23	0.099
ENSMUSG00000026659	13.785	8.532	-0.208
ENSMUSG00000037138	6.447	3.253	-0.297
ENSMUSG00000040693	3.379	30.176	0.951
ENSMUSG00000025991	4.35	24.021	0.742
ENSMUSG00000038421	22.649	30.083	0.123
ENSMUSG00000044768	4.269	5.123	0.079
ENSMUSG00000026078	0.446	0.319	-0.146
ENSMUSG00000062209	14.708	19.608	0.125
ENSMUSG00000103046	10.255	7.292	-0.148
ENSMUSG00000026656	7.092	14.259	0.303
ENSMUSG00000059089	16.583	21.93	0.121
ENSMUSG00000026077	2.205	9.641	0.641
ENSMUSG00000059498	5.922	11.664	0.294
ENSMUSG00000025997	3.252	17.682	0.735
ENSMUSG00000073702	6.361	4.499	-0.15
ENSMUSG00000040648	3.706	4.393	0.074
ENSMUSG00000026649	3.338	16.377	0.691
ENSMUSG00000058076	1.754	3.16	0.256
ENSMUSG00000026333	10.612	12.601	0.075
ENSMUSG00000003134	3.699	1.807	-0.311
ENSMUSG00000026196	6.305	27.209	0.635
ENSMUSG00000003135	4.2	7.401	0.246
ENSMUSG00000056569	11.616	30.278	0.416
ENSMUSG00000038370	17.355	31.277	0.256
ENSMUSG00000026335	9.306	15.097	0.21
ENSMUSG00000026192	6.552	10.679	0.212
ENSMUSG00000100009
ENSMUSG00000005674	13.029	6.199	-0.323
ENSMUSG00000005681	6.653	17.378	0.417
ENSMUSG00000058715	8.324	14.214	0.232
ENSMUSG00000099375	15.355	14.605	-0.022
ENSMUSG00000013593	1.352	2.562	0.278
ENSMUSG00000047496	15.079	14.225	-0.025
ENSMUSG00000006403	9.41	16.17	0.235
ENSMUSG00000056536	4.294	5.448	0.103
ENSMUSG00000097403	17.223	8.684	-0.297
ENSMUSG00000026404	2.863	4.981	0.241
ENSMUSG00000041498	10.258	25.149	0.389
ENSMUSG00000041483	4.234	3.404	-0.095
ENSMUSG00000026398	7.098	20.09	0.452
ENSMUSG00000098206	27.137	32.843	0.083
ENSMUSG00000026319	2.844	3.684	0.112
ENSMUSG00000026321	1.989	7.468	0.575
ENSMUSG00000051951	9.037	8.496	-0.027
ENSMUSG00000025900	14.408	23.437	0.211
ENSMUSG00000025902	4.209	15.385	0.563
ENSMUSG00000038866	1.713	7.275	0.628
ENSMUSG00000044340	3.26	9.654	0.471
ENSMUSG00000057329	1.911	5.423	0.453
ENSMUSG00000033845	1.851	7.496	0.607
ENSMUSG00000102275	19.94	13.442	-0.171
ENSMUSG00000009905	1.094	3.117	0.455
ENSMUSG00000009907	0.608	1.965	0.509
ENSMUSG00000026395	14.245	16.148	0.054
ENSMUSG00000104291	21.362	37.561	0.245
ENSMUSG00000025903	5.41	6.081	0.051
ENSMUSG00000026393	5.541	4.03	-0.138
ENSMUSG00000079588	19.793	30.239	0.184
ENSMUSG00000033813	2.735	3.002	0.04
ENSMUSG00000026193	5.93	13.314	0.351
ENSMUSG00000039395	11.567	37.783	0.514
ENSMUSG00000079283	10.634	4.639	-0.36
ENSMUSG00000026315	2.485	19.176	0.887
ENSMUSG00000060679	4.516	4.207	-0.031
ENSMUSG00000026189	4.581	4.976	0.036
ENSMUSG00000026188
ENSMUSG00000026187	2.094	12.209	0.766
ENSMUSG00000039372	16.381	31.322	0.282
ENSMUSG00000033793	1.128	2.139	0.278
ENSMUSG00000070939	1.578	4.824	0.485
ENSMUSG00000010290	3.641	2.228	-0.213
ENSMUSG00000038179	28.498	20.103	-0.152
ENSMUSG00000008136	10.774	15.396	0.155
ENSMUSG00000015355	13.091	16.693	0.106
ENSMUSG00000056268	3.022	3.366	0.047
ENSMUSG00000066877	3.578	9.728	0.434
ENSMUSG00000026051	12.873	9.451	-0.134
ENSMUSG00000039354	2.783	0.702	-0.598
ENSMUSG00000025907	1.224	3.705	0.481
ENSMUSG00000033964	4.711	4.236	-0.046
ENSMUSG00000046330	6.5	4.269	-0.183
ENSMUSG00000039323	19.401	26.101	0.129
ENSMUSG00000026185	2.147	13.439	0.797
ENSMUSG00000033952	5.123	29.779	0.764
ENSMUSG00000100301	6.207	4.355	-0.154
ENSMUSG00000033898
ENSMUSG00000026365	18.023	20.46	0.055
ENSMUSG00000052726	7.28	11.829	0.211
ENSMUSG00000007107	13.664	28.067	0.313
ENSMUSG00000026361	4.264	4.546	0.028
ENSMUSG00000033849	14.692	36.067	0.39
ENSMUSG00000038034	8.304	7.696	-0.033
ENSMUSG00000018196	4.535	7.01	0.189
ENSMUSG00000018199	7.84	12.567	0.205
ENSMUSG00000007097	2.384	17.813	0.873
ENSMUSG00000044708	4.726	4.879	0.014
ENSMUSG00000050229	2.129	5.808	0.436
ENSMUSG00000026548	14.322	28.585	0.3
ENSMUSG00000018189	2.4	14.105	0.769
ENSMUSG00000100455	7.846	17.41	0.346
ENSMUSG00000026360	4.263	7.681	0.256
ENSMUSG00000037995	5.049	10.208	0.306
ENSMUSG00000026358	15.133	19.9	0.119
ENSMUSG00000026547	1.766	8.135	0.663
ENSMUSG00000026357	10.832	21.552	0.299
ENSMUSG00000026546	4.787	8.087	0.228
ENSMUSG00000026544	3.896	3.271	-0.076
ENSMUSG00000037942
ENSMUSG00000026542	19.366	17.698	-0.039
ENSMUSG00000056220	4.546	2.887	-0.197
ENSMUSG00000005339
ENSMUSG00000037872	7.319	14.618	0.3
ENSMUSG00000032487	11.432	11.421	0
ENSMUSG00000005338	12.655	20.947	0.219
ENSMUSG00000037860	4.531	14.978	0.519
ENSMUSG00000037849	21.824	13.368	-0.213
ENSMUSG00000073491	8.122	3.939	-0.314
ENSMUSG00000043263	13.618	9.885	-0.139
ENSMUSG00000066677	3.594	5.499	0.185
ENSMUSG00000073490	5.083	5.373	0.024
ENSMUSG00000073489	5.095	8.162	0.205
ENSMUSG00000090272	7.859	13.855	0.246
ENSMUSG00000006010	4.377	0.246	-1.251
ENSMUSG00000026536	5.237	11.302	0.334
ENSMUSG00000039997	13.628	7.428	-0.264
ENSMUSG00000026535	33.912	36.498	0.032
ENSMUSG00000054203	28.724	16.191	-0.249
ENSMUSG00000006005	3.845	3.068	-0.098
ENSMUSG00000026532	0.951	18.416	1.287
ENSMUSG00000050069	8.883	14.906	0.225
ENSMUSG00000006014	13.413	24.391	0.26
ENSMUSG00000026527	8.699	26.072	0.477
ENSMUSG00000026526	1.3	5.921	0.658
ENSMUSG00000039783	19.731	17.626	-0.049
ENSMUSG00000026525	6.548	8.488	0.113
ENSMUSG00000078185	5.945	5.957	0.001
ENSMUSG00000066842	4.515	28.106	0.794
ENSMUSG00000026385	1.25	7.953	0.804
ENSMUSG00000026388	9.8	14.031	0.156
ENSMUSG00000026389	9.589	10.794	0.051
ENSMUSG00000026390	14.55	25.232	0.239
ENSMUSG00000038147	8.532	14.697	0.236
ENSMUSG00000015314	15.75	34.047	0.335
ENSMUSG00000052423	0.718	3.153	0.643
ENSMUSG00000062729	3.721	4.012	0.033
ENSMUSG00000062963	4.683	3.022	-0.19
ENSMUSG00000103983	3.219	16.965	0.722
ENSMUSG00000013973	8.319	11.055	0.123
ENSMUSG00000013997	1.934	3.426	0.248
ENSMUSG00000006412	7.489	6.475	-0.063
ENSMUSG00000102929	11.678	4.484	-0.416
ENSMUSG00000006411	5.177	16.893	0.514
ENSMUSG00000048865	8.939	15.481	0.238
ENSMUSG00000026641	1.551	2.491	0.206
ENSMUSG00000103711	8.47	8.655	0.009
ENSMUSG00000038235	2.348	10.678	0.658
ENSMUSG00000053483	3.231	4.753	0.168
ENSMUSG00000038576	9.213	8.756	-0.022
ENSMUSG00000079164	8.859	16.3	0.265
ENSMUSG00000030768	3.244	8.268	0.406
ENSMUSG00000046836	2.453	2.306	-0.027
ENSMUSG00000042901	0.958	0.867	-0.043
ENSMUSG00000056050	0.451	2.227	0.693
ENSMUSG00000026162	3.251	4.732	0.163
ENSMUSG00000026205	10.825	3.959	-0.437
ENSMUSG00000033159	4.198	0.949	-0.646
ENSMUSG00000049339	6.756	5.113	-0.121
ENSMUSG00000072258	3.834	6.416	0.224
ENSMUSG00000026637	4.239	5.024	0.074
ENSMUSG00000032997	12.594	19.452	0.189
ENSMUSG00000026211	15.757	14.538	-0.035
ENSMUSG00000051703	8.192	13.472	0.216
ENSMUSG00000032968	24.342	12.772	-0.28
ENSMUSG00000026213	3.31	2.058	-0.206
ENSMUSG00000006576	7.089	7.53	0.026
ENSMUSG00000025993	4.707	7.122	0.18
ENSMUSG00000062345	10.472	22.686	0.336
ENSMUSG00000078193	18.395	15.617	-0.071
ENSMUSG00000026600	3.647	8.167	0.35
ENSMUSG00000025995	4.452	7.377	0.219
ENSMUSG00000070644	2.162	6.465	0.476
ENSMUSG00000070643	4.149	9.335	0.352
ENSMUSG00000026229	11.158	2.416	-0.665
ENSMUSG00000026228	12.01	11.674	-0.012
ENSMUSG00000062590	1.689	1.092	-0.189
ENSMUSG00000079445	8.796	13.564	0.188
ENSMUSG00000048814	6.35	4.696	-0.131
ENSMUSG00000026080	11.263	27.178	0.383
ENSMUSG00000016181	1.017	10.654	1.02
ENSMUSG00000079144	7.749	11.008	0.152
ENSMUSG00000037318	16.422	22.808	0.143
ENSMUSG00000023150	5.998	8.946	0.174
ENSMUSG00000052748	3.209	6.316	0.294
ENSMUSG00000053286	5.241	6.075	0.064
ENSMUSG00000103928	12.346	8.576	-0.158
ENSMUSG00000026484	6.779	9.035	0.125
ENSMUSG00000042474	31.295	42.361	0.131
ENSMUSG00000101599	9.724	16.138	0.22
ENSMUSG00000025968	2.171	3.617	0.222
ENSMUSG00000025967	1.725	5.524	0.506
ENSMUSG00000046856
ENSMUSG00000040865	3.884	4.102	0.024
ENSMUSG00000041642	6.045	16.516	0.437
ENSMUSG00000026177	6.712	19.02	0.452
ENSMUSG00000026176	0.807	2.566	0.502
ENSMUSG00000026175	11.067	5.139	-0.333
ENSMUSG00000026435	2.158	3.454	0.204
ENSMUSG00000026436	2.4	5.775	0.381
ENSMUSG00000059149	20.622	10.152	-0.308
ENSMUSG00000042115	5.694	6.109	0.031
ENSMUSG00000042066	10.043	26.645	0.424
ENSMUSG00000058729	7.56	16.278	0.333
ENSMUSG00000026499	0.776	1.699	0.341
ENSMUSG00000103649	10.374	8.665	-0.078
ENSMUSG00000100182	12.332	8.86	-0.144
ENSMUSG00000089812
ENSMUSG00000119961	7.337	20.021	0.436
ENSMUSG00000072109	10.839	36.989	0.533
ENSMUSG00000100594	2.737	5.197	0.278
ENSMUSG00000101257
ENSMUSG00000073538	5.464	29.888	0.738
ENSMUSG00000120002	11.889	6.075	-0.292
ENSMUSG00000102202	5.056	10.105	0.301
ENSMUSG00000120928	7.52	20.767	0.441
ENSMUSG00000102923	4.983	10.097	0.307
ENSMUSG00000085965
ENSMUSG00000097503	7.073	8.483	0.079
ENSMUSG00000073478	6.101	3.425	-0.251
ENSMUSG00000096929	27.85	19.558	-0.154
ENSMUSG00000090031	2.972	8.306	0.446
ENSMUSG00000097649	21.553	16.514	-0.116
ENSMUSG00000053925	10.735	6.403	-0.224
ENSMUSG00000119954	15.482	23.667	0.184
ENSMUSG00000086350	2.34	7.536	0.508
ENSMUSG00000100457
ENSMUSG00000104011	15.066	11.199	-0.129
ENSMUSG00000073535	6.361	15.273	0.38
ENSMUSG00000099843	5.863	5.005	-0.069
ENSMUSG00000084799	16.381	17.291	0.023
ENSMUSG00000079671	8.292	14.384	0.239
ENSMUSG00000121135	11.718	27.188	0.366
ENSMUSG00000121277	9.091	9.903	0.037
ENSMUSG00000120933
ENSMUSG00000089706	4.937	3.559	-0.142
ENSMUSG00000097113	10.666	11.314	0.026
ENSMUSG00000101102	4.629	21.068	0.658
ENSMUSG00000098234	8.697	11.54	0.123
ENSMUSG00000053332	9.767	10.767	0.042
ENSMUSG00000041396	4.067	7.993	0.293
ENSMUSG00000026582	13.432	21.757	0.209
ENSMUSG00000026581	18.764	18.835	0.002
ENSMUSG00000026580	21.411	15.25	-0.147
ENSMUSG00000120798	4.523	14.882	0.517
ENSMUSG00000041559	9.725	22.749	0.369
ENSMUSG00000064246	6.473	34.782	0.73
ENSMUSG00000042451	14.841	14.327	-0.015
ENSMUSG00000003458	2.669	2.064	-0.112
ENSMUSG00000026553	1.528	1.038	-0.168
ENSMUSG00000003464	0.944	2.819	0.475
ENSMUSG00000026554	0.924	1.824	0.295
ENSMUSG00000013698	8.677	11.643	0.128
ENSMUSG00000007122	14.171	17.055	0.08
ENSMUSG00000092085
ENSMUSG00000026556	11.948	13.2	0.043
ENSMUSG00000121483	7.058	8.031	0.056
ENSMUSG00000100658	13.569	11.789	-0.061
ENSMUSG00000097993	8.308	25.94	0.494
ENSMUSG00000031506	3.448	26.91	0.892
ENSMUSG00000026426	2.545	1.458	-0.242
ENSMUSG00000026424
ENSMUSG00000026062	10.728	23.167	0.334
ENSMUSG00000092572	8.997	21.017	0.368
ENSMUSG00000026303	7.815	15.52	0.298
ENSMUSG00000026304	5.151	13.572	0.421
ENSMUSG00000048874	0.966	4.537	0.672
ENSMUSG00000026064	21.508	6.143	-0.544
ENSMUSG00000060244	4.454	3.739	-0.076
ENSMUSG00000004709	10.155	14.124	0.143
ENSMUSG00000004707	19.387	18.217	-0.027
ENSMUSG00000086727
ENSMUSG00000020423	4.146	1.645	-0.401
ENSMUSG00000009772	3.151	12.119	0.585
ENSMUSG00000026638	5.962	5.071	-0.07
ENSMUSG00000026407
ENSMUSG00000041570	5.536	6.19	0.048
ENSMUSG00000100954	6.829	4.12	-0.219
ENSMUSG00000034088	3.571	2.539	-0.148
ENSMUSG00000026276	4.587	7.139	0.192
ENSMUSG00000026098	1.862	14.799	0.9
ENSMUSG00000026097	4.739	4.928	0.017
ENSMUSG00000026096	11.32	5.923	-0.281
ENSMUSG00000026095	17.743	16.267	-0.038
ENSMUSG00000025950	1.369	4.137	0.48
ENSMUSG00000025949	1.245	2.549	0.311
ENSMUSG00000025964	3.816	9.757	0.408
ENSMUSG00000025962	4.163	4.607	0.044
ENSMUSG00000085894	6.044	2.781	-0.337
ENSMUSG00000048234	18.174	8.945	-0.308
ENSMUSG00000026074	1.275	2.41	0.276
ENSMUSG00000026073	0.969	10.551	1.037
ENSMUSG00000090553	4.559	12.222	0.428
ENSMUSG00000102976	11.093	9.942	-0.048
ENSMUSG00000094410	22.291	15.759	-0.151
ENSMUSG00000051998	9.199	26.685	0.463
ENSMUSG00000026463	3.452	4.437	0.109
ENSMUSG00000025925	7.046	13.776	0.291
ENSMUSG00000032719	18.141	27.691	0.184
ENSMUSG00000043716	2.483	3.425	0.14
ENSMUSG00000025921	0.966	5.694	0.77
ENSMUSG00000025920	6.221	4.164	-0.174
ENSMUSG00000055980	6.889	13.389	0.289
ENSMUSG00000026142	7.222	5.381	-0.128
ENSMUSG00000004768	2.819	2.291	-0.09
ENSMUSG00000042215	6.761	3.47	-0.29
ENSMUSG00000042197	3.154	8.033	0.406
ENSMUSG00000042182	14.161	12.52	-0.054
ENSMUSG00000026131	8.926	4.11	-0.337
ENSMUSG00000103364
ENSMUSG00000102336	8.854	9.29	0.021
ENSMUSG00000042111	1.46	5.104	0.544
ENSMUSG00000026127	5.969	2.146	-0.444
ENSMUSG00000026126	8.44	1.518	-0.745
ENSMUSG00000050122	7.051	20.403	0.461
ENSMUSG00000026114
ENSMUSG00000026113	1.884	3.216	0.232
ENSMUSG00000026112	5.934	2.392	-0.395
ENSMUSG00000026111	5.852	4.149	-0.149
ENSMUSG00000026072	1.754	1.84	0.021
ENSMUSG00000070942	4.413	3.178	-0.143
ENSMUSG00000026069	5.278	7.121	0.13
ENSMUSG00000026070	3.413	12.002	0.546
ENSMUSG00000026068	3.759	18.529	0.693
ENSMUSG00000026065	36.62	25.367	-0.159
ENSMUSG00000055322	0.464	16.664	1.555
ENSMUSG00000026180	11.199	30.421	0.434
ENSMUSG00000006304	1.287	1.629	0.102
ENSMUSG00000006299	2.451	1.344	-0.261
ENSMUSG00000026179	2.688	2.415	-0.047
ENSMUSG00000006301	0.976	16.076	1.217
ENSMUSG00000033364	6.656	6.584	-0.005
ENSMUSG00000026174	4.152	6.624	0.203
ENSMUSG00000026173	15.321	6.271	-0.388
ENSMUSG00000026135	8.066	2.38	-0.53
ENSMUSG00000026172	2.493	5.543	0.347
ENSMUSG00000026171	7.107	4.067	-0.242
ENSMUSG00000033276	6.108	12.076	0.296
ENSMUSG00000033257	5.146	7.709	0.176
ENSMUSG00000026170	11.544	15.192	0.119
ENSMUSG00000006542	8.643	19.834	0.361
ENSMUSG00000033227
ENSMUSG00000026197	4.973	2.845	-0.243
ENSMUSG00000033124	8.407	7.826	-0.031
ENSMUSG00000026199	4.664	4.398	-0.026
ENSMUSG00000026200	4.284	2.595	-0.218
ENSMUSG00000026201	2.28	3.343	0.166
ENSMUSG00000026202	13.177	13.914	0.024
ENSMUSG00000026203	7.656	9.13	0.076
ENSMUSG00000026204	6.782	19.123	0.45
ENSMUSG00000026209	5.788	6.612	0.058
ENSMUSG00000026208	0.576	20.216	1.545
ENSMUSG00000085653
ENSMUSG00000026207	8.213	6.043	-0.133
ENSMUSG00000033021	4.474	2.038	-0.342
ENSMUSG00000070034	4.895	14.325	0.466
ENSMUSG00000070031	4.103	3.557	-0.062
ENSMUSG00000026222	7.423	7.41	-0.001
ENSMUSG00000052760	8.732	15.301	0.244
ENSMUSG00000026288	8.753	5.877	-0.173
ENSMUSG00000026289	2.331	0.84	-0.443
ENSMUSG00000070738	2.112	2.395	0.055
ENSMUSG00000005501	1.889	5.77	0.485
ENSMUSG00000090124	17.612	30.437	0.238
ENSMUSG00000079429	4.347	10.519	0.384
ENSMUSG00000044783	1.921	8.879	0.665
ENSMUSG00000026295
ENSMUSG00000026374	2.265	4.116	0.259
ENSMUSG00000026377	3.448	7.023	0.309
ENSMUSG00000120092	7.427	20.147	0.433
ENSMUSG00000064302	1.878	2.342	0.096
ENSMUSG00000026380	7.367	20.773	0.45
ENSMUSG00000026437	3.221	9.518	0.471
ENSMUSG00000042046	3.596	9.395	0.417
ENSMUSG00000097760	2.575	5.971	0.365
ENSMUSG00000026439	1.67	4.098	0.39
ENSMUSG00000041577	27.295	29.973	0.041
ENSMUSG00000042429	1.407	28.203	1.302
ENSMUSG00000026459
ENSMUSG00000026458	10.837	6.424	-0.227
ENSMUSG00000042305	5.034	2.884	-0.242
ENSMUSG00000026456	3.168	2.596	-0.087
ENSMUSG00000026457	2.849	6.6	0.365
ENSMUSG00000097680	5.003	6.972	0.144
ENSMUSG00000003051	1.879	8.114	0.635
ENSMUSG00000041926	2.928	3.502	0.078
ENSMUSG00000062580	3.316	3.786	0.058
ENSMUSG00000048096	12.849	18.9	0.168
ENSMUSG00000041889	11.397	9.44	-0.082
ENSMUSG00000041879	1.844	5.436	0.47
ENSMUSG00000009418	3.606	2.18	-0.219
ENSMUSG00000026421	6.629	10.583	0.203
ENSMUSG00000041801	4.123	14.462	0.545
ENSMUSG00000026418	45.813	16.804	-0.436
ENSMUSG00000041782	4.815	8.047	0.223
ENSMUSG00000026414	11.354	20.818	0.263
ENSMUSG00000051985
ENSMUSG00000026411	7.502	5.047	-0.172
ENSMUSG00000026565	3.639	3.972	0.038
ENSMUSG00000026564	16.135	10.675	-0.179
ENSMUSG00000040612	1.892	20.715	1.039
ENSMUSG00000103400	6.018	2.506	-0.38
ENSMUSG00000026563	2.291	5.188	0.355
ENSMUSG00000040596	3.328	5.157	0.19
ENSMUSG00000047369	3.579	13.043	0.562
ENSMUSG00000038633	5.799	4.896	-0.073
ENSMUSG00000100147	21.293	9.618	-0.345
ENSMUSG00000047539	0.12	1.934	1.206
ENSMUSG00000026608	7.264	6.229	-0.067
ENSMUSG00000037624	4.413	9.632	0.339
ENSMUSG00000004880	8.847	4.974	-0.25
ENSMUSG00000022995	7.164	8.16	0.057
ENSMUSG00000026511	5.232	6.441	0.09
ENSMUSG00000016252	6.324	5.652	-0.049
ENSMUSG00000027304	1.096	3.741	0.533
ENSMUSG00000016257	3.964	7.443	0.274
ENSMUSG00000014873	5.297	7.847	0.171
ENSMUSG00000027460	22.758	21.622	-0.022
ENSMUSG00000050600	20.759	18.464	-0.051
ENSMUSG00000014867	4.761	2.369	-0.303
ENSMUSG00000027459	6.307	7.378	0.068
ENSMUSG00000050530	3.411	12.806	0.575
ENSMUSG00000027463	3.074	26.904	0.942
ENSMUSG00000032802	9.279	14.844	0.204
ENSMUSG00000068079	14.51	5.773	-0.4
ENSMUSG00000052406	2.528	3.648	0.159
ENSMUSG00000026643	3.306	4.328	0.117
ENSMUSG00000049950	5.132	9.1	0.249
ENSMUSG00000074698	1.846	3.888	0.324
ENSMUSG00000027465	1.41	4.368	0.491
ENSMUSG00000000392	10.154	21.065	0.317
ENSMUSG00000015488	1.652	1.076	-0.186
ENSMUSG00000027466	4.574	5.063	0.044
ENSMUSG00000032715	4.856	8.764	0.256
ENSMUSG00000036067	22.744	34.519	0.181
ENSMUSG00000051817	13.997	12.686	-0.043
ENSMUSG00000074682	6.248	4.993	-0.097
ENSMUSG00000009214
ENSMUSG00000032680	1.95	16.498	0.927
ENSMUSG00000088139
ENSMUSG00000026896	5.335	1.769	-0.479
ENSMUSG00000036040	8.421	15.55	0.266
ENSMUSG00000026893	5.785	9.741	0.226
ENSMUSG00000000359	2.609	8.899	0.533
ENSMUSG00000026648	1.562	10.704	0.836
ENSMUSG00000059742	8.923	8.209	-0.036
ENSMUSG00000075324	4.623	12.966	0.448
ENSMUSG00000026646	6.976	22.105	0.501
ENSMUSG00000009614	2.827	17.153	0.783
ENSMUSG00000109865	3.12	8.406	0.43
ENSMUSG00000026888	2.616	18.333	0.846
ENSMUSG00000051396	1.301	9.494	0.863
ENSMUSG00000039496	10.652	12.065	0.054
ENSMUSG00000026655	5.126	7.704	0.177
ENSMUSG00000009621	6.418	2.571	-0.397
ENSMUSG00000034032	2.494	3.558	0.154
ENSMUSG00000019188	2.785	4.871	0.243
ENSMUSG00000042814	5.733	5.06	-0.054
ENSMUSG00000042745	4.21	13.744	0.514
ENSMUSG00000009876	6.642	15.167	0.359
ENSMUSG00000007659	7.78	3.874	-0.303
ENSMUSG00000027298	3.032	7.508	0.394
ENSMUSG00000034903	0.929	2.93	0.499
ENSMUSG00000060445	7.532	15.711	0.319
ENSMUSG00000049999	2.618	15.759	0.78
ENSMUSG00000070476	1.218	13.123	1.032
ENSMUSG00000027469	11.237	27.32	0.386
ENSMUSG00000027470
ENSMUSG00000074676	3.672	5.735	0.194
ENSMUSG00000000305	4.699	24.129	0.711
ENSMUSG00000042662
ENSMUSG00000039117	5.301	6.127	0.063
ENSMUSG00000039108	6.154	7.618	0.093
ENSMUSG00000027566	1.838	6.852	0.571
ENSMUSG00000039086	7.557	8.855	0.069
ENSMUSG00000039069	3.104	1.466	-0.326
ENSMUSG00000026657	1.008	3.427	0.531
ENSMUSG00000051329	1.982	5.743	0.462
ENSMUSG00000027472	1.531	4.39	0.457
ENSMUSG00000033943	1.456	4.148	0.455
ENSMUSG00000026837	12.288	10.641	-0.063
ENSMUSG00000027474	4.118	17.287	0.623
ENSMUSG00000086560	12.523	7.761	-0.208
ENSMUSG00000039449	2.341	4.751	0.307
ENSMUSG00000008200	8.01	7.743	-0.015
ENSMUSG00000048186	2.411	21.836	0.957
ENSMUSG00000026994	2.877	4.656	0.209
ENSMUSG00000033902	5.479	6.113	0.048
ENSMUSG00000026662	4.255	6.671	0.195
ENSMUSG00000003283	2.405	22.019	0.962
ENSMUSG00000026664	7.142	6.914	-0.014
ENSMUSG00000026833	3.178	11.575	0.561
ENSMUSG00000035829	1.748	10.942	0.796
ENSMUSG00000035772	4.627	7.501	0.21
ENSMUSG00000098488	8.662	3.318	-0.417
ENSMUSG00000026829	10.705	7.88	-0.133
ENSMUSG00000063611	13.133	3.766	-0.542
ENSMUSG00000074899	8.337	15.147	0.259
ENSMUSG00000027293	9.523	15.795	0.22
ENSMUSG00000026669	12.291	28.417	0.364
ENSMUSG00000027569	7.238	7.474	0.014
ENSMUSG00000049401	1.944	2.393	0.09
ENSMUSG00000026672	2.233	14.065	0.799
ENSMUSG00000050211	11.885	10.772	-0.043
ENSMUSG00000026676	12.544	20.42	0.212
ENSMUSG00000039145	5.046	2.933	-0.236
ENSMUSG00000040812	1.442	13.013	0.955
ENSMUSG00000027570	6.653	9.083	0.135
ENSMUSG00000026821	2.776	5.938	0.33
ENSMUSG00000027282	2.452	2.554	0.018
ENSMUSG00000026816	3.056	3.276	0.03
ENSMUSG00000039063	9.273	11.561	0.096
ENSMUSG00000038914	0.782	4.212	0.731
ENSMUSG00000027573	4.281	0.991	-0.636
ENSMUSG00000023393	6.862	10.168	0.171
ENSMUSG00000039046	2.825	6.506	0.362
ENSMUSG00000027291	1.942	1.224	-0.201
ENSMUSG00000038848	3.287	3.419	0.017
ENSMUSG00000027574	6.758	16.034	0.375
ENSMUSG00000026812	2.357	2.317	-0.007
ENSMUSG00000033808	3.075	6.171	0.303
ENSMUSG00000035666	6.141	4.83	-0.104
ENSMUSG00000026806	2.917	6.522	0.349
ENSMUSG00000034780	10.13	10.669	0.022
ENSMUSG00000062646	1.63	3.557	0.339
ENSMUSG00000026803	1.679	3.302	0.294
ENSMUSG00000027030	10.096	4.355	-0.365
ENSMUSG00000118623
ENSMUSG00000043535	3.992	1.126	-0.55
ENSMUSG00000086495	10.632	4.831	-0.343
ENSMUSG00000027575	5.914	3.713	-0.202
ENSMUSG00000070461	2.489	7.698	0.49
ENSMUSG00000027035	1.99	2.78	0.145
ENSMUSG00000034738	1.95	17.227	0.946
ENSMUSG00000035513	9.886	21.872	0.345
ENSMUSG00000079499	14.418	16.817	0.067
ENSMUSG00000002102	2.249	3.37	0.176
ENSMUSG00000026799	4.767	5.749	0.081
ENSMUSG00000016356	8.195	2.83	-0.462
ENSMUSG00000005233	16.525	21.514	0.115
ENSMUSG00000002105	3.891	6.068	0.193
ENSMUSG00000027479	2.019	2.946	0.164
ENSMUSG00000002111	8.477	20.482	0.383
ENSMUSG00000002107	4.02	4.469	0.046
ENSMUSG00000027048
ENSMUSG00000027068	22.968	32.218	0.147
ENSMUSG00000027070	20.939	28.967	0.141
ENSMUSG00000002100	16.056	24.011	0.175
ENSMUSG00000063145	2.409	4.575	0.279
ENSMUSG00000075307	13.174	22.353	0.23
ENSMUSG00000027485	20.819	33.441	0.206
ENSMUSG00000025780	7.309	8.318	0.056
ENSMUSG00000027086	6.444	6.732	0.019
ENSMUSG00000027487	3.095	15.167	0.69
ENSMUSG00000027488	4.826	15.204	0.498
ENSMUSG00000061186	9	4.895	-0.264
ENSMUSG00000042133	4.893	6.639	0.132
ENSMUSG00000070883	9.778	9.328	-0.02
ENSMUSG00000027088	1.736	3.322	0.282
ENSMUSG00000069020	3.266	2.529	-0.111
ENSMUSG00000038533	3.047	5.261	0.237
ENSMUSG00000042155	11.949	15.998	0.127
ENSMUSG00000079110
ENSMUSG00000068882	4.12	8.619	0.321
ENSMUSG00000026778	12.711	21.185	0.222
ENSMUSG00000051730	1.398	3.673	0.419
ENSMUSG00000027490	5.576	13.895	0.397
ENSMUSG00000000876	1.567	1.514	-0.015
ENSMUSG00000059842	5.896	1.512	-0.591
ENSMUSG00000027288	6.219	1.845	-0.528
ENSMUSG00000038467	1.87	3.853	0.314
ENSMUSG00000044308	0.832	2.475	0.473
ENSMUSG00000027598	1.787	2.549	0.154
ENSMUSG00000047459	4.802	4.125	-0.066
ENSMUSG00000027602	5.832	14.369	0.392
ENSMUSG00000038383	1.637	2.425	0.171
ENSMUSG00000038375	5.435	9.298	0.233
ENSMUSG00000014959	1.536	0.331	-0.667
ENSMUSG00000041997	3.945	2.276	-0.239
ENSMUSG00000038369	1.84	3.675	0.3
ENSMUSG00000041975	7.453	10.678	0.156
ENSMUSG00000041966	1.017	5.402	0.725
ENSMUSG00000027015	6.033	3.419	-0.247
ENSMUSG00000016349	15.44	30.084	0.29
ENSMUSG00000016344	4.967	5.954	0.079
ENSMUSG00000027613	2.274	4.476	0.294
ENSMUSG00000027579	9.361	25.745	0.439
ENSMUSG00000027580	7.733	3.234	-0.379
ENSMUSG00000026768	3.107	22.43	0.858
ENSMUSG00000038705	5.394	5.969	0.044
ENSMUSG00000026767	3.276	3.068	-0.029
ENSMUSG00000026730	2.769	1.767	-0.195
ENSMUSG00000026727	2.125	4.906	0.363
ENSMUSG00000102691	3.934	4.602	0.068
ENSMUSG00000027254	4.806	13.178	0.438
ENSMUSG00000027012	1.544	1.363	-0.054
ENSMUSG00000026726	10.583	13.196	0.096
ENSMUSG00000026723	1.017	4.405	0.637
ENSMUSG00000027010	8.872	7.144	-0.094
ENSMUSG00000027018	2.522	11.217	0.648
ENSMUSG00000026728	4.689	5.798	0.092
ENSMUSG00000003418	18.646	21.367	0.059
ENSMUSG00000041921	10.098	7.237	-0.145
ENSMUSG00000027111	3.19	4.378	0.137
ENSMUSG00000006494	4.166	4.611	0.044
ENSMUSG00000033526	5.128	2.419	-0.326
ENSMUSG00000057914	5.879	15.656	0.425
ENSMUSG00000000308	3.576	4.673	0.116
ENSMUSG00000033486	14.643	8.489	-0.237
ENSMUSG00000038685	3.598	6.646	0.266
ENSMUSG00000040687	3.925	1.365	-0.459
ENSMUSG00000026707	3.036	4.187	0.14
ENSMUSG00000027248	0.752	1.867	0.395
ENSMUSG00000017418	2.611	6.708	0.41
ENSMUSG00000074884	4.162	1.676	-0.395
ENSMUSG00000038671	4.017	6.614	0.217
ENSMUSG00000027245	8.79	6.83	-0.11
ENSMUSG00000048222	5.497	5.211	-0.023
ENSMUSG00000002108	4.392	14.682	0.524
ENSMUSG00000068479	3.607	2.62	-0.139
ENSMUSG00000026748	1.018	6.436	0.801
ENSMUSG00000027582	16.148	6.011	-0.429
ENSMUSG00000049044	4.758	4.878	0.011
ENSMUSG00000027242	7.557	12.935	0.233
ENSMUSG00000027583	1.791	10.246	0.758
ENSMUSG00000053702	3.244	1.861	-0.241
ENSMUSG00000002103	1.718	2.974	0.238
ENSMUSG00000002109	5.847	12.896	0.344
ENSMUSG00000004085	1.773	7.471	0.625
ENSMUSG00000055612	6.742	31.216	0.666
ENSMUSG00000026740	4.056	2.061	-0.294
ENSMUSG00000000827	0.775	0.855	0.043
ENSMUSG00000027620	5.27	5.369	0.008
ENSMUSG00000038116	3.257	1.723	-0.277
ENSMUSG00000046229	11.731	21.053	0.254
ENSMUSG00000027257	2.141	11.35	0.724
ENSMUSG00000000826	1.055	1.449	0.138
ENSMUSG00000027238	5.216	15.056	0.46
ENSMUSG00000027108	3.711	8.873	0.379
ENSMUSG00000038085	6.826	8.309	0.085
ENSMUSG00000041777	6.205	4.585	-0.131
ENSMUSG00000027255	10.687	3.306	-0.51
ENSMUSG00000008226	5.02	4.337	-0.064
ENSMUSG00000089917	2.259	2.219	-0.008
ENSMUSG00000023094	6.056	1.51	-0.603
ENSMUSG00000060227	2.211	7.212	0.514
ENSMUSG00000043415	3.979	8.799	0.345
ENSMUSG00000040591	2.97	3.397	0.058
ENSMUSG00000000823	9.158	5.013	-0.262
ENSMUSG00000027253	3.271	9.576	0.467
ENSMUSG00000002455	2.63	0.921	-0.456
ENSMUSG00000038605	3.688	6.666	0.257
ENSMUSG00000041762	9.025	17.482	0.287
ENSMUSG00000046470	8.842	21.746	0.391
ENSMUSG00000087176
ENSMUSG00000085768
ENSMUSG00000033411	3.054	4.509	0.169
ENSMUSG00000027236	3.631	5.613	0.189
ENSMUSG00000059540	12.339	1.581	-0.892
ENSMUSG00000033396	12.213	9.67	-0.101
ENSMUSG00000075284	2.118	1.672	-0.103
ENSMUSG00000027107	5.695	9.594	0.227
ENSMUSG00000027624	0.924	12.49	1.131
ENSMUSG00000086544	26.78	13.478	-0.298
ENSMUSG00000060802	11.789	11.157	-0.024
ENSMUSG00000027628	12.49	5.496	-0.357
ENSMUSG00000027227	3.366	7.398	0.342
ENSMUSG00000002458	5.719	8.33	0.163
ENSMUSG00000068452	11.826	14.924	0.101
ENSMUSG00000027224
ENSMUSG00000033268
ENSMUSG00000036617	2.187	5.099	0.368
ENSMUSG00000033256	13.201	7.355	-0.254
ENSMUSG00000061689	5.061	4.492	-0.052
ENSMUSG00000067818	4.412	15.971	0.559
ENSMUSG00000027219	22.179	26.224	0.073
ENSMUSG00000074629	13.599	6.299	-0.334
ENSMUSG00000027637	21.047	14.081	-0.175
ENSMUSG00000040549	5.237	5.325	0.007
ENSMUSG00000056486	2.413	19.167	0.9
ENSMUSG00000027249	5.617	15.332	0.436
ENSMUSG00000005804	3.301	2.174	-0.181
ENSMUSG00000075040	9.951	10.849	0.038
ENSMUSG00000005803	10.448	25.189	0.382
ENSMUSG00000027634	5.78	9.497	0.216
ENSMUSG00000036591	0.873	6.971	0.902
ENSMUSG00000026679	2.301	22.705	0.994
ENSMUSG00000027635	11.602	19.793	0.232
ENSMUSG00000027589	4.883	5.772	0.073
ENSMUSG00000055485	10.894	17.481	0.205
ENSMUSG00000038628	2.189	7.056	0.508
ENSMUSG00000048550	2.911	4.835	0.22
ENSMUSG00000027247	3.841	5.76	0.176
ENSMUSG00000026786	5.927	16.186	0.436
ENSMUSG00000027244	0.586	6.657	1.056
ENSMUSG00000027243	4.208	5.411	0.109
ENSMUSG00000027639	2.346	10.218	0.639
ENSMUSG00000026784	11.807	11.147	-0.025
ENSMUSG00000027641	1.553	15.347	0.995
ENSMUSG00000027104	2.453	3.891	0.2
ENSMUSG00000018770	3.875	5.326	0.138
ENSMUSG00000027642	4.356	3.324	-0.117
ENSMUSG00000063019	6.767	3.266	-0.316
ENSMUSG00000009207	0.247	7.836	1.501
ENSMUSG00000040506	2.735	2.745	0.002
ENSMUSG00000043342
ENSMUSG00000052371
ENSMUSG00000027102	9.149	17.775	0.288
ENSMUSG00000027646	1.25	6.967	0.746
ENSMUSG00000087445	18.059	12.432	-0.162
ENSMUSG00000101174
ENSMUSG00000067787	0.783	5.074	0.812
ENSMUSG00000027099	8.759	3.917	-0.35
ENSMUSG00000067786	5.829	18.78	0.508
ENSMUSG00000027200	1.09	9.986	0.962
ENSMUSG00000047363	20.492	8.149	-0.4
ENSMUSG00000027649	1.178	5.012	0.629
ENSMUSG00000035183	10.526	4.018	-0.418
ENSMUSG00000027650	5.064	4.008	-0.101
ENSMUSG00000059005	2.928	8.685	0.472
ENSMUSG00000015839	5.194	6.211	0.078
ENSMUSG00000044320	7.611	3.747	-0.308
ENSMUSG00000027651	4.683	2.463	-0.279
ENSMUSG00000026857	6.018	3.179	-0.277
ENSMUSG00000037820	8.94	21.423	0.38
ENSMUSG00000039483	4.42	4.704	0.027
ENSMUSG00000039476	14.459	6.439	-0.351
ENSMUSG00000042410	2.065	3.089	0.175
ENSMUSG00000075273	4.449	11.504	0.413
ENSMUSG00000050737	1.674	13.9	0.919
ENSMUSG00000075271	2.055	3.348	0.212
ENSMUSG00000037813	3.799	7.814	0.313
ENSMUSG00000026848	3.622	2.495	-0.162
ENSMUSG00000026849	3.011	5.687	0.276
ENSMUSG00000042369	3.565	3.252	-0.04
ENSMUSG00000026851	4.447	4.979	0.049
ENSMUSG00000058835	2.382	1.921	-0.093
ENSMUSG00000027201	4.558	5.544	0.085
ENSMUSG00000016024	8.981	26.125	0.464
ENSMUSG00000042359	1.368	6.789	0.696
ENSMUSG00000002731	1.676	3.079	0.264
ENSMUSG00000002732	1.362	7.342	0.732
ENSMUSG00000002733	1.416	1.975	0.144
ENSMUSG00000026854	1.526	2.092	0.137
ENSMUSG00000027203	8.451	18.49	0.34
ENSMUSG00000027204	5.82	16.812	0.461
ENSMUSG00000068394	2.367	7.088	0.476
ENSMUSG00000027654	10.646	24.084	0.355
ENSMUSG00000035109	12.889	17.829	0.141
ENSMUSG00000091337	8.991	8.895	-0.005
ENSMUSG00000026781	0.833	1.429	0.235
ENSMUSG00000026779	10.995	25.575	0.367
ENSMUSG00000026775	1.389	3.673	0.422
ENSMUSG00000027655	2.276	2.959	0.114
ENSMUSG00000102704	27.895	16.209	-0.236
ENSMUSG00000074623
ENSMUSG00000074622	5.479	9.751	0.25
ENSMUSG00000026771	5.748	5.627	-0.009
ENSMUSG00000070544	1.195	5.673	0.676
ENSMUSG00000026986	13.897	22.178	0.203
ENSMUSG00000016933	3.061	2.37	-0.111
ENSMUSG00000035877	8.242	9.648	0.068
ENSMUSG00000027412	4.52	10.571	0.369
ENSMUSG00000050700	16.185	17.236	0.027
ENSMUSG00000057133	3.533	5.395	0.184
ENSMUSG00000075415	3.225	5.506	0.232
ENSMUSG00000027359	6.998	10.294	0.168
ENSMUSG00000068742	1.158	6.816	0.77
ENSMUSG00000049922	5.927	4.551	-0.115
ENSMUSG00000027360	13.549	16.747	0.092
ENSMUSG00000027221	7.463	12.057	0.208
ENSMUSG00000000194	3.672	3.783	0.013
ENSMUSG00000075028	2.441	5.031	0.314
ENSMUSG00000062661	4.746	4.226	-0.05
ENSMUSG00000068735	2.889	10.303	0.552
ENSMUSG00000016921	7.466	9.457	0.103
ENSMUSG00000055632	8.707	19.049	0.34
ENSMUSG00000027217	7.476	13.242	0.248
ENSMUSG00000076441	1.223	15.558	1.104
ENSMUSG00000051747	12.153	16.585	0.135
ENSMUSG00000027361	2.279	4.343	0.28
ENSMUSG00000017858	2.238	2.072	-0.034
ENSMUSG00000026843	2.856	4.991	0.242
ENSMUSG00000017861	10.033	23.631	0.372
ENSMUSG00000044033	3.226	14.005	0.638
ENSMUSG00000074607	6.473	5.319	-0.085
ENSMUSG00000039356	4.333	12.66	0.466
ENSMUSG00000017817	5.158	20.723	0.604
ENSMUSG00000035399	2.427	1.773	-0.136
ENSMUSG00000027363	2.496	6.813	0.436
ENSMUSG00000042272	3.591	4.495	0.098
ENSMUSG00000085277
ENSMUSG00000027215	5.372	5.647	0.022
ENSMUSG00000048486	5.413	13.789	0.406
ENSMUSG00000026842	1.106	1.216	0.041
ENSMUSG00000027016	12.549	11.258	-0.047
ENSMUSG00000017950
ENSMUSG00000017679	2.277	7.868	0.539
ENSMUSG00000026840	11.16	26.094	0.369
ENSMUSG00000017707	3.081	5.925	0.284
ENSMUSG00000001864	11.819	8.873	-0.124
ENSMUSG00000035268	5.208	8.781	0.227
ENSMUSG00000017697	6.663	23.587	0.549
ENSMUSG00000027365	4.885	3.514	-0.143
ENSMUSG00000027656	25.014	41.136	0.216
ENSMUSG00000035226	7.835	17.57	0.351
ENSMUSG00000001855	8.062	3.076	-0.419
ENSMUSG00000018326	2.164	1.537	-0.149
ENSMUSG00000027366	3.935	1.812	-0.337
ENSMUSG00000054582	23.497	7.344	-0.505
ENSMUSG00000050592	5.404	17.602	0.513
ENSMUSG00000051373	4.847	7.325	0.179
ENSMUSG00000018322	3.029	4.309	0.153
ENSMUSG00000027011	7.001	7.72	0.042
ENSMUSG00000018209	3.949	3.619	-0.038
ENSMUSG00000001998	2.991	6.501	0.337
ENSMUSG00000027195	5.728	4.895	-0.068
ENSMUSG00000027009	4.132	5.226	0.102
ENSMUSG00000001999	1.345	7.162	0.726
ENSMUSG00000017002	17.326	33.459	0.286
ENSMUSG00000034906	9.764	15.931	0.213
ENSMUSG00000074825	9.972	7.461	-0.126
ENSMUSG00000027194	1.148	2.86	0.396
ENSMUSG00000044145	2.913	3.494	0.079
ENSMUSG00000016995	4.79	31.452	0.817
ENSMUSG00000027193	3.078	4.606	0.175
ENSMUSG00000017009	1.448	9.625	0.823
ENSMUSG00000050587	0.686	5.026	0.865
ENSMUSG00000003660	5.736	4.076	-0.148
ENSMUSG00000045503	1.189	2.554	0.332
ENSMUSG00000003662	0.73	3.659	0.7
ENSMUSG00000034850	0.933	5.377	0.761
ENSMUSG00000017734	4.654	10.401	0.349
ENSMUSG00000027367	2.177	1.204	-0.257
ENSMUSG00000039262	5.642	3.018	-0.272
ENSMUSG00000027368	4.035	19.583	0.686
ENSMUSG00000017721	7.236	4.802	-0.178
ENSMUSG00000027165	3.2	7.176	0.351
ENSMUSG00000061311
ENSMUSG00000017723	4.825	21.152	0.642
ENSMUSG00000027164	3.535	3.575	0.005
ENSMUSG00000058620
ENSMUSG00000039254	2.599	4.646	0.252
ENSMUSG00000027371	6.5	4.895	-0.123
ENSMUSG00000002550	2.337	5.201	0.348
ENSMUSG00000032841	5.546	12.519	0.354
ENSMUSG00000017299	1.75	1.816	0.016
ENSMUSG00000027163	1.27	3.946	0.493
ENSMUSG00000001403	13.89	27.406	0.295
ENSMUSG00000079056	2.198	2.572	0.068
ENSMUSG00000048058	7.76	7.021	-0.043
ENSMUSG00000050373	6.794	8.998	0.122
ENSMUSG00000044627	3.002	4.881	0.211
ENSMUSG00000027189	2.404	3.754	0.194
ENSMUSG00000075012	5.558	3.509	-0.2
ENSMUSG00000017307	4.621	4.973	0.032
ENSMUSG00000045822	3.516	4.289	0.086
ENSMUSG00000027188	3.61	10.413	0.46
ENSMUSG00000017764	5.243	11.181	0.329
ENSMUSG00000039873	10.436	18.384	0.246
ENSMUSG00000026974	2.207	9.671	0.642
ENSMUSG00000034800	8.782	4.859	-0.257
ENSMUSG00000027004	6.049	2.36	-0.409
ENSMUSG00000026975	3.597	6.871	0.281
ENSMUSG00000027374	4.281	0.232	-1.266
ENSMUSG00000036850	3.074	7.009	0.358
ENSMUSG00000005089	6.124	11.086	0.258
ENSMUSG00000027375	8.498	28.75	0.529
ENSMUSG00000017760	3.023	4.886	0.209
ENSMUSG00000017754	14.386	8.491	-0.229
ENSMUSG00000027002	0.234	6.782	1.463
ENSMUSG00000039849	1.432	3.037	0.327
ENSMUSG00000027001	5.588	5.005	-0.048
ENSMUSG00000039834	5.483	2.384	-0.362
ENSMUSG00000026999	1.883	9.553	0.705
ENSMUSG00000002546	1.739	4.504	0.413
ENSMUSG00000036833	6.904	3.577	-0.286
ENSMUSG00000017737	16.459	23.301	0.151
ENSMUSG00000027091	2.147	6.856	0.504
ENSMUSG00000027087	4.314	7.576	0.245
ENSMUSG00000048388	18.49	11.055	-0.223
ENSMUSG00000017740	4.647	9.875	0.327
ENSMUSG00000039804	4.619	5.882	0.105
ENSMUSG00000027387	7.107	7.305	0.012
ENSMUSG00000074807	18.027	9.787	-0.265
ENSMUSG00000042851	11.854	5.393	-0.342
ENSMUSG00000090248	20.896	12.804	-0.213
ENSMUSG00000017652	7.422	3.003	-0.393
ENSMUSG00000087151	18.446	14.324	-0.11
ENSMUSG00000027394	7.096	5.956	-0.076
ENSMUSG00000053166	8.996	14.636	0.211
ENSMUSG00000027395	5.492	8.333	0.181
ENSMUSG00000037938	1.903	5.853	0.488
ENSMUSG00000005087	1.189	9.226	0.89
ENSMUSG00000027397	4.033	10.483	0.415
ENSMUSG00000010914	4.575	3.084	-0.171
ENSMUSG00000087528	6.804	15.189	0.349
ENSMUSG00000010911	7.527	2.591	-0.463
ENSMUSG00000048327	11.51	21.491	0.271
ENSMUSG00000027398	21.78	34.344	0.198
ENSMUSG00000017664	4.819	7.245	0.177
ENSMUSG00000006476	1.862	6.074	0.513
ENSMUSG00000037902	2.361	8.508	0.557
ENSMUSG00000036813	2.813	18.992	0.829
ENSMUSG00000037885	6.235	1.933	-0.509
ENSMUSG00000078202	19.888	17.529	-0.055
ENSMUSG00000059555	11.707	7.979	-0.167
ENSMUSG00000026825	17.407	7.559	-0.362
ENSMUSG00000013465	2.311	0.815	-0.452
ENSMUSG00000036752	5.749	3.627	-0.2
ENSMUSG00000044628	13.224	2.825	-0.67
ENSMUSG00000039205	1.438	2.12	0.168
ENSMUSG00000017670	0.85	4.265	0.701
ENSMUSG00000039195	8.85	14.338	0.21
ENSMUSG00000006471	3.426	4.339	0.103
ENSMUSG00000078201	4.333	2.527	-0.234
ENSMUSG00000026822	8.057	28.656	0.551
ENSMUSG00000017667	2.898	8.427	0.464
ENSMUSG00000048707	1.504	5.69	0.578
ENSMUSG00000026966	1.706	4.513	0.423
ENSMUSG00000026820	5.541	10.764	0.288
ENSMUSG00000026965	3.443	0.78	-0.645
ENSMUSG00000018459	4.956	16.483	0.522
ENSMUSG00000039725	3.846	2.785	-0.14
ENSMUSG00000027661	8.831	13.131	0.172
ENSMUSG00000017897	0.767	2.732	0.552
ENSMUSG00000068373	5.338	22.091	0.617
ENSMUSG00000027177	4.472	4.151	-0.032
ENSMUSG00000039671	2.619	4.885	0.271
ENSMUSG00000027176	2.461	6.201	0.401
ENSMUSG00000027175	8.471	6.55	-0.112
ENSMUSG00000027173	2.08	1.894	-0.041
ENSMUSG00000074994	1.567	5.747	0.564
ENSMUSG00000027678	5.173	3.707	-0.145
ENSMUSG00000027171	20.972	13.572	-0.189
ENSMUSG00000045106	1.001	2.604	0.415
ENSMUSG00000006800	4.151	5.594	0.13
ENSMUSG00000027170	1.75	4.438	0.404
ENSMUSG00000039621	9.905	9.935	0.001
ENSMUSG00000027309	2.601	5.079	0.291
ENSMUSG00000042854	7.062	7.529	0.028
ENSMUSG00000085566	1.999	6.082	0.483
ENSMUSG00000055312
ENSMUSG00000074582	1.51	2.634	0.242
ENSMUSG00000005973	4.872	1.706	-0.456
ENSMUSG00000036646	3.165	0.947	-0.524
ENSMUSG00000026958	8.688	9.13	0.022
ENSMUSG00000027312	3.924	5.021	0.107
ENSMUSG00000002718	3.496	5.631	0.207
ENSMUSG00000026956	1.172	14.168	1.083
ENSMUSG00000027316	22.22	8.059	-0.44
ENSMUSG00000026955	4.353	24.763	0.755
ENSMUSG00000015085	18.152	18.383	0.006
ENSMUSG00000039536	1.298	1.664	0.108
ENSMUSG00000015094	12.092	21.842	0.257
ENSMUSG00000017999	3.513	7.749	0.344
ENSMUSG00000026796	1.752	14.024	0.903
ENSMUSG00000039501	10.579	4.851	-0.339
ENSMUSG00000027318	3.941	13.382	0.531
ENSMUSG00000026944	6.952	6.197	-0.05
ENSMUSG00000050556	4.714	20.096	0.63
ENSMUSG00000017969	6.539	29.374	0.652
ENSMUSG00000047617	3.848	3.135	-0.089
ENSMUSG00000027322	16.562	5.95	-0.445
ENSMUSG00000026792	3.299	4.787	0.162
ENSMUSG00000017929	1.313	5.098	0.589
ENSMUSG00000038900	4.066	6.906	0.23
ENSMUSG00000015093	2.756	21.295	0.888
ENSMUSG00000026791	3.475	9.265	0.426
ENSMUSG00000015090	7.926	4.343	-0.261
ENSMUSG00000027167	2.954	4.827	0.213
ENSMUSG00000042670	2.919	5.148	0.246
ENSMUSG00000027166	6.563	4.216	-0.192
ENSMUSG00000015083	4.324	1.456	-0.473
ENSMUSG00000027330	8.317	4.646	-0.253
ENSMUSG00000015095	2.341	3.013	0.11
ENSMUSG00000016386	10.119	10.495	0.016
ENSMUSG00000038860	9.909	14.923	0.178
ENSMUSG00000057234	3.072	4.057	0.121
ENSMUSG00000027540	5.074	5.91	0.066
ENSMUSG00000027115	2.931	22.96	0.894
ENSMUSG00000074577	9.609	9.871	0.012
ENSMUSG00000044641	3.325	17.047	0.71
ENSMUSG00000048482	31.206	31.274	0.001
ENSMUSG00000051149	18.219	11.219	-0.211
ENSMUSG00000027162	2.142	1.713	-0.097
ENSMUSG00000038831	2.499	4.513	0.257
ENSMUSG00000078919	3.944	3.96	0.002
ENSMUSG00000074576	9.149	7.481	-0.087
ENSMUSG00000050199	4.694	10.984	0.369
ENSMUSG00000004105	6.055	3.798	-0.203
ENSMUSG00000068966	6.396	11.54	0.256
ENSMUSG00000027160	5.442	17.797	0.515
ENSMUSG00000026788	0.985	3.231	0.516
ENSMUSG00000041660	6.823	24.168	0.549
ENSMUSG00000074971	2.351	20.42	0.939
ENSMUSG00000038740	2.212	2.03	-0.037
ENSMUSG00000027544	2.683	12.055	0.652
ENSMUSG00000038718	3.54	7.445	0.323
ENSMUSG00000079037	4.326	6.7	0.19
ENSMUSG00000038696	3.034	1.39	-0.339
ENSMUSG00000027339	1.593	4.276	0.429
ENSMUSG00000027340	9.782	12.121	0.093
ENSMUSG00000027341	3.073	2.066	-0.172
ENSMUSG00000027342	6.03	17.824	0.471
ENSMUSG00000058793	7.979	5.633	-0.151
ENSMUSG00000027546	6.964	15.473	0.347
ENSMUSG00000027547
ENSMUSG00000027551	2.515	4.591	0.261
ENSMUSG00000027130	1.839	1.636	-0.051
ENSMUSG00000052056	0.545	3.109	0.756
ENSMUSG00000027131	3.965	5.167	0.115
ENSMUSG00000027132	6.251	7.6	0.085
ENSMUSG00000055943	3.582	3.291	-0.037
ENSMUSG00000013523	2.928	10.003	0.534
ENSMUSG00000003604	3.977	5.577	0.147
ENSMUSG00000027067	2.512	4.691	0.271
ENSMUSG00000027560
ENSMUSG00000027495	2.884	15.586	0.733
ENSMUSG00000033955	2.007	8.658	0.635
ENSMUSG00000044338	4.32	10.259	0.376
ENSMUSG00000075224	7.462	9.234	0.093
ENSMUSG00000027496	7.005	25.925	0.568
ENSMUSG00000027346	2.416	2.896	0.079
ENSMUSG00000027498	1.017	4.005	0.595
ENSMUSG00000044991	3.031	3.185	0.022
ENSMUSG00000084839	14.3	19.552	0.136
ENSMUSG00000074570	12.637	8.478	-0.173
ENSMUSG00000037376	5.356	7.719	0.159
ENSMUSG00000027502	1.261	3.421	0.433
ENSMUSG00000027353	4.567	17.625	0.586
ENSMUSG00000045392	1.991	12.644	0.803
ENSMUSG00000102091	14.25	22.405	0.197
ENSMUSG00000008999	2.815	21.652	0.886
ENSMUSG00000027357	5.589	4.595	-0.085
ENSMUSG00000043110	14.721	28.955	0.294
ENSMUSG00000027358	8.959	7.763	-0.062
ENSMUSG00000027261
ENSMUSG00000034723	7.309	2.798	-0.417
ENSMUSG00000005883	19.045	49.668	0.416
ENSMUSG00000027509	2.679	6.145	0.361
ENSMUSG00000027510	13.588	13.489	-0.003
ENSMUSG00000087442
ENSMUSG00000070495
ENSMUSG00000027513	21.009	41.17	0.292
ENSMUSG00000027514	13.844	18.775	0.132
ENSMUSG00000038400	7.554	1.553	-0.687
ENSMUSG00000051177	14.084	16.695	0.074
ENSMUSG00000057378	20.055	11.77	-0.231
ENSMUSG00000039943	3.614	5.665	0.195
ENSMUSG00000074771	11.444	25.399	0.346
ENSMUSG00000027274	7.64	2.145	-0.552
ENSMUSG00000026930	4.993	4.011	-0.095
ENSMUSG00000044042	7.998	9.905	0.093
ENSMUSG00000075467	4.919	6.839	0.143
ENSMUSG00000026928	8.17	6.547	-0.096
ENSMUSG00000027281	3.616	7.939	0.342
ENSMUSG00000086779	9.491	9.03	-0.022
ENSMUSG00000027276	2.963	2.358	-0.099
ENSMUSG00000062098	2.271	10.781	0.676
ENSMUSG00000036281	5.722	4.324	-0.122
ENSMUSG00000074766	2.948	29.636	1.002
ENSMUSG00000085767	2.269	8.201	0.558
ENSMUSG00000068614	11.452	23.602	0.314
ENSMUSG00000035778	1.623	2.916	0.254
ENSMUSG00000039033	1.666	9.627	0.762
ENSMUSG00000045624	2.571	6.274	0.387
ENSMUSG00000026927	8.354	9.795	0.069
ENSMUSG00000040383	2.794	1.01	-0.442
ENSMUSG00000040321	1.862	8.459	0.657
ENSMUSG00000068205	5.36	11.402	0.328
ENSMUSG00000051379	3.304	10.687	0.51
ENSMUSG00000026926	2.332	3.521	0.179
ENSMUSG00000057147	2.884	5.888	0.31
ENSMUSG00000040282	8.491	15.921	0.273
ENSMUSG00000026925	2.908	1.556	-0.272
ENSMUSG00000038844	5.133	4.156	-0.092
ENSMUSG00000008333	6.236	8.335	0.126
ENSMUSG00000027420	13.605	9.26	-0.167
ENSMUSG00000015932	8.266	6.035	-0.137
ENSMUSG00000026924	2.197	3.097	0.149
ENSMUSG00000027422	5.162	1.69	-0.485
ENSMUSG00000027423	0.903	6.005	0.823
ENSMUSG00000026923	15.829	6.193	-0.408
ENSMUSG00000027424	4.218	7.418	0.245
ENSMUSG00000027210	7.399	7.73	0.019
ENSMUSG00000026883	1.326	8.311	0.797
ENSMUSG00000027425	2.419	2.386	-0.006
ENSMUSG00000026885	2.985	11.349	0.58
ENSMUSG00000026895	4.912	5.796	0.072
ENSMUSG00000037259	15.442	15.124	-0.009
ENSMUSG00000027427	3.537	3.975	0.051
ENSMUSG00000027428	1.592	5.025	0.499
ENSMUSG00000040152	2.48	16.883	0.833
ENSMUSG00000027429	4.863	2.208	-0.343
ENSMUSG00000026890	11.237	10.571	-0.027
ENSMUSG00000074754	5.138	9.719	0.277
ENSMUSG00000027430	4.388	7.083	0.208
ENSMUSG00000040133	6.806	17.908	0.42
ENSMUSG00000026889	4.208	3.825	-0.041
ENSMUSG00000026887	6.084	3.226	-0.276
ENSMUSG00000063873	2.303	11.539	0.7
ENSMUSG00000047250	3.258	16.109	0.694
ENSMUSG00000026921	3.317	12.791	0.586
ENSMUSG00000001768	1.014	10.862	1.03
ENSMUSG00000026922	3.674	17.583	0.68
ENSMUSG00000002728	6.536	5.174	-0.102
ENSMUSG00000036186	5.659	14.881	0.42
ENSMUSG00000001767	2.326	5.162	0.346
ENSMUSG00000036160	2.618	5.487	0.321
ENSMUSG00000015776	4.009	2.894	-0.142
ENSMUSG00000062647	3.273	4.457	0.134
ENSMUSG00000009030	2.897	1.693	-0.233
ENSMUSG00000005102	3.898	3.668	-0.026
ENSMUSG00000015790	2.596	4.285	0.218
ENSMUSG00000075376	4.719	5.006	0.026
ENSMUSG00000009549	3.413	4.806	0.149
ENSMUSG00000066798	2.881	3.221	0.048
ENSMUSG00000050714	3.356	9.545	0.454
ENSMUSG00000040093	8.617	6.3	-0.136
ENSMUSG00000037110	3.775	7.515	0.299
ENSMUSG00000040084	8.915	26.784	0.478
ENSMUSG00000074749	1.773	5.161	0.464
ENSMUSG00000027433	2.315	1.532	-0.179
ENSMUSG00000037025	1.91	29.436	1.188
ENSMUSG00000074743	9.214	24.335	0.422
ENSMUSG00000027435	3.936	13.882	0.547
ENSMUSG00000036992	2.233	10.825	0.686
ENSMUSG00000035437	3.537	4.249	0.08
ENSMUSG00000027439	3.955	5.127	0.113
ENSMUSG00000027438	3.58	4.365	0.086
ENSMUSG00000027447	12.112	14.792	0.087
ENSMUSG00000026915	2.097	8.945	0.63
ENSMUSG00000053164	7.207	14.774	0.312
ENSMUSG00000035403	7.885	20.168	0.408
ENSMUSG00000035392	2.522	0.902	-0.447
ENSMUSG00000040007	3.113	5.332	0.234
ENSMUSG00000074916	2.734	6.409	0.37
ENSMUSG00000107529
ENSMUSG00000039983	0.794	2.998	0.577
ENSMUSG00000027324	11.382	5.156	-0.344
ENSMUSG00000027326	12.424	28.418	0.359
ENSMUSG00000033059	5.169	3.037	-0.231
ENSMUSG00000026749	3.127	7.764	0.395
ENSMUSG00000027323	10.025	26.113	0.416
ENSMUSG00000032046	5.344	6.926	0.113
ENSMUSG00000070730	1.767	2.841	0.206
ENSMUSG00000026750	12.936	5.152	-0.4
ENSMUSG00000046814	5.532	19.279	0.542
ENSMUSG00000034278	12.357	9.677	-0.106
ENSMUSG00000055926	12.639	6.874	-0.265
ENSMUSG00000068580	4.851	4.47	-0.036
ENSMUSG00000034216	6.254	6.404	0.01
ENSMUSG00000063972	2.572	5.277	0.312
ENSMUSG00000027314	2.856	2.331	-0.088
ENSMUSG00000085201
ENSMUSG00000027313	11.908	18.718	0.196
ENSMUSG00000027455	2.091	3.312	0.2
ENSMUSG00000046618	10.212	4.659	-0.341
ENSMUSG00000032966	1.957	0.883	-0.346
ENSMUSG00000027456	5.197	15.27	0.468
ENSMUSG00000062997	9.235	8.902	-0.016
ENSMUSG00000034154	1.333	2.643	0.297
ENSMUSG00000026755	1.089	5.447	0.699
ENSMUSG00000048647	15.464	8.365	-0.267
ENSMUSG00000027457	3.048	17.804	0.766
ENSMUSG00000014077	0.405	5.841	1.159
ENSMUSG00000044364
ENSMUSG00000072980	7.779	28.949	0.571
ENSMUSG00000032869	1.454	2.968	0.31
ENSMUSG00000027306	8.876	27.147	0.486
ENSMUSG00000027305	3.415	6.693	0.292
ENSMUSG00000026754	2.042	2.687	0.119
ENSMUSG00000035236	2.926	6.763	0.364
ENSMUSG00000026753	3.735	1.463	-0.407
ENSMUSG00000049744	17.868	17.963	0.002
ENSMUSG00000036890	4.063	2.646	-0.186
ENSMUSG00000026872	3.571	11.958	0.525
ENSMUSG00000052248	16.709	7.439	-0.351
ENSMUSG00000052155	2.794	13.221	0.675
ENSMUSG00000026761	3.302	7.588	0.361
ENSMUSG00000036792	3.717	4.444	0.078
ENSMUSG00000069495	0.846	2.421	0.457
ENSMUSG00000026764	8.276	18.475	0.349
ENSMUSG00000050447	6.595	8.945	0.132
ENSMUSG00000026766	1.747	3.166	0.258
ENSMUSG00000017144	6.441	8.671	0.129
ENSMUSG00000085014
ENSMUSG00000036249	1.627	4.059	0.397
ENSMUSG00000026946	3.836	6.88	0.254
ENSMUSG00000053475	1.598	6.472	0.608
ENSMUSG00000036202	2.344	6.713	0.457
ENSMUSG00000026950	16.593	21.702	0.117
ENSMUSG00000036093	7.349	6.412	-0.059
ENSMUSG00000017412	21.279	16.196	-0.119
ENSMUSG00000055371	2.863	4.244	0.171
ENSMUSG00000036053	5.162	3.159	-0.213
ENSMUSG00000061136	2.058	6.101	0.472
ENSMUSG00000026960	6.661	9.422	0.151
ENSMUSG00000026824	25.212	27.38	0.036
ENSMUSG00000026826	5.231	1.326	-0.596
ENSMUSG00000026827	7.005	4.824	-0.162
ENSMUSG00000026828	12.012	14.415	0.079
ENSMUSG00000026832	10.626	9.134	-0.066
ENSMUSG00000026834	10.362	21.179	0.31
ENSMUSG00000026836	2.919	9.313	0.504
ENSMUSG00000026839	5.808	4.044	-0.157
ENSMUSG00000026991	1.837	1.029	-0.252
ENSMUSG00000035168	2.612	11.603	0.648
ENSMUSG00000026988	1.08	5.903	0.738
ENSMUSG00000026987	2.791	3.599	0.11
ENSMUSG00000026977	3.422	4.196	0.089
ENSMUSG00000060703	6.706	10.104	0.178
ENSMUSG00000026980	19.914	19.05	-0.019
ENSMUSG00000054580	8.362	16.271	0.289
ENSMUSG00000026971	1.517	31.04	1.311
ENSMUSG00000026970	5.527	3.405	-0.21
ENSMUSG00000064289	0.899	3.24	0.557
ENSMUSG00000026914	2.366	7.677	0.511
ENSMUSG00000026904	22.12	5.792	-0.582
ENSMUSG00000035000	1.225	1.27	0.016
ENSMUSG00000027199	5.032	8.228	0.214
ENSMUSG00000118663	6.217	6.779	0.038
ENSMUSG00000005802	7.986	10.429	0.116
ENSMUSG00000040794	11.933	18.292	0.186
ENSMUSG00000005510	4.358	3.586	-0.085
ENSMUSG00000005505	6.277	4.496	-0.145
ENSMUSG00000063235	4.08	7.675	0.274
ENSMUSG00000005506	4.34	2.323	-0.271
ENSMUSG00000002104	8.698	10.087	0.064
ENSMUSG00000068264	1.07	4.743	0.647
ENSMUSG00000037523	7.447	8.729	0.069
ENSMUSG00000037514	2.477	3.263	0.12
ENSMUSG00000048911	19.561	5.847	-0.524
ENSMUSG00000027404	9.227	5.308	-0.24
ENSMUSG00000027405	8.561	15.307	0.252
ENSMUSG00000027406	0.555	2.736	0.693
ENSMUSG00000027593	3.527	5.199	0.168
ENSMUSG00000074656	2.647	5.037	0.279
ENSMUSG00000040061	12.492	11.973	-0.018
ENSMUSG00000074918	4.37	1.66	-0.42
ENSMUSG00000045838	5.082	17.676	0.541
ENSMUSG00000027331	11.033	23.824	0.334
ENSMUSG00000027332	3.19	3.178	-0.002
ENSMUSG00000027377	3.658	3.62	-0.005
ENSMUSG00000027378	1.065	10.467	0.992
ENSMUSG00000051319	8.729	12.397	0.152
ENSMUSG00000027379	1.717	28.269	1.216
ENSMUSG00000027333	1.647	5.997	0.561
ENSMUSG00000027335	5.34	14.219	0.425
ENSMUSG00000027122	3.931	5.746	0.165
ENSMUSG00000044349	3.52	8.633	0.39
ENSMUSG00000027652	2.937	2.233	-0.119
ENSMUSG00000044405
ENSMUSG00000037761	3.316	5.189	0.194
ENSMUSG00000037754	9.02	3.188	-0.452
ENSMUSG00000005882	3.637	2.073	-0.244
ENSMUSG00000038241	2.599	7.755	0.475
ENSMUSG00000074646	5.776	10.406	0.256
ENSMUSG00000005881	1.539	2.039	0.122
ENSMUSG00000089824	7.213	10.796	0.175
ENSMUSG00000027618	1.426	3.006	0.324
ENSMUSG00000067847	5.426	9.387	0.238
ENSMUSG00000025781	2.747	3.19	0.065
ENSMUSG00000037262	9.283	9.165	-0.006
ENSMUSG00000037254	15.386	8.977	-0.234
ENSMUSG00000027014	8.122	6.823	-0.076
ENSMUSG00000025314	5.969	11.477	0.284
ENSMUSG00000026866	12.402	11.636	-0.028
ENSMUSG00000086328	13.057	8.8	-0.171
ENSMUSG00000120441	13.443	7.195	-0.271
ENSMUSG00000045464	4.72	3.921	-0.081
ENSMUSG00000085151
ENSMUSG00000102869	10.371	1.782	-0.765
ENSMUSG00000103009	4.812	9.494	0.295
ENSMUSG00000056738
ENSMUSG00000086141	3.161	25.798	0.912
ENSMUSG00000121095	9.747	6.707	-0.162
ENSMUSG00000121134	10.259	19.564	0.28
ENSMUSG00000085218	28.964	16.608	-0.242
ENSMUSG00000074912	7.415	19.371	0.417
ENSMUSG00000087269	4.116	1.614	-0.407
ENSMUSG00000074813	6.13	10.315	0.226
ENSMUSG00000085385	9.796	8.282	-0.073
ENSMUSG00000120507	3.499	4.121	0.071
ENSMUSG00000078956	4.047	11.558	0.456
ENSMUSG00000010492	6.043	20.83	0.537
ENSMUSG00000120315	8.89	5.493	-0.209
ENSMUSG00000085322
ENSMUSG00000121225	12.61	4.301	-0.467
ENSMUSG00000085704	6.423	5.028	-0.106
ENSMUSG00000087377	10.565	14.532	0.138
ENSMUSG00000085436	8.923	16.753	0.274
ENSMUSG00000120059	11.044	6.61	-0.223
ENSMUSG00000086454
ENSMUSG00000087222	9.569	8.198	-0.067
ENSMUSG00000098024	9.993	14.351	0.157
ENSMUSG00000121215	16.016	11.074	-0.16
ENSMUSG00000085741	7.393	5.48	-0.13
ENSMUSG00000087179	20.92	22.356	0.029
ENSMUSG00000075514	19.419	1.8	-1.033
ENSMUSG00000084946	3.935	7.854	0.3
ENSMUSG00000120340	8.999	12.825	0.154
ENSMUSG00000120369	13.078	17.883	0.136
ENSMUSG00000087433	19.841	1.791	-1.044
ENSMUSG00000086308	27.411	20.235	-0.132
ENSMUSG00000087187	20.095	12.711	-0.199
ENSMUSG00000121238	4.471	5.375	0.08
ENSMUSG00000099632	10.759	5.061	-0.327
ENSMUSG00000075020	5.568	9.595	0.236
ENSMUSG00000085438	6.086	3.313	-0.264
ENSMUSG00000087382
ENSMUSG00000074578	10.956	11.792	0.032
ENSMUSG00000040310
ENSMUSG00000027198	5.566	6.106	0.04
ENSMUSG00000040272	9.751	1.951	-0.699
ENSMUSG00000087006	5.721	15.627	0.436
ENSMUSG00000027196	5.378	8.676	0.208
ENSMUSG00000040174	9.155	2.228	-0.614
ENSMUSG00000039050	1.815	6.775	0.572
ENSMUSG00000015647	4.011	15.596	0.59
ENSMUSG00000039001	2.743	4.339	0.199
ENSMUSG00000038990	9.635	2.001	-0.683
ENSMUSG00000015627	11.498	26.649	0.365
ENSMUSG00000084843
ENSMUSG00000065460
ENSMUSG00000039041	4.956	5.207	0.022
ENSMUSG00000121504	11.417	7.09	-0.207
ENSMUSG00000027519	3.021	3.11	0.013
ENSMUSG00000054455	5.936	4.834	-0.089
ENSMUSG00000039463	1.773	2.586	0.164
ENSMUSG00000047030	5.374	2.33	-0.363
ENSMUSG00000006418	4.017	0.411	-0.99
ENSMUSG00000042821	7.497	16.243	0.336
ENSMUSG00000120668	3.903	4.184	0.03
ENSMUSG00000090213	4.414	1.831	-0.382
ENSMUSG00000056501	10.163	20.558	0.306
ENSMUSG00000006462	12.238	18.139	0.171
ENSMUSG00000084797	17.611	10.853	-0.21
ENSMUSG00000085411	15.801	28.31	0.253
ENSMUSG00000068040	4.139	3.315	-0.096
ENSMUSG00000074671	8.018	6.223	-0.11
ENSMUSG00000051413	3.319	4.976	0.176
ENSMUSG00000046020	0.768	0.687	-0.048
ENSMUSG00000027475	13.115	5.451	-0.381
ENSMUSG00000073236	12.679	15.129	0.077
ENSMUSG00000042548	3.812	3.918	0.012
ENSMUSG00000061411	6.601	8.561	0.113
ENSMUSG00000056941	0.801	1.44	0.255
ENSMUSG00000027478	10.809	16.575	0.186
ENSMUSG00000026819	7.834	7.443	-0.022
ENSMUSG00000039164	5.943	0.943	-0.799
ENSMUSG00000039157	2.374	3.007	0.103
ENSMUSG00000026810	5.514	3.256	-0.229
ENSMUSG00000079442	1.368	2.966	0.336
ENSMUSG00000026811	8.93	10.137	0.055
ENSMUSG00000026817	3.369	21.795	0.811
ENSMUSG00000026814	10.642	15.491	0.163
ENSMUSG00000009566	4.147	6.947	0.224
ENSMUSG00000009555	6.299	4.173	-0.179
ENSMUSG00000059013	5.386	12.122	0.352
ENSMUSG00000009563	5.846	4.084	-0.156
ENSMUSG00000053746	17.251	17.018	-0.006
ENSMUSG00000038987	5.419	7.824	0.159
ENSMUSG00000026797	2.34	6.361	0.434
ENSMUSG00000015619	15.179	27.237	0.254
ENSMUSG00000025782	3.129	4.72	0.178
ENSMUSG00000054057	8.774	9.204	0.021
ENSMUSG00000026743	6.783	6.785	0
ENSMUSG00000076437	6.4	5.936	-0.033
ENSMUSG00000050043	2.321	5.219	0.352
ENSMUSG00000027080	2.854	4.514	0.199
ENSMUSG00000034075	3.604	2.262	-0.202
ENSMUSG00000034059	21.908	11.328	-0.286
ENSMUSG00000097187	11.431	5.136	-0.347
ENSMUSG00000023224	7.284	22.539	0.491
ENSMUSG00000027078	1.731	5.819	0.527
ENSMUSG00000027077	8.359	27.068	0.51
ENSMUSG00000027076	7.05	8.781	0.095
ENSMUSG00000027075	11.075	10.638	-0.017
ENSMUSG00000050896	20.552	24.191	0.071
ENSMUSG00000027074	5.058	9.904	0.292
ENSMUSG00000027071
ENSMUSG00000039678	8.689	6.252	-0.143
ENSMUSG00000015337	20.477	29.472	0.158
ENSMUSG00000039660	1.148	7.775	0.831
ENSMUSG00000039648	2.663	8.313	0.494
ENSMUSG00000007476	2.739	3.757	0.137
ENSMUSG00000075419	5.68	9.255	0.212
ENSMUSG00000026860	3.273	4.151	0.103
ENSMUSG00000026858	1.786	4.993	0.446
ENSMUSG00000026856	2.869	1.825	-0.196
ENSMUSG00000026853	0.702	11.004	1.195
ENSMUSG00000039515	3.267	1.655	-0.295
ENSMUSG00000089762	10.624	10.931	0.012
ENSMUSG00000079484	5.477	14.406	0.42
ENSMUSG00000052533	3.692	3.053	-0.082
ENSMUSG00000053552	8.185	13.123	0.205
ENSMUSG00000027408	2.135	6.988	0.515
ENSMUSG00000037773	4.915	2.718	-0.257
ENSMUSG00000027411	6.91	8.066	0.067
ENSMUSG00000027303	4.238	2.661	-0.202
ENSMUSG00000037740	3.913	7.147	0.262
ENSMUSG00000027300	3.088	4.758	0.188
ENSMUSG00000079043	8.354	7.879	-0.025
ENSMUSG00000037703	5.287	9.125	0.237
ENSMUSG00000032698	3.508	11.954	0.532
ENSMUSG00000027180	3.041	4.587	0.179
ENSMUSG00000032679	2.43	11.947	0.692
ENSMUSG00000046085	10.99	10.581	-0.016
ENSMUSG00000039844	4.282	2.483	-0.237
ENSMUSG00000039826	4.742	1.201	-0.596
ENSMUSG00000026798	5.224	4.87	-0.031
ENSMUSG00000059316	7.262	6.849	-0.025
ENSMUSG00000068134	2.919	1.442	-0.306
ENSMUSG00000060336	5.85	8.554	0.165
ENSMUSG00000063364	9.22	4.635	-0.299
ENSMUSG00000095315	3.091	3.098	0.001
ENSMUSG00000078897	13.374	6.915	-0.286
ENSMUSG00000078864	9.886	12.396	0.098
ENSMUSG00000095362	10.655	3.865	-0.44
ENSMUSG00000078862	6.888	2.418	-0.455
ENSMUSG00000074519	3.877	1.878	-0.315
ENSMUSG00000078861	2.105	3.222	0.185
ENSMUSG00000068130	7.786	7.357	-0.025
ENSMUSG00000033096	1.913	5.434	0.453
ENSMUSG00000027452	5.757	5.056	-0.056
ENSMUSG00000033068	4.15	7.16	0.237
ENSMUSG00000052033	12.7	12.751	0.002
ENSMUSG00000027134	5.151	7.14	0.142
ENSMUSG00000027133	6.451	8.08	0.098
ENSMUSG00000084897	5.657	14.087	0.396
ENSMUSG00000027597	2.215	7.842	0.549
ENSMUSG00000027454	13.905	28.561	0.313
ENSMUSG00000068115	7.542	2.025	-0.571
ENSMUSG00000068686	5.92	5.834	-0.006
ENSMUSG00000014355	2.745	1.254	-0.34
ENSMUSG00000014361	2.963	16.486	0.745
ENSMUSG00000014353	2.728	2.969	0.037
ENSMUSG00000027386	5.86	3.511	-0.223
ENSMUSG00000027603	5.648	5.377	-0.021
ENSMUSG00000027605	1.088	7.09	0.814
ENSMUSG00000027610	2.038	4.088	0.302
ENSMUSG00000087616
ENSMUSG00000074652	15.677	12.656	-0.093
[truncated: 19,247 more rows]

## Sheet: Fig 4D
figure	panel	tissue	direction	percentage
Fig 4	D	Diaphragm	Lower CV in BP	30.165
Fig 4	D	lung	Lower CV in BP	32.479
Fig 4	D	kidney	Lower CV in BP	38.611
Fig 4	D	spleen	Lower CV in BP	39.751
Fig 4	D	muscle	Lower CV in BP	46.16
Fig 4	D	intestine	Lower CV in BP	50.794
Fig 4	D	liver	Lower CV in BP	51.32
Fig 4	D	heart	Lower CV in BP	51.601
Fig 4	D	stomach	Lower CV in BP	58.032
Fig 4	D	Diaphragm	Higher CV in BP	69.835
Fig 4	D	lung	Higher CV in BP	67.521
Fig 4	D	kidney	Higher CV in BP	61.389
Fig 4	D	spleen	Higher CV in BP	60.249
Fig 4	D	muscle	Higher CV in BP	53.84
Fig 4	D	intestine	Higher CV in BP	49.206
Fig 4	D	liver	Higher CV in BP	48.68
Fig 4	D	heart	Higher CV in BP	48.399
Fig 4	D	stomach	Higher CV in BP	41.968

## Sheet: Fig 4E
figure	Fig 4	Fig 4	Fig 4
panel	E	E	E
gene_id	kidney_log(CV_BP/CV_WT)	kidney_log2FC	is_imprint
ENSMUSG00000000001	0.189	0.262	FALSE
ENSMUSG00000000028	-0.065	0.193	FALSE
ENSMUSG00000000031	0.006	0.122	TRUE
ENSMUSG00000000037	0.107	-0.827	FALSE
ENSMUSG00000000049	0.08	-0.55	FALSE
ENSMUSG00000000056	-0.356	-0.075	FALSE
ENSMUSG00000000058	-0.367	-0.042	FALSE
ENSMUSG00000000078	0.211	-0.061	FALSE
ENSMUSG00000000085	0.378	-0.168	FALSE
ENSMUSG00000000088	0.013	0.444	FALSE
ENSMUSG00000000093	1.208	0.013	FALSE
ENSMUSG00000000094			FALSE
ENSMUSG00000000120	0.014	-0.39	FALSE
ENSMUSG00000000125			FALSE
ENSMUSG00000000126	0.382	-0.372	FALSE
ENSMUSG00000000127	0.158	0.084	FALSE
ENSMUSG00000000131	-0.531	0.224	FALSE
ENSMUSG00000000134	0.163	0.014	FALSE
ENSMUSG00000000142	0.02	-0.276	FALSE
ENSMUSG00000000148	-0.344	-0.114	FALSE
ENSMUSG00000000149	0.05	-0.142	FALSE
ENSMUSG00000000154	0.011	-0.143	TRUE
ENSMUSG00000000157	0.776	-0.288	FALSE
ENSMUSG00000000159	0.135	-0.028	FALSE
ENSMUSG00000000167	0.267	-0.115	FALSE
ENSMUSG00000000168	0.023	0.205	FALSE
ENSMUSG00000000171	0.077	0.144	FALSE
ENSMUSG00000000183
ENSMUSG00000000184	0.012	0.485	FALSE
ENSMUSG00000000194	0.408	0.225	FALSE
ENSMUSG00000000197	0.178	-0.427	FALSE
ENSMUSG00000000202
ENSMUSG00000000204	0.1	-2.378	FALSE
ENSMUSG00000000214			TRUE
ENSMUSG00000000216	0.001	0.623	FALSE
ENSMUSG00000000223	0.229	-0.611	FALSE
ENSMUSG00000000244	0.753	-0.51	FALSE
ENSMUSG00000000247	-0.477	2.624
ENSMUSG00000000248			FALSE
ENSMUSG00000000253	0.025	0.295	FALSE
ENSMUSG00000000266	0.802	0.344	FALSE
ENSMUSG00000000275	-0.097	0.364	FALSE
ENSMUSG00000000276	-0.065	-0.066	FALSE
ENSMUSG00000000278	-0.028	-0.01	FALSE
ENSMUSG00000000282	0.505	-0.236	FALSE
ENSMUSG00000000290	0.005	-0.249	FALSE
ENSMUSG00000000295	0.026	-0.169	FALSE
ENSMUSG00000000296	0.553	-0.123	FALSE
ENSMUSG00000000301	-0.012	0.321	FALSE
ENSMUSG00000000303	0.435	0.462	FALSE
ENSMUSG00000000305	0.003	0.05	FALSE
ENSMUSG00000000308	0.087	0.259	FALSE
ENSMUSG00000000317	-0.005	0.451	FALSE
ENSMUSG00000000318	-0.311	0.295	FALSE
ENSMUSG00000000320	-0.215	0.082	FALSE
ENSMUSG00000000326	-0.024	0.026	FALSE
ENSMUSG00000000339	0.251	0.134	FALSE
ENSMUSG00000000340	-0.039	-0.031	FALSE
ENSMUSG00000000346	0.297	0.138	FALSE
ENSMUSG00000000355	-0.098	0.004	FALSE
ENSMUSG00000000359	0.037	0.073	FALSE
ENSMUSG00000000365	0.244	-1.779	FALSE
ENSMUSG00000000374	0.234	0.173	FALSE
ENSMUSG00000000378	0.089	-0.104	FALSE
ENSMUSG00000000384	-0.068	0.034	FALSE
ENSMUSG00000000385	0.26	0.061	FALSE
ENSMUSG00000000386	-0.568	0.72	FALSE
ENSMUSG00000000392	0.107	-0.511	FALSE
ENSMUSG00000000394			FALSE
ENSMUSG00000000399	0.012	0.182	FALSE
ENSMUSG00000000402	0.379	0.198	FALSE
ENSMUSG00000000409	-0.005	-0.21	FALSE
ENSMUSG00000000411
ENSMUSG00000000416	0.105	-0.285	FALSE
ENSMUSG00000000420	0.269	-0.107	FALSE
ENSMUSG00000000435
ENSMUSG00000000439	0.227	0.124	FALSE
ENSMUSG00000000440	-1.082	1.186	FALSE
ENSMUSG00000000441	0.816	0.451	FALSE
ENSMUSG00000000486	0.483	-0.523	FALSE
ENSMUSG00000000489	0.134	0.204	FALSE
ENSMUSG00000000530	0.195	-0.307	FALSE
ENSMUSG00000000531	-0.277	-0.335	FALSE
ENSMUSG00000000532	0.11	0.002	FALSE
ENSMUSG00000000538	0.078	0.084	FALSE
ENSMUSG00000000544			FALSE
ENSMUSG00000000552	0.063	-0.216	FALSE
ENSMUSG00000000555	-0.011	-0.064	FALSE
ENSMUSG00000000560	0.164	-0.441	FALSE
ENSMUSG00000000561	-0.033	-0.159	FALSE
ENSMUSG00000000562
ENSMUSG00000000563	-0.009	0.156	FALSE
ENSMUSG00000000567	-0.042	-0.362	FALSE
ENSMUSG00000000568	-0.008	-0.573	FALSE
ENSMUSG00000000579	0.336	-0.096	FALSE
ENSMUSG00000000581	0.085	-0.124	FALSE
ENSMUSG00000000594	0.02	0.103	FALSE
ENSMUSG00000000600	0.919	-0.105	FALSE
ENSMUSG00000000605	-0.139	-0.055	FALSE
ENSMUSG00000000617
ENSMUSG00000000627	0.049	-0.579	FALSE
ENSMUSG00000000628	0.194	-0.778	FALSE
ENSMUSG00000000631	0.164	0.166	FALSE
ENSMUSG00000000632			FALSE
ENSMUSG00000000673	-0.026	0.324	FALSE
ENSMUSG00000000682	-0.026	-0.603	FALSE
ENSMUSG00000000686	0.382	-0.659	FALSE
ENSMUSG00000000690	0.182	-0.323	FALSE
ENSMUSG00000000693	0.016	-0.653	FALSE
ENSMUSG00000000706
ENSMUSG00000000708	0.086	-0.041	FALSE
ENSMUSG00000000711	0.225	-0.058	FALSE
ENSMUSG00000000730
ENSMUSG00000000731	0.49	-3.651
ENSMUSG00000000732	0.269	-0.302	FALSE
ENSMUSG00000000738	-0.133	0.231	FALSE
ENSMUSG00000000739	0.116	-0.927	FALSE
ENSMUSG00000000740	0.055	-0.559	FALSE
ENSMUSG00000000743	0.058	-0.024	FALSE
ENSMUSG00000000751	-0.005	0.342	FALSE
ENSMUSG00000000753	0.329	-0.251	FALSE
ENSMUSG00000000759	0.139	-0.334	FALSE
ENSMUSG00000000776	-0.224	0.015	FALSE
ENSMUSG00000000782	-0.05	0.16	FALSE
ENSMUSG00000000787	0.472	0.168	FALSE
ENSMUSG00000000791			FALSE
ENSMUSG00000000792			FALSE
ENSMUSG00000000794	-0.215	0.062	FALSE
ENSMUSG00000000804	0.163	0.095	FALSE
ENSMUSG00000000805	0.126	-0.453	FALSE
ENSMUSG00000000811	0.21	0.366	FALSE
ENSMUSG00000000817
ENSMUSG00000000823	-0.242	0.051	FALSE
ENSMUSG00000000826	-0.1	0.167	FALSE
ENSMUSG00000000827	0.573	-0.056	FALSE
ENSMUSG00000000838	-0.104	0.146	FALSE
ENSMUSG00000000861	-0.081	0.023	FALSE
ENSMUSG00000000869	0.379	-0.89	FALSE
ENSMUSG00000000876	0.025	-0.188	FALSE
ENSMUSG00000000881	0.15	-0.079	FALSE
ENSMUSG00000000884	-0.065	0.372	FALSE
ENSMUSG00000000889
ENSMUSG00000000901	0.019	-0.015	FALSE
ENSMUSG00000000902	0.127	-0.233	FALSE
ENSMUSG00000000903
ENSMUSG00000000915	0.143	0.252	FALSE
ENSMUSG00000000916	-1.013	0.039	FALSE
ENSMUSG00000000934	0.082	-0.267	FALSE
ENSMUSG00000000938	0.295	-0.47
ENSMUSG00000000942	0.336	-0.907	FALSE
ENSMUSG00000000948	0.158	0.664	FALSE
ENSMUSG00000000957	-0.103	0.389	FALSE
ENSMUSG00000000958	0.05	-0.08	FALSE
ENSMUSG00000000959	-0.05	-0.038	FALSE
ENSMUSG00000000976	0.393	-0.074	FALSE
ENSMUSG00000000982
ENSMUSG00000000983			FALSE
ENSMUSG00000001016	0.049	-0.105	FALSE
ENSMUSG00000001017	0.076	-0.219	FALSE
ENSMUSG00000001018	0.476	-0.304	FALSE
ENSMUSG00000001025	0.42	0.112	FALSE
ENSMUSG00000001027	-0.088	0.508	FALSE
ENSMUSG00000001029	0.094	-0.102	FALSE
ENSMUSG00000001034	0.162	-0.401	FALSE
ENSMUSG00000001036	0.154	0.175	FALSE
ENSMUSG00000001039	0.562	-0.651	FALSE
ENSMUSG00000001052	0.027	0.062	FALSE
ENSMUSG00000001053	0.135	0.044	FALSE
ENSMUSG00000001054	0.184	-0.291	FALSE
ENSMUSG00000001056	-0.065	0.244	FALSE
ENSMUSG00000001062	-0.201	-0.282	FALSE
ENSMUSG00000001065	-0.153	0.078	FALSE
ENSMUSG00000001076	-0.092	0.194
ENSMUSG00000001082	-0.003	-0.362	FALSE
ENSMUSG00000001089	0.201	0.516	FALSE
ENSMUSG00000001095	0.04	-0.069
ENSMUSG00000001098	0.948	0.59	FALSE
ENSMUSG00000001100	0.132	0.027	FALSE
ENSMUSG00000001105	-0.146	-0.105	FALSE
ENSMUSG00000001119	0.005	-0.309	FALSE
ENSMUSG00000001120	0.725	-0.284	FALSE
ENSMUSG00000001123	0.104	-0.203	FALSE
ENSMUSG00000001127	0.642	-0.136	FALSE
ENSMUSG00000001128	0.501	-0.79	FALSE
ENSMUSG00000001131	-0.032	-0.01	FALSE
ENSMUSG00000001134	-0.223	-0.186	FALSE
ENSMUSG00000001138	0.098	-0.202	FALSE
ENSMUSG00000001143	-0.63	-0.008	FALSE
ENSMUSG00000001150	0.073	0.095	FALSE
ENSMUSG00000001151	-0.204	-0.213	FALSE
ENSMUSG00000001155	-0.071	0.779	FALSE
ENSMUSG00000001156	-0.319	-0.352	FALSE
ENSMUSG00000001157	0.188	-0.176	FALSE
ENSMUSG00000001158	0.277	-0.25	FALSE
ENSMUSG00000001166	0.293	-0.44	FALSE
ENSMUSG00000001173	0.006	-0.098	FALSE
ENSMUSG00000001175	-0.102	-0.098	FALSE
ENSMUSG00000001211	0.089	-0.06	FALSE
ENSMUSG00000001225			FALSE
ENSMUSG00000001227	-0.488	-0.366	FALSE
ENSMUSG00000001228	-0.048	0.203	FALSE
ENSMUSG00000001229	-0.24	-0.026	FALSE
ENSMUSG00000001240	0.237	-0.379	FALSE
ENSMUSG00000001247	0.219	0.034	FALSE
ENSMUSG00000001248	0.416	-1.215	FALSE
ENSMUSG00000001249	0.018	-0.124	FALSE
ENSMUSG00000001260	-0.476	1.445
ENSMUSG00000001270	-0.106	0.087	FALSE
ENSMUSG00000001280	-0.063	0.155	FALSE
ENSMUSG00000001281	0.07	-0.613	FALSE
ENSMUSG00000001285	0.748	-0.359	FALSE
ENSMUSG00000001288	0.05	-0.092	FALSE
ENSMUSG00000001289	-0.062	-0.359	FALSE
ENSMUSG00000001300	0.079	-0.138	FALSE
ENSMUSG00000001305	-0.321	0.3	FALSE
ENSMUSG00000001313	0.463	-0.467	FALSE
ENSMUSG00000001323	-0.054	0.322	FALSE
ENSMUSG00000001333	-0.376	0.448	FALSE
ENSMUSG00000001334	0.066	0.344	FALSE
ENSMUSG00000001348	-0.08	0.097	FALSE
ENSMUSG00000001349	0.765	-0.597	FALSE
ENSMUSG00000001366	0.09	-0.055	FALSE
ENSMUSG00000001376	-0.05	-0.165	FALSE
ENSMUSG00000001380	0.318	0.124	FALSE
ENSMUSG00000001383	0.079	-0.099	FALSE
ENSMUSG00000001403	0.028	-1.293	FALSE
ENSMUSG00000001415	0.05	0.156	FALSE
ENSMUSG00000001416	0.57	0.151	FALSE
ENSMUSG00000001418	-0.058	0.063	FALSE
ENSMUSG00000001419	0.613	0.283	FALSE
ENSMUSG00000001420	0.127	0.152	FALSE
ENSMUSG00000001424	0.335	0.041	FALSE
ENSMUSG00000001435	0.066	0.531	FALSE
ENSMUSG00000001436	0.1	-0.05	FALSE
ENSMUSG00000001440	0.017	-0.013	FALSE
ENSMUSG00000001441	0.52	-0.028	FALSE
ENSMUSG00000001444			FALSE
ENSMUSG00000001445	-0.136	0.26	FALSE
ENSMUSG00000001467	-0.002	0.125	FALSE
ENSMUSG00000001472	0.521	-0.086	FALSE
ENSMUSG00000001473	0.173	-0.279	FALSE
ENSMUSG00000001482	0.119	-0.158	FALSE
ENSMUSG00000001493	0.073	0.105	FALSE
ENSMUSG00000001494	-0.025	-0.397
ENSMUSG00000001496
ENSMUSG00000001497			FALSE
ENSMUSG00000001504	0.227	-0.344	FALSE
ENSMUSG00000001506	0.131	-0.608	FALSE
ENSMUSG00000001507	0.165	0.279	FALSE
ENSMUSG00000001508			FALSE
ENSMUSG00000001510			FALSE
ENSMUSG00000001517	0.012	-0.476	FALSE
ENSMUSG00000001518	-0.193	-0.265	FALSE
ENSMUSG00000001520	0.03	0.335	FALSE
ENSMUSG00000001521	0.747	-0.11	FALSE
ENSMUSG00000001524	-0.011	-0.147	FALSE
ENSMUSG00000001525	-0.019	-0.106	FALSE
ENSMUSG00000001542	0.048	0.059	FALSE
ENSMUSG00000001552	0.191	0.128	FALSE
ENSMUSG00000001555	-0.074	0.163	FALSE
ENSMUSG00000001558
ENSMUSG00000001566			FALSE
ENSMUSG00000001569	-0.371	0.171	FALSE
ENSMUSG00000001576	0.163	0.094	FALSE
ENSMUSG00000001583	0.146	-0.737	FALSE
ENSMUSG00000001588	-0.125	-0.279	FALSE
ENSMUSG00000001604	-0.026	-0.581	FALSE
ENSMUSG00000001622			FALSE
ENSMUSG00000001627	-0.113	-0.311	FALSE
ENSMUSG00000001630	-0.012	0.205	FALSE
ENSMUSG00000001632	-0.101	-0.02	FALSE
ENSMUSG00000001642	0.421	0.206	FALSE
ENSMUSG00000001656	0.276	-0.72
ENSMUSG00000001657	0.22	-0.611	FALSE
ENSMUSG00000001661	0.526	-0.396	FALSE
ENSMUSG00000001663	0.002	-0.198	FALSE
ENSMUSG00000001665	0.171	0.041	FALSE
ENSMUSG00000001666	-0.176	0.522	FALSE
ENSMUSG00000001670
ENSMUSG00000001672	0.058	-0.279	FALSE
ENSMUSG00000001674	0.195	0.347	FALSE
ENSMUSG00000001687	-0.021	-0.019	FALSE
ENSMUSG00000001700	0.119	0.007	FALSE
ENSMUSG00000001707	0.049	-0.089	FALSE
ENSMUSG00000001729	-0.227	0.368	FALSE
ENSMUSG00000001739	0.502	-0.02	FALSE
ENSMUSG00000001741	0.323	-0.608	FALSE
ENSMUSG00000001750	0.39	-0.64	FALSE
ENSMUSG00000001751	0.052	-0.448	FALSE
ENSMUSG00000001755	-0.027	-0.029	FALSE
ENSMUSG00000001761	0.074	-0.156	FALSE
ENSMUSG00000001763	0.015	-0.019	FALSE
ENSMUSG00000001767	0.492	-0.038	FALSE
ENSMUSG00000001768	0.496	-0.082	FALSE
ENSMUSG00000001773	-0.023	0.785
ENSMUSG00000001774	0.079	0.332	FALSE
ENSMUSG00000001783	0.336	0.202	FALSE
ENSMUSG00000001785	-0.365	0.32	FALSE
ENSMUSG00000001786	0.118	-0.141	FALSE
ENSMUSG00000001794	0.04	-0.157	FALSE
ENSMUSG00000001802	-0.654	0.373	FALSE
ENSMUSG00000001819
ENSMUSG00000001823	0.159	-1.471
ENSMUSG00000001827	0.128	0.136	FALSE
ENSMUSG00000001829	-0.065	0.307	FALSE
ENSMUSG00000001833	0.051	0.05	FALSE
ENSMUSG00000001844	0.098	-0.213	FALSE
ENSMUSG00000001847	0.042	0.207	FALSE
ENSMUSG00000001855	0.933	0.459	FALSE
ENSMUSG00000001864	0.211	0.133	FALSE
ENSMUSG00000001865	0.697	-2.558	FALSE
ENSMUSG00000001870	0.014	0.371	FALSE
ENSMUSG00000001891	0.134	-0.2	FALSE
ENSMUSG00000001901			FALSE
ENSMUSG00000001909	0.832	-0.292	FALSE
ENSMUSG00000001910	0.598	0.124	FALSE
ENSMUSG00000001911	0.124	0.098	FALSE
ENSMUSG00000001918	0.327	-0.378	FALSE
ENSMUSG00000001924	0.428	0.226	FALSE
ENSMUSG00000001930	-0.139	0.417	FALSE
ENSMUSG00000001942	0.01	0.149	FALSE
ENSMUSG00000001943	0.641	-0.055	FALSE
ENSMUSG00000001946	-0.161	-0.037	FALSE
ENSMUSG00000001948	0.266	-0.699	FALSE
ENSMUSG00000001962	0.406	0.004	FALSE
ENSMUSG00000001964	-0.003	0.039	FALSE
ENSMUSG00000001983	0.107	0.37	FALSE
ENSMUSG00000001985	-0.583	1.216	FALSE
ENSMUSG00000001986	0.245	-0.082	FALSE
ENSMUSG00000001988
ENSMUSG00000001995	-0.186	0.332	FALSE
ENSMUSG00000001998	-0.061	0.138	FALSE
ENSMUSG00000001999	0.1	-0.014	FALSE
ENSMUSG00000002006	0.056	-0.542	FALSE
ENSMUSG00000002007	-0.143	0.368	FALSE
ENSMUSG00000002010	-0.061	0.215	FALSE
ENSMUSG00000002012	-0.021	-0.233	FALSE
ENSMUSG00000002014	-0.067	0.008	FALSE
ENSMUSG00000002015	-0.276	-0.096	FALSE
ENSMUSG00000002017	0.095	0.25	FALSE
ENSMUSG00000002020	-0.461	0.935	FALSE
ENSMUSG00000002028	0.534	0.065	FALSE
ENSMUSG00000002031	-0.84	-0.159	FALSE
ENSMUSG00000002032	0.103	-0.217	FALSE
ENSMUSG00000002033	0.025	0.467	FALSE
ENSMUSG00000002043	-0.672	-0.242	FALSE
ENSMUSG00000002052	0.768	0.411	FALSE
ENSMUSG00000002055	-0.069	-0.554	FALSE
ENSMUSG00000002057			FALSE
ENSMUSG00000002058	0.064	-0.252	FALSE
ENSMUSG00000002059	-0.21	0.003	FALSE
ENSMUSG00000002064	-0.189	-0.057	FALSE
ENSMUSG00000002068	-0.031	0.006	FALSE
ENSMUSG00000002076	0.042	-0.404
ENSMUSG00000002083	0.025	-0.503	FALSE
ENSMUSG00000002100	0.315	-0.893	FALSE
ENSMUSG00000002102	0.138	0.135	FALSE
ENSMUSG00000002103	0.551	0.015	FALSE
ENSMUSG00000002104	0.46	-0.472
ENSMUSG00000002105	-0.301	-0.099	FALSE
ENSMUSG00000002107	-0.045	-0.065	FALSE
ENSMUSG00000002108	-0.039	0.103	FALSE
ENSMUSG00000002109	0.159	-1.117	FALSE
ENSMUSG00000002111	0.08	-0.288	FALSE
ENSMUSG00000002129	0.021	0.281	FALSE
ENSMUSG00000002147	-0.115	0.073	FALSE
ENSMUSG00000002190			FALSE
ENSMUSG00000002204	0.104	-0.496	FALSE
ENSMUSG00000002205	0.056	-0.073	FALSE
ENSMUSG00000002210	0.314	-0.221	FALSE
ENSMUSG00000002221	-0.895	-0.253	FALSE
ENSMUSG00000002222	0.841	0.201	FALSE
ENSMUSG00000002227	0.144	-0.382	FALSE
ENSMUSG00000002228	0.185	-0.392	FALSE
ENSMUSG00000002233	-0.402	0.011	FALSE
ENSMUSG00000002249	0.211	-0.253	FALSE
ENSMUSG00000002250	-0.852	0.28	FALSE
ENSMUSG00000002257	-0.114	0.144	FALSE
ENSMUSG00000002265	-0.054	0.501	TRUE
ENSMUSG00000002266	0.04	-0.318	TRUE
ENSMUSG00000002274	0.023	0.139	FALSE
ENSMUSG00000002279	-0.121	-0.153	FALSE
ENSMUSG00000002280	-0.065	0.237	FALSE
ENSMUSG00000002289	0.34	-0.03	FALSE
ENSMUSG00000002297	0.035	-0.371	FALSE
ENSMUSG00000002307	-0.039	-0.083	FALSE
ENSMUSG00000002308	-0.154	0.218	FALSE
ENSMUSG00000002319	0.242	-0.287	FALSE
ENSMUSG00000002320	0.275	0.203	FALSE
ENSMUSG00000002324	0.033	-0.158	FALSE
ENSMUSG00000002325	0.761	-0.517	FALSE
ENSMUSG00000002326	0.462	0.081	FALSE
ENSMUSG00000002329	0.129	0	FALSE
ENSMUSG00000002332	0.157	0.182	FALSE
ENSMUSG00000002341			FALSE
ENSMUSG00000002342	-0.181	-0.347	FALSE
ENSMUSG00000002343	-0.155	0.09	FALSE
ENSMUSG00000002345	-0.49	-0.04	FALSE
ENSMUSG00000002346	0.022	-0.301	FALSE
ENSMUSG00000002365	-0.012	0.035	FALSE
ENSMUSG00000002372	0.352	-0.035	FALSE
ENSMUSG00000002379	-0.078	0.081	FALSE
ENSMUSG00000002384	-0.269	0.163
ENSMUSG00000002393	0.033	0.224	FALSE
ENSMUSG00000002395	0.085	-0.322	FALSE
ENSMUSG00000002396	0.092	0.074	FALSE
ENSMUSG00000002409	-0.075	-0.198	FALSE
ENSMUSG00000002413	0.43	-0.028	FALSE
ENSMUSG00000002416	0.363	-0.175	FALSE
ENSMUSG00000002428	-0.152	0.068	FALSE
ENSMUSG00000002455	0.271	0.153	FALSE
ENSMUSG00000002458	0.152	-0.418	FALSE
ENSMUSG00000002475	-0.041	0.48	FALSE
ENSMUSG00000002477	0.211	-0.818	FALSE
ENSMUSG00000002486	0.096	-0.254	FALSE
ENSMUSG00000002489	0.135	0.512	FALSE
ENSMUSG00000002496	-0.03	0.055	FALSE
ENSMUSG00000002500	-0.012	0.41
ENSMUSG00000002504	0.003	0.198	FALSE
ENSMUSG00000002524	0.469	-0.139	FALSE
ENSMUSG00000002546	0.266	0.142	FALSE
ENSMUSG00000002550	0.024	0.026	FALSE
ENSMUSG00000002565	0.481	0.511	FALSE
ENSMUSG00000002578	-0.033	-0.228	FALSE
ENSMUSG00000002580	-0.358	-0.152	FALSE
ENSMUSG00000002588			FALSE
ENSMUSG00000002602	-0.065	-0.081	TRUE
ENSMUSG00000002603	-0.194	0.062	FALSE
ENSMUSG00000002608	0.187	-0.121	FALSE
ENSMUSG00000002617	0.067	-0.561	FALSE
ENSMUSG00000002625	0.704	-0.508	FALSE
ENSMUSG00000002633	0.635	0.008	FALSE
ENSMUSG00000002635	0.099	-0.079	FALSE
ENSMUSG00000002658	0.424	-0.292	FALSE
ENSMUSG00000002660	-0.176	-0.164	FALSE
ENSMUSG00000002661	-0.209	0.035	FALSE
ENSMUSG00000002668	0.262	-0.153	FALSE
ENSMUSG00000002679	0.576	-0.306	FALSE
ENSMUSG00000002688	-0.437	-0.226	FALSE
ENSMUSG00000002699	-0.136	-1.055	FALSE
ENSMUSG00000002718	-0.182	0.091	FALSE
ENSMUSG00000002728	0.26	-0.194	FALSE
ENSMUSG00000002731	0.222	-0.325	FALSE
ENSMUSG00000002732	0.107	-0.477	FALSE
ENSMUSG00000002733	0	-0.113	FALSE
ENSMUSG00000002741	0.716	0.331	FALSE
ENSMUSG00000002748	0.226	-0.021	FALSE
ENSMUSG00000002763	-0.197	-0.141	FALSE
ENSMUSG00000002767	0.027	-0.16	FALSE
ENSMUSG00000002768	-0.061	-0.04	FALSE
ENSMUSG00000002769	0.029	-0.08	FALSE
ENSMUSG00000002771	0.148	-0.435	FALSE
ENSMUSG00000002778	-0.034	-0.021	FALSE
ENSMUSG00000002781	0.015	-0.192	FALSE
ENSMUSG00000002797	-0.192	1.027	FALSE
ENSMUSG00000002799	0.799	-0.251	FALSE
ENSMUSG00000002803	0.087	0.131	FALSE
ENSMUSG00000002804	-0.086	-0.159	FALSE
ENSMUSG00000002808	0.712	-0.168	FALSE
ENSMUSG00000002812	-0.05	0.079	FALSE
ENSMUSG00000002814	0.009	0.177	FALSE
ENSMUSG00000002820	-0.044	0.104	FALSE
ENSMUSG00000002825	0.094	-0.149	FALSE
ENSMUSG00000002831	-0.21	1.609	FALSE
ENSMUSG00000002833	0.151	-0.471	FALSE
ENSMUSG00000002835	-0.132	0.387	FALSE
ENSMUSG00000002844	0.158	-0.307	FALSE
ENSMUSG00000002845	0.17	-0.198	FALSE
ENSMUSG00000002846	-0.352	-0.45	FALSE
ENSMUSG00000002847	0.217	0.333	FALSE
ENSMUSG00000002870	-0.09	0.184	FALSE
ENSMUSG00000002871	-0.173	-0.314	FALSE
ENSMUSG00000002881	0.641	0.238	FALSE
ENSMUSG00000002885	0.176	0.011	FALSE
ENSMUSG00000002897	-0.001	0.203	FALSE
ENSMUSG00000002900	-0.161	0.062	FALSE
ENSMUSG00000002908	-0.017	0.225	FALSE
ENSMUSG00000002910	0.117	-0.802	FALSE
ENSMUSG00000002930
ENSMUSG00000002944	0.033	-0.245	FALSE
ENSMUSG00000002948	0.09	-0.227	FALSE
ENSMUSG00000002949	-0.117	0.238	FALSE
ENSMUSG00000002957	0.112	0.086	FALSE
ENSMUSG00000002963	0.066	-0.052	FALSE
ENSMUSG00000002968	-0.121	-0.13	FALSE
ENSMUSG00000002980	0.24	0.417	FALSE
ENSMUSG00000002981	0.12	0.046	FALSE
ENSMUSG00000002983	-0.378	0.099	FALSE
ENSMUSG00000002984	-0.214	-0.025	FALSE
ENSMUSG00000002985	-0.109	0.863	FALSE
ENSMUSG00000002992
ENSMUSG00000002996	0.775	0.215	FALSE
ENSMUSG00000002997	0.049	0.772	FALSE
ENSMUSG00000003031	-0.007	-0.069	FALSE
ENSMUSG00000003032	0.138	0.082	FALSE
ENSMUSG00000003033	0.307	0.031	FALSE
ENSMUSG00000003037	0.291	0.089	FALSE
ENSMUSG00000003038	-0.078	-0.515	FALSE
ENSMUSG00000003039	0.144	0.211	FALSE
ENSMUSG00000003051	0.137	0.083	FALSE
ENSMUSG00000003053			FALSE
ENSMUSG00000003062	-1.011	-0.128	FALSE
ENSMUSG00000003068	-0.22	-0.258	FALSE
ENSMUSG00000003070	0.263	-1.027	FALSE
ENSMUSG00000003072	-0.052	0.152	FALSE
ENSMUSG00000003099	-0.113	-0.063	FALSE
ENSMUSG00000003119	0.269	0.278	FALSE
ENSMUSG00000003123	-0.242	0.868	FALSE
ENSMUSG00000003131	-0.037	0.233	FALSE
ENSMUSG00000003134	0.134	0.002	FALSE
ENSMUSG00000003135	0.375	-0.059	FALSE
ENSMUSG00000003153	0.04	-0.786	FALSE
ENSMUSG00000003154	0.134	0.046	FALSE
ENSMUSG00000003161	0.309	-0.056	FALSE
ENSMUSG00000003166	0.018	0.061	FALSE
ENSMUSG00000003184	-0.205	-0.095	FALSE
ENSMUSG00000003190	-0.034	-0.158	FALSE
ENSMUSG00000003198	0.012	-0.146	FALSE
ENSMUSG00000003199	-0.433	-0.098	FALSE
ENSMUSG00000003200	0.257	-0.073	FALSE
ENSMUSG00000003206
ENSMUSG00000003208	0.255	0.198	FALSE
ENSMUSG00000003226	0.263	0.139	FALSE
ENSMUSG00000003227	-0.427	-0.259	FALSE
ENSMUSG00000003228	-0.117	0.087	FALSE
ENSMUSG00000003233	0.095	-0.015	FALSE
ENSMUSG00000003234	-0.116	0.067	FALSE
ENSMUSG00000003235	0.363	0.095	FALSE
ENSMUSG00000003269	0.593	-0.366	FALSE
ENSMUSG00000003271	0.375	-0.406	FALSE
ENSMUSG00000003273	1.064	-0.793	FALSE
ENSMUSG00000003279	0.255	0.183	FALSE
ENSMUSG00000003282	0.187	-0.086	FALSE
ENSMUSG00000003283	0.145	-0.457	FALSE
ENSMUSG00000003299	-0.078	-0.118	FALSE
ENSMUSG00000003308	-0.271	-0.129	FALSE
ENSMUSG00000003309	-0.536	0.024	FALSE
ENSMUSG00000003316	0.884	0.383	FALSE
ENSMUSG00000003344	-0.185	-0.236	FALSE
ENSMUSG00000003345	-0.158	-0.098	FALSE
ENSMUSG00000003346	-0.121	0.031	FALSE
ENSMUSG00000003348	-0.046	-0.044	FALSE
ENSMUSG00000003352	0.262	-0.52	FALSE
ENSMUSG00000003354	0.261	-0.633	FALSE
ENSMUSG00000003355	0.46	-0.558	FALSE
ENSMUSG00000003360	0.083	0.009	FALSE
ENSMUSG00000003363	0.018	0.018	FALSE
ENSMUSG00000003378	0.188	-0.425	FALSE
ENSMUSG00000003379	0.161	-0.106	FALSE
ENSMUSG00000003380	0.028	-0.104	FALSE
ENSMUSG00000003382	-0.186	0.07	FALSE
ENSMUSG00000003402	-0.137	0.016	FALSE
ENSMUSG00000003410	-0.568	1.718	FALSE
ENSMUSG00000003411	-0.223	0.251	FALSE
ENSMUSG00000003418	0.251	-0.587	FALSE
ENSMUSG00000003420	0.089	-0.316	FALSE
ENSMUSG00000003421	-0.219	-0.222	FALSE
ENSMUSG00000003423	0.173	-0.354	FALSE
ENSMUSG00000003429	0.813	-0.419	FALSE
ENSMUSG00000003435	0.5	0.298	FALSE
ENSMUSG00000003437	0.361	-0.147	FALSE
ENSMUSG00000003438	-0.134	0.311	FALSE
ENSMUSG00000003444	-0.34	0.14	FALSE
ENSMUSG00000003452	0.387	0.514	FALSE
ENSMUSG00000003458	-0.359	0.188	FALSE
ENSMUSG00000003464	0.224	0.056	FALSE
ENSMUSG00000003469	0.288	0.052	FALSE
ENSMUSG00000003476
ENSMUSG00000003477	0.017	0.517	FALSE
ENSMUSG00000003484	-0.081	-0.48	FALSE
ENSMUSG00000003500	0.206	0.125	FALSE
ENSMUSG00000003518	0.236	0.593	FALSE
ENSMUSG00000003526	0.001	0.162	FALSE
ENSMUSG00000003527	-0.031	-0.036	FALSE
ENSMUSG00000003528	0.031	0.046	FALSE
ENSMUSG00000003531	0.052	-0.261	FALSE
ENSMUSG00000003534	-0.047	0.161	FALSE
ENSMUSG00000003541	0.102	-0.238	FALSE
ENSMUSG00000003545			FALSE
ENSMUSG00000003546	-0.031	-0.02	FALSE
ENSMUSG00000003549	0.034	0.27	FALSE
ENSMUSG00000003555
ENSMUSG00000003559	-0.117	-0.059	FALSE
ENSMUSG00000003573	-0.198	0.429	FALSE
ENSMUSG00000003575	-0.141	-0.004	FALSE
ENSMUSG00000003581	-0.189	-0.12	FALSE
ENSMUSG00000003585	-0.08	-0.274	FALSE
ENSMUSG00000003604	0.518	-0.128	FALSE
ENSMUSG00000003617	0.145	-0.49	FALSE
ENSMUSG00000003623	-0.012	0.189	FALSE
ENSMUSG00000003644	0.071	0.542	FALSE
ENSMUSG00000003657
ENSMUSG00000003660	0.948	0.338	FALSE
ENSMUSG00000003662	0.211	0.151	FALSE
ENSMUSG00000003665	-0.009	-0.313	FALSE
ENSMUSG00000003680	0.139	0.531	FALSE
ENSMUSG00000003721	0.124	0.056	FALSE
ENSMUSG00000003731	0.097	0.232	FALSE
ENSMUSG00000003746	0.132	0.022	FALSE
ENSMUSG00000003752	0.232	0.659	FALSE
ENSMUSG00000003762	-0.327	-0.058	FALSE
ENSMUSG00000003778	0.015	-0.279	FALSE
ENSMUSG00000003779	-0.073	0.479	FALSE
ENSMUSG00000003808	0.621	-0.021	FALSE
ENSMUSG00000003809	-0.052	0.124	FALSE
ENSMUSG00000003810	0.191	-0.15	FALSE
ENSMUSG00000003812	-0.09	-0.076	FALSE
ENSMUSG00000003813	0.137	0.046	FALSE
ENSMUSG00000003814	-0.577	-0.051	FALSE
ENSMUSG00000003824	0.124	-0.219	FALSE
ENSMUSG00000003847	-0.065	0.473	FALSE
ENSMUSG00000003848	0.685	-0.076	FALSE
ENSMUSG00000003849	0.125	-0.459	FALSE
ENSMUSG00000003863	0.134	-0.421	FALSE
ENSMUSG00000003865	-0.035	-0.222	FALSE
ENSMUSG00000003868	0.278	-0.217	FALSE
ENSMUSG00000003872			FALSE
ENSMUSG00000003873	-0.259	-0.114	FALSE
ENSMUSG00000003882			FALSE
ENSMUSG00000003923	0.087	-0.076	FALSE
ENSMUSG00000003929	-0.029	-0.043	FALSE
ENSMUSG00000003934	0.011	-0.367	FALSE
ENSMUSG00000003948	0.105	0.401	FALSE
ENSMUSG00000003949	0.062	-0.325	FALSE
ENSMUSG00000003955	-0.37	-0.141	FALSE
ENSMUSG00000003970	-0.348	-0.027	FALSE
ENSMUSG00000003992	0.089	-0.349	FALSE
ENSMUSG00000004018	0.176	-0.523	FALSE
ENSMUSG00000004031	0.153	0.018	FALSE
ENSMUSG00000004032	-0.113	0.026	FALSE
ENSMUSG00000004035	-0.144	0.578	FALSE
ENSMUSG00000004038			FALSE
ENSMUSG00000004040	0.597	-0.024	FALSE
ENSMUSG00000004043	0.142	-0.168	FALSE
ENSMUSG00000004044	0.238	0.254	FALSE
ENSMUSG00000004054	-0.01	-0.045	FALSE
ENSMUSG00000004056	0.05	0.236	FALSE
ENSMUSG00000004069	0.088	0.089	FALSE
ENSMUSG00000004070	0.372	0.059	FALSE
ENSMUSG00000004071	0.123	0.229	FALSE
ENSMUSG00000004085	0.262	0.416	FALSE
ENSMUSG00000004096	0.404	-0.182	FALSE
ENSMUSG00000004098	-0.388	0.547	FALSE
ENSMUSG00000004099	-0.116	0.466	FALSE
ENSMUSG00000004100	0.803	-0.312	FALSE
ENSMUSG00000004105	0.153	-0.051	FALSE
ENSMUSG00000004110	-0.053	-0.037	FALSE
ENSMUSG00000004113	0.301	-0.186	FALSE
ENSMUSG00000004127	0.075	-0.776	FALSE
ENSMUSG00000004151	-0.157	0.266	FALSE
ENSMUSG00000004187	-0.28	-0.257	FALSE
ENSMUSG00000004207	0.123	0.066	FALSE
ENSMUSG00000004221	0.323	0.242	FALSE
ENSMUSG00000004231	-0.028	0.495
ENSMUSG00000004233	-0.04	0.102	FALSE
ENSMUSG00000004263	0.348	-0.661	FALSE
ENSMUSG00000004264	-0.209	-0.015	FALSE
ENSMUSG00000004266	0.036	-0.185	FALSE
ENSMUSG00000004267	0.07	-0.289	FALSE
ENSMUSG00000004268	0.942	-0.184	FALSE
ENSMUSG00000004270	0.047	0.107	FALSE
ENSMUSG00000004285	-0.053	-0.07	FALSE
ENSMUSG00000004296
ENSMUSG00000004317	0.385	0.211	FALSE
ENSMUSG00000004319	0.107	0.062	FALSE
ENSMUSG00000004328	-0.013	-1.431	FALSE
ENSMUSG00000004341	0.466	-0.306
ENSMUSG00000004347	0.205	-0.124	FALSE
ENSMUSG00000004356	0.572	-0.115	FALSE
ENSMUSG00000004359			FALSE
ENSMUSG00000004360			FALSE
ENSMUSG00000004364	0.759	0.218	FALSE
ENSMUSG00000004366			FALSE
ENSMUSG00000004371			FALSE
ENSMUSG00000004383	-0.072	0.15	FALSE
ENSMUSG00000004393	-0.069	0.211	FALSE
ENSMUSG00000004394	-0.155	-0.014	FALSE
ENSMUSG00000004415	0.015	-0.273	FALSE
ENSMUSG00000004446	0.032	0.342	FALSE
ENSMUSG00000004451	0.662	-0.091	FALSE
ENSMUSG00000004455	-0.554	-0.105	FALSE
ENSMUSG00000004460	-0.161	0.063	FALSE
ENSMUSG00000004462	0.11	-0.213	FALSE
ENSMUSG00000004473	-0.253	0.31	FALSE
ENSMUSG00000004500	0.209	0.272	FALSE
ENSMUSG00000004508	-0.33	0.532	FALSE
ENSMUSG00000004530	1.302	0.534	FALSE
ENSMUSG00000004535	0.107	-0.093	FALSE
ENSMUSG00000004540
ENSMUSG00000004552	0.091	0.421	FALSE
ENSMUSG00000004558	-0.127	-0.034	FALSE
ENSMUSG00000004561	0.644	-0.1	FALSE
ENSMUSG00000004562	-0.018	0.089	FALSE
ENSMUSG00000004565	-0.083	0.006	FALSE
ENSMUSG00000004567	-0.248	-0.199	FALSE
ENSMUSG00000004568	0.07	0.166	FALSE
ENSMUSG00000004591	-0.061	0.074	FALSE
ENSMUSG00000004609	0.548	-0.438	FALSE
ENSMUSG00000004610	-0.089	-0.215	FALSE
ENSMUSG00000004612			FALSE
ENSMUSG00000004626	0.175	0.083	FALSE
ENSMUSG00000004631	0.407	-0.258	TRUE
ENSMUSG00000004633	0.031	0.295	FALSE
ENSMUSG00000004637	0.166	-0.151	FALSE
ENSMUSG00000004642	0.06	-0.248	FALSE
ENSMUSG00000004654	0.346	0.43
ENSMUSG00000004655	0.242	-0.303	TRUE
ENSMUSG00000004661	0.205	-0.472	FALSE
ENSMUSG00000004665	0.022	-0.134	FALSE
ENSMUSG00000004667	-0.13	-0.028	FALSE
ENSMUSG00000004668	0.212	-0.555
ENSMUSG00000004677	-0.065	0.16	FALSE
ENSMUSG00000004698	0.065	-0.125	FALSE
ENSMUSG00000004707	-0.07	0.165	FALSE
ENSMUSG00000004709			FALSE
ENSMUSG00000004730	0.113	-0.175	FALSE
ENSMUSG00000004748	-0.012	0.654	FALSE
ENSMUSG00000004768	-0.88	-0.598	FALSE
ENSMUSG00000004771	0.147	-0.154	FALSE
ENSMUSG00000004788	0.157	0.056	FALSE
ENSMUSG00000004789	0.025	0.16	FALSE
ENSMUSG00000004791	0.258	-1.421	FALSE
ENSMUSG00000004798	0.385	0.219	FALSE
ENSMUSG00000004814			FALSE
ENSMUSG00000004815	0.129	-0.142	FALSE
ENSMUSG00000004837	-0.195	-0.207	FALSE
ENSMUSG00000004843	0.035	0.27	FALSE
ENSMUSG00000004846	0.312	-0.332	FALSE
ENSMUSG00000004849	-0.06	-0.009	FALSE
ENSMUSG00000004864	-0.029	-0.758	FALSE
ENSMUSG00000004865	0.418	-0.177	FALSE
ENSMUSG00000004872
ENSMUSG00000004880	-0.049	0.066	FALSE
ENSMUSG00000004885	0.353	-1.506	FALSE
ENSMUSG00000004891	-0.078	0.625	FALSE
ENSMUSG00000004892			FALSE
ENSMUSG00000004895	0.463	0.018	FALSE
ENSMUSG00000004896	0.707	-1.038	FALSE
ENSMUSG00000004897	0.373	-0.096	FALSE
ENSMUSG00000004902
ENSMUSG00000004929	0.354	0.087	FALSE
ENSMUSG00000004931	-0.162	0.127	FALSE
ENSMUSG00000004933	0.575	-1.398	FALSE
ENSMUSG00000004934	-0.299	-0.062	FALSE
ENSMUSG00000004936	-0.375	0.139	FALSE
ENSMUSG00000004937	-0.024	-0.007	FALSE
ENSMUSG00000004939
ENSMUSG00000004945	-0.13	-0.121	FALSE
ENSMUSG00000004947	0.328	0.24	FALSE
ENSMUSG00000004951	-0.3	1.266	FALSE
ENSMUSG00000004952	0.552	-1.185	FALSE
ENSMUSG00000004961	0.135	-0.532	FALSE
ENSMUSG00000004980	0.22	-0.42	FALSE
ENSMUSG00000004988	0.482	0.401
ENSMUSG00000004994	0.277	-0.3	FALSE
ENSMUSG00000004996	-0.131	-0.121	FALSE
ENSMUSG00000005034	0.333	0.384	FALSE
ENSMUSG00000005043	0.29	0.031	FALSE
ENSMUSG00000005045	-0.339	1.56	FALSE
ENSMUSG00000005054	0.138	-0.065	FALSE
ENSMUSG00000005057	-0.079	0.225	FALSE
ENSMUSG00000005069	-0.13	-0.027	FALSE
ENSMUSG00000005078	0.105	-0.07	FALSE
ENSMUSG00000005087	0.054	-0.327	FALSE
ENSMUSG00000005089	0.121	-0.706	FALSE
ENSMUSG00000005102	0.095	-0.133	FALSE
ENSMUSG00000005103	0.219	0.231	FALSE
ENSMUSG00000005107	0.257	0.077	FALSE
ENSMUSG00000005124	-0.198	0.949	FALSE
ENSMUSG00000005125	0.042	0.126	FALSE
ENSMUSG00000005131	-0.082	-0.4	FALSE
ENSMUSG00000005142	0.115	0.027	FALSE
ENSMUSG00000005148	0.254	-0.066	FALSE
ENSMUSG00000005150	-0.117	-0.064	FALSE
ENSMUSG00000005161	0.341	-0.053	FALSE
ENSMUSG00000005198	-0.207	0.361	FALSE
ENSMUSG00000005202
ENSMUSG00000005204	0.18	-0.191	FALSE
ENSMUSG00000005220	-0.183	1.343	FALSE
ENSMUSG00000005225	0.718	-0.138	FALSE
ENSMUSG00000005232	0.055	-1.216
ENSMUSG00000005233	-0.161	-0.095	FALSE
ENSMUSG00000005237	0.247	-0.75	FALSE
ENSMUSG00000005251	0.004	0.206	FALSE
ENSMUSG00000005262	-0.421	0.037	FALSE
ENSMUSG00000005267	-0.042	-0.093	FALSE
ENSMUSG00000005268	0.007	0.207	FALSE
ENSMUSG00000005299	0.003	0.322	FALSE
ENSMUSG00000005312	0.101	0.25	FALSE
ENSMUSG00000005320	-0.055	-0.008	FALSE
ENSMUSG00000005338	0.616	0.567	FALSE
ENSMUSG00000005339			FALSE
ENSMUSG00000005354	-0.071	0.143	FALSE
ENSMUSG00000005355			FALSE
ENSMUSG00000005360	0.134	0.201	FALSE
ENSMUSG00000005362	0.19	0.175	FALSE
ENSMUSG00000005364	-0.135	2.067
ENSMUSG00000005370	-0.011	0.087	FALSE
ENSMUSG00000005371	0.06	-0.086	FALSE
ENSMUSG00000005373	-0.066	0.168	FALSE
ENSMUSG00000005374	0.325	0.313	FALSE
ENSMUSG00000005378	-0.265	-0.139	FALSE
ENSMUSG00000005397	-0.079	0.38	FALSE
ENSMUSG00000005410	-0.053	0.419	FALSE
ENSMUSG00000005413	0.091	0.596	FALSE
ENSMUSG00000005417	0.08	0.157	FALSE
ENSMUSG00000005442	0.736	-0.369	FALSE
ENSMUSG00000005447	0.29	-0.567	FALSE
ENSMUSG00000005465	-0.199	-0.145	FALSE
ENSMUSG00000005469	0.069	0.038	FALSE
ENSMUSG00000005470	-0.005	0.055	FALSE
ENSMUSG00000005474
ENSMUSG00000005481	0.006	0.002	FALSE
ENSMUSG00000005483	-0.683	0.975	FALSE
ENSMUSG00000005501	0.05	0.022	FALSE
ENSMUSG00000005503
ENSMUSG00000005505	-0.014	0.353	FALSE
ENSMUSG00000005506	0.258	0.344	FALSE
ENSMUSG00000005510	-0.196	0.23	FALSE
ENSMUSG00000005514	0.142	-0.205	FALSE
ENSMUSG00000005533	0.054	0.047	FALSE
ENSMUSG00000005534	0.092	-0.219	FALSE
ENSMUSG00000005540
ENSMUSG00000005547	0.008	0.079	FALSE
ENSMUSG00000005553	-0.002	0.243	FALSE
ENSMUSG00000005566	0.034	0.035	FALSE
ENSMUSG00000005575	0.12	-0.144	FALSE
ENSMUSG00000005580	0.139	0.058	FALSE
ENSMUSG00000005583	0.022	0.151	FALSE
ENSMUSG00000005609	-0.111	0.169	FALSE
ENSMUSG00000005610	0.507	0.287	FALSE
ENSMUSG00000005611	0.05	-0.181	FALSE
ENSMUSG00000005615	0.313	0.11	FALSE
ENSMUSG00000005621	0.121	0.104	FALSE
ENSMUSG00000005625	-0.276	0.017	FALSE
ENSMUSG00000005628	0.449	-0.724	FALSE
ENSMUSG00000005640	-0.318	-0.24	FALSE
ENSMUSG00000005656	0.194	-0.149	FALSE
ENSMUSG00000005667	-0.047	-0.269	FALSE
ENSMUSG00000005672	-0.013	-0.047	FALSE
ENSMUSG00000005674	0.107	0.166	FALSE
ENSMUSG00000005677
ENSMUSG00000005681	-0.142	0.833	FALSE
ENSMUSG00000005682	-0.012	-0.327	FALSE
ENSMUSG00000005683	0.114	0.248	FALSE
ENSMUSG00000005686	0.231	0.237	TRUE
ENSMUSG00000005687	-0.027	-0.212	FALSE
ENSMUSG00000005696
ENSMUSG00000005698	0.023	-0.081	FALSE
ENSMUSG00000005699	0.021	0.039	FALSE
ENSMUSG00000005705
ENSMUSG00000005716	-0.024	0.486
ENSMUSG00000005718	0.242	-0.502	FALSE
ENSMUSG00000005732	0.103	-0.822	FALSE
ENSMUSG00000005763	-0.265	0.195	FALSE
ENSMUSG00000005774	-0.189	-0.393	FALSE
ENSMUSG00000005779	0.116	-0.034	FALSE
ENSMUSG00000005800	-0.798	-1.317	FALSE
ENSMUSG00000005802	1.425	0.309	FALSE
ENSMUSG00000005803	0.097	0.255	FALSE
ENSMUSG00000005804	0.135	0.09	FALSE
ENSMUSG00000005813	0.178	0.134	FALSE
ENSMUSG00000005823	-0.259	-0.105	FALSE
ENSMUSG00000005824
ENSMUSG00000005836	0.15	-1.096	FALSE
ENSMUSG00000005846	0.131	-0.214	FALSE
ENSMUSG00000005864
ENSMUSG00000005871	-0.231	0.239	FALSE
ENSMUSG00000005873	0.098	0.025	FALSE
ENSMUSG00000005881	-0.05	-0.022	FALSE
ENSMUSG00000005882	-0.015	0.199	FALSE
ENSMUSG00000005883
ENSMUSG00000005886	0.31	0.074	FALSE
ENSMUSG00000005892
ENSMUSG00000005893	1.027	0.529	FALSE
ENSMUSG00000005897	0.216	0	FALSE
ENSMUSG00000005899	0.119	-0.199	FALSE
ENSMUSG00000005907	0.096	-0.119	FALSE
ENSMUSG00000005917
ENSMUSG00000005936	-0.093	0.174	FALSE
ENSMUSG00000005947	0.013	0.095	FALSE
ENSMUSG00000005949	-0.119	0.021	FALSE
ENSMUSG00000005950	0.109	-0.525	FALSE
ENSMUSG00000005951	-0.031	0.205	FALSE
ENSMUSG00000005952
ENSMUSG00000005958	0.127	-0.271	FALSE
ENSMUSG00000005968	0.07	-0.175	FALSE
ENSMUSG00000005973	0.042	-0.31	FALSE
ENSMUSG00000005980	-0.064	0.688	FALSE
ENSMUSG00000005981	-0.011	0.026	FALSE
ENSMUSG00000005982	0.184	0.147	FALSE
ENSMUSG00000005983	0.058	-0.181	FALSE
ENSMUSG00000005986	0.149	-0.454	FALSE
ENSMUSG00000006005	0.107	0.282	FALSE
ENSMUSG00000006010	-0.119	-0.458	FALSE
ENSMUSG00000006014	-0.05	-0.625	FALSE
ENSMUSG00000006019	-0.351	-0.178	FALSE
ENSMUSG00000006021	-0.232	-0.114	FALSE
ENSMUSG00000006024	-0.123	0.074	FALSE
ENSMUSG00000006050	-0.179	-0.268	FALSE
ENSMUSG00000006056
ENSMUSG00000006057	-0.049	0.4	FALSE
ENSMUSG00000006058	-0.1	-0.109	FALSE
ENSMUSG00000006095	-0.127	-0.144	FALSE
ENSMUSG00000006127	0.522	-0.082	FALSE
ENSMUSG00000006134	0.215	0.196	FALSE
ENSMUSG00000006143	0.055	-0.535	FALSE
ENSMUSG00000006154	0.113	0.142	FALSE
ENSMUSG00000006169	1.075	0.387	FALSE
ENSMUSG00000006179			FALSE
ENSMUSG00000006191	-0.147	-0.307	FALSE
ENSMUSG00000006200	0.243	-2.018
ENSMUSG00000006204			FALSE
ENSMUSG00000006205	0.004	0.003	FALSE
ENSMUSG00000006215	0.474	-0.171	FALSE
ENSMUSG00000006216	0.135	-0.081
ENSMUSG00000006218	0.187	-0.124	FALSE
ENSMUSG00000006219	-0.042	-0.085	FALSE
ENSMUSG00000006221	0.186	-0.362	FALSE
ENSMUSG00000006235	0.147	0.366	FALSE
ENSMUSG00000006241	-0.087	-0.077	FALSE
ENSMUSG00000006262	1.733	0.474	FALSE
ENSMUSG00000006269	0.061	0.039
ENSMUSG00000006273	0.14	0.346	FALSE
ENSMUSG00000006276	0.176	-0.111	FALSE
ENSMUSG00000006281	-0.21	0.215	FALSE
ENSMUSG00000006288	0.033	-0.253	FALSE
ENSMUSG00000006289	0.515	-0.276	FALSE
ENSMUSG00000006299	-0.033	0.005	FALSE
ENSMUSG00000006301	0.305	0.296	FALSE
ENSMUSG00000006304	0.348	0.135	FALSE
ENSMUSG00000006307	-0.095	0.1	FALSE
ENSMUSG00000006310	0.139	-0.298	FALSE
ENSMUSG00000006313	0.145	1.039	FALSE
ENSMUSG00000006315	-0.03	0.25	FALSE
ENSMUSG00000006333	0.009	-0.174	FALSE
ENSMUSG00000006335	0.546	-0.349	FALSE
ENSMUSG00000006342	-0.001	0.09	FALSE
ENSMUSG00000006344	0.021	-0.344	FALSE
ENSMUSG00000006345	-0.061	-0.026	FALSE
ENSMUSG00000006356	0.295	-0.053	FALSE
ENSMUSG00000006360	0.052	-0.051	FALSE
ENSMUSG00000006362	0.116	0.017	FALSE
ENSMUSG00000006369	0.263	-0.5	FALSE
ENSMUSG00000006373	-0.382	-0.164	FALSE
ENSMUSG00000006378	0.01	-0.475	FALSE
ENSMUSG00000006386	-0.481	0.183	FALSE
ENSMUSG00000006389
ENSMUSG00000006390	0.058	0.001	FALSE
ENSMUSG00000006392	-0.176	-0.032	FALSE
ENSMUSG00000006395	-0.301	-0.261	FALSE
ENSMUSG00000006398	-0.009	-0.158	FALSE
ENSMUSG00000006403	-0.237	0.806	FALSE
ENSMUSG00000006411	-0.428	0.117	FALSE
ENSMUSG00000006412	0.053	-0.345	FALSE
ENSMUSG00000006418	-0.203	0.03	FALSE
ENSMUSG00000006423	-0.006	0.035	FALSE
ENSMUSG00000006435	0.249	-0.648	FALSE
ENSMUSG00000006442	0.227	-0.02	FALSE
ENSMUSG00000006445	-0.108	0.11	FALSE
ENSMUSG00000006456	0.66	-0.097	FALSE
ENSMUSG00000006457	0.307	-1.223	FALSE
ENSMUSG00000006462
ENSMUSG00000006463	0.313	0.056	FALSE
ENSMUSG00000006464	0.109	-0.207	FALSE
ENSMUSG00000006469	-0.024	0.306
ENSMUSG00000006471	-0.076	0.041	FALSE
ENSMUSG00000006476	0.102	-0.029	FALSE
ENSMUSG00000006494	0.405	-1.049	FALSE
ENSMUSG00000006498	-0.073	0.252	FALSE
ENSMUSG00000006517	0.027	0.109	FALSE
ENSMUSG00000006519	-0.001	-0.018	FALSE
ENSMUSG00000006522	0.384	-0.436	FALSE
ENSMUSG00000006526	-0.52	0.092	FALSE
ENSMUSG00000006527	0.411	0.115	FALSE
ENSMUSG00000006529	0	0.435	FALSE
ENSMUSG00000006538	0.059	-0.738	FALSE
ENSMUSG00000006542	0.127	-0.726	FALSE
ENSMUSG00000006567	-0.233	0.264	FALSE
ENSMUSG00000006574	0.052	0.715	FALSE
ENSMUSG00000006575	0.246	-0.54	FALSE
ENSMUSG00000006576	0.318	-0.52	FALSE
ENSMUSG00000006585	-0.093	-0.151	FALSE
ENSMUSG00000006586	0.221	-0.345	FALSE
ENSMUSG00000006587			FALSE
ENSMUSG00000006589	-0.36	0.545	FALSE
ENSMUSG00000006599	-0.129	0.037	FALSE
ENSMUSG00000006611	0.311	0.016	FALSE
ENSMUSG00000006641	0.223	-0.062	FALSE
ENSMUSG00000006642	-0.445	1.475	FALSE
ENSMUSG00000006649	-0.032	0.295	FALSE
ENSMUSG00000006651	0.332	-0.063	FALSE
ENSMUSG00000006673	0.295	-0.074	FALSE
ENSMUSG00000006675	0.201	-0.493	FALSE
ENSMUSG00000006676	-0.219	0.217	FALSE
ENSMUSG00000006678	-0.042	0.056	FALSE
ENSMUSG00000006699	0.219	0.128	FALSE
ENSMUSG00000006705	0.158	0.003	FALSE
ENSMUSG00000006711	0.006	0.047	FALSE
ENSMUSG00000006715	0.052	-0.783	FALSE
ENSMUSG00000006717	-0.02	-0.294	FALSE
ENSMUSG00000006720	0.042	-0.212	FALSE
ENSMUSG00000006724	-0.735	-0.161	FALSE
ENSMUSG00000006728	0.085	-0.391	FALSE
ENSMUSG00000006731	0.576	0.124	FALSE
ENSMUSG00000006732	0.275	-0.132	FALSE
ENSMUSG00000006736	-0.057	-0.073	FALSE
ENSMUSG00000006740	0.863	0.373	FALSE
ENSMUSG00000006763	0.055	-0.246	FALSE
ENSMUSG00000006777	-0.038	0.443	FALSE
ENSMUSG00000006782	0.205	-0.191	FALSE
ENSMUSG00000006784	-0.432	0.236	FALSE
ENSMUSG00000006800	0.042	-0.17	FALSE
ENSMUSG00000006818	0.037	0.376	FALSE
ENSMUSG00000006850	0.215	-0.352	FALSE
ENSMUSG00000006906	0.04	0.08	FALSE
ENSMUSG00000006920	-0.329	0.103	FALSE
ENSMUSG00000006930	-0.056	0.368	FALSE
ENSMUSG00000006931	-0.069	-0.275	FALSE
ENSMUSG00000006932	0.384	0.348	FALSE
ENSMUSG00000006941	-0.332	0.023	FALSE
ENSMUSG00000006958	0.023	-0.793	FALSE
ENSMUSG00000006998	0.511	0.37	FALSE
ENSMUSG00000007021	0.108	-0.207	FALSE
ENSMUSG00000007029	0.057	-0.115	FALSE
ENSMUSG00000007030	0.662	0.207	FALSE
ENSMUSG00000007033	0.047	-0.186	FALSE
ENSMUSG00000007034	0.077	-0.152	FALSE
ENSMUSG00000007035	0.135	-0.013	FALSE
ENSMUSG00000007036	-0.014	-0.251	FALSE
ENSMUSG00000007038	-0.04	0.171	FALSE
ENSMUSG00000007039	-0.055	-0.403	FALSE
ENSMUSG00000007041	0.149	-0.128	FALSE
ENSMUSG00000007050	0.332	-0.388	FALSE
ENSMUSG00000007080	-0.059	0.233	FALSE
ENSMUSG00000007097	-0.268	0.536	FALSE
ENSMUSG00000007107
ENSMUSG00000007122	-0.055	-0.375	FALSE
ENSMUSG00000007207	0.089	-0.437	FALSE
ENSMUSG00000007216	-0.015	-0.226	FALSE
ENSMUSG00000007279	0.594	1.056	FALSE
ENSMUSG00000007338	-0.086	-0.032	FALSE
ENSMUSG00000007379	-0.088	-0.148	FALSE
ENSMUSG00000007411	0.179	0.076	FALSE
ENSMUSG00000007415	0.351	-0.113	FALSE
ENSMUSG00000007458	-0.047	0.209	FALSE
ENSMUSG00000007476	0.569	-0.018	FALSE
ENSMUSG00000007480	0.086	-0.261	FALSE
ENSMUSG00000007564	0.309	0.24	FALSE
ENSMUSG00000007570	0.388	-0.304	FALSE
ENSMUSG00000007589	-0.176	-0.079	FALSE
ENSMUSG00000007591	-0.065	-0.296	FALSE
ENSMUSG00000007594			FALSE
ENSMUSG00000007603	0.475	-0.254	FALSE
ENSMUSG00000007610	0.027	-0.144	FALSE
ENSMUSG00000007613	-0.588	0.183	FALSE
ENSMUSG00000007617	-0.044	-0.044	FALSE
ENSMUSG00000007646	0.212	-0.394	FALSE
ENSMUSG00000007653	-0.043	0.11	FALSE
ENSMUSG00000007655	0.149	-0.179	FALSE
ENSMUSG00000007656	0.212	0.236	FALSE
ENSMUSG00000007659	0.04	0.087	FALSE
ENSMUSG00000007670	0.331	-0.201	FALSE
ENSMUSG00000007682	-0.108	0.807	FALSE
ENSMUSG00000007721	-0.29	0.039	FALSE
ENSMUSG00000007739	1.017	0.078	FALSE
ENSMUSG00000007777	-0.123	-0.075	FALSE
ENSMUSG00000007783	0.171	-1.064	FALSE
ENSMUSG00000007805			FALSE
ENSMUSG00000007812	0.266	0.037	FALSE
ENSMUSG00000007815	0.363	0.279	FALSE
ENSMUSG00000007817	-0.359	-0.113	FALSE
ENSMUSG00000007827	0.32	0.029	FALSE
ENSMUSG00000007833	-0.02	-0.332	FALSE
ENSMUSG00000007836	0	-0.007	FALSE
ENSMUSG00000007837	-0.092	-0.275	FALSE
ENSMUSG00000007850	0.106	-0.404	FALSE
ENSMUSG00000007867	0.325	-0.473	FALSE
ENSMUSG00000007872	0.363	-0.282	FALSE
ENSMUSG00000007877	-0.155	-0.286
ENSMUSG00000007880	0.102	0.182	FALSE
ENSMUSG00000007888	0.245	-0.175	FALSE
ENSMUSG00000007891	0.058	0.215	FALSE
ENSMUSG00000007892	-0.232	0	FALSE
ENSMUSG00000007908	0.429	-0.215	FALSE
ENSMUSG00000007946			FALSE
ENSMUSG00000007950	-0.148	-0.018	FALSE
ENSMUSG00000007987	-0.275	-0.09	FALSE
ENSMUSG00000007989	0.007	0.492	FALSE
ENSMUSG00000008035	-0.417	0.153	FALSE
ENSMUSG00000008036	-0.046	-0.154	FALSE
ENSMUSG00000008090	-0.052	-0.185	FALSE
ENSMUSG00000008129	-0.152	-0.544
ENSMUSG00000008136	0.037	-0.082	FALSE
ENSMUSG00000008140	0.194	0.19	FALSE
ENSMUSG00000008153	-0.331	1.228	FALSE
ENSMUSG00000008167	0.478	-0.083	FALSE
ENSMUSG00000008193	-0.258	0.096	FALSE
ENSMUSG00000008200	0.095	-0.32	FALSE
ENSMUSG00000008206	0.115	-0.369	FALSE
ENSMUSG00000008226	-0.02	-0.015	FALSE
ENSMUSG00000008301	0.602	-0.147	FALSE
ENSMUSG00000008305	0.074	-0.212	FALSE
ENSMUSG00000008307	-0.015	-0.027	FALSE
ENSMUSG00000008318	-0.222	-0.259	FALSE
ENSMUSG00000008333	0.092	-0.281	FALSE
ENSMUSG00000008348	-0.237	-0.225	FALSE
ENSMUSG00000008373	-0.046	0.09	FALSE
ENSMUSG00000008384	0.13	-0.378	FALSE
ENSMUSG00000008393	0.117	0.346	FALSE
ENSMUSG00000008398	0.009	-0.061	FALSE
ENSMUSG00000008429	0.639	0.09	FALSE
ENSMUSG00000008435	-0.474	0.433	FALSE
ENSMUSG00000008450	0.873	0.019	FALSE
ENSMUSG00000008461			FALSE
ENSMUSG00000008475	0.302	-0.04	FALSE
ENSMUSG00000008489	0.065	-1.167	FALSE
ENSMUSG00000008496	0.353	-0.351	FALSE
ENSMUSG00000008540	-0.48	-0.259	FALSE
ENSMUSG00000008575	0.132	0.155	FALSE
ENSMUSG00000008590
ENSMUSG00000008601	0.029	0.08	FALSE
ENSMUSG00000008604	0.589	-0.059	FALSE
ENSMUSG00000008658	-0.023	0.158	FALSE
ENSMUSG00000008668	0.204	-0.585	FALSE
ENSMUSG00000008682	0.277	-0.217	FALSE
ENSMUSG00000008683	0.134	-0.386	FALSE
ENSMUSG00000008690	0.013	-0.055	FALSE
ENSMUSG00000008730	0.48	-0.001	FALSE
ENSMUSG00000008734	0.248	0.638	FALSE
ENSMUSG00000008763	0.151	0.448	FALSE
ENSMUSG00000008822	-0.081	-0.121	FALSE
ENSMUSG00000008843
ENSMUSG00000008845	0.064	0.156	FALSE
ENSMUSG00000008855	-0.147	0.178	FALSE
ENSMUSG00000008859	0.203	0.018	FALSE
ENSMUSG00000008892	0.176	-0.056	FALSE
ENSMUSG00000008932
ENSMUSG00000008958	0.245	-0.422	FALSE
ENSMUSG00000008976	0.044	0.215	FALSE
ENSMUSG00000008999	-0.104	-0.037	FALSE
ENSMUSG00000009013	0.658	-0.223	FALSE
ENSMUSG00000009030	-0.163	0.141	FALSE
ENSMUSG00000009035	0.013	0.226	FALSE
ENSMUSG00000009070
ENSMUSG00000009073	0.298	0.004	FALSE
ENSMUSG00000009076	-0.025	-0.181	FALSE
ENSMUSG00000009079	0.162	-0.616	FALSE
ENSMUSG00000009090	0.121	0.306	FALSE
ENSMUSG00000009092	-0.269	0.282	FALSE
ENSMUSG00000009097
ENSMUSG00000009108	-0.157	-0.714	FALSE
ENSMUSG00000009112	0.481	0.357	FALSE
ENSMUSG00000009114
ENSMUSG00000009145	-0.309	-0.477	FALSE
ENSMUSG00000009185	-0.161	1.117	FALSE
ENSMUSG00000009207	0.013	0.199	FALSE
ENSMUSG00000009210
ENSMUSG00000009214
ENSMUSG00000009216
ENSMUSG00000009246	0.151	-1.73	FALSE
ENSMUSG00000009248			TRUE
ENSMUSG00000009281	-0.071	-0.327	FALSE
ENSMUSG00000009291	0.081	0.179	FALSE
ENSMUSG00000009292	-0.076	0.121	FALSE
ENSMUSG00000009293	-0.039	0.53	FALSE
ENSMUSG00000009350			FALSE
ENSMUSG00000009356
ENSMUSG00000009376	0.041	0.285	FALSE
ENSMUSG00000009378	0.133	-0.014	FALSE
ENSMUSG00000009394	0.477	0.369	FALSE
ENSMUSG00000009406	0.099	0.037	FALSE
ENSMUSG00000009418	-0.079	0.73	FALSE
ENSMUSG00000009470	0.418	0.34	FALSE
ENSMUSG00000009471
ENSMUSG00000009487
ENSMUSG00000009535	-0.146	0.26	FALSE
ENSMUSG00000009545	0.04	-0.244	TRUE
ENSMUSG00000009549	-0.258	-0.234	FALSE
ENSMUSG00000009551	0.351	-0.084
ENSMUSG00000009555	0.154	-0.191	FALSE
ENSMUSG00000009563	0.139	-0.171	FALSE
ENSMUSG00000009566	0.037	-0.207	FALSE
ENSMUSG00000009569	-0.288	0.21	FALSE
ENSMUSG00000009575	-0.094	0.455	FALSE
ENSMUSG00000009585	0.081	-0.05	FALSE
ENSMUSG00000009614	0.128	-0.179	FALSE
ENSMUSG00000009621	0.025	-0.204	FALSE
ENSMUSG00000009628	-0.207	-0.417	FALSE
ENSMUSG00000009630	0.243	0.249	FALSE
ENSMUSG00000009633	-0.193	0.244	FALSE
ENSMUSG00000009640	0.415	-0.183	FALSE
ENSMUSG00000009646			FALSE
ENSMUSG00000009647	0.064	-0.4	FALSE
ENSMUSG00000009654	0.259	-0.838	FALSE
ENSMUSG00000009670
ENSMUSG00000009681	0.082	0.128	FALSE
ENSMUSG00000009687	0.14	-0.243	FALSE
ENSMUSG00000009731	0.039	-0.508	FALSE
ENSMUSG00000009733	0.125	-0.39	FALSE
ENSMUSG00000009739	0.349	-0.318	FALSE
ENSMUSG00000009741	0.113	-0.162	FALSE
ENSMUSG00000009772	-0.083	1.083	FALSE
ENSMUSG00000009828	-0.004	0.033	FALSE
ENSMUSG00000009863	-0.057	0.217	FALSE
ENSMUSG00000009876	0.508	-1.298	FALSE
ENSMUSG00000009894	-0.013	-0.032	FALSE
ENSMUSG00000009900			FALSE
ENSMUSG00000009905	0.095	0.22	FALSE
ENSMUSG00000009907	1.342	0.097	FALSE
ENSMUSG00000009927	0.478	-0.554	FALSE
ENSMUSG00000009995	0.565	-0.16	FALSE
ENSMUSG00000010021	-0.321	-0.311	FALSE
ENSMUSG00000010025	0.083	0.087	FALSE
ENSMUSG00000010044	-0.021	-0.134
ENSMUSG00000010045	0.029	0.079	FALSE
ENSMUSG00000010047	0.013	0.032	FALSE
ENSMUSG00000010048	-0.011	-0.268	FALSE
ENSMUSG00000010051	-0.36	0.349	FALSE
ENSMUSG00000010054	-0.083	0.065	FALSE
ENSMUSG00000010057	-0.242	-0.11	FALSE
ENSMUSG00000010064	0.037	-0.216	FALSE
ENSMUSG00000010066	0.047	-0.066	FALSE
ENSMUSG00000010067	0.355	0.146	FALSE
ENSMUSG00000010080	0.226	0.289	FALSE
ENSMUSG00000010086			FALSE
ENSMUSG00000010095	0.047	-0.019	FALSE
ENSMUSG00000010097	0.3	-0.056	FALSE
ENSMUSG00000010110	0.432	0.047	FALSE
ENSMUSG00000010122	0.004	-0.198	FALSE
ENSMUSG00000010136
ENSMUSG00000010142	0.376	-0.382	FALSE
ENSMUSG00000010154	-0.163	0.356	FALSE
ENSMUSG00000010175	0.331	0.077	FALSE
ENSMUSG00000010277	0.035	0.007	FALSE
ENSMUSG00000010290	0.051	0.218	FALSE
ENSMUSG00000010307	-0.079	0.43	FALSE
ENSMUSG00000010311			FALSE
ENSMUSG00000010342	0.492	0.5	FALSE
ENSMUSG00000010358	0.603	-0.608	FALSE
ENSMUSG00000010362	-0.136	-0.436	FALSE
ENSMUSG00000010376	-0.199	-0.057	FALSE
ENSMUSG00000010392	0.077	0.123	FALSE
ENSMUSG00000010406	-0.135	-0.13	FALSE
ENSMUSG00000010453	0.144	-0.148	FALSE
ENSMUSG00000010461	0.014	0.108	FALSE
ENSMUSG00000010476	0.436	-1.215	FALSE
ENSMUSG00000010492	0.263	1.116	FALSE
ENSMUSG00000010505			FALSE
ENSMUSG00000010517	0.296	0.087	FALSE
ENSMUSG00000010529	0.094	-0.235	FALSE
ENSMUSG00000010538	0.22	-0.472	FALSE
ENSMUSG00000010554	-0.215	0.138	FALSE
ENSMUSG00000010592
ENSMUSG00000010601			FALSE
ENSMUSG00000010607	0.126	-0.078	FALSE
ENSMUSG00000010608	0.169	-0.299	FALSE
ENSMUSG00000010609	0.163	-0.082	FALSE
ENSMUSG00000010651	0.003	0.338	FALSE
ENSMUSG00000010660	0.26	-0.236	FALSE
ENSMUSG00000010663	0.254	-0.266	FALSE
ENSMUSG00000010721	-0.463	-0.174	FALSE
ENSMUSG00000010751	-0.157	0.145	TRUE
ENSMUSG00000010755	0.073	-0.356	FALSE
ENSMUSG00000010760	0.04	0.035	TRUE
ENSMUSG00000010797	-0.063	-0.011	FALSE
ENSMUSG00000010803	0.084	0.023	FALSE
ENSMUSG00000010825			FALSE
ENSMUSG00000010830	-0.083	0.306	FALSE
ENSMUSG00000010911	0.373	-0.419	FALSE
ENSMUSG00000010914	-0.048	0.346	FALSE
ENSMUSG00000010936	0.395	0.207	FALSE
ENSMUSG00000011008	0.384	-0.837	FALSE
ENSMUSG00000011034	0.034	-0.114	FALSE
ENSMUSG00000011096	-0.307	-0.258	FALSE
ENSMUSG00000011114	0.86	0.367	FALSE
ENSMUSG00000011118
ENSMUSG00000011148	-0.15	0.627	FALSE
ENSMUSG00000011154
ENSMUSG00000011158	0.223	-0.44	FALSE
ENSMUSG00000011171	0.066	-0.513	FALSE
ENSMUSG00000011179	0.139	-0.138	FALSE
ENSMUSG00000011254	0.157	-0.175	FALSE
ENSMUSG00000011256	-0.122	0.512	FALSE
ENSMUSG00000011257	-0.079	0	FALSE
ENSMUSG00000011263	0.082	-0.109	FALSE
ENSMUSG00000011267	-0.144	-0.394	FALSE
ENSMUSG00000011305	-0.093	0.175	FALSE
ENSMUSG00000011306	-0.266	-0.222	FALSE
ENSMUSG00000011382	-0.369	0.436	FALSE
ENSMUSG00000011427	-0.301	0.209	FALSE
ENSMUSG00000011463	0.095	-0.648	FALSE
ENSMUSG00000011589	0.189	-1.756	FALSE
ENSMUSG00000011632			FALSE
ENSMUSG00000011658	-0.085	-0.533	FALSE
ENSMUSG00000011751	0.196	-1.049	FALSE
ENSMUSG00000011752	-0.115	0.31	FALSE
ENSMUSG00000011831	0.438	-0.063	FALSE
ENSMUSG00000011832	0.009	-0.141	FALSE
ENSMUSG00000011837	-0.498	-0.096	FALSE
ENSMUSG00000011877	0.132	-0.039	FALSE
ENSMUSG00000011884	-0.011	-0.173	FALSE
ENSMUSG00000011958	0.07	0.008	FALSE
ENSMUSG00000011960	-0.078	0.386	FALSE
ENSMUSG00000012017	-0.031	-0.528	FALSE
ENSMUSG00000012076	-0.063	0.311	FALSE
ENSMUSG00000012114	0.934	-0.112	FALSE
ENSMUSG00000012117	0.205	0.177	FALSE
ENSMUSG00000012123	-0.047	0.436	FALSE
ENSMUSG00000012126	0.263	-0.786	FALSE
ENSMUSG00000012187	0.037	0.352	FALSE
ENSMUSG00000012296	0.627	-0.072	FALSE
ENSMUSG00000012350	0.319	-0.214	FALSE
ENSMUSG00000012396
ENSMUSG00000012405	0.317	-0.379	FALSE
ENSMUSG00000012422	0.085	0.186	FALSE
ENSMUSG00000012428	-0.475	1.069	FALSE
ENSMUSG00000012429	0.282	-0.097	FALSE
ENSMUSG00000012443	-0.03	-0.122	FALSE
ENSMUSG00000012483	0.179	-0.523	FALSE
ENSMUSG00000012519	0.513	-0.171	FALSE
ENSMUSG00000012520			FALSE
ENSMUSG00000012535	0.686	0.329	FALSE
ENSMUSG00000012609	0.281	0.214	FALSE
ENSMUSG00000012640	0.385	-0.38	FALSE
ENSMUSG00000012705	-0.139	0.348
ENSMUSG00000012819	0.18	0.946	FALSE
ENSMUSG00000012848	0.023	-0.119	FALSE
ENSMUSG00000012889			FALSE
ENSMUSG00000013033	0.049	-0.492	FALSE
ENSMUSG00000013076	-0.026	0.662	FALSE
ENSMUSG00000013083			FALSE
ENSMUSG00000013089	-0.159	0.227	FALSE
ENSMUSG00000013091			FALSE
ENSMUSG00000013150	0.157	0.158	FALSE
ENSMUSG00000013155	0.349	-0.509	FALSE
ENSMUSG00000013160	-0.013	0.072	FALSE
ENSMUSG00000013236	-0.006	-0.686	FALSE
ENSMUSG00000013275	0.729	-0.101	FALSE
ENSMUSG00000013338	0.391	0.546	FALSE
ENSMUSG00000013367	0.215	-0.713	FALSE
ENSMUSG00000013415	0.036	-0.348	FALSE
ENSMUSG00000013418	0.446	-0.301	FALSE
ENSMUSG00000013419	-0.387	0.077	FALSE
ENSMUSG00000013465	0.145	-0.235	FALSE
ENSMUSG00000013483	0.409	-0.309	FALSE
ENSMUSG00000013495	-0.073	0.01	FALSE
ENSMUSG00000013523	-0.088	0.451	FALSE
ENSMUSG00000013539	-0.041	0.334	FALSE
ENSMUSG00000013584	-0.023	-0.532	FALSE
ENSMUSG00000013593	-0.004	0.103	FALSE
ENSMUSG00000013611	-0.098	0.093	FALSE
ENSMUSG00000013622	0.116	-0.364	FALSE
ENSMUSG00000013629	-0.146	0.562	FALSE
ENSMUSG00000013643			FALSE
ENSMUSG00000013646	-0.031	0.22	FALSE
ENSMUSG00000013653
ENSMUSG00000013662	0.292	0.048	FALSE
ENSMUSG00000013663	0.268	0.281	FALSE
ENSMUSG00000013698	0.47	0.183	FALSE
ENSMUSG00000013701	0.069	0.025	FALSE
ENSMUSG00000013707	0.048	-0.293	FALSE
ENSMUSG00000013736	-0.3	0.206	FALSE
ENSMUSG00000013766			FALSE
ENSMUSG00000013787	0.132	-0.057	FALSE
ENSMUSG00000013822	-0.128	0.034	FALSE
ENSMUSG00000013833	0.414	0.09	FALSE
ENSMUSG00000013846	-0.074	0.156	FALSE
ENSMUSG00000013858	-0.043	-0.04	FALSE
ENSMUSG00000013878	-0.378	-0.087	FALSE
ENSMUSG00000013921	0.041	-0.431	FALSE
ENSMUSG00000013936	-0.069	0.984	FALSE
ENSMUSG00000013973	0.163	-0.531	FALSE
ENSMUSG00000013974			FALSE
ENSMUSG00000013997	-0.145	-0.04	FALSE
ENSMUSG00000014030			FALSE
ENSMUSG00000014039	0.096	-0.001	FALSE
ENSMUSG00000014074	-0.081	0.343	FALSE
ENSMUSG00000014075	-0.019	-0.426	FALSE
ENSMUSG00000014077	0.126	0.372	FALSE
ENSMUSG00000014158	0.049	-0.242	FALSE
ENSMUSG00000014164	0.07	0.014	FALSE
ENSMUSG00000014177	-0.249	0.203	FALSE
ENSMUSG00000014195	0.32	-0.488	FALSE
ENSMUSG00000014198	-0.01	0.34
ENSMUSG00000014226	0.092	0.057	FALSE
ENSMUSG00000014232	0.47	-0.6	FALSE
ENSMUSG00000014243	-0.08	-0.142	FALSE
ENSMUSG00000014245	-0.302	-0.248	FALSE
ENSMUSG00000014294	-0.074	0.157	FALSE
ENSMUSG00000014301	-0.312	0.184	FALSE
ENSMUSG00000014303	0.094	0.122	FALSE
ENSMUSG00000014313	-0.119	0.151	FALSE
ENSMUSG00000014329	0.985	0.362	FALSE
ENSMUSG00000014349	0.293	0.247	FALSE
ENSMUSG00000014351			FALSE
ENSMUSG00000014353	-0.096	-0.202	FALSE
ENSMUSG00000014355	-0.147	0.17	FALSE
ENSMUSG00000014361	0.014	-0.017	FALSE
ENSMUSG00000014402	-0.304	-0.092	FALSE
ENSMUSG00000014418	-0.09	-0.246	FALSE
ENSMUSG00000014426	-0.091	0.092	FALSE
ENSMUSG00000014444	0.192	0.502	FALSE
ENSMUSG00000014453			FALSE
ENSMUSG00000014470	-0.018	-0.296	FALSE
ENSMUSG00000014496	0.351	0.185	FALSE
ENSMUSG00000014498	-0.022	0.655	FALSE
ENSMUSG00000014503	0.012	-0.099	FALSE
ENSMUSG00000014504	0.583	-0.156	FALSE
ENSMUSG00000014542			FALSE
ENSMUSG00000014543
ENSMUSG00000014547	-0.409	0.075	FALSE
ENSMUSG00000014550	0.41	0.183	FALSE
ENSMUSG00000014551	-0.748	0.166	FALSE
ENSMUSG00000014554	0.499	-0.221	FALSE
ENSMUSG00000014592	0.043	-0.032	FALSE
ENSMUSG00000014599	0.104	-0.383	FALSE
ENSMUSG00000014601	0.24	0.02	FALSE
ENSMUSG00000014602	0.137	0.232	FALSE
ENSMUSG00000014606	0.016	0.247	FALSE
ENSMUSG00000014609
ENSMUSG00000014633	-0.318	0.073	FALSE
ENSMUSG00000014668	-0.001	0.07	FALSE
ENSMUSG00000014686
ENSMUSG00000014704	0.19	-1.287	FALSE
ENSMUSG00000014725			FALSE
ENSMUSG00000014748	0.317	0.145	FALSE
ENSMUSG00000014763	0.271	-0.185	FALSE
ENSMUSG00000014767	0.461	-0.13	FALSE
ENSMUSG00000014769	-0.064	-0.051	FALSE
ENSMUSG00000014773	0.156	-0.036	FALSE
ENSMUSG00000014776	-0.087	0.461	FALSE
ENSMUSG00000014778	0.202	-0.367	FALSE
ENSMUSG00000014782	0.363	-1.297	FALSE
ENSMUSG00000014786	0.147	-0.902	FALSE
ENSMUSG00000014791	0.134	-0.372	FALSE
ENSMUSG00000014813	0.034	0.453	FALSE
ENSMUSG00000014837	0.008	0.233	FALSE
ENSMUSG00000014846	0.111	-0.274	FALSE
ENSMUSG00000014850	-0.153	0.009	FALSE
ENSMUSG00000014852			FALSE
ENSMUSG00000014856	-0.061	-0.143	FALSE
ENSMUSG00000014859	0.344	-0.045	FALSE
ENSMUSG00000014867	0.324	0.203	FALSE
ENSMUSG00000014873	0.223	-0.513	FALSE
ENSMUSG00000014905	0.199	0.242	FALSE
ENSMUSG00000014907	-0.176	0.182	FALSE
ENSMUSG00000014932	-0.181	0.101	FALSE
ENSMUSG00000014956	0.308	0.467	FALSE
ENSMUSG00000014959	-0.026	0.116	FALSE
ENSMUSG00000014980	0.317	-0.152	FALSE
ENSMUSG00000015002	0.331	0.226	FALSE
ENSMUSG00000015013	-0.085	0.081	FALSE
ENSMUSG00000015016	0.06	0.172	FALSE
ENSMUSG00000015023	-0.147	0.23	FALSE
ENSMUSG00000015027	0.066	0.213	FALSE
ENSMUSG00000015053	0.399	0.034	FALSE
ENSMUSG00000015083	0.147	-1.02	FALSE
ENSMUSG00000015085	0.022	0.194	FALSE
ENSMUSG00000015087	-0.143	-0.194	FALSE
ENSMUSG00000015090	-0.228	1.472	FALSE
ENSMUSG00000015092	-0.193	-0.121	FALSE
ENSMUSG00000015093	-0.009	-0.15	FALSE
ENSMUSG00000015094	-0.457	0.104	FALSE
ENSMUSG00000015095	0.042	-0.144	FALSE
ENSMUSG00000015112	0.131	0.042	FALSE
ENSMUSG00000015120	-0.083	-0.03	FALSE
ENSMUSG00000015126	0.1	-0.381	FALSE
ENSMUSG00000015127	-0.133	0.571	FALSE
ENSMUSG00000015133	0.381	0.152	FALSE
ENSMUSG00000015134	0.309	0.828	FALSE
ENSMUSG00000015143	0.059	-0.195	FALSE
ENSMUSG00000015149	-0.321	-0.253	FALSE
ENSMUSG00000015165	0.185	-0.263	FALSE
ENSMUSG00000015176	0.168	0.258	FALSE
ENSMUSG00000015189	-0.044	0.145	FALSE
ENSMUSG00000015202	0.219	0.141	FALSE
ENSMUSG00000015214	-0.034	-0.082	FALSE
ENSMUSG00000015217	-0.182	0.083	FALSE
ENSMUSG00000015222	0.06	-0.019	FALSE
ENSMUSG00000015224	0.535	-0.477	FALSE
ENSMUSG00000015243	-0.873	0.237	FALSE
ENSMUSG00000015247	0.53	0.073	FALSE
ENSMUSG00000015289	0.009	-0.132	FALSE
ENSMUSG00000015290	0.054	0.055	FALSE
ENSMUSG00000015291	0.59	-0.654	FALSE
ENSMUSG00000015305	0.682	0.317	FALSE
ENSMUSG00000015312	0.274	-0.537	FALSE
ENSMUSG00000015314			FALSE
ENSMUSG00000015316
ENSMUSG00000015335	0.032	-0.289	FALSE
ENSMUSG00000015337	0.132	-0.847	FALSE
ENSMUSG00000015340	-0.005	-0.345	FALSE
ENSMUSG00000015341	0.113	-0.004	FALSE
ENSMUSG00000015342	0.701	0.32	FALSE
ENSMUSG00000015354	-0.317	1.388	FALSE
ENSMUSG00000015355	-0.051	0.193	FALSE
ENSMUSG00000015357	-0.107	0.341	FALSE
ENSMUSG00000015363	-0.027	0.022	FALSE
ENSMUSG00000015365
ENSMUSG00000015377	0.047	-0.565	FALSE
ENSMUSG00000015396	0.079	0.092	FALSE
ENSMUSG00000015401	0.115	-0.154	FALSE
ENSMUSG00000015405	0.086	0.09	FALSE
ENSMUSG00000015437			FALSE
ENSMUSG00000015451	-0.294	0.184	FALSE
ENSMUSG00000015452	0.03	-0.294	FALSE
ENSMUSG00000015461	-0.001	0.075	FALSE
ENSMUSG00000015467	-0.61	0.489	FALSE
ENSMUSG00000015468	0.248	-0.103	FALSE
ENSMUSG00000015474	-0.077	-0.066	FALSE
ENSMUSG00000015476	-0.062	-0.78	FALSE
ENSMUSG00000015478	-0.044	-0.007	FALSE
ENSMUSG00000015484	0.07	0.171	FALSE
ENSMUSG00000015488	-0.043	0.089	FALSE
ENSMUSG00000015501	0.288	-0.038	FALSE
ENSMUSG00000015522	-0.083	-0.033	FALSE
ENSMUSG00000015533	0.098	-0.075	FALSE
ENSMUSG00000015536	-0.001	-0.204	FALSE
ENSMUSG00000015542	0.019	-0.511	FALSE
ENSMUSG00000015568	-0.063	0.483	FALSE
ENSMUSG00000015575	-0.021	0.083	FALSE
ENSMUSG00000015579
ENSMUSG00000015597	-0.039	0.038	FALSE
ENSMUSG00000015599	0.15	-0.8	FALSE
ENSMUSG00000015605	0.134	0.301	FALSE
ENSMUSG00000015619	0.256	-0.319	FALSE
ENSMUSG00000015627	0.111	0.147	FALSE
ENSMUSG00000015647	0.835	0.11	FALSE
ENSMUSG00000015652	-0.134	-0.138	FALSE
ENSMUSG00000015653	0.157	0.102	FALSE
ENSMUSG00000015656	-0.375	0.098	FALSE
ENSMUSG00000015659	0.656	0.322	FALSE
ENSMUSG00000015668	-0.044	-0.303	FALSE
ENSMUSG00000015671	-0.124	-0.221	FALSE
ENSMUSG00000015672	-0.147	-0.259	FALSE
ENSMUSG00000015697	0.137	-0.253	FALSE
ENSMUSG00000015702	0.42	0.235	FALSE
ENSMUSG00000015709	-0.495	0.06	FALSE
ENSMUSG00000015711	0.443	-0.024	FALSE
ENSMUSG00000015714	0.002	-0.158	FALSE
ENSMUSG00000015733	1.2	0.185	FALSE
ENSMUSG00000015745	0.042	-0.359	FALSE
ENSMUSG00000015747	0.078	0.067	FALSE
ENSMUSG00000015748	0.229	-0.235	FALSE
ENSMUSG00000015749	-0.043	0.106	FALSE
ENSMUSG00000015750	0.333	0.147	FALSE
ENSMUSG00000015755	0.068	0.005	FALSE
ENSMUSG00000015757	0.074	-0.016	FALSE
ENSMUSG00000015759	0.417	0.128	FALSE
ENSMUSG00000015766	-0.009	0.529	FALSE
ENSMUSG00000015776	0.931	0.282	FALSE
ENSMUSG00000015787			FALSE
ENSMUSG00000015790	-0.071	-0.224	FALSE
ENSMUSG00000015804	0.074	0.009	FALSE
ENSMUSG00000015806	0.035	-0.128	FALSE
ENSMUSG00000015812	0.07	0.045	FALSE
ENSMUSG00000015829			FALSE
ENSMUSG00000015837	0.092	0.035	FALSE
ENSMUSG00000015839	-0.035	0.537	FALSE
ENSMUSG00000015843	-0.656	0.837
ENSMUSG00000015846	0.178	0.143	FALSE
ENSMUSG00000015850	0.47	-0.641	FALSE
ENSMUSG00000015852	0.392	-0.313	FALSE
ENSMUSG00000015854			FALSE
ENSMUSG00000015869	0.403	-0.075	FALSE
ENSMUSG00000015879	-0.07	0.924	FALSE
ENSMUSG00000015880	-0.03	-0.089	FALSE
ENSMUSG00000015882	0.029	0.165	FALSE
ENSMUSG00000015889	0.35	-0.087	FALSE
ENSMUSG00000015890	-0.516	1.211	FALSE
ENSMUSG00000015932	0.811	0.111	FALSE
ENSMUSG00000015937	0.398	-0.271	FALSE
ENSMUSG00000015942	0.078	-0.248	FALSE
ENSMUSG00000015943	-0.041	0.108	FALSE
ENSMUSG00000015944	0.236	-0.019	FALSE
ENSMUSG00000015947	-0.616	-0.367	FALSE
ENSMUSG00000015950	-0.113	0.051	FALSE
ENSMUSG00000015957	0.096	0.177	FALSE
ENSMUSG00000015961	-0.052	0.032	FALSE
ENSMUSG00000015962	0.052	0.482
ENSMUSG00000015966	0.065	-0.01	FALSE
ENSMUSG00000015968	-0.186	0.084	FALSE
ENSMUSG00000015970	0.033	0.09	FALSE
ENSMUSG00000015971	0.001	0.026	FALSE
ENSMUSG00000015980	0.349	0.06	FALSE
ENSMUSG00000015981	0.175	-0.948	FALSE
ENSMUSG00000015994	0.081	0.009	FALSE
ENSMUSG00000016018	0.32	0.173	FALSE
ENSMUSG00000016024	-0.043	0.462	FALSE
ENSMUSG00000016028	0.075	0.127	FALSE
ENSMUSG00000016087	0.149	-0.372	FALSE
ENSMUSG00000016128	0.339	0.2	FALSE
ENSMUSG00000016150			FALSE
ENSMUSG00000016179	0.073	-0.08	FALSE
ENSMUSG00000016181	0.218	0.009	FALSE
ENSMUSG00000016194	-0.071	0.25	FALSE
ENSMUSG00000016200	0.181	0.062	FALSE
ENSMUSG00000016206	0.026	-0.399	FALSE
ENSMUSG00000016239	-0.022	0.69	FALSE
ENSMUSG00000016252	-0.362	0.175	FALSE
ENSMUSG00000016253	0.232	0.065	FALSE
ENSMUSG00000016255
ENSMUSG00000016256	-0.232	0.302	FALSE
ENSMUSG00000016257	-0.189	0.062	FALSE
ENSMUSG00000016262	0.058	-0.761	FALSE
ENSMUSG00000016283	-0.023	0.083	FALSE
ENSMUSG00000016308	-0.31	-0.052	FALSE
ENSMUSG00000016319	0.101	0.266	FALSE
ENSMUSG00000016327	-0.028	0.223
ENSMUSG00000016344	-0.16	-0.375	FALSE
ENSMUSG00000016346			FALSE
ENSMUSG00000016349			FALSE
ENSMUSG00000016356	0.692	-0.916	FALSE
ENSMUSG00000016382	-0.066	0.333	FALSE
ENSMUSG00000016386	-0.056	0.62	FALSE
ENSMUSG00000016409	0.065	0.057	FALSE
ENSMUSG00000016427	-0.156	0.406	FALSE
ENSMUSG00000016458	0.042	-0.036	FALSE
ENSMUSG00000016477	-0.022	-0.121	FALSE
ENSMUSG00000016481	0.044	0.059	FALSE
ENSMUSG00000016487	-0.258	0.28	FALSE
ENSMUSG00000016493	-0.227	-0.132	FALSE
ENSMUSG00000016494	-0.219	0.269	FALSE
ENSMUSG00000016495	0.223	-0.363	FALSE
ENSMUSG00000016496	0.005	-0.253	FALSE
ENSMUSG00000016498
ENSMUSG00000016503	-0.092	-0.429	FALSE
ENSMUSG00000016510	-0.061	0.191	FALSE
ENSMUSG00000016520	0.338	0.172	FALSE
ENSMUSG00000016526	0.12	0.175	FALSE
ENSMUSG00000016528	0.406	0.28	FALSE
ENSMUSG00000016529
ENSMUSG00000016534	0.043	0.093	FALSE
ENSMUSG00000016541	0.177	0.153	FALSE
ENSMUSG00000016552	0.617	-0.618	FALSE
ENSMUSG00000016554	0.139	-0.13	FALSE
ENSMUSG00000016559	-0.128	-0.013	FALSE
ENSMUSG00000016619	0.748	0.274	FALSE
ENSMUSG00000016624	-0.11	-0.271	FALSE
ENSMUSG00000016637	0.458	-0.151	FALSE
ENSMUSG00000016664	0.266	0.14	FALSE
ENSMUSG00000016756	0.073	-0.405	FALSE
ENSMUSG00000016757	-0.09	0.096	FALSE
ENSMUSG00000016758	-0.073	-0.209	FALSE
ENSMUSG00000016763	0.061	0.307	FALSE
ENSMUSG00000016831	0.343	0.053	FALSE
ENSMUSG00000016833	0.035	-0.461	FALSE
ENSMUSG00000016918	0.061	0.175	FALSE
ENSMUSG00000016921	0.134	-0.428	FALSE
ENSMUSG00000016933	-0.007	-0.215	FALSE
ENSMUSG00000016940	0.04	-0.034	FALSE
ENSMUSG00000016942	-0.046	-0.069	FALSE
ENSMUSG00000016946	-0.201	0.298	FALSE
ENSMUSG00000016984	-0.029	-0.004	FALSE
ENSMUSG00000016995	-0.323	-0.501	FALSE
ENSMUSG00000017002	0.12	-1.24	FALSE
ENSMUSG00000017007			FALSE
ENSMUSG00000017009	0.099	0.411	FALSE
ENSMUSG00000017057	0.099	0.086	FALSE
ENSMUSG00000017119	-0.058	-0.013	FALSE
ENSMUSG00000017132	-0.249	0.165	FALSE
ENSMUSG00000017144	0.161	-0.02	FALSE
ENSMUSG00000017146	-0.028	0.341	FALSE
ENSMUSG00000017165			FALSE
ENSMUSG00000017167	0.502	-1.072	FALSE
ENSMUSG00000017176	0.046	-0.332	FALSE
ENSMUSG00000017188	-0.144	0.082	FALSE
ENSMUSG00000017195
ENSMUSG00000017204			FALSE
ENSMUSG00000017210	-0.005	-0.02	FALSE
ENSMUSG00000017211			FALSE
ENSMUSG00000017221	0.259	0.125	FALSE
ENSMUSG00000017264	0.54	-0.234	FALSE
ENSMUSG00000017286	0.521	-0.222	FALSE
ENSMUSG00000017288	0.126	0.087	FALSE
ENSMUSG00000017291	0.203	0.288	FALSE
ENSMUSG00000017299	0.062	-0.026	FALSE
ENSMUSG00000017300
ENSMUSG00000017307	0.003	0.024	FALSE
ENSMUSG00000017309	-0.013	-0.307	FALSE
ENSMUSG00000017311			FALSE
ENSMUSG00000017314	0.037	-0.325	FALSE
ENSMUSG00000017316
ENSMUSG00000017344	0.163	0.247	FALSE
ENSMUSG00000017376	0.096	0.066	FALSE
ENSMUSG00000017386	-0.144	0.124	FALSE
ENSMUSG00000017390	0.182	-0.595	FALSE
ENSMUSG00000017400	0.082	-0.351	FALSE
ENSMUSG00000017404	0.7	-0.571	FALSE
ENSMUSG00000017405	0.227	-0.543	FALSE
ENSMUSG00000017412	0.237	-0.208	FALSE
ENSMUSG00000017417	0.001	0.745	FALSE
ENSMUSG00000017418	-0.169	0.481	FALSE
ENSMUSG00000017421	0.258	-0.157	FALSE
ENSMUSG00000017428	0.371	0.353	FALSE
ENSMUSG00000017446	1.051	0.66	FALSE
ENSMUSG00000017453	0.026	-0.484	FALSE
ENSMUSG00000017466	-0.219	0.489	FALSE
ENSMUSG00000017478	0.049	0.156	FALSE
ENSMUSG00000017485	-0.004	-0.096	FALSE
ENSMUSG00000017491	0.572	0.689	FALSE
ENSMUSG00000017493	0.018	-0.297	FALSE
ENSMUSG00000017499	-0.036	0.107	FALSE
ENSMUSG00000017548	0.016	-0.05	FALSE
ENSMUSG00000017550	-0.065	0.102	FALSE
ENSMUSG00000017561	0.259	-0.294	FALSE
ENSMUSG00000017607	-0.189	0.166	FALSE
ENSMUSG00000017615	0.05	0.057	FALSE
ENSMUSG00000017631	-0.055	-0.083	FALSE
ENSMUSG00000017639	0.252	0.513	FALSE
ENSMUSG00000017652	-0.054	-0.161	FALSE
ENSMUSG00000017664	0.054	-0.111	FALSE
ENSMUSG00000017667	-0.01	0.081	FALSE
ENSMUSG00000017670	0.018	0.197	FALSE
ENSMUSG00000017677	0.073	-0.337	FALSE
ENSMUSG00000017679	-0.077	0.148	FALSE
ENSMUSG00000017686	0.136	0.035	FALSE
ENSMUSG00000017688	0.278	-0.342	FALSE
ENSMUSG00000017692	0.105	-0.514	FALSE
ENSMUSG00000017697	-1.045	-0.218	FALSE
ENSMUSG00000017707	0.327	-0.032	FALSE
ENSMUSG00000017713	-0.001	-0.155	FALSE
ENSMUSG00000017715	0.264	0.143	FALSE
ENSMUSG00000017716	0.094	-0.503	FALSE
ENSMUSG00000017718	-0.1	0.276	FALSE
ENSMUSG00000017721	0.812	0.316	FALSE
ENSMUSG00000017723	0.078	0.136	FALSE
ENSMUSG00000017724	-0.057	-0.253	FALSE
ENSMUSG00000017733
ENSMUSG00000017734	0.304	0.312	FALSE
ENSMUSG00000017737	-0.44	-0.856	FALSE
ENSMUSG00000017740	0.399	-1.06	FALSE
ENSMUSG00000017747	-0.025	-0.292	FALSE
ENSMUSG00000017754	-0.322	0.391	FALSE
ENSMUSG00000017756	0.139	-0.104	FALSE
ENSMUSG00000017760	-0.081	0.105	FALSE
ENSMUSG00000017764	0.151	0.018	FALSE
ENSMUSG00000017765	0.321	-0.024	FALSE
ENSMUSG00000017774	0.217	0.208	FALSE
ENSMUSG00000017776	0.431	0.181	FALSE
ENSMUSG00000017778	-0.22	0.081	FALSE
ENSMUSG00000017781	0.748	0.249	FALSE
ENSMUSG00000017801	-0.1	0.014	FALSE
ENSMUSG00000017802	0.075	0.047	FALSE
ENSMUSG00000017817	-0.042	0.291	FALSE
ENSMUSG00000017830	0.789	-1.156	FALSE
ENSMUSG00000017831	0.538	0.197	FALSE
ENSMUSG00000017837	0.343	-0.03	FALSE
ENSMUSG00000017843	-0.173	-0.032	FALSE
ENSMUSG00000017858	0.111	0.059	FALSE
ENSMUSG00000017861	0.114	0.207	FALSE
ENSMUSG00000017868	0.188	-0.131	FALSE
ENSMUSG00000017897	-0.055	0.376	FALSE
ENSMUSG00000017929	0.011	0.403	FALSE
ENSMUSG00000017943			FALSE
ENSMUSG00000017950	0.107	0.053	FALSE
ENSMUSG00000017969	-0.056	-0.298	FALSE
ENSMUSG00000017978	-0.154	0.127	FALSE
ENSMUSG00000017999	0.399	-0.064	FALSE
ENSMUSG00000018001	-0.163	0.388	FALSE
ENSMUSG00000018008	0.198	-0.46	FALSE
ENSMUSG00000018012	0.253	-0.041	FALSE
ENSMUSG00000018040	0.286	0.141	FALSE
ENSMUSG00000018042	-0.092	0.274	FALSE
ENSMUSG00000018068	0.098	-0.366	FALSE
ENSMUSG00000018076	0.588	0.041	FALSE
ENSMUSG00000018102	-0.048	0.14	FALSE
ENSMUSG00000018126	0.11	-0.52	FALSE
ENSMUSG00000018143	0.184	-0.51	FALSE
ENSMUSG00000018160	0.169	0.13	FALSE
ENSMUSG00000018166	0.387	-0.335	FALSE
ENSMUSG00000018167	-0.24	-0.096	FALSE
ENSMUSG00000018168	0.018	-0.582	FALSE
ENSMUSG00000018169	0.395	0.1	FALSE
ENSMUSG00000018171	0.064	-0.094	FALSE
ENSMUSG00000018189	0.379	-0.146	FALSE
ENSMUSG00000018196	0.531	-0.113	FALSE
ENSMUSG00000018199	0.409	0.407	FALSE
ENSMUSG00000018209	0.339	0.291	FALSE
ENSMUSG00000018211	0.004	0.32	FALSE
ENSMUSG00000018217	0.143	-0.064	FALSE
ENSMUSG00000018238			FALSE
ENSMUSG00000018239	0.163	-0.147	FALSE
ENSMUSG00000018263
ENSMUSG00000018286	-0.091	-0.169	FALSE
ENSMUSG00000018287	0.873	-0.323	FALSE
ENSMUSG00000018293	1.303	-0.415	FALSE
ENSMUSG00000018322	0.322	-0.159	FALSE
ENSMUSG00000018326	0.245	0.129	FALSE
ENSMUSG00000018334	-0.014	0.108	FALSE
ENSMUSG00000018339	0.119	-0.294	FALSE
ENSMUSG00000018340	-0.002	0.061	FALSE
ENSMUSG00000018341
ENSMUSG00000018347	-0.159	-0.183	FALSE
ENSMUSG00000018362	0.126	-0.068	FALSE
ENSMUSG00000018363	0.05	0.2	FALSE
ENSMUSG00000018372	0.477	-0.806	FALSE
ENSMUSG00000018377	-0.231	0.347	FALSE
ENSMUSG00000018378	0.221	-0.432	FALSE
ENSMUSG00000018379	0.049	-0.125	FALSE
ENSMUSG00000018381			FALSE
ENSMUSG00000018387	0.001	-0.158	FALSE
ENSMUSG00000018395	0.431	-0.418	FALSE
ENSMUSG00000018398	-0.024	0.277	FALSE
ENSMUSG00000018401	0.184	0.168	FALSE
ENSMUSG00000018405	-0.164	0.151	FALSE
ENSMUSG00000018411	-0.074	0.301	FALSE
ENSMUSG00000018412	0.34	-0.233	FALSE
ENSMUSG00000018415	0.199	-0.027	FALSE
ENSMUSG00000018417	0.007	0.194	FALSE
ENSMUSG00000018425	0.138	-0.046	FALSE
ENSMUSG00000018427	0.258	0.319	FALSE
ENSMUSG00000018428	-0.124	0.324	FALSE
ENSMUSG00000018433	0.138	0.702	FALSE
ENSMUSG00000018442	-0.09	0.095	FALSE
ENSMUSG00000018446	-0.253	-0.09	FALSE
ENSMUSG00000018449	-0.717	0.177	FALSE
ENSMUSG00000018451	0.067	-1.232	FALSE
ENSMUSG00000018459	0.023	0.123	FALSE
ENSMUSG00000018470	-0.042	-0.925	FALSE
ENSMUSG00000018474	-0.167	0.205	FALSE
ENSMUSG00000018476	0.306	-0.547	FALSE
ENSMUSG00000018481	-0.105	0.263	FALSE
ENSMUSG00000018486	0.014	0.751
ENSMUSG00000018500	-0.365	0.665	FALSE
ENSMUSG00000018501	-0.007	0.158	FALSE
ENSMUSG00000018507	-0.28	-0.478	FALSE
ENSMUSG00000018509	-0.193	-0.139	FALSE
ENSMUSG00000018537	0.044	-0.214	FALSE
ENSMUSG00000018541	-0.041	0.088	FALSE
ENSMUSG00000018547	0.043	0.31	FALSE
ENSMUSG00000018548	1.176	0.223	FALSE
ENSMUSG00000018554	0.747	-0.507	FALSE
ENSMUSG00000018559	0.933	-0.275	FALSE
ENSMUSG00000018565	-0.475	-0.063	FALSE
ENSMUSG00000018566	-0.34	0.08	FALSE
ENSMUSG00000018567	0.08	-0.058	FALSE
ENSMUSG00000018569	-0.047	0.132	FALSE
ENSMUSG00000018570	-0.031	0.048	FALSE
ENSMUSG00000018572	0.387	-0.311	FALSE
ENSMUSG00000018574	0.13	0.279	FALSE
ENSMUSG00000018581	0.421	-0.261	FALSE
ENSMUSG00000018583	0.144	0.12	FALSE
ENSMUSG00000018585	-0.162	0.381	FALSE
ENSMUSG00000018589			FALSE
ENSMUSG00000018593	0.14	0.051	FALSE
ENSMUSG00000018599	-0.375	-0.241	FALSE
ENSMUSG00000018604	0.179	-0.342	FALSE
ENSMUSG00000018623
ENSMUSG00000018634
ENSMUSG00000018648	0.411	-0.565	FALSE
ENSMUSG00000018651	0.14	-0.458	FALSE
ENSMUSG00000018654	0.192	-0.75	FALSE
ENSMUSG00000018659	0.053	-0.229	FALSE
ENSMUSG00000018661	0.191	-0.17	FALSE
ENSMUSG00000018666	0.175	-0.479	FALSE
ENSMUSG00000018669	0.102	-0.183	FALSE
ENSMUSG00000018672	0.123	-0.64	FALSE
ENSMUSG00000018677	0.005	0.08	FALSE
ENSMUSG00000018678	0.427	-0.026	FALSE
ENSMUSG00000018697	0.082	-0.129	FALSE
ENSMUSG00000018698	-0.05	0.349
ENSMUSG00000018707	0.296	0.298	FALSE
ENSMUSG00000018727	0.407	-0.31	FALSE
ENSMUSG00000018733	-0.295	-0.052	FALSE
ENSMUSG00000018736	0.149	0.066	FALSE
ENSMUSG00000018740	0.034	0.413	FALSE
ENSMUSG00000018750	-0.162	-0.033	FALSE
ENSMUSG00000018752
ENSMUSG00000018761	0.304	-0.129	FALSE
ENSMUSG00000018765	0.673	-0.287	FALSE
ENSMUSG00000018770	0.019	0.3	FALSE
ENSMUSG00000018774	0.122	-0.493	FALSE
ENSMUSG00000018776
ENSMUSG00000018796	0.182	0.326	FALSE
ENSMUSG00000018800	0.209	-0.062	FALSE
ENSMUSG00000018809	0.114	-0.056	FALSE
ENSMUSG00000018819	-0.02	-0.119	FALSE
ENSMUSG00000018820	0.565	0.362	FALSE
ENSMUSG00000018821	0.264	-0.05	FALSE
ENSMUSG00000018822			FALSE
ENSMUSG00000018830	0.641	-1.108	FALSE
ENSMUSG00000018841	-0.059	0.263	FALSE
ENSMUSG00000018845	0.278	-0.209	FALSE
ENSMUSG00000018846	0.705	0.08	FALSE
ENSMUSG00000018848	0.468	0.027	FALSE
ENSMUSG00000018849	0.172	-0.218	FALSE
ENSMUSG00000018858	-0.137	-0.232	FALSE
ENSMUSG00000018861	-0.355	-0.312	FALSE
ENSMUSG00000018862			FALSE
ENSMUSG00000018865			FALSE
ENSMUSG00000018868
ENSMUSG00000018882	-0.707	-0.002	FALSE
ENSMUSG00000018893			FALSE
ENSMUSG00000018899	0.335	-0.297	FALSE
ENSMUSG00000018900	0.032	-0.039	FALSE
ENSMUSG00000018906	-0.637	-0.262	FALSE
ENSMUSG00000018907
ENSMUSG00000018909	0.898	0.263	FALSE
ENSMUSG00000018916
ENSMUSG00000018919			FALSE
ENSMUSG00000018920	0.113	-0.436	FALSE
ENSMUSG00000018921	0.072	-0.339	FALSE
ENSMUSG00000018923	-0.11	-0.281	FALSE
ENSMUSG00000018924	-0.429	-0.21	FALSE
ENSMUSG00000018925
ENSMUSG00000018927	0.289	-0.865	FALSE
ENSMUSG00000018930
ENSMUSG00000018931	0.167	0.4	FALSE
ENSMUSG00000018932	0.103	0.057	FALSE
ENSMUSG00000018965	0.23	-0.289	FALSE
ENSMUSG00000018974	0.218	-0.108	FALSE
ENSMUSG00000018983	-0.139	-0.059	FALSE
ENSMUSG00000018986	-0.099	0.75	FALSE
ENSMUSG00000018995	-0.051	-0.052	FALSE
ENSMUSG00000018999	0.152	0.128	FALSE
ENSMUSG00000019027	0.018	-0.495	FALSE
ENSMUSG00000019039	-0.239	-0.118	FALSE
ENSMUSG00000019054	-0.039	-0.064	FALSE
ENSMUSG00000019055	-0.237	-0.099	FALSE
ENSMUSG00000019066	0.679	-0.133	FALSE
ENSMUSG00000019080	-0.022	0.069	FALSE
ENSMUSG00000019082	-0.332	0.236	FALSE
ENSMUSG00000019087	0.01	0.033	FALSE
ENSMUSG00000019088	0.01	-0.468	FALSE
ENSMUSG00000019102			FALSE
ENSMUSG00000019122	-0.112	0.085	FALSE
ENSMUSG00000019124	-0.093	0.806	FALSE
ENSMUSG00000019132	-0.477	-0.063	FALSE
ENSMUSG00000019139	-0.057	-0.199	FALSE
ENSMUSG00000019143	0.536	-0.291	FALSE
ENSMUSG00000019158	0.04	-0.171	FALSE
ENSMUSG00000019173	0.049	-0.012	FALSE
ENSMUSG00000019178	-0.24	0.612
ENSMUSG00000019179	0.012	0.305	FALSE
ENSMUSG00000019188	-0.482	0.621	TRUE
ENSMUSG00000019189	-0.258	-0.376	FALSE
ENSMUSG00000019194	0.052	-0.106	FALSE
ENSMUSG00000019210	0.166	-0.023	FALSE
ENSMUSG00000019214	0.151	0.156	FALSE
ENSMUSG00000019230			FALSE
ENSMUSG00000019232	0.246	-0.924
ENSMUSG00000019235	0.382	-0.179	FALSE
ENSMUSG00000019254	0.956	-0.512	FALSE
ENSMUSG00000019256	-0.021	-0.003	FALSE
ENSMUSG00000019261	0.009	-0.251	FALSE
ENSMUSG00000019278	-0.049	0.351	FALSE
ENSMUSG00000019295	-0.139	-0.308	FALSE
ENSMUSG00000019297	-0.014	0.114	FALSE
ENSMUSG00000019302	0.128	-0.16	FALSE
ENSMUSG00000019303	-0.286	0.031	FALSE
ENSMUSG00000019312	0.118	0.098	FALSE
ENSMUSG00000019320	-0.274	0.156	FALSE
ENSMUSG00000019326	-0.033	0.689	FALSE
ENSMUSG00000019338	-0.385	0.101	FALSE
ENSMUSG00000019359	1.155	0.549	FALSE
ENSMUSG00000019362	-0.162	0.108	FALSE
ENSMUSG00000019368			FALSE
ENSMUSG00000019370	0.13	-0.005	FALSE
ENSMUSG00000019373	0.055	-0.106	FALSE
ENSMUSG00000019428	-0.119	-0.143	FALSE
ENSMUSG00000019429	0.051	0.029
ENSMUSG00000019432	0.016	-0.038	FALSE
ENSMUSG00000019433	-0.31	0.149	FALSE
ENSMUSG00000019437	0.087	-0.247	FALSE
ENSMUSG00000019461	0	-0.167	FALSE
ENSMUSG00000019464	-0.308	0.498	FALSE
ENSMUSG00000019467	0.181	-0.874	FALSE
ENSMUSG00000019470	-0.078	0.027	FALSE
ENSMUSG00000019471	0.426	0.199	FALSE
ENSMUSG00000019478	-0.03	-0.018	FALSE
ENSMUSG00000019487	-0.139	0.042	FALSE
ENSMUSG00000019494	0.112	0.158	FALSE
ENSMUSG00000019505	-0.123	-0.15	FALSE
ENSMUSG00000019518	-0.122	-0.338	FALSE
ENSMUSG00000019528	0.066	0.074	FALSE
ENSMUSG00000019539	0.118	-0.745	FALSE
ENSMUSG00000019558	0.185	-0.052	FALSE
ENSMUSG00000019564	-0.037	0.237	FALSE
ENSMUSG00000019577	0.285	1.121	FALSE
ENSMUSG00000019578	0.098	0.289	FALSE
ENSMUSG00000019579	-0.103	0.023	FALSE
ENSMUSG00000019590	0.183	-0.08	FALSE
ENSMUSG00000019647	0.19	-0.231	FALSE
ENSMUSG00000019659	0.22	-0.175	FALSE
ENSMUSG00000019689	-0.069	0.006	FALSE
ENSMUSG00000019699	-0.146	0.48	FALSE
ENSMUSG00000019710	-0.394	-0.243	FALSE
ENSMUSG00000019715	-0.03	0.044	FALSE
ENSMUSG00000019718	-0.18	0.204	FALSE
ENSMUSG00000019726	0.533	-0.062	FALSE
ENSMUSG00000019731	0.335	0.217	FALSE
ENSMUSG00000019732	0.024	0.263	FALSE
ENSMUSG00000019734	-0.155	-0.245	FALSE
ENSMUSG00000019737	0.017	-0.422	FALSE
ENSMUSG00000019738	-0.077	-0.035	FALSE
[truncated: 19,247 more rows]

## Sheet: Fig 4F
figure	panel	tissue	quadrant	percentage
Fig 4	F	diaphgram	CV_up_EXP_up	0.371429
Fig 4	F	lung	CV_up_EXP_up	0.3
Fig 4	F	kidney	CV_up_EXP_up	0.210526
Fig 4	F	spleen	CV_up_EXP_up	0.0294118
Fig 4	F	muscles	CV_up_EXP_up	0.153846
Fig 4	F	intestine	CV_up_EXP_up	0.210526
Fig 4	F	liver	CV_up_EXP_up	0.111111
Fig 4	F	heart	CV_up_EXP_up	0.227273
Fig 4	F	stomach	CV_up_EXP_up	0.214286
Fig 4	F	diaphgram	CV_up_EXP_down	0.314286
Fig 4	F	lung	CV_up_EXP_down	0.366667
Fig 4	F	kidney	CV_up_EXP_down	0.631579
Fig 4	F	spleen	CV_up_EXP_down	0.823529
Fig 4	F	muscles	CV_up_EXP_down	0.5
Fig 4	F	intestine	CV_up_EXP_down	0.526316
Fig 4	F	liver	CV_up_EXP_down	0.333333
Fig 4	F	heart	CV_up_EXP_down	0.409091
Fig 4	F	stomach	CV_up_EXP_down	0.357143
Fig 4	F	diaphgram	CV_down_EXP_up	0.0857143
Fig 4	F	lung	CV_down_EXP_up	0.0666667
Fig 4	F	kidney	CV_down_EXP_up	0.105263
Fig 4	F	spleen	CV_down_EXP_up	0.0294118
Fig 4	F	muscles	CV_down_EXP_up	0.153846
Fig 4	F	intestine	CV_down_EXP_up	0.157895
Fig 4	F	liver	CV_down_EXP_up	0.111111
Fig 4	F	heart	CV_down_EXP_up	0.272727
Fig 4	F	stomach	CV_down_EXP_up	0.285714
Fig 4	F	diaphgram	CV_down_EXP_down	0.228571
Fig 4	F	lung	CV_down_EXP_down	0.266667
Fig 4	F	kidney	CV_down_EXP_down	0.0526316
Fig 4	F	spleen	CV_down_EXP_down	0.117647
Fig 4	F	muscles	CV_down_EXP_down	0.192308
Fig 4	F	intestine	CV_down_EXP_down	0.105263
Fig 4	F	liver	CV_down_EXP_down	0.444444
Fig 4	F	heart	CV_down_EXP_down	0.0909091
Fig 4	F	stomach	CV_down_EXP_down	0.142857

## Sheet: Fig 4G_feature_mCG_delta
figure	panel	element	heart	kidney	liver	lung	spleen
Fig 4	G	CDS	4.58	2.45	1.27	0.29	-2.17
Fig 4	G	Exon	6.97	4.69	2.99	1.89	-2.79
Fig 4	G	LINE L1	3.32	3.79	3.02	3.63	-3.82
Fig 4	G	LINE L2	4.41	3.91	3.81	3.02	-3.85
Fig 4	G	LTR ERV1	3.77	3.45	3.53	3.05	-3.24
Fig 4	G	LTR ERVK	3.69	3.61	3.56	3.36	-2.59
Fig 4	G	LTR ERVL	3.96	3.85	3.71	3.38	-3.4
Fig 4	G	Simple repeat	9.06	8.52	6.01	5.15	-1.95
Fig 4	G	Satellite	2.09	2.49	1.9	2.49	-2.58
Fig 4	G	SINE Alu	3.31	3.25	3.71	2.63	-3.46
Fig 4	G	SINE MIR	4.6	3.94	4.16	3	-4.11
Fig 4	G	SINE tRNA	3.96	2.81	3.77	0.98	-4.19
Fig 4	G	TSS	6.38	5.78	3.14	2.75	-2.36
Fig 4	G	3' UTR	3.86	2.9	3.57	1.99	-3.36
Fig 4	G	5' UTR	7.1	5.35	2.86	2.96	-2.8
Fig 4	G	ICRs	8.77	6.7	7.4	6.19	-0.21

## Sheet: Fig 4G_HyperDMR_enrichment
figure	panel	element	hyper_DMR_enrichment
Fig 4	G	CDS	2.25
Fig 4	G	Exon	1.76
Fig 4	G	LINE L1	0.57
Fig 4	G	LINE L2	0.96
Fig 4	G	LTR ERV1	0.96
Fig 4	G	LTR ERVK	0.88
Fig 4	G	LTR ERVL	0.76
Fig 4	G	Simple repeat	0.7
Fig 4	G	Satellite	0.49
Fig 4	G	SINE Alu	0.93
Fig 4	G	SINE MIR	1.11
Fig 4	G	SINE tRNA	1.25
Fig 4	G	TSS	2.18
Fig 4	G	3' UTR	1.17
Fig 4	G	5' UTR	5.04
Fig 4	G	ICRs	2.25
