# Supplementary material for: Engineered bipaternal mice reveal the consequences of life without a maternal genomic contribution
Source: PLoS Biol. 2026 Jun 25;24(6):e3003871. doi: 10.1371/journal.pbio.3003871 (PMC13298975; doi:10.1371/journal.pbio.3003871)
Supplement: S5 Data — (XLSX) [file pbio.3003871.s014.xlsx]

## Sheet: README
worksheet	figure_panel	data_type	raw_values	summary_values	error_or_statistic_calculation
Fig 5A	Fig 5A	PCA coordinates	PC1 and PC2 coordinates for each liver metabolomics sample	PCA was performed from metabolomics abundance matrix; variance explained is listed	No error bar
Fig 5B	Fig 5B	Metabolite-by-sample values	Raw metabolite abundance and row-scaled z-score values	Heatmap values were row-scaled across samples	No error bar
Fig 5C	Fig 5C	Pathway enrichment values	Pathway impact and significance values for metabolomics pathway analysis	minus_log10_p was calculated from raw P value	No error bar
Fig 5E	Fig 5E	Raw replicate values	qPCR relative expression level for each biological replicate	Group mean and SEM were calculated from replicate relative expression values	Mean +/- SEM
Fig 5F	Fig 5F	Raw individual values	Lipid vacuole area and number for each biological replicate	Group mean and SEM were calculated from replicate values	Mean +/- SEM
Fig 5G	Fig 5G	Raw individual values	Fat content and muscle content for each animal	Group mean and SEM were calculated from individual animal values	Mean +/- SEM

## Sheet: Fig 5A
figure	panel	tissue	original_sample_id	sample_id	group	replicate	Dim1	Dim2	Dim1_variance_percent	Dim2_variance_percent
Fig 5	A	Liver	WT1-1	WT-1	WT	1	-9.8245	-2.56365	32.4863	26.7884
Fig 5	A	Liver	WT1-2	WT-2	WT	2	-7.42587	-2.14488	32.4863	26.7884
Fig 5	A	Liver	WT1-3	WT-3	WT	3	-8.76547	-0.931416	32.4863	26.7884
Fig 5	A	Liver	WT1-4	WT-4	WT	4	-9.57169	1.47848	32.4863	26.7884
Fig 5	A	Liver	WT1-5	WT-5	WT	5	-9.36323	0.658613	32.4863	26.7884
Fig 5	A	Liver	WT1-6	WT-6	WT	6	-6.38978	3.44264	32.4863	26.7884
Fig 5	A	Liver	WT1-7	WT-7	WT	7	-4.23924	20.2402	32.4863	26.7884
Fig 5	A	Liver	WT1-8	WT-8	WT	8	-8.14994	-0.733606	32.4863	26.7884
Fig 5	A	Liver	A1-1	BP-1	BP	1	6.37553	-5.50412	32.4863	26.7884
Fig 5	A	Liver	A1-2	BP-2	BP	2	5.8948	-6.84581	32.4863	26.7884
Fig 5	A	Liver	A1-3	BP-3	BP	3	7.11333	-4.8418	32.4863	26.7884
Fig 5	A	Liver	A1-4	BP-4	BP	4	5.4064	-8.38738	32.4863	26.7884
Fig 5	A	Liver	A1-5	BP-5	BP	5	7.17559	-3.70962	32.4863	26.7884
Fig 5	A	Liver	A1-6	BP-6	BP	6	8.92288	2.15498	32.4863	26.7884
Fig 5	A	Liver	A1-7	BP-7	BP	7	5.34957	-8.3199	32.4863	26.7884
Fig 5	A	Liver	A1-8	BP-8	BP	8	17.4916	16.0072	32.4863	26.7884

## Sheet: Fig 5B
figure	panel	tissue	metabolite_class	metabolite	HMDB_ID	sample_id	group	raw_abundance	row_z_score
Fig 5	B	Liver	Amino acids	Methionine sulfoxide	HMDB0002005	WT-1	WT	25850	1.98403
Fig 5	B	Liver	Amino acids	Methionine sulfoxide	HMDB0002005	WT-2	WT	17900	0.0110129
Fig 5	B	Liver	Amino acids	Methionine sulfoxide	HMDB0002005	WT-3	WT	16460	-0.346364
Fig 5	B	Liver	Amino acids	Methionine sulfoxide	HMDB0002005	WT-4	WT	17110	-0.185048
Fig 5	B	Liver	Amino acids	Methionine sulfoxide	HMDB0002005	WT-5	WT	20580	0.676132
Fig 5	B	Liver	Amino acids	Methionine sulfoxide	HMDB0002005	WT-6	WT	23130	1.30899
Fig 5	B	Liver	Amino acids	Methionine sulfoxide	HMDB0002005	WT-7	WT	24900	1.74826
Fig 5	B	Liver	Amino acids	Methionine sulfoxide	HMDB0002005	WT-8	WT	16480	-0.341401
Fig 5	B	Liver	Amino acids	Methionine sulfoxide	HMDB0002005	BP-1	BP	13510	-1.07849
Fig 5	B	Liver	Amino acids	Methionine sulfoxide	HMDB0002005	BP-2	BP	12370	-1.36141
Fig 5	B	Liver	Amino acids	Methionine sulfoxide	HMDB0002005	BP-3	BP	17290	-0.140376
Fig 5	B	Liver	Amino acids	Methionine sulfoxide	HMDB0002005	BP-4	BP	12880	-1.23484
Fig 5	B	Liver	Amino acids	Methionine sulfoxide	HMDB0002005	BP-5	BP	16200	-0.410891
Fig 5	B	Liver	Amino acids	Methionine sulfoxide	HMDB0002005	BP-6	BP	19690	0.455253
Fig 5	B	Liver	Amino acids	Methionine sulfoxide	HMDB0002005	BP-7	BP	15100	-0.683887
Fig 5	B	Liver	Amino acids	Methionine sulfoxide	HMDB0002005	BP-8	BP	16240	-0.400964
Fig 5	B	Liver	Amino acids	Methionine sulfone	HMDB0062174	WT-1	WT	6119	1.04693
Fig 5	B	Liver	Amino acids	Methionine sulfone	HMDB0062174	WT-2	WT	5831	0.697092
Fig 5	B	Liver	Amino acids	Methionine sulfone	HMDB0062174	WT-3	WT	4528	-0.885675
Fig 5	B	Liver	Amino acids	Methionine sulfone	HMDB0062174	WT-4	WT	6717	1.77332
Fig 5	B	Liver	Amino acids	Methionine sulfone	HMDB0062174	WT-5	WT	6144	1.0773
Fig 5	B	Liver	Amino acids	Methionine sulfone	HMDB0062174	WT-6	WT	5571	0.381267
Fig 5	B	Liver	Amino acids	Methionine sulfone	HMDB0062174	WT-7	WT	6470	1.47329
Fig 5	B	Liver	Amino acids	Methionine sulfone	HMDB0062174	WT-8	WT	5397	0.169908
Fig 5	B	Liver	Amino acids	Methionine sulfone	HMDB0062174	BP-1	BP	4514	-0.902681
Fig 5	B	Liver	Amino acids	Methionine sulfone	HMDB0062174	BP-2	BP	4252	-1.22094
Fig 5	B	Liver	Amino acids	Methionine sulfone	HMDB0062174	BP-3	BP	4402	-1.03873
Fig 5	B	Liver	Amino acids	Methionine sulfone	HMDB0062174	BP-4	BP	5043	-0.2601
Fig 5	B	Liver	Amino acids	Methionine sulfone	HMDB0062174	BP-5	BP	4964	-0.356062
Fig 5	B	Liver	Amino acids	Methionine sulfone	HMDB0062174	BP-6	BP	5309	0.0630131
Fig 5	B	Liver	Amino acids	Methionine sulfone	HMDB0062174	BP-7	BP	4075	-1.43594
Fig 5	B	Liver	Amino acids	Methionine sulfone	HMDB0062174	BP-8	BP	4778	-0.581998
Fig 5	B	Liver	Amino acids	L-Alanine	HMDB0000161	WT-1	WT	356600	-1.18797
Fig 5	B	Liver	Amino acids	L-Alanine	HMDB0000161	WT-2	WT	515100	1.34031
Fig 5	B	Liver	Amino acids	L-Alanine	HMDB0000161	WT-3	WT	475300	0.705447
Fig 5	B	Liver	Amino acids	L-Alanine	HMDB0000161	WT-4	WT	456700	0.408752
Fig 5	B	Liver	Amino acids	L-Alanine	HMDB0000161	WT-5	WT	506800	1.20791
Fig 5	B	Liver	Amino acids	L-Alanine	HMDB0000161	WT-6	WT	510300	1.26374
Fig 5	B	Liver	Amino acids	L-Alanine	HMDB0000161	WT-7	WT	512700	1.30203
Fig 5	B	Liver	Amino acids	L-Alanine	HMDB0000161	WT-8	WT	479200	0.767657
Fig 5	B	Liver	Amino acids	L-Alanine	HMDB0000161	BP-1	BP	396900	-0.545136
Fig 5	B	Liver	Amino acids	L-Alanine	HMDB0000161	BP-2	BP	418700	-0.197398
Fig 5	B	Liver	Amino acids	L-Alanine	HMDB0000161	BP-3	BP	357400	-1.17521
Fig 5	B	Liver	Amino acids	L-Alanine	HMDB0000161	BP-4	BP	340200	-1.44958
Fig 5	B	Liver	Amino acids	L-Alanine	HMDB0000161	BP-5	BP	408800	-0.355316
Fig 5	B	Liver	Amino acids	L-Alanine	HMDB0000161	BP-6	BP	418200	-0.205373
Fig 5	B	Liver	Amino acids	L-Alanine	HMDB0000161	BP-7	BP	364100	-1.06834
Fig 5	B	Liver	Amino acids	L-Alanine	HMDB0000161	BP-8	BP	380200	-0.811523
Fig 5	B	Liver	Amino acids	N-Acetylvaline	HMDB0011757	WT-1	WT	20220	-1.42657
Fig 5	B	Liver	Amino acids	N-Acetylvaline	HMDB0011757	WT-2	WT	19750	-1.50004
Fig 5	B	Liver	Amino acids	N-Acetylvaline	HMDB0011757	WT-3	WT	23920	-0.848164
Fig 5	B	Liver	Amino acids	N-Acetylvaline	HMDB0011757	WT-4	WT	24390	-0.774691
Fig 5	B	Liver	Amino acids	N-Acetylvaline	HMDB0011757	WT-5	WT	25890	-0.540202
Fig 5	B	Liver	Amino acids	N-Acetylvaline	HMDB0011757	WT-6	WT	33990	0.726034
Fig 5	B	Liver	Amino acids	N-Acetylvaline	HMDB0011757	WT-7	WT	40150	1.689
Fig 5	B	Liver	Amino acids	N-Acetylvaline	HMDB0011757	WT-8	WT	25180	-0.651193
Fig 5	B	Liver	Amino acids	N-Acetylvaline	HMDB0011757	BP-1	BP	33220	0.605664
Fig 5	B	Liver	Amino acids	N-Acetylvaline	HMDB0011757	BP-2	BP	31900	0.399314
Fig 5	B	Liver	Amino acids	N-Acetylvaline	HMDB0011757	BP-3	BP	29810	0.0725937
Fig 5	B	Liver	Amino acids	N-Acetylvaline	HMDB0011757	BP-4	BP	29090	-0.0399607
Fig 5	B	Liver	Amino acids	N-Acetylvaline	HMDB0011757	BP-5	BP	22770	-1.02794
Fig 5	B	Liver	Amino acids	N-Acetylvaline	HMDB0011757	BP-6	BP	37370	1.25441
Fig 5	B	Liver	Amino acids	N-Acetylvaline	HMDB0011757	BP-7	BP	35470	0.957396
Fig 5	B	Liver	Amino acids	N-Acetylvaline	HMDB0011757	BP-8	BP	36410	1.10434
Fig 5	B	Liver	Amino acids	N-Acetyl-L-alanine	HMDB0000766	WT-1	WT	22070	-0.77509
Fig 5	B	Liver	Amino acids	N-Acetyl-L-alanine	HMDB0000766	WT-2	WT	26870	-0.229172
Fig 5	B	Liver	Amino acids	N-Acetyl-L-alanine	HMDB0000766	WT-3	WT	19540	-1.06283
Fig 5	B	Liver	Amino acids	N-Acetyl-L-alanine	HMDB0000766	WT-4	WT	20750	-0.925218
Fig 5	B	Liver	Amino acids	N-Acetyl-L-alanine	HMDB0000766	WT-5	WT	31070	0.248507
Fig 5	B	Liver	Amino acids	N-Acetyl-L-alanine	HMDB0000766	WT-6	WT	30690	0.205288
Fig 5	B	Liver	Amino acids	N-Acetyl-L-alanine	HMDB0000766	WT-7	WT	35300	0.729597
Fig 5	B	Liver	Amino acids	N-Acetyl-L-alanine	HMDB0000766	WT-8	WT	27720	-0.132499
Fig 5	B	Liver	Amino acids	N-Acetyl-L-alanine	HMDB0000766	BP-1	BP	27150	-0.197327
Fig 5	B	Liver	Amino acids	N-Acetyl-L-alanine	HMDB0000766	BP-2	BP	23800	-0.578332
Fig 5	B	Liver	Amino acids	N-Acetyl-L-alanine	HMDB0000766	BP-3	BP	35300	0.729597
Fig 5	B	Liver	Amino acids	N-Acetyl-L-alanine	HMDB0000766	BP-4	BP	20020	-1.00824
Fig 5	B	Liver	Amino acids	N-Acetyl-L-alanine	HMDB0000766	BP-5	BP	54680	2.93374
Fig 5	B	Liver	Amino acids	N-Acetyl-L-alanine	HMDB0000766	BP-6	BP	32160	0.372475
Fig 5	B	Liver	Amino acids	N-Acetyl-L-alanine	HMDB0000766	BP-7	BP	21330	-0.859253
Fig 5	B	Liver	Amino acids	N-Acetyl-L-alanine	HMDB0000766	BP-8	BP	33710	0.548762
Fig 5	B	Liver	Amino acids	L-Methionine	HMDB0000696	WT-1	WT	419500	-0.614474
Fig 5	B	Liver	Amino acids	L-Methionine	HMDB0000696	WT-2	WT	470700	0.129726
Fig 5	B	Liver	Amino acids	L-Methionine	HMDB0000696	WT-3	WT	393600	-0.990934
Fig 5	B	Liver	Amino acids	L-Methionine	HMDB0000696	WT-4	WT	421500	-0.585404
Fig 5	B	Liver	Amino acids	L-Methionine	HMDB0000696	WT-5	WT	447400	-0.208943
Fig 5	B	Liver	Amino acids	L-Methionine	HMDB0000696	WT-6	WT	535700	1.07451
Fig 5	B	Liver	Amino acids	L-Methionine	HMDB0000696	WT-7	WT	603900	2.06581
Fig 5	B	Liver	Amino acids	L-Methionine	HMDB0000696	WT-8	WT	477900	0.234379
Fig 5	B	Liver	Amino acids	L-Methionine	HMDB0000696	BP-1	BP	441700	-0.291793
Fig 5	B	Liver	Amino acids	L-Methionine	HMDB0000696	BP-2	BP	428400	-0.485111
Fig 5	B	Liver	Amino acids	L-Methionine	HMDB0000696	BP-3	BP	453800	-0.115918
Fig 5	B	Liver	Amino acids	L-Methionine	HMDB0000696	BP-4	BP	365100	-1.40519
Fig 5	B	Liver	Amino acids	L-Methionine	HMDB0000696	BP-5	BP	578700	1.69952
Fig 5	B	Liver	Amino acids	L-Methionine	HMDB0000696	BP-6	BP	501100	0.571595
Fig 5	B	Liver	Amino acids	L-Methionine	HMDB0000696	BP-7	BP	362100	-1.44879
Fig 5	B	Liver	Amino acids	L-Methionine	HMDB0000696	BP-8	BP	487300	0.37101
Fig 5	B	Liver	Amino acids	L-Tyrosine	HMDB0000158	WT-1	WT	1126000	-1.4046
Fig 5	B	Liver	Amino acids	L-Tyrosine	HMDB0000158	WT-2	WT	1385000	0.0697317
Fig 5	B	Liver	Amino acids	L-Tyrosine	HMDB0000158	WT-3	WT	1170000	-1.15413
Fig 5	B	Liver	Amino acids	L-Tyrosine	HMDB0000158	WT-4	WT	1325000	-0.271811
Fig 5	B	Liver	Amino acids	L-Tyrosine	HMDB0000158	WT-5	WT	1342000	-0.175041
Fig 5	B	Liver	Amino acids	L-Tyrosine	HMDB0000158	WT-6	WT	1517000	0.821126
Fig 5	B	Liver	Amino acids	L-Tyrosine	HMDB0000158	WT-7	WT	1665000	1.6636
Fig 5	B	Liver	Amino acids	L-Tyrosine	HMDB0000158	WT-8	WT	1372000	-0.00426929
Fig 5	B	Liver	Amino acids	L-Tyrosine	HMDB0000158	BP-1	BP	1391000	0.103886
Fig 5	B	Liver	Amino acids	L-Tyrosine	HMDB0000158	BP-2	BP	1359000	-0.0782703
Fig 5	B	Liver	Amino acids	L-Tyrosine	HMDB0000158	BP-3	BP	1380000	0.0412698
Fig 5	B	Liver	Amino acids	L-Tyrosine	HMDB0000158	BP-4	BP	1145000	-1.29644
Fig 5	B	Liver	Amino acids	L-Tyrosine	HMDB0000158	BP-5	BP	1684000	1.77175
Fig 5	B	Liver	Amino acids	L-Tyrosine	HMDB0000158	BP-6	BP	1525000	0.866665
Fig 5	B	Liver	Amino acids	L-Tyrosine	HMDB0000158	BP-7	BP	1109000	-1.50137
Fig 5	B	Liver	Amino acids	L-Tyrosine	HMDB0000158	BP-8	BP	1469000	0.547892
Fig 5	B	Liver	Amino acids	Acetylglycine	HMDB0000532	WT-1	WT	7358	-2.30373
Fig 5	B	Liver	Amino acids	Acetylglycine	HMDB0000532	WT-2	WT	9857	-0.553278
Fig 5	B	Liver	Amino acids	Acetylglycine	HMDB0000532	WT-3	WT	9153	-1.0464
Fig 5	B	Liver	Amino acids	Acetylglycine	HMDB0000532	WT-4	WT	9029	-1.13326
Fig 5	B	Liver	Amino acids	Acetylglycine	HMDB0000532	WT-5	WT	9609	-0.726993
Fig 5	B	Liver	Amino acids	Acetylglycine	HMDB0000532	WT-6	WT	10510	-0.0958759
Fig 5	B	Liver	Amino acids	Acetylglycine	HMDB0000532	WT-7	WT	10550	-0.0678573
Fig 5	B	Liver	Amino acids	Acetylglycine	HMDB0000532	WT-8	WT	9554	-0.765518
Fig 5	B	Liver	Amino acids	Acetylglycine	HMDB0000532	BP-1	BP	12090	1.01086
Fig 5	B	Liver	Amino acids	Acetylglycine	HMDB0000532	BP-2	BP	11830	0.828735
Fig 5	B	Liver	Amino acids	Acetylglycine	HMDB0000532	BP-3	BP	12170	1.06689
Fig 5	B	Liver	Amino acids	Acetylglycine	HMDB0000532	BP-4	BP	11930	0.898781
Fig 5	B	Liver	Amino acids	Acetylglycine	HMDB0000532	BP-5	BP	11710	0.74468
Fig 5	B	Liver	Amino acids	Acetylglycine	HMDB0000532	BP-6	BP	11420	0.541545
Fig 5	B	Liver	Amino acids	Acetylglycine	HMDB0000532	BP-7	BP	11480	0.583573
Fig 5	B	Liver	Amino acids	Acetylglycine	HMDB0000532	BP-8	BP	12100	1.01786
Fig 5	B	Liver	Amino acids	L-Glutamine	HMDB0000641	WT-1	WT	1826000	-1.68084
Fig 5	B	Liver	Amino acids	L-Glutamine	HMDB0000641	WT-2	WT	2258000	-0.44764
Fig 5	B	Liver	Amino acids	L-Glutamine	HMDB0000641	WT-3	WT	2021000	-1.12419
Fig 5	B	Liver	Amino acids	L-Glutamine	HMDB0000641	WT-4	WT	2097000	-0.907235
Fig 5	B	Liver	Amino acids	L-Glutamine	HMDB0000641	WT-5	WT	2163000	-0.71883
Fig 5	B	Liver	Amino acids	L-Glutamine	HMDB0000641	WT-6	WT	2238000	-0.504733
Fig 5	B	Liver	Amino acids	L-Glutamine	HMDB0000641	WT-7	WT	2208000	-0.590372
Fig 5	B	Liver	Amino acids	L-Glutamine	HMDB0000641	WT-8	WT	2119000	-0.844433
Fig 5	B	Liver	Amino acids	L-Glutamine	HMDB0000641	BP-1	BP	2668000	0.722755
Fig 5	B	Liver	Amino acids	L-Glutamine	HMDB0000641	BP-2	BP	2722000	0.876904
Fig 5	B	Liver	Amino acids	L-Glutamine	HMDB0000641	BP-3	BP	2562000	0.420165
Fig 5	B	Liver	Amino acids	L-Glutamine	HMDB0000641	BP-4	BP	2598000	0.522931
Fig 5	B	Liver	Amino acids	L-Glutamine	HMDB0000641	BP-5	BP	2827000	1.17664
Fig 5	B	Liver	Amino acids	L-Glutamine	HMDB0000641	BP-6	BP	3062000	1.84748
Fig 5	B	Liver	Amino acids	L-Glutamine	HMDB0000641	BP-7	BP	2422000	0.0205176
Fig 5	B	Liver	Amino acids	L-Glutamine	HMDB0000641	BP-8	BP	2846000	1.23088
Fig 5	B	Liver	Amino acids	L-Isoleucine	HMDB0000172	WT-1	WT	801000	-1.89525
Fig 5	B	Liver	Amino acids	L-Isoleucine	HMDB0000172	WT-2	WT	1024000	-0.741559
Fig 5	B	Liver	Amino acids	L-Isoleucine	HMDB0000172	WT-3	WT	915000	-1.30547
Fig 5	B	Liver	Amino acids	L-Isoleucine	HMDB0000172	WT-4	WT	1040000	-0.658783
Fig 5	B	Liver	Amino acids	L-Isoleucine	HMDB0000172	WT-5	WT	985400	-0.941257
Fig 5	B	Liver	Amino acids	L-Isoleucine	HMDB0000172	WT-6	WT	1136000	-0.162125
Fig 5	B	Liver	Amino acids	L-Isoleucine	HMDB0000172	WT-7	WT	1181000	0.0706832
Fig 5	B	Liver	Amino acids	L-Isoleucine	HMDB0000172	WT-8	WT	1041000	-0.653609
Fig 5	B	Liver	Amino acids	L-Isoleucine	HMDB0000172	BP-1	BP	1376000	1.07952
Fig 5	B	Liver	Amino acids	L-Isoleucine	HMDB0000172	BP-2	BP	1312000	0.748414
Fig 5	B	Liver	Amino acids	L-Isoleucine	HMDB0000172	BP-3	BP	1243000	0.391441
Fig 5	B	Liver	Amino acids	L-Isoleucine	HMDB0000172	BP-4	BP	1208000	0.210368
Fig 5	B	Liver	Amino acids	L-Isoleucine	HMDB0000172	BP-5	BP	1495000	1.69517
Fig 5	B	Liver	Amino acids	L-Isoleucine	HMDB0000172	BP-6	BP	1429000	1.35372
Fig 5	B	Liver	Amino acids	L-Isoleucine	HMDB0000172	BP-7	BP	1157000	-0.0534812
Fig 5	B	Liver	Amino acids	L-Isoleucine	HMDB0000172	BP-8	BP	1334000	0.862231
Fig 5	B	Liver	Amino acids	L-Valine	HMDB0000883	WT-1	WT	155300	-1.74152
Fig 5	B	Liver	Amino acids	L-Valine	HMDB0000883	WT-2	WT	184600	-0.749391
Fig 5	B	Liver	Amino acids	L-Valine	HMDB0000883	WT-3	WT	173800	-1.11509
Fig 5	B	Liver	Amino acids	L-Valine	HMDB0000883	WT-4	WT	189600	-0.580085
Fig 5	B	Liver	Amino acids	L-Valine	HMDB0000883	WT-5	WT	187800	-0.641035
Fig 5	B	Liver	Amino acids	L-Valine	HMDB0000883	WT-6	WT	203400	-0.1128
Fig 5	B	Liver	Amino acids	L-Valine	HMDB0000883	WT-7	WT	220800	0.476385
Fig 5	B	Liver	Amino acids	L-Valine	HMDB0000883	WT-8	WT	172000	-1.17604
Fig 5	B	Liver	Amino acids	L-Valine	HMDB0000883	BP-1	BP	246900	1.36016
Fig 5	B	Liver	Amino acids	L-Valine	HMDB0000883	BP-2	BP	205700	-0.0349194
Fig 5	B	Liver	Amino acids	L-Valine	HMDB0000883	BP-3	BP	234700	0.947055
Fig 5	B	Liver	Amino acids	L-Valine	HMDB0000883	BP-4	BP	201600	-0.17375
Fig 5	B	Liver	Amino acids	L-Valine	HMDB0000883	BP-5	BP	259000	1.76988
Fig 5	B	Liver	Amino acids	L-Valine	HMDB0000883	BP-6	BP	246200	1.33646
Fig 5	B	Liver	Amino acids	L-Valine	HMDB0000883	BP-7	BP	213600	0.232584
Fig 5	B	Liver	Amino acids	L-Valine	HMDB0000883	BP-8	BP	212700	0.202109
Fig 5	B	Liver	Amino acids	L-Tryptophan	HMDB0000929	WT-1	WT	821600	-1.79528
Fig 5	B	Liver	Amino acids	L-Tryptophan	HMDB0000929	WT-2	WT	934200	-0.826932
Fig 5	B	Liver	Amino acids	L-Tryptophan	HMDB0000929	WT-3	WT	915900	-0.98431
Fig 5	B	Liver	Amino acids	L-Tryptophan	HMDB0000929	WT-4	WT	964200	-0.568936
Fig 5	B	Liver	Amino acids	L-Tryptophan	HMDB0000929	WT-5	WT	922300	-0.92927
Fig 5	B	Liver	Amino acids	L-Tryptophan	HMDB0000929	WT-6	WT	1039000	0.0743352
Fig 5	B	Liver	Amino acids	L-Tryptophan	HMDB0000929	WT-7	WT	1132000	0.874124
Fig 5	B	Liver	Amino acids	L-Tryptophan	HMDB0000929	WT-8	WT	936000	-0.811452
Fig 5	B	Liver	Amino acids	L-Tryptophan	HMDB0000929	BP-1	BP	1113000	0.710726
Fig 5	B	Liver	Amino acids	L-Tryptophan	HMDB0000929	BP-2	BP	1086000	0.478529
Fig 5	B	Liver	Amino acids	L-Tryptophan	HMDB0000929	BP-3	BP	1045000	0.125934
Fig 5	B	Liver	Amino acids	L-Tryptophan	HMDB0000929	BP-4	BP	1019000	-0.0976623
Fig 5	B	Liver	Amino acids	L-Tryptophan	HMDB0000929	BP-5	BP	1149000	1.02032
Fig 5	B	Liver	Amino acids	L-Tryptophan	HMDB0000929	BP-6	BP	1242000	1.82011
Fig 5	B	Liver	Amino acids	L-Tryptophan	HMDB0000929	BP-7	BP	967500	-0.540556
Fig 5	B	Liver	Amino acids	L-Tryptophan	HMDB0000929	BP-8	BP	1199000	1.45032
Fig 5	B	Liver	Amino acids	L-Leucine	HMDB0000687	WT-1	WT	1863000	-2.07478
Fig 5	B	Liver	Amino acids	L-Leucine	HMDB0000687	WT-2	WT	2421000	-0.522216
Fig 5	B	Liver	Amino acids	L-Leucine	HMDB0000687	WT-3	WT	2156000	-1.25954
Fig 5	B	Liver	Amino acids	L-Leucine	HMDB0000687	WT-4	WT	2330000	-0.775411
Fig 5	B	Liver	Amino acids	L-Leucine	HMDB0000687	WT-5	WT	2327000	-0.783758
Fig 5	B	Liver	Amino acids	L-Leucine	HMDB0000687	WT-6	WT	2713000	0.290236
Fig 5	B	Liver	Amino acids	L-Leucine	HMDB0000687	WT-7	WT	2829000	0.61299
Fig 5	B	Liver	Amino acids	L-Leucine	HMDB0000687	WT-8	WT	2500000	-0.302409
Fig 5	B	Liver	Amino acids	L-Leucine	HMDB0000687	BP-1	BP	2909000	0.83558
Fig 5	B	Liver	Amino acids	L-Leucine	HMDB0000687	BP-2	BP	2777000	0.468307
Fig 5	B	Liver	Amino acids	L-Leucine	HMDB0000687	BP-3	BP	2697000	0.245718
Fig 5	B	Liver	Amino acids	L-Leucine	HMDB0000687	BP-4	BP	2463000	-0.405356
Fig 5	B	Liver	Amino acids	L-Leucine	HMDB0000687	BP-5	BP	3291000	1.89844
Fig 5	B	Liver	Amino acids	L-Leucine	HMDB0000687	BP-6	BP	3036000	1.18894
Fig 5	B	Liver	Amino acids	L-Leucine	HMDB0000687	BP-7	BP	2495000	-0.31632
Fig 5	B	Liver	Amino acids	L-Leucine	HMDB0000687	BP-8	BP	2932000	0.899574
Fig 5	B	Liver	Amino acids	L-Phenylalanine	HMDB0000159	WT-1	WT	1776000	-2.06985
Fig 5	B	Liver	Amino acids	L-Phenylalanine	HMDB0000159	WT-2	WT	2356000	-0.250891
Fig 5	B	Liver	Amino acids	L-Phenylalanine	HMDB0000159	WT-3	WT	2026000	-1.28581
Fig 5	B	Liver	Amino acids	L-Phenylalanine	HMDB0000159	WT-4	WT	2192000	-0.765216
Fig 5	B	Liver	Amino acids	L-Phenylalanine	HMDB0000159	WT-5	WT	2175000	-0.818531
Fig 5	B	Liver	Amino acids	L-Phenylalanine	HMDB0000159	WT-6	WT	2625000	0.592729
Fig 5	B	Liver	Amino acids	L-Phenylalanine	HMDB0000159	WT-7	WT	2683000	0.774625
Fig 5	B	Liver	Amino acids	L-Phenylalanine	HMDB0000159	WT-8	WT	2348000	-0.27598
Fig 5	B	Liver	Amino acids	L-Phenylalanine	HMDB0000159	BP-1	BP	2629000	0.605274
Fig 5	B	Liver	Amino acids	L-Phenylalanine	HMDB0000159	BP-2	BP	2604000	0.52687
Fig 5	B	Liver	Amino acids	L-Phenylalanine	HMDB0000159	BP-3	BP	2485000	0.153671
Fig 5	B	Liver	Amino acids	L-Phenylalanine	HMDB0000159	BP-4	BP	2313000	-0.385744
Fig 5	B	Liver	Amino acids	L-Phenylalanine	HMDB0000159	BP-5	BP	3104000	2.09494
Fig 5	B	Liver	Amino acids	L-Phenylalanine	HMDB0000159	BP-6	BP	2658000	0.696222
Fig 5	B	Liver	Amino acids	L-Phenylalanine	HMDB0000159	BP-7	BP	2282000	-0.482964
Fig 5	B	Liver	Amino acids	L-Phenylalanine	HMDB0000159	BP-8	BP	2720000	0.890662
Fig 5	B	Liver	Amino acids	L-Aspartic acid	HMDB0000191	WT-1	WT	114400	-1.76172
Fig 5	B	Liver	Amino acids	L-Aspartic acid	HMDB0000191	WT-2	WT	148100	0.0052432
Fig 5	B	Liver	Amino acids	L-Aspartic acid	HMDB0000191	WT-3	WT	130000	-0.943776
Fig 5	B	Liver	Amino acids	L-Aspartic acid	HMDB0000191	WT-4	WT	125400	-1.18496
Fig 5	B	Liver	Amino acids	L-Aspartic acid	HMDB0000191	WT-5	WT	145600	-0.125837
Fig 5	B	Liver	Amino acids	L-Aspartic acid	HMDB0000191	WT-6	WT	152300	0.225458
Fig 5	B	Liver	Amino acids	L-Aspartic acid	HMDB0000191	WT-7	WT	136700	-0.592482
Fig 5	B	Liver	Amino acids	L-Aspartic acid	HMDB0000191	WT-8	WT	135200	-0.67113
Fig 5	B	Liver	Amino acids	L-Aspartic acid	HMDB0000191	BP-1	BP	158300	0.54005
Fig 5	B	Liver	Amino acids	L-Aspartic acid	HMDB0000191	BP-2	BP	156900	0.466645
Fig 5	B	Liver	Amino acids	L-Aspartic acid	HMDB0000191	BP-3	BP	166400	0.964749
Fig 5	B	Liver	Amino acids	L-Aspartic acid	HMDB0000191	BP-4	BP	160500	0.6554
Fig 5	B	Liver	Amino acids	L-Aspartic acid	HMDB0000191	BP-5	BP	194200	2.42236
Fig 5	B	Liver	Amino acids	L-Aspartic acid	HMDB0000191	BP-6	BP	163200	0.796967
Fig 5	B	Liver	Amino acids	L-Aspartic acid	HMDB0000191	BP-7	BP	137600	-0.545293
Fig 5	B	Liver	Amino acids	L-Aspartic acid	HMDB0000191	BP-8	BP	143200	-0.251674
Fig 5	B	Liver	Carboxylic acids	Citric acid	HMDB0000094	WT-1	WT	2011000	2.47966
Fig 5	B	Liver	Carboxylic acids	Citric acid	HMDB0000094	WT-2	WT	832100	0.101748
Fig 5	B	Liver	Carboxylic acids	Citric acid	HMDB0000094	WT-3	WT	910500	0.259885
Fig 5	B	Liver	Carboxylic acids	Citric acid	HMDB0000094	WT-4	WT	753300	-0.0571962
Fig 5	B	Liver	Carboxylic acids	Citric acid	HMDB0000094	WT-5	WT	974400	0.388775
Fig 5	B	Liver	Carboxylic acids	Citric acid	HMDB0000094	WT-6	WT	951600	0.342786
Fig 5	B	Liver	Carboxylic acids	Citric acid	HMDB0000094	WT-7	WT	1735000	1.92295
Fig 5	B	Liver	Carboxylic acids	Citric acid	HMDB0000094	WT-8	WT	996600	0.433554
Fig 5	B	Liver	Carboxylic acids	Citric acid	HMDB0000094	BP-1	BP	355100	-0.860388
Fig 5	B	Liver	Carboxylic acids	Citric acid	HMDB0000094	BP-2	BP	453400	-0.662111
Fig 5	B	Liver	Carboxylic acids	Citric acid	HMDB0000094	BP-3	BP	416800	-0.735936
Fig 5	B	Liver	Carboxylic acids	Citric acid	HMDB0000094	BP-4	BP	435100	-0.699023
Fig 5	B	Liver	Carboxylic acids	Citric acid	HMDB0000094	BP-5	BP	347100	-0.876524
Fig 5	B	Liver	Carboxylic acids	Citric acid	HMDB0000094	BP-6	BP	648800	-0.267979
Fig 5	B	Liver	Carboxylic acids	Citric acid	HMDB0000094	BP-7	BP	342100	-0.88661
Fig 5	B	Liver	Carboxylic acids	Citric acid	HMDB0000094	BP-8	BP	343600	-0.883584
Fig 5	B	Liver	Carboxylic acids	Isocitric acid	HMDB0000193	WT-1	WT	129600	-0.565349
Fig 5	B	Liver	Carboxylic acids	Isocitric acid	HMDB0000193	WT-2	WT	188600	1.19717
Fig 5	B	Liver	Carboxylic acids	Isocitric acid	HMDB0000193	WT-3	WT	173600	0.749069
Fig 5	B	Liver	Carboxylic acids	Isocitric acid	HMDB0000193	WT-4	WT	193100	1.3316
Fig 5	B	Liver	Carboxylic acids	Isocitric acid	HMDB0000193	WT-5	WT	169200	0.617627
Fig 5	B	Liver	Carboxylic acids	Isocitric acid	HMDB0000193	WT-6	WT	174900	0.787904
Fig 5	B	Liver	Carboxylic acids	Isocitric acid	HMDB0000193	WT-7	WT	193300	1.33757
Fig 5	B	Liver	Carboxylic acids	Isocitric acid	HMDB0000193	WT-8	WT	178600	0.898435
Fig 5	B	Liver	Carboxylic acids	Isocitric acid	HMDB0000193	BP-1	BP	140300	-0.245707
Fig 5	B	Liver	Carboxylic acids	Isocitric acid	HMDB0000193	BP-2	BP	127600	-0.625096
Fig 5	B	Liver	Carboxylic acids	Isocitric acid	HMDB0000193	BP-3	BP	100600	-1.43167
Fig 5	B	Liver	Carboxylic acids	Isocitric acid	HMDB0000193	BP-4	BP	124700	-0.711728
Fig 5	B	Liver	Carboxylic acids	Isocitric acid	HMDB0000193	BP-5	BP	154800	0.187454
Fig 5	B	Liver	Carboxylic acids	Isocitric acid	HMDB0000193	BP-6	BP	116900	-0.944738
Fig 5	B	Liver	Carboxylic acids	Isocitric acid	HMDB0000193	BP-7	BP	100300	-1.44063
Fig 5	B	Liver	Carboxylic acids	Isocitric acid	HMDB0000193	BP-8	BP	110300	-1.1419
Fig 5	B	Liver	Carboxylic acids	Succinic acid	HMDB0000254	WT-1	WT	1626000	-1.23333
Fig 5	B	Liver	Carboxylic acids	Succinic acid	HMDB0000254	WT-2	WT	1677000	-1.11563
Fig 5	B	Liver	Carboxylic acids	Succinic acid	HMDB0000254	WT-3	WT	2125000	-0.0816452
Fig 5	B	Liver	Carboxylic acids	Succinic acid	HMDB0000254	WT-4	WT	2510000	0.806932
Fig 5	B	Liver	Carboxylic acids	Succinic acid	HMDB0000254	WT-5	WT	1505000	-1.5126
Fig 5	B	Liver	Carboxylic acids	Succinic acid	HMDB0000254	WT-6	WT	2339000	0.412265
Fig 5	B	Liver	Carboxylic acids	Succinic acid	HMDB0000254	WT-7	WT	1924000	-0.545552
Fig 5	B	Liver	Carboxylic acids	Succinic acid	HMDB0000254	WT-8	WT	1810000	-0.808663
Fig 5	B	Liver	Carboxylic acids	Succinic acid	HMDB0000254	BP-1	BP	2472000	0.719228
Fig 5	B	Liver	Carboxylic acids	Succinic acid	HMDB0000254	BP-2	BP	2614000	1.04696
Fig 5	B	Liver	Carboxylic acids	Succinic acid	HMDB0000254	BP-3	BP	1902000	-0.596328
Fig 5	B	Liver	Carboxylic acids	Succinic acid	HMDB0000254	BP-4	BP	2657000	1.14621
Fig 5	B	Liver	Carboxylic acids	Succinic acid	HMDB0000254	BP-5	BP	1642000	-1.19641
Fig 5	B	Liver	Carboxylic acids	Succinic acid	HMDB0000254	BP-6	BP	2403000	0.559977
Fig 5	B	Liver	Carboxylic acids	Succinic acid	HMDB0000254	BP-7	BP	2837000	1.56165
Fig 5	B	Liver	Carboxylic acids	Succinic acid	HMDB0000254	BP-8	BP	2523000	0.836936
Fig 5	B	Liver	Carboxylic acids	Glutaric acid	HMDB0000661	WT-1	WT	54490	-1.54287
Fig 5	B	Liver	Carboxylic acids	Glutaric acid	HMDB0000661	WT-2	WT	52520	-1.67048
Fig 5	B	Liver	Carboxylic acids	Glutaric acid	HMDB0000661	WT-3	WT	64010	-0.926174
Fig 5	B	Liver	Carboxylic acids	Glutaric acid	HMDB0000661	WT-4	WT	70640	-0.496691
Fig 5	B	Liver	Carboxylic acids	Glutaric acid	HMDB0000661	WT-5	WT	61960	-1.05897
Fig 5	B	Liver	Carboxylic acids	Glutaric acid	HMDB0000661	WT-6	WT	84290	0.387539
Fig 5	B	Liver	Carboxylic acids	Glutaric acid	HMDB0000661	WT-7	WT	80190	0.121946
Fig 5	B	Liver	Carboxylic acids	Glutaric acid	HMDB0000661	WT-8	WT	62680	-1.01233
Fig 5	B	Liver	Carboxylic acids	Glutaric acid	HMDB0000661	BP-1	BP	88340	0.649893
Fig 5	B	Liver	Carboxylic acids	Glutaric acid	HMDB0000661	BP-2	BP	86680	0.54236
Fig 5	B	Liver	Carboxylic acids	Glutaric acid	HMDB0000661	BP-3	BP	88720	0.674509
Fig 5	B	Liver	Carboxylic acids	Glutaric acid	HMDB0000661	BP-4	BP	85670	0.476934
Fig 5	B	Liver	Carboxylic acids	Glutaric acid	HMDB0000661	BP-5	BP	85790	0.484707
Fig 5	B	Liver	Carboxylic acids	Glutaric acid	HMDB0000661	BP-6	BP	103600	1.63842
Fig 5	B	Liver	Carboxylic acids	Glutaric acid	HMDB0000661	BP-7	BP	83240	0.319521
Fig 5	B	Liver	Carboxylic acids	Glutaric acid	HMDB0000661	BP-8	BP	100100	1.41169
Fig 5	B	Liver	Carboxylic acids	Fumaric acid	HMDB0000134	WT-1	WT	356800	0.236018
Fig 5	B	Liver	Carboxylic acids	Fumaric acid	HMDB0000134	WT-2	WT	219900	-0.926766
Fig 5	B	Liver	Carboxylic acids	Fumaric acid	HMDB0000134	WT-3	WT	192400	-1.16034
Fig 5	B	Liver	Carboxylic acids	Fumaric acid	HMDB0000134	WT-4	WT	197200	-1.11957
Fig 5	B	Liver	Carboxylic acids	Fumaric acid	HMDB0000134	WT-5	WT	259500	-0.590417
Fig 5	B	Liver	Carboxylic acids	Fumaric acid	HMDB0000134	WT-6	WT	242500	-0.734809
Fig 5	B	Liver	Carboxylic acids	Fumaric acid	HMDB0000134	WT-7	WT	319500	-0.0807961
Fig 5	B	Liver	Carboxylic acids	Fumaric acid	HMDB0000134	WT-8	WT	232700	-0.818047
Fig 5	B	Liver	Carboxylic acids	Fumaric acid	HMDB0000134	BP-1	BP	345900	0.143437
Fig 5	B	Liver	Carboxylic acids	Fumaric acid	HMDB0000134	BP-2	BP	349100	0.170617
Fig 5	B	Liver	Carboxylic acids	Fumaric acid	HMDB0000134	BP-3	BP	453800	1.0599
Fig 5	B	Liver	Carboxylic acids	Fumaric acid	HMDB0000134	BP-4	BP	293900	-0.298234
Fig 5	B	Liver	Carboxylic acids	Fumaric acid	HMDB0000134	BP-5	BP	595200	2.26091
Fig 5	B	Liver	Carboxylic acids	Fumaric acid	HMDB0000134	BP-6	BP	489200	1.36058
Fig 5	B	Liver	Carboxylic acids	Fumaric acid	HMDB0000134	BP-7	BP	253900	-0.637981
Fig 5	B	Liver	Carboxylic acids	Fumaric acid	HMDB0000134	BP-8	BP	462700	1.1355
Fig 5	B	Liver	Hydroxy acids	2-Hydroxyglutarate	HMDB0059655	WT-1	WT	12750	0.134191
Fig 5	B	Liver	Hydroxy acids	2-Hydroxyglutarate	HMDB0059655	WT-2	WT	11860	-0.209122
Fig 5	B	Liver	Hydroxy acids	2-Hydroxyglutarate	HMDB0059655	WT-3	WT	12010	-0.15126
Fig 5	B	Liver	Hydroxy acids	2-Hydroxyglutarate	HMDB0059655	WT-4	WT	15260	1.10241
Fig 5	B	Liver	Hydroxy acids	2-Hydroxyglutarate	HMDB0059655	WT-5	WT	13390	0.381067
Fig 5	B	Liver	Hydroxy acids	2-Hydroxyglutarate	HMDB0059655	WT-6	WT	13510	0.427356
Fig 5	B	Liver	Hydroxy acids	2-Hydroxyglutarate	HMDB0059655	WT-7	WT	20030	2.94241
Fig 5	B	Liver	Hydroxy acids	2-Hydroxyglutarate	HMDB0059655	WT-8	WT	11740	-0.255411
Fig 5	B	Liver	Hydroxy acids	2-Hydroxyglutarate	HMDB0059655	BP-1	BP	12230	-0.0663962
Fig 5	B	Liver	Hydroxy acids	2-Hydroxyglutarate	HMDB0059655	BP-2	BP	11080	-0.510002
Fig 5	B	Liver	Hydroxy acids	2-Hydroxyglutarate	HMDB0059655	BP-3	BP	11900	-0.193692
Fig 5	B	Liver	Hydroxy acids	2-Hydroxyglutarate	HMDB0059655	BP-4	BP	9901	-0.964795
Fig 5	B	Liver	Hydroxy acids	2-Hydroxyglutarate	HMDB0059655	BP-5	BP	12280	-0.047109
Fig 5	B	Liver	Hydroxy acids	2-Hydroxyglutarate	HMDB0059655	BP-6	BP	12200	-0.0779686
Fig 5	B	Liver	Hydroxy acids	2-Hydroxyglutarate	HMDB0059655	BP-7	BP	8223	-1.61207
Fig 5	B	Liver	Hydroxy acids	2-Hydroxyglutarate	HMDB0059655	BP-8	BP	10070	-0.899604
Fig 5	B	Liver	Hydroxy acids	(R)-3-Hydroxybutyric acid	HMDB0000011	WT-1	WT	187900	-0.631565
Fig 5	B	Liver	Hydroxy acids	(R)-3-Hydroxybutyric acid	HMDB0000011	WT-2	WT	177100	-0.983726
Fig 5	B	Liver	Hydroxy acids	(R)-3-Hydroxybutyric acid	HMDB0000011	WT-3	WT	213400	0.199924
Fig 5	B	Liver	Hydroxy acids	(R)-3-Hydroxybutyric acid	HMDB0000011	WT-4	WT	256200	1.59552
Fig 5	B	Liver	Hydroxy acids	(R)-3-Hydroxybutyric acid	HMDB0000011	WT-5	WT	211300	0.131449
Fig 5	B	Liver	Hydroxy acids	(R)-3-Hydroxybutyric acid	HMDB0000011	WT-6	WT	254100	1.52705
Fig 5	B	Liver	Hydroxy acids	(R)-3-Hydroxybutyric acid	HMDB0000011	WT-7	WT	263700	1.84008
Fig 5	B	Liver	Hydroxy acids	(R)-3-Hydroxybutyric acid	HMDB0000011	WT-8	WT	233200	0.845552
Fig 5	B	Liver	Hydroxy acids	(R)-3-Hydroxybutyric acid	HMDB0000011	BP-1	BP	207100	-0.00550251
Fig 5	B	Liver	Hydroxy acids	(R)-3-Hydroxybutyric acid	HMDB0000011	BP-2	BP	191600	-0.510918
Fig 5	B	Liver	Hydroxy acids	(R)-3-Hydroxybutyric acid	HMDB0000011	BP-3	BP	162900	-1.44675
Fig 5	B	Liver	Hydroxy acids	(R)-3-Hydroxybutyric acid	HMDB0000011	BP-4	BP	178300	-0.944597
Fig 5	B	Liver	Hydroxy acids	(R)-3-Hydroxybutyric acid	HMDB0000011	BP-5	BP	176900	-0.990247
Fig 5	B	Liver	Hydroxy acids	(R)-3-Hydroxybutyric acid	HMDB0000011	BP-6	BP	206900	-0.012024
Fig 5	B	Liver	Hydroxy acids	(R)-3-Hydroxybutyric acid	HMDB0000011	BP-7	BP	188600	-0.60874
Fig 5	B	Liver	Hydroxy acids	(R)-3-Hydroxybutyric acid	HMDB0000011	BP-8	BP	207100	-0.00550251
Fig 5	B	Liver	Hydroxy acids	2-Hydroxybutyric acid	HMDB0000008	WT-1	WT	139100	-1.04104
Fig 5	B	Liver	Hydroxy acids	2-Hydroxybutyric acid	HMDB0000008	WT-2	WT	119900	-1.29116
Fig 5	B	Liver	Hydroxy acids	2-Hydroxybutyric acid	HMDB0000008	WT-3	WT	146000	-0.951152
Fig 5	B	Liver	Hydroxy acids	2-Hydroxybutyric acid	HMDB0000008	WT-4	WT	133200	-1.1179
Fig 5	B	Liver	Hydroxy acids	2-Hydroxybutyric acid	HMDB0000008	WT-5	WT	130600	-1.15177
Fig 5	B	Liver	Hydroxy acids	2-Hydroxybutyric acid	HMDB0000008	WT-6	WT	218100	-0.0118874
Fig 5	B	Liver	Hydroxy acids	2-Hydroxybutyric acid	HMDB0000008	WT-7	WT	187600	-0.409219
Fig 5	B	Liver	Hydroxy acids	2-Hydroxybutyric acid	HMDB0000008	WT-8	WT	152300	-0.86908
Fig 5	B	Liver	Hydroxy acids	2-Hydroxybutyric acid	HMDB0000008	BP-1	BP	278200	0.77105
Fig 5	B	Liver	Hydroxy acids	2-Hydroxybutyric acid	HMDB0000008	BP-2	BP	265300	0.602999
Fig 5	B	Liver	Hydroxy acids	2-Hydroxybutyric acid	HMDB0000008	BP-3	BP	243700	0.32161
Fig 5	B	Liver	Hydroxy acids	2-Hydroxybutyric acid	HMDB0000008	BP-4	BP	252300	0.433645
Fig 5	B	Liver	Hydroxy acids	2-Hydroxybutyric acid	HMDB0000008	BP-5	BP	310600	1.19313
Fig 5	B	Liver	Hydroxy acids	2-Hydroxybutyric acid	HMDB0000008	BP-6	BP	317300	1.28042
Fig 5	B	Liver	Hydroxy acids	2-Hydroxybutyric acid	HMDB0000008	BP-7	BP	250100	0.404985
Fig 5	B	Liver	Hydroxy acids	2-Hydroxybutyric acid	HMDB0000008	BP-8	BP	359900	1.83538
Fig 5	B	Liver	Hydroxy acids	L-Malic acid	HMDB0000156	WT-1	WT	2796000	-0.161483
Fig 5	B	Liver	Hydroxy acids	L-Malic acid	HMDB0000156	WT-2	WT	2268000	-1.06733
Fig 5	B	Liver	Hydroxy acids	L-Malic acid	HMDB0000156	WT-3	WT	2120000	-1.32125
Fig 5	B	Liver	Hydroxy acids	L-Malic acid	HMDB0000156	WT-4	WT	2123000	-1.3161
Fig 5	B	Liver	Hydroxy acids	L-Malic acid	HMDB0000156	WT-5	WT	2499000	-0.671024
Fig 5	B	Liver	Hydroxy acids	L-Malic acid	HMDB0000156	WT-6	WT	2757000	-0.228393
Fig 5	B	Liver	Hydroxy acids	L-Malic acid	HMDB0000156	WT-7	WT	2837000	-0.0911426
Fig 5	B	Liver	Hydroxy acids	L-Malic acid	HMDB0000156	WT-8	WT	2647000	-0.417111
Fig 5	B	Liver	Hydroxy acids	L-Malic acid	HMDB0000156	BP-1	BP	3091000	0.344626
Fig 5	B	Liver	Hydroxy acids	L-Malic acid	HMDB0000156	BP-2	BP	3127000	0.406389
Fig 5	B	Liver	Hydroxy acids	L-Malic acid	HMDB0000156	BP-3	BP	3557000	1.14411
Fig 5	B	Liver	Hydroxy acids	L-Malic acid	HMDB0000156	BP-4	BP	2716000	-0.298733
Fig 5	B	Liver	Hydroxy acids	L-Malic acid	HMDB0000156	BP-5	BP	4162000	2.18206
Fig 5	B	Liver	Hydroxy acids	L-Malic acid	HMDB0000156	BP-6	BP	3537000	1.10979
Fig 5	B	Liver	Hydroxy acids	L-Malic acid	HMDB0000156	BP-7	BP	2431000	-0.787686
Fig 5	B	Liver	Hydroxy acids	L-Malic acid	HMDB0000156	BP-8	BP	3574000	1.17327
Fig 5	B	Liver	Keto acids	Pyruvic acid	HMDB0000243	WT-1	WT	976600	-0.507313
Fig 5	B	Liver	Keto acids	Pyruvic acid	HMDB0000243	WT-2	WT	1787000	1.04264
Fig 5	B	Liver	Keto acids	Pyruvic acid	HMDB0000243	WT-3	WT	1713000	0.901114
Fig 5	B	Liver	Keto acids	Pyruvic acid	HMDB0000243	WT-4	WT	1962000	1.37735
Fig 5	B	Liver	Keto acids	Pyruvic acid	HMDB0000243	WT-5	WT	1930000	1.31614
Fig 5	B	Liver	Keto acids	Pyruvic acid	HMDB0000243	WT-6	WT	1167000	-0.143157
Fig 5	B	Liver	Keto acids	Pyruvic acid	HMDB0000243	WT-7	WT	1434000	0.367503
Fig 5	B	Liver	Keto acids	Pyruvic acid	HMDB0000243	WT-8	WT	1783000	1.03499
Fig 5	B	Liver	Keto acids	Pyruvic acid	HMDB0000243	BP-1	BP	828800	-0.789993
Fig 5	B	Liver	Keto acids	Pyruvic acid	HMDB0000243	BP-2	BP	1074000	-0.321027
Fig 5	B	Liver	Keto acids	Pyruvic acid	HMDB0000243	BP-3	BP	635100	-1.16046
Fig 5	B	Liver	Keto acids	Pyruvic acid	HMDB0000243	BP-4	BP	766400	-0.909338
Fig 5	B	Liver	Keto acids	Pyruvic acid	HMDB0000243	BP-5	BP	1609000	0.702205
Fig 5	B	Liver	Keto acids	Pyruvic acid	HMDB0000243	BP-6	BP	1255000	0.0251505
Fig 5	B	Liver	Keto acids	Pyruvic acid	HMDB0000243	BP-7	BP	277500	-1.8444
Fig 5	B	Liver	Keto acids	Pyruvic acid	HMDB0000243	BP-8	BP	671200	-1.09142
Fig 5	B	Liver	Keto acids	Oxoglutaric acid	HMDB0000208	WT-1	WT	98150	-0.619942
Fig 5	B	Liver	Keto acids	Oxoglutaric acid	HMDB0000208	WT-2	WT	168800	0.278313
Fig 5	B	Liver	Keto acids	Oxoglutaric acid	HMDB0000208	WT-3	WT	166200	0.245256
Fig 5	B	Liver	Keto acids	Oxoglutaric acid	HMDB0000208	WT-4	WT	158300	0.144814
Fig 5	B	Liver	Keto acids	Oxoglutaric acid	HMDB0000208	WT-5	WT	244100	1.23569
Fig 5	B	Liver	Keto acids	Oxoglutaric acid	HMDB0000208	WT-6	WT	208100	0.777979
Fig 5	B	Liver	Keto acids	Oxoglutaric acid	HMDB0000208	WT-7	WT	305200	2.01252
Fig 5	B	Liver	Keto acids	Oxoglutaric acid	HMDB0000208	WT-8	WT	176400	0.374941
Fig 5	B	Liver	Keto acids	Oxoglutaric acid	HMDB0000208	BP-1	BP	68670	-0.994756
Fig 5	B	Liver	Keto acids	Oxoglutaric acid	HMDB0000208	BP-2	BP	94030	-0.672325
Fig 5	B	Liver	Keto acids	Oxoglutaric acid	HMDB0000208	BP-3	BP	65980	-1.02896
Fig 5	B	Liver	Keto acids	Oxoglutaric acid	HMDB0000208	BP-4	BP	65880	-1.03023
Fig 5	B	Liver	Keto acids	Oxoglutaric acid	HMDB0000208	BP-5	BP	255100	1.37554
Fig 5	B	Liver	Keto acids	Oxoglutaric acid	HMDB0000208	BP-6	BP	155500	0.109215
Fig 5	B	Liver	Keto acids	Oxoglutaric acid	HMDB0000208	BP-7	BP	33370	-1.44357
Fig 5	B	Liver	Keto acids	Oxoglutaric acid	HMDB0000208	BP-8	BP	86780	-0.764502
Fig 5	B	Liver	Keto acids	Oxoadipic acid	HMDB0000225	WT-1	WT	3376	-0.795001
Fig 5	B	Liver	Keto acids	Oxoadipic acid	HMDB0000225	WT-2	WT	9692	0.519477
Fig 5	B	Liver	Keto acids	Oxoadipic acid	HMDB0000225	WT-3	WT	8415	0.25371
Fig 5	B	Liver	Keto acids	Oxoadipic acid	HMDB0000225	WT-4	WT	11540	0.904081
Fig 5	B	Liver	Keto acids	Oxoadipic acid	HMDB0000225	WT-5	WT	14390	1.49722
Fig 5	B	Liver	Keto acids	Oxoadipic acid	HMDB0000225	WT-6	WT	13350	1.28078
Fig 5	B	Liver	Keto acids	Oxoadipic acid	HMDB0000225	WT-7	WT	15990	1.83021
Fig 5	B	Liver	Keto acids	Oxoadipic acid	HMDB0000225	WT-8	WT	9929	0.568802
Fig 5	B	Liver	Keto acids	Oxoadipic acid	HMDB0000225	BP-1	BP	2249	-1.02955
Fig 5	B	Liver	Keto acids	Oxoadipic acid	HMDB0000225	BP-2	BP	2481	-0.981267
Fig 5	B	Liver	Keto acids	Oxoadipic acid	HMDB0000225	BP-3	BP	3490	-0.771275
Fig 5	B	Liver	Keto acids	Oxoadipic acid	HMDB0000225	BP-4	BP	2966	-0.880329
Fig 5	B	Liver	Keto acids	Oxoadipic acid	HMDB0000225	BP-5	BP	7418	0.0462154
Fig 5	B	Liver	Keto acids	Oxoadipic acid	HMDB0000225	BP-6	BP	5122	-0.431625
Fig 5	B	Liver	Keto acids	Oxoadipic acid	HMDB0000225	BP-7	BP	1552	-1.17461
Fig 5	B	Liver	Keto acids	Oxoadipic acid	HMDB0000225	BP-8	BP	3175	-0.836832
Fig 5	B	Liver	Keto acids	Ketoleucine	HMDB0000695	WT-1	WT	4772	-1.42488
Fig 5	B	Liver	Keto acids	Ketoleucine	HMDB0000695	WT-2	WT	6268	0.547587
Fig 5	B	Liver	Keto acids	Ketoleucine	HMDB0000695	WT-3	WT	6250	0.523854
Fig 5	B	Liver	Keto acids	Ketoleucine	HMDB0000695	WT-4	WT	5528	-0.428099
Fig 5	B	Liver	Keto acids	Ketoleucine	HMDB0000695	WT-5	WT	3982	-2.46649
Fig 5	B	Liver	Keto acids	Ketoleucine	HMDB0000695	WT-6	WT	6147	0.388049
Fig 5	B	Liver	Keto acids	Ketoleucine	HMDB0000695	WT-7	WT	5981	0.169179
Fig 5	B	Liver	Keto acids	Ketoleucine	HMDB0000695	WT-8	WT	5873	0.0267819
Fig 5	B	Liver	Keto acids	Ketoleucine	HMDB0000695	BP-1	BP	5050	-1.05834
Fig 5	B	Liver	Keto acids	Ketoleucine	HMDB0000695	BP-2	BP	6772	1.21211
Fig 5	B	Liver	Keto acids	Ketoleucine	HMDB0000695	BP-3	BP	5866	0.0175525
Fig 5	B	Liver	Keto acids	Ketoleucine	HMDB0000695	BP-4	BP	6245	0.517262
Fig 5	B	Liver	Keto acids	Ketoleucine	HMDB0000695	BP-5	BP	6278	0.560772
Fig 5	B	Liver	Keto acids	Ketoleucine	HMDB0000695	BP-6	BP	7109	1.65644
Fig 5	B	Liver	Keto acids	Ketoleucine	HMDB0000695	BP-7	BP	5727	-0.165718
Fig 5	B	Liver	Keto acids	Ketoleucine	HMDB0000695	BP-8	BP	5795	-0.0760607
Fig 5	B	Liver	Keto acids	2-Ketobutyric acid	HMDB0000005	WT-1	WT	13250	-1.0986
Fig 5	B	Liver	Keto acids	2-Ketobutyric acid	HMDB0000005	WT-2	WT	31440	0.160096
Fig 5	B	Liver	Keto acids	2-Ketobutyric acid	HMDB0000005	WT-3	WT	27690	-0.0993932
Fig 5	B	Liver	Keto acids	2-Ketobutyric acid	HMDB0000005	WT-4	WT	25730	-0.23502
Fig 5	B	Liver	Keto acids	2-Ketobutyric acid	HMDB0000005	WT-5	WT	35070	0.411282
Fig 5	B	Liver	Keto acids	2-Ketobutyric acid	HMDB0000005	WT-6	WT	27510	-0.111849
Fig 5	B	Liver	Keto acids	2-Ketobutyric acid	HMDB0000005	WT-7	WT	35130	0.415434
Fig 5	B	Liver	Keto acids	2-Ketobutyric acid	HMDB0000005	WT-8	WT	28210	-0.0634106
Fig 5	B	Liver	Keto acids	2-Ketobutyric acid	HMDB0000005	BP-1	BP	19130	-0.691722
Fig 5	B	Liver	Keto acids	2-Ketobutyric acid	HMDB0000005	BP-2	BP	32480	0.232062
Fig 5	B	Liver	Keto acids	2-Ketobutyric acid	HMDB0000005	BP-3	BP	21640	-0.518036
Fig 5	B	Liver	Keto acids	2-Ketobutyric acid	HMDB0000005	BP-4	BP	20500	-0.596921
Fig 5	B	Liver	Keto acids	2-Ketobutyric acid	HMDB0000005	BP-5	BP	72960	3.03317
Fig 5	B	Liver	Keto acids	2-Ketobutyric acid	HMDB0000005	BP-6	BP	43000	0.960017
Fig 5	B	Liver	Keto acids	2-Ketobutyric acid	HMDB0000005	BP-7	BP	9282	-1.37318
Fig 5	B	Liver	Keto acids	2-Ketobutyric acid	HMDB0000005	BP-8	BP	23000	-0.423928

## Sheet: Fig 5C
figure	panel	tissue	pathway_id	pathway	total	expected	hits	raw_p	minus_log10_p	holm_adjusted_p	FDR	impact	up_regulated_metabolites	down_regulated_metabolites
Fig 5	C	Liver	mmu00020	Citrate cycle (TCA cycle)	7	4.1176	7	0.020237	1.69385	1	1	0.34692	Succinate (C00042), (S)-Malate (C00149), Fumarate (C00122)	2-Oxoglutarate (C00026), Isocitrate (C00311), Citrate (C00158), Pyruvate (C00022)
Fig 5	C	Liver	mmu00630	Glyoxylate and dicarboxylate metabolism	6	3.5294	6	0.036334	1.43969	1	1	0.13757	(S)-Malate (C00149), L-Glutamine (C00064)	Citrate (C00158), Glycine (C00037), Isocitrate (C00311), Pyruvate (C00022)
Fig 5	C	Liver	mmu00564	Glycerophospholipid metabolism	5	2.9412	5	0.064593	1.18981	1	1	0.1103	1-Acyl-sn-glycero-3-phosphocholine (C04230), Choline (C00114), Acetylcholine (C01996), Ethanolamine phosphate (C00346), sn-Glycero-3-phosphoethanolamine (C01233)	1-Acyl-sn-glycero-3-phosphocholine (C04230)
Fig 5	C	Liver	mmu00220	Arginine biosynthesis	8	4.7059	7	0.0838	1.07676	1	1	0.30457	L-Aspartate (C00049), L-Glutamine (C00064), Fumarate (C00122)	L-Arginine (C00062), N-Acetylornithine (C00437), L-Citrulline (C00327), 2-Oxoglutarate (C00026)
Fig 5	C	Liver	mmu00620	Pyruvate metabolism	4	2.3529	4	0.11374	0.944087	1	1	0.32192	(S)-Malate (C00149), Fumarate (C00122)	(R)-Lactate (C00256), Pyruvate (C00022)
Fig 5	C	Liver	mmu00250	Alanine, aspartate and glutamate metabolism	10	5.8824	8	0.13339	0.874877	1	1	0.38782	L-Aspartate (C00049), L-Glutamine (C00064), Fumarate (C00122), Succinate (C00042)	L-Alanine (C00041), Citrate (C00158), Pyruvate (C00022), 2-Oxoglutarate (C00026)
Fig 5	C	Liver	mmu00340	Histidine metabolism	3	1.7647	3	0.19844	0.702371	1	1	0.22131	L-Histidine (C00135), L-Aspartate (C00049)	N(pi)-Methyl-L-histidine (C01152)
Fig 5	C	Liver	mmu00650	Butanoate metabolism	3	1.7647	3	0.19844	0.702371	1	1	0	Succinate (C00042)	(R)-3-Hydroxybutanoate (C01089), 2-Oxoglutarate (C00026)
Fig 5	C	Liver	mmu00380	Tryptophan metabolism	6	3.5294	5	0.20589	0.686365	1	1	0.25314	L-Tryptophan (C00078), Anthranilate (C00108)	5-Hydroxyindoleacetate (C05635), 2-Oxoadipate (C00322), L-Kynurenine (C00328)
Fig 5	C	Liver	mmu00471	D-Glutamine and D-glutamate metabolism	2	1.1765	2	0.34314	0.464529	1	1	0	L-Glutamine (C00064)	2-Oxoglutarate (C00026)
Fig 5	C	Liver	mmu00280	Valine, leucine and isoleucine degradation	4	2.3529	3	0.45254	0.344343	1	1	0	L-Valine (C00183), L-Isoleucine (C00407), L-Leucine (C00123)
Fig 5	C	Liver	mmu00310	Lysine degradation	4	2.3529	3	0.45254	0.344343	1	1	0.14085	N6,N6,N6-Trimethyl-L-lysine (C03793)	2-Oxoadipate (C00322), L-Pipecolate (C00408)
Fig 5	C	Liver	mmu00330	Arginine and proline metabolism	4	2.3529	3	0.45254	0.344343	1	1	0.11885		L-Arginine (C00062), Hydroxyproline (C01157), Pyruvate (C00022)
Fig 5	C	Liver	mmu00350	Tyrosine metabolism	4	2.3529	3	0.45254	0.344343	1	1	0.10739	Fumarate (C00122)	3-(4-Hydroxyphenyl)pyruvate (C01179), Pyruvate (C00022)
Fig 5	C	Liver	mmu00770	Pantothenate and CoA biosynthesis	4	2.3529	3	0.45254	0.344343	1	1	0.00714	L-Valine (C00183), L-Aspartate (C00049)	Pantothenate (C00864)
Fig 5	C	Liver	mmu00970	Aminoacyl-tRNA biosynthesis	16	9.4118	10	0.48449	0.314715	1	1	0	L-Histidine (C00135), L-Glutamine (C00064), L-Aspartate (C00049), L-Valine (C00183), L-Isoleucine (C00407), L-Leucine (C00123), L-Tryptophan (C00078)	L-Arginine (C00062), Glycine (C00037), L-Alanine (C00041)
Fig 5	C	Liver	mmu00010	Glycolysis / Gluconeogenesis	1	0.58824	1	0.58824	0.230445	1	1	0.10044		Pyruvate (C00022)
Fig 5	C	Liver	mmu00030	Pentose phosphate pathway	1	0.58824	1	0.58824	0.230445	1	1	0.04712		D-Gluconic acid (C00257)
Fig 5	C	Liver	mmu00040	Pentose and glucuronate interconversions	1	0.58824	1	0.58824	0.230445	1	1	0.125		D-Glucuronate (C00191)
Fig 5	C	Liver	mmu00053	Ascorbate and aldarate metabolism	1	0.58824	1	0.58824	0.230445	1	1	0.25		D-Glucuronate (C00191)
Fig 5	C	Liver	mmu00072	Synthesis and degradation of ketone bodies	1	0.58824	1	0.58824	0.230445	1	1	0		(R)-3-Hydroxybutanoate (C01089)
Fig 5	C	Liver	mmu00140	Steroid hormone biosynthesis	1	0.58824	1	0.58824	0.230445	1	1	0		Androsterone glucuronide (C11135)
Fig 5	C	Liver	mmu00450	Selenocompound metabolism	1	0.58824	1	0.58824	0.230445	1	1	0		L-Alanine (C00041)
Fig 5	C	Liver	mmu00562	Inositol phosphate metabolism	1	0.58824	1	0.58824	0.230445	1	1	0		D-Glucuronate (C00191)
Fig 5	C	Liver	mmu00565	Ether lipid metabolism	1	0.58824	1	0.58824	0.230445	1	1	0	sn-Glycero-3-phosphoethanolamine (C01233)
Fig 5	C	Liver	mmu00860	Porphyrin and chlorophyll metabolism	1	0.58824	1	0.58824	0.230445	1	1	0		Glycine (C00037)
Fig 5	C	Liver	mmu00910	Nitrogen metabolism	1	0.58824	1	0.58824	0.230445	1	1	0	L-Glutamine (C00064)
Fig 5	C	Liver	mmu00410	beta-Alanine metabolism	3	1.7647	2	0.63253	0.198919	1	1	0	L-Aspartate (C00049), L-Histidine (C00135)
Fig 5	C	Liver	mmu00640	Propanoate metabolism	3	1.7647	2	0.63253	0.198919	1	1	0	Succinate (C00042), 2-Hydroxybutanoic acid (C05984)
Fig 5	C	Liver	mmu00260	Glycine, serine and threonine metabolism	7	4.1176	4	0.69371	0.158822	1	1	0.31772	Choline (C00114), Betaine (C00719)	Glycine (C00037), Pyruvate (C00022)
Fig 5	C	Liver	mmu00120	Primary bile acid biosynthesis	6	3.5294	3	0.81252	0.0901659	1	1	0.04478		Glycine (C00037), Taurine (C00245), Cholic acid (C00695)
Fig 5	C	Liver	mmu00240	Pyrimidine metabolism	4	2.3529	2	0.81252	0.0901659	1	1	0.03727	L-Glutamine (C00064)	Thymine (C00178)
Fig 5	C	Liver	mmu00290	Valine, leucine and isoleucine biosynthesis	6	3.5294	3	0.81252	0.0901659	1	1	0	L-Leucine (C00123), L-Isoleucine (C00407), L-Valine (C00183)
Fig 5	C	Liver	mmu00480	Glutathione metabolism	4	2.3529	2	0.81252	0.0901659	1	1	0.11571		Glutathione disulfide (C00127), Glycine (C00037)
Fig 5	C	Liver	mmu00130	Ubiquinone and other terpenoid-quinone biosynthesis	2	1.1765	1	0.83333	0.079183	1	1	1		3-(4-Hydroxyphenyl)pyruvate (C01179)
Fig 5	C	Liver	mmu00430	Taurine and hypotaurine metabolism	2	1.1765	1	0.83333	0.079183	1	1	0.42857		Taurine (C00245)
Fig 5	C	Liver	mmu00071	Fatty acid degradation	3	1.7647	1	0.93373	0.0297787	1	1	0		omega-Hydroxy fatty acid (C03547)
Fig 5	C	Liver	mmu00270	Cysteine and methionine metabolism	3	1.7647	1	0.93373	0.0297787	1	1	0		Pyruvate (C00022)
Fig 5	C	Liver	mmu00360	Phenylalanine metabolism	3	1.7647	1	0.93373	0.0297787	1	1	0	Hippurate (C01586)
Fig 5	C	Liver	mmu00400	Phenylalanine, tyrosine and tryptophan biosynthesis	3	1.7647	1	0.93373	0.0297787	1	1	0		3-(4-Hydroxyphenyl)pyruvate (C01179)
Fig 5	C	Liver	mmu00760	Nicotinate and nicotinamide metabolism	3	1.7647	1	0.93373	0.0297787	1	1	0	L-Aspartate (C00049)
Fig 5	C	Liver	mmu00230	Purine metabolism	8	4.7059	3	0.95121	0.0217236	1	1	0.1253	L-Glutamine (C00064), Xanthosine (C01762)	IMP (C00130)
Fig 5	C	Liver	mmu00600	Sphingolipid metabolism	4	2.3529	1	0.97414	0.0113786	1	1	0.0142	Ethanolamine phosphate (C00346)
Fig 5	C	Liver	mmu01040	Biosynthesis of unsaturated fatty acids	5	2.9412	1	0.9901	0.00432094	1	1	0	(4Z,7Z,10Z,13Z,16Z,19Z)-Docosahexaenoic acid (C06429)

## Sheet: Fig 5E
figure	panel	gene	group	replicate	relative_expression_level
Fig 5	E	Pdhb	WT	1	1.01092
Fig 5	E	Pdhb	WT	2	0.967457
Fig 5	E	Pdhb	WT	3	1.02247
Fig 5	E	Pdhb	BP	1	0.581935
Fig 5	E	Pdhb	BP	2	0.605918
Fig 5	E	Pdhb	BP	3	0.61658
Fig 5	E	Aco1	WT	1	0.98822
Fig 5	E	Aco1	WT	2	1.01037
Fig 5	E	Aco1	WT	3	1.00153
Fig 5	E	Aco1	BP	1	1.22605
Fig 5	E	Aco1	BP	2	1.21949
Fig 5	E	Aco1	BP	3	1.27466
Fig 5	E	Idh2	WT	1	1.00096
Fig 5	E	Idh2	WT	2	1.00419
Fig 5	E	Idh2	WT	3	0.994869
Fig 5	E	Idh2	BP	1	1.29392
Fig 5	E	Idh2	BP	2	1.28678
Fig 5	E	Idh2	BP	3	1.44074
Fig 5	E	Suclg2	WT	1	0.925564
Fig 5	E	Suclg2	WT	2	0.989214
Fig 5	E	Suclg2	WT	3	1.0922
Fig 5	E	Suclg2	BP	1	1.77722
Fig 5	E	Suclg2	BP	2	1.56881
Fig 5	E	Suclg2	BP	3	1.82968
Fig 5	E	Sdha	WT	1	0.948958
Fig 5	E	Sdha	WT	2	1.04191
Fig 5	E	Sdha	WT	3	1.0114
Fig 5	E	Sdha	BP	1	0.639621
Fig 5	E	Sdha	BP	2	0.625929
Fig 5	E	Sdha	BP	3	0.662673
Fig 5	E	Fh1	WT	1	1.02209
Fig 5	E	Fh1	WT	2	1.02276
Fig 5	E	Fh1	WT	3	0.956612
Fig 5	E	Fh1	BP	1	1.31024
Fig 5	E	Fh1	BP	2	1.38906
Fig 5	E	Fh1	BP	3	1.43768
Fig 5	E	Mdh1	WT	1	1.03517
Fig 5	E	Mdh1	WT	2	1.01761
Fig 5	E	Mdh1	WT	3	0.949311
Fig 5	E	Mdh1	BP	1	0.842012
Fig 5	E	Mdh1	BP	2	0.889058
Fig 5	E	Mdh1	BP	3	0.916578

## Sheet: Fig 5F
figure	panel	measurement	group	replicate	value	unit
Fig 5	F	number_of_lipid_vacuoles	WT	1	186	count
Fig 5	F	number_of_lipid_vacuoles	WT	2	119	count
Fig 5	F	number_of_lipid_vacuoles	WT	3	68	count
Fig 5	F	number_of_lipid_vacuoles	WT	4	131	count
Fig 5	F	number_of_lipid_vacuoles	WT	5	21	count
Fig 5	F	number_of_lipid_vacuoles	BP	1	882	count
Fig 5	F	number_of_lipid_vacuoles	BP	2	762	count
Fig 5	F	number_of_lipid_vacuoles	BP	3	813	count
Fig 5	F	number_of_lipid_vacuoles	BP	4	790	count
Fig 5	F	number_of_lipid_vacuoles	BP	5	589	count
Fig 5	F	area_of_lipid_vacuoles	WT	1	479.072	μm2
Fig 5	F	area_of_lipid_vacuoles	WT	2	304.227	μm2
Fig 5	F	area_of_lipid_vacuoles	WT	3	200.259	μm2
Fig 5	F	area_of_lipid_vacuoles	WT	4	175.665	μm2
Fig 5	F	area_of_lipid_vacuoles	WT	5	31.8239	μm2
Fig 5	F	area_of_lipid_vacuoles	BP	1	3517.77	μm2
Fig 5	F	area_of_lipid_vacuoles	BP	2	2885.24	μm2
Fig 5	F	area_of_lipid_vacuoles	BP	3	2616.04	μm2
Fig 5	F	area_of_lipid_vacuoles	BP	4	2298.47	μm2
Fig 5	F	area_of_lipid_vacuoles	BP	5	1691.59	μm2

## Sheet: Fig 5G
figure	panel	measurement	group	replicate	value(%)
Fig 5	G	muscle_content	WT	1	76.05
Fig 5	G	muscle_content	WT	2	76.14
Fig 5	G	muscle_content	WT	3	75.93
Fig 5	G	muscle_content	WT	4	76.62
Fig 5	G	muscle_content	WT	5	76.67
Fig 5	G	muscle_content	WT	6	76.61
Fig 5	G	muscle_content	WT	7	76.35
Fig 5	G	muscle_content	WT	8	74.67
Fig 5	G	muscle_content	WT	9	74.51
Fig 5	G	muscle_content	WT	10	74.13
Fig 5	G	muscle_content	BP	1	81.27
Fig 5	G	muscle_content	BP	2	69.87
Fig 5	G	muscle_content	BP	3	70.08
Fig 5	G	muscle_content	BP	4	69.95
Fig 5	G	muscle_content	BP	5	76.11
Fig 5	G	muscle_content	BP	6	75.89
Fig 5	G	muscle_content	BP	7	77.87
Fig 5	G	muscle_content	BP	8	86.2
Fig 5	G	muscle_content	BP	9	86.6
Fig 5	G	muscle_content	BP	10	86.43
Fig 5	G	fat_content	WT	1	6.11
Fig 5	G	fat_content	WT	2	6.46
Fig 5	G	fat_content	WT	3	6.37
Fig 5	G	fat_content	WT	4	5.87
Fig 5	G	fat_content	WT	5	5.93
Fig 5	G	fat_content	WT	6	6.05
Fig 5	G	fat_content	WT	7	6.01
Fig 5	G	fat_content	WT	8	7.81
Fig 5	G	fat_content	WT	9	8.03
Fig 5	G	fat_content	WT	10	8.03
Fig 5	G	fat_content	BP	1	7.79
Fig 5	G	fat_content	BP	2	22.13
Fig 5	G	fat_content	BP	3	22.06
Fig 5	G	fat_content	BP	4	22.23
Fig 5	G	fat_content	BP	5	22.63
Fig 5	G	fat_content	BP	6	22.71
Fig 5	G	fat_content	BP	7	22.46
Fig 5	G	fat_content	BP	8	5.22
Fig 5	G	fat_content	BP	9	5.26
Fig 5	G	fat_content	BP	10	5.17
