# Supplementary material for: Engineered bipaternal mice reveal the consequences of life without a maternal genomic contribution
Source: PLoS Biol. 2026 Jun 25;24(6):e3003871. doi: 10.1371/journal.pbio.3003871 (PMC13298975; doi:10.1371/journal.pbio.3003871)
Supplement: S6 Data — (XLSX) [file pbio.3003871.s015.xlsx]

## Sheet: README
worksheet	figure_panel	data_type	raw_values	summary_values	error_or_statistic_calculation
Fig S1A	Fig S1A	Raw individual values	Placenta weight, fetal weight, and placenta-to-fetal ratio for each sample	Group mean and SEM were calculated from individual values	Mean +/- SEM
Fig S1B	Fig S1B	Sample-level values	Euclidean distance in PCA space for each E12.5 embryo	Boxplots summarize sample-level distances by group	Boxplot summaries
Fig S1C	Fig S1C	Pairwise values	Pearson correlation coefficient for each sample pair	Heatmap was generated from pairwise correlation values	No error bar
Fig S1D	Fig S1D	Sample-level values	GSVA module score for each pathway and sample	Scores were plotted for individual samples	No error bar
Fig S1E	Fig S1E	Gene-level values	CV values for all expressed genes in WT, WT TC, and BP TC embryos	Density plots were generated from gene-level CV values	Distribution plot
Fig S1F	Fig S1F	Gene-level values	Gene stability-state assignments and CV values across groups	Sankey diagram was generated from gene-level stability categories	No error bar
Fig S1G	Fig S1G	Summary percentages	Distribution of imprinted genes among stability categories	Percentages were calculated from imprinted-gene counts	Percentage
Fig S2	Fig S2	Sample-level values	FPKM and total read number for selected high-variability genes	Values were plotted directly for each sample	No error bar
Fig S3A	Fig S3A	PCA coordinates	PC1 and PC2 coordinates for term-tissue RNA-seq samples	PCA was performed separately for each tissue; variance explained is listed	No error bar
Fig S3B	Fig S3B	Gene-level values	Gene-wise CV values and log10(CV_BP / CV_WT) for expressed genes across tissues	Density plots were generated from gene-level log10 CV ratios	Distribution plot
Fig S4A	Fig S4A	Gene-level values	Gene expression fold change and CV ratio values across tissues	Scatter plots were generated from gene-level log2FC and log10(CV_BP / CV_WT)	No error bar
Fig S4B	Fig S4B	Pathway enrichment values	KEGG enrichment values for selected pathways across tissues	minus_log10_p was calculated from pathway enrichment P values	No error bar
Fig S5	Fig S5	Raw replicate values	Gene expression values for selected genes across tissues, genotypes, and replicates	Values were plotted directly	No error bar
Fig S6	Fig S6	Sample-level or summary values	Global mCG and BP-WT delta mCG values across organs	BP-WT delta was calculated from mean BP minus mean WT mCG	No error bar
Fig S7A	Fig S7A	Pathway enrichment values	Metabolite-set enrichment statistics	minus_log10_pvalue was calculated from raw P value	No error bar
Fig S7B	Fig S7B	Raw replicate values	Relative metabolite abundance for TCA-cycle-related metabolites	Group mean and SEM were calculated from replicate values	Mean +/- SEM
Fig S7C	Fig S7C	Gene-by-sample values	Scaled expression values for selected liver metabolic genes	Heatmap values were scaled across samples for each gene	No error bar

## Sheet: Fig S1A
figure	panel	group	embryo_id	placenta_weight_g	fetal_weight_g	placenta_to_fetal_ratio
Fig S1	A	WT	WT_1	0.1	1.5	0.0666667
Fig S1	A	WT	WT_2	0.11	1.4	0.0785714
Fig S1	A	WT	WT_3	0.09	1.6	0.05625
Fig S1	A	WT	WT_4	0.0985	1.3	0.0757692
Fig S1	A	WT	WT_5	0.0975	1.4	0.0696429
Fig S1	A	WT	WT_6	0.1	1.3	0.0769231
Fig S1	A	WT	WT_7	0.09	1.33	0.0676692
Fig S1	A	WT	WT_8	0.12	1.14	0.105263
Fig S1	A	WT	WT_9	0.13	1.27	0.102362
Fig S1	A	WT	WT_10	0.11	1.4	0.0785714
Fig S1	A	WT	WT_11	0.08	1.36	0.0588235
Fig S1	A	WT	WT_12	0.09	1.13	0.079646
Fig S1	A	WT	WT_13	0.1	1.01	0.0990099
Fig S1	A	WT	WT_14	0.1	1.31	0.0763359
Fig S1	A	WT	WT_15	0.11	1.31	0.0839695
Fig S1	A	WT	WT_16	0.1	1.58	0.0632911
Fig S1	A	7KO	7KO_1	0.3115	2.3038	0.135212
Fig S1	A	7KO	7KO_2	0.2543	1.854	0.137163
Fig S1	A	7KO	7KO_3	0.3279	1.8956	0.172981
Fig S1	A	7KO	7KO_4	0.2737	1.6557	0.165308
Fig S1	A	7KO	7KO_5	0.1726	1.03	0.167573
Fig S1	A	7KO	7KO_6	0.1829	1.8458	0.0990909
Fig S1	A	7KO	7KO_7	0.1273	1.555	0.0818649
Fig S1	A	7KO	7KO_8	0.2871	1.5361	0.186837
Fig S1	A	7KO	7KO_9	0.2935	1.7651	0.166279
Fig S1	A	7KO	7KO_10	0.1809	1.8201	0.0993901
Fig S1	A	7KO	7KO_11	0.1273	1.443	0.0882189
Fig S1	A	7KO	7KO_12	0.2663	2.0605	0.129289
Fig S1	A	10KO	10KO_1	0.1567	1.9742	0.0793749
Fig S1	A	10KO	10KO_2	0.1308	1.9215	0.0680718
Fig S1	A	10KO	10KO_3	0.1033	1.8156	0.0568958
Fig S1	A	10KO	10KO_4	0.1906	1.7932	0.10629
Fig S1	A	10KO	10KO_5	0.1806	1.726	0.104635
Fig S1	A	10KO	10KO_6	0.1341	1.6768	0.0799738
Fig S1	A	10KO	10KO_7	0.195	1.6752	0.116405
Fig S1	A	10KO	10KO_8	0.1781	1.6374	0.10877
Fig S1	A	10KO	10KO_9	0.2446	1.5984	0.153028
Fig S1	A	10KO	10KO_10	0.1621	1.492	0.108646
Fig S1	A	10KO	10KO_11	0.1965	1.492	0.131702
Fig S1	A	10KO	10KO_12	0.1165	1.4729	0.0790957
Fig S1	A	10KO	10KO_13	0.1478	1.4339	0.103076
Fig S1	A	10KO	10KO_14	0.1407	1.3508	0.104161
Fig S1	A	10KO	10KO_15	0.0887	1.286	0.0689736
Fig S1	A	10KO	10KO_16	0.2269	1.2687	0.178844
Fig S1	A	10KO	10KO_17	0.12	1.2639	0.0949442
Fig S1	A	10KO	10KO_18	0.0831	1.2483	0.0665705
Fig S1	A	19KO	19KO_1	0.1722	1.8606	0.0925508
Fig S1	A	19KO	19KO_2	0.1777	1.7266	0.102918
Fig S1	A	19KO	19KO_3	0.1235	1.614	0.076518
Fig S1	A	19KO	19KO_4	0.1701	1.5226	0.111717
Fig S1	A	19KO	19KO_5	0.1586	1.4346	0.110553
Fig S1	A	19KO	19KO_6	0.1813	1.2181	0.148838
Fig S1	A	19KO	19KO_7	0.1579	1.3399	0.117845
Fig S1	A	19KO	19KO_8	0.1368	1.3812	0.0990443
Fig S1	A	19KO	19KO_9	0.1611	1.7421	0.0924746
Fig S1	A	19KO	19KO_10	0.1165	1.6421	0.0709457
Fig S1	A	19KO	19KO_11	0.0725	1.6466	0.0440301
Fig S1	A	20KO	20KO_1	0.1192	1.0281	0.115942
Fig S1	A	20KO	20KO_2	0.1828	1.2298	0.148642
Fig S1	A	20KO	20KO_3	0.1213	1.2788	0.0948546
Fig S1	A	20KO	20KO_4	0.086	1.293	0.066512
Fig S1	A	20KO	20KO_5	0.1199	1.3088	0.0916106
Fig S1	A	20KO	20KO_6	0.1396	1.3246	0.10539
Fig S1	A	20KO	20KO_7	0.0938	1.5233	0.0615775
Fig S1	A	20KO	20KO_8	0.1259	1.5311	0.0822285
Fig S1	A	20KO	20KO_9	0.0943	1.5395	0.0612537
Fig S1	A	20KO	20KO_10	0.1406	1.8119	0.0775981

## Sheet: Fig S1B
figure	panel	group	sample_id	euclidean_distance_PCA_space
Fig S1	B	WT	WT_1	588.462
Fig S1	B	WT	WT_2	251.136
Fig S1	B	WT	WT_3	614.316
Fig S1	B	WT	WT_4	922.544
Fig S1	B	WT	WT_5	260.323
Fig S1	B	WT	WT_6	441.845
Fig S1	B	WT TC	WT_TC_1	1687.79
Fig S1	B	WT TC	WT_TC_2	3051.56
Fig S1	B	WT TC	WT_TC_3	3380.09
Fig S1	B	WT TC	WT_TC_4	1377.29
Fig S1	B	WT TC	WT_TC_5	1314.87
Fig S1	B	WT TC	WT_TC_6	10160.7
Fig S1	B	BP TC	BP_TC_1	6183.33
Fig S1	B	BP TC	BP_TC_2	3868.19
Fig S1	B	BP TC	BP_TC_3	7283.18
Fig S1	B	BP TC	BP_TC_4	5116.87
Fig S1	B	BP TC	BP_TC_5	15333.3
Fig S1	B	BP TC	BP_TC_6	3020.98

## Sheet: Fig S1C
figure	panel	Sample1	Sample2	Correlation
Fig S1	C	wt_1	wt_1	1
Fig S1	C	wt_2	wt_1	0.99436
Fig S1	C	wt_3	wt_1	0.991302
Fig S1	C	wt_4	wt_1	0.992924
Fig S1	C	wt_5	wt_1	0.992692
Fig S1	C	wt_6	wt_1	0.987953
Fig S1	C	ES_TC_1	wt_1	0.984401
Fig S1	C	ES_TC_2	wt_1	0.982393
Fig S1	C	ES_TC_3	wt_1	0.989657
Fig S1	C	ES_TC_4	wt_1	0.98566
Fig S1	C	ES_TC_5	wt_1	0.961536
Fig S1	C	ES_TC_6	wt_1	0.949821
Fig S1	C	BP_TC_1	wt_1	0.98641
Fig S1	C	BP_TC_2	wt_1	0.989991
Fig S1	C	BP_TC_3	wt_1	0.989154
Fig S1	C	BP_TC_4	wt_1	0.987391
Fig S1	C	BP_TC_5	wt_1	0.938487
Fig S1	C	BP_TC_6	wt_1	0.950206
Fig S1	C	wt_1	wt_2	0.99436
Fig S1	C	wt_2	wt_2	1
Fig S1	C	wt_3	wt_2	0.990476
Fig S1	C	wt_4	wt_2	0.992397
Fig S1	C	wt_5	wt_2	0.992112
Fig S1	C	wt_6	wt_2	0.987899
Fig S1	C	ES_TC_1	wt_2	0.984011
Fig S1	C	ES_TC_2	wt_2	0.98201
Fig S1	C	ES_TC_3	wt_2	0.988488
Fig S1	C	ES_TC_4	wt_2	0.983334
Fig S1	C	ES_TC_5	wt_2	0.960314
Fig S1	C	ES_TC_6	wt_2	0.948272
Fig S1	C	BP_TC_1	wt_2	0.985721
Fig S1	C	BP_TC_2	wt_2	0.98922
Fig S1	C	BP_TC_3	wt_2	0.989001
Fig S1	C	BP_TC_4	wt_2	0.986665
Fig S1	C	BP_TC_5	wt_2	0.935297
Fig S1	C	BP_TC_6	wt_2	0.947565
Fig S1	C	wt_1	wt_3	0.991302
Fig S1	C	wt_2	wt_3	0.990476
Fig S1	C	wt_3	wt_3	1
Fig S1	C	wt_4	wt_3	0.992475
Fig S1	C	wt_5	wt_3	0.992372
Fig S1	C	wt_6	wt_3	0.985689
Fig S1	C	ES_TC_1	wt_3	0.983394
Fig S1	C	ES_TC_2	wt_3	0.980361
Fig S1	C	ES_TC_3	wt_3	0.989496
Fig S1	C	ES_TC_4	wt_3	0.983201
Fig S1	C	ES_TC_5	wt_3	0.967929
Fig S1	C	ES_TC_6	wt_3	0.94734
Fig S1	C	BP_TC_1	wt_3	0.985784
Fig S1	C	BP_TC_2	wt_3	0.989281
Fig S1	C	BP_TC_3	wt_3	0.986789
Fig S1	C	BP_TC_4	wt_3	0.984735
Fig S1	C	BP_TC_5	wt_3	0.938768
Fig S1	C	BP_TC_6	wt_3	0.947027
Fig S1	C	wt_1	wt_4	0.992924
Fig S1	C	wt_2	wt_4	0.992397
Fig S1	C	wt_3	wt_4	0.992475
Fig S1	C	wt_4	wt_4	1
Fig S1	C	wt_5	wt_4	0.993275
Fig S1	C	wt_6	wt_4	0.98889
Fig S1	C	ES_TC_1	wt_4	0.984127
Fig S1	C	ES_TC_2	wt_4	0.98181
Fig S1	C	ES_TC_3	wt_4	0.989411
Fig S1	C	ES_TC_4	wt_4	0.982579
Fig S1	C	ES_TC_5	wt_4	0.96225
Fig S1	C	ES_TC_6	wt_4	0.948228
Fig S1	C	BP_TC_1	wt_4	0.987101
Fig S1	C	BP_TC_2	wt_4	0.9899
Fig S1	C	BP_TC_3	wt_4	0.988915
Fig S1	C	BP_TC_4	wt_4	0.985728
Fig S1	C	BP_TC_5	wt_4	0.934724
Fig S1	C	BP_TC_6	wt_4	0.945597
Fig S1	C	wt_1	wt_5	0.992692
Fig S1	C	wt_2	wt_5	0.992112
Fig S1	C	wt_3	wt_5	0.992372
Fig S1	C	wt_4	wt_5	0.993275
Fig S1	C	wt_5	wt_5	1
Fig S1	C	wt_6	wt_5	0.988492
Fig S1	C	ES_TC_1	wt_5	0.983061
Fig S1	C	ES_TC_2	wt_5	0.98111
Fig S1	C	ES_TC_3	wt_5	0.989828
Fig S1	C	ES_TC_4	wt_5	0.983474
Fig S1	C	ES_TC_5	wt_5	0.963035
Fig S1	C	ES_TC_6	wt_5	0.948001
Fig S1	C	BP_TC_1	wt_5	0.98579
Fig S1	C	BP_TC_2	wt_5	0.989176
Fig S1	C	BP_TC_3	wt_5	0.988372
Fig S1	C	BP_TC_4	wt_5	0.984612
Fig S1	C	BP_TC_5	wt_5	0.937394
Fig S1	C	BP_TC_6	wt_5	0.94778
Fig S1	C	wt_1	wt_6	0.987953
Fig S1	C	wt_2	wt_6	0.987899
Fig S1	C	wt_3	wt_6	0.985689
Fig S1	C	wt_4	wt_6	0.98889
Fig S1	C	wt_5	wt_6	0.988492
Fig S1	C	wt_6	wt_6	1
Fig S1	C	ES_TC_1	wt_6	0.983797
Fig S1	C	ES_TC_2	wt_6	0.984519
Fig S1	C	ES_TC_3	wt_6	0.983413
Fig S1	C	ES_TC_4	wt_6	0.983317
Fig S1	C	ES_TC_5	wt_6	0.96119
Fig S1	C	ES_TC_6	wt_6	0.939059
Fig S1	C	BP_TC_1	wt_6	0.977268
Fig S1	C	BP_TC_2	wt_6	0.980758
Fig S1	C	BP_TC_3	wt_6	0.987688
Fig S1	C	BP_TC_4	wt_6	0.974993
Fig S1	C	BP_TC_5	wt_6	0.929005
Fig S1	C	BP_TC_6	wt_6	0.940457
Fig S1	C	wt_1	ES_TC_1	0.984401
Fig S1	C	wt_2	ES_TC_1	0.984011
Fig S1	C	wt_3	ES_TC_1	0.983394
Fig S1	C	wt_4	ES_TC_1	0.984127
Fig S1	C	wt_5	ES_TC_1	0.983061
Fig S1	C	wt_6	ES_TC_1	0.983797
Fig S1	C	ES_TC_1	ES_TC_1	1
Fig S1	C	ES_TC_2	ES_TC_1	0.986833
Fig S1	C	ES_TC_3	ES_TC_1	0.986218
Fig S1	C	ES_TC_4	ES_TC_1	0.98426
Fig S1	C	ES_TC_5	ES_TC_1	0.970175
Fig S1	C	ES_TC_6	ES_TC_1	0.941551
Fig S1	C	BP_TC_1	ES_TC_1	0.976429
Fig S1	C	BP_TC_2	ES_TC_1	0.980143
Fig S1	C	BP_TC_3	ES_TC_1	0.983173
Fig S1	C	BP_TC_4	ES_TC_1	0.976686
Fig S1	C	BP_TC_5	ES_TC_1	0.925734
Fig S1	C	BP_TC_6	ES_TC_1	0.937417
Fig S1	C	wt_1	ES_TC_2	0.982393
Fig S1	C	wt_2	ES_TC_2	0.98201
Fig S1	C	wt_3	ES_TC_2	0.980361
Fig S1	C	wt_4	ES_TC_2	0.98181
Fig S1	C	wt_5	ES_TC_2	0.98111
Fig S1	C	wt_6	ES_TC_2	0.984519
Fig S1	C	ES_TC_1	ES_TC_2	0.986833
Fig S1	C	ES_TC_2	ES_TC_2	1
Fig S1	C	ES_TC_3	ES_TC_2	0.985005
Fig S1	C	ES_TC_4	ES_TC_2	0.985678
Fig S1	C	ES_TC_5	ES_TC_2	0.970754
Fig S1	C	ES_TC_6	ES_TC_2	0.940141
Fig S1	C	BP_TC_1	ES_TC_2	0.97165
Fig S1	C	BP_TC_2	ES_TC_2	0.976126
Fig S1	C	BP_TC_3	ES_TC_2	0.979888
Fig S1	C	BP_TC_4	ES_TC_2	0.973169
Fig S1	C	BP_TC_5	ES_TC_2	0.927665
Fig S1	C	BP_TC_6	ES_TC_2	0.935535
Fig S1	C	wt_1	ES_TC_3	0.989657
Fig S1	C	wt_2	ES_TC_3	0.988488
Fig S1	C	wt_3	ES_TC_3	0.989496
Fig S1	C	wt_4	ES_TC_3	0.989411
Fig S1	C	wt_5	ES_TC_3	0.989828
Fig S1	C	wt_6	ES_TC_3	0.983413
Fig S1	C	ES_TC_1	ES_TC_3	0.986218
Fig S1	C	ES_TC_2	ES_TC_3	0.985005
Fig S1	C	ES_TC_3	ES_TC_3	1
Fig S1	C	ES_TC_4	ES_TC_3	0.985961
Fig S1	C	ES_TC_5	ES_TC_3	0.96892
Fig S1	C	ES_TC_6	ES_TC_3	0.951796
Fig S1	C	BP_TC_1	ES_TC_3	0.985199
Fig S1	C	BP_TC_2	ES_TC_3	0.989111
Fig S1	C	BP_TC_3	ES_TC_3	0.986324
Fig S1	C	BP_TC_4	ES_TC_3	0.984961
Fig S1	C	BP_TC_5	ES_TC_3	0.937798
Fig S1	C	BP_TC_6	ES_TC_3	0.946845
Fig S1	C	wt_1	ES_TC_4	0.98566
Fig S1	C	wt_2	ES_TC_4	0.983334
Fig S1	C	wt_3	ES_TC_4	0.983201
Fig S1	C	wt_4	ES_TC_4	0.982579
Fig S1	C	wt_5	ES_TC_4	0.983474
Fig S1	C	wt_6	ES_TC_4	0.983317
Fig S1	C	ES_TC_1	ES_TC_4	0.98426
Fig S1	C	ES_TC_2	ES_TC_4	0.985678
Fig S1	C	ES_TC_3	ES_TC_4	0.985961
Fig S1	C	ES_TC_4	ES_TC_4	1
Fig S1	C	ES_TC_5	ES_TC_4	0.972195
Fig S1	C	ES_TC_6	ES_TC_4	0.949946
Fig S1	C	BP_TC_1	ES_TC_4	0.975799
Fig S1	C	BP_TC_2	ES_TC_4	0.980512
Fig S1	C	BP_TC_3	ES_TC_4	0.984022
Fig S1	C	BP_TC_4	ES_TC_4	0.977145
Fig S1	C	BP_TC_5	ES_TC_4	0.943376
Fig S1	C	BP_TC_6	ES_TC_4	0.950768
Fig S1	C	wt_1	ES_TC_5	0.961536
Fig S1	C	wt_2	ES_TC_5	0.960314
Fig S1	C	wt_3	ES_TC_5	0.967929
Fig S1	C	wt_4	ES_TC_5	0.96225
Fig S1	C	wt_5	ES_TC_5	0.963035
Fig S1	C	wt_6	ES_TC_5	0.96119
Fig S1	C	ES_TC_1	ES_TC_5	0.970175
Fig S1	C	ES_TC_2	ES_TC_5	0.970754
Fig S1	C	ES_TC_3	ES_TC_5	0.96892
Fig S1	C	ES_TC_4	ES_TC_5	0.972195
Fig S1	C	ES_TC_5	ES_TC_5	1
Fig S1	C	ES_TC_6	ES_TC_5	0.927793
Fig S1	C	BP_TC_1	ES_TC_5	0.955789
Fig S1	C	BP_TC_2	ES_TC_5	0.959282
Fig S1	C	BP_TC_3	ES_TC_5	0.960501
Fig S1	C	BP_TC_4	ES_TC_5	0.959704
Fig S1	C	BP_TC_5	ES_TC_5	0.92913
Fig S1	C	BP_TC_6	ES_TC_5	0.923398
Fig S1	C	wt_1	ES_TC_6	0.949821
Fig S1	C	wt_2	ES_TC_6	0.948272
Fig S1	C	wt_3	ES_TC_6	0.94734
Fig S1	C	wt_4	ES_TC_6	0.948228
Fig S1	C	wt_5	ES_TC_6	0.948001
Fig S1	C	wt_6	ES_TC_6	0.939059
Fig S1	C	ES_TC_1	ES_TC_6	0.941551
Fig S1	C	ES_TC_2	ES_TC_6	0.940141
Fig S1	C	ES_TC_3	ES_TC_6	0.951796
Fig S1	C	ES_TC_4	ES_TC_6	0.949946
Fig S1	C	ES_TC_5	ES_TC_6	0.927793
Fig S1	C	ES_TC_6	ES_TC_6	1
Fig S1	C	BP_TC_1	ES_TC_6	0.958881
Fig S1	C	BP_TC_2	ES_TC_6	0.952102
Fig S1	C	BP_TC_3	ES_TC_6	0.949331
Fig S1	C	BP_TC_4	ES_TC_6	0.95073
Fig S1	C	BP_TC_5	ES_TC_6	0.971762
Fig S1	C	BP_TC_6	ES_TC_6	0.976898
Fig S1	C	wt_1	BP_TC_1	0.98641
Fig S1	C	wt_2	BP_TC_1	0.985721
Fig S1	C	wt_3	BP_TC_1	0.985784
Fig S1	C	wt_4	BP_TC_1	0.987101
Fig S1	C	wt_5	BP_TC_1	0.98579
Fig S1	C	wt_6	BP_TC_1	0.977268
Fig S1	C	ES_TC_1	BP_TC_1	0.976429
Fig S1	C	ES_TC_2	BP_TC_1	0.97165
Fig S1	C	ES_TC_3	BP_TC_1	0.985199
Fig S1	C	ES_TC_4	BP_TC_1	0.975799
Fig S1	C	ES_TC_5	BP_TC_1	0.955789
Fig S1	C	ES_TC_6	BP_TC_1	0.958881
Fig S1	C	BP_TC_1	BP_TC_1	1
Fig S1	C	BP_TC_2	BP_TC_1	0.991813
Fig S1	C	BP_TC_3	BP_TC_1	0.987219
Fig S1	C	BP_TC_4	BP_TC_1	0.986452
Fig S1	C	BP_TC_5	BP_TC_1	0.943107
Fig S1	C	BP_TC_6	BP_TC_1	0.95309
Fig S1	C	wt_1	BP_TC_2	0.989991
Fig S1	C	wt_2	BP_TC_2	0.98922
Fig S1	C	wt_3	BP_TC_2	0.989281
Fig S1	C	wt_4	BP_TC_2	0.9899
Fig S1	C	wt_5	BP_TC_2	0.989176
Fig S1	C	wt_6	BP_TC_2	0.980758
Fig S1	C	ES_TC_1	BP_TC_2	0.980143
Fig S1	C	ES_TC_2	BP_TC_2	0.976126
Fig S1	C	ES_TC_3	BP_TC_2	0.989111
Fig S1	C	ES_TC_4	BP_TC_2	0.980512
Fig S1	C	ES_TC_5	BP_TC_2	0.959282
Fig S1	C	ES_TC_6	BP_TC_2	0.952102
Fig S1	C	BP_TC_1	BP_TC_2	0.991813
Fig S1	C	BP_TC_2	BP_TC_2	1
Fig S1	C	BP_TC_3	BP_TC_2	0.989834
Fig S1	C	BP_TC_4	BP_TC_2	0.989413
Fig S1	C	BP_TC_5	BP_TC_2	0.940284
Fig S1	C	BP_TC_6	BP_TC_2	0.950828
Fig S1	C	wt_1	BP_TC_3	0.989154
Fig S1	C	wt_2	BP_TC_3	0.989001
Fig S1	C	wt_3	BP_TC_3	0.986789
Fig S1	C	wt_4	BP_TC_3	0.988915
Fig S1	C	wt_5	BP_TC_3	0.988372
Fig S1	C	wt_6	BP_TC_3	0.987688
Fig S1	C	ES_TC_1	BP_TC_3	0.983173
Fig S1	C	ES_TC_2	BP_TC_3	0.979888
Fig S1	C	ES_TC_3	BP_TC_3	0.986324
Fig S1	C	ES_TC_4	BP_TC_3	0.984022
Fig S1	C	ES_TC_5	BP_TC_3	0.960501
Fig S1	C	ES_TC_6	BP_TC_3	0.949331
Fig S1	C	BP_TC_1	BP_TC_3	0.987219
Fig S1	C	BP_TC_2	BP_TC_3	0.989834
Fig S1	C	BP_TC_3	BP_TC_3	1
Fig S1	C	BP_TC_4	BP_TC_3	0.983834
Fig S1	C	BP_TC_5	BP_TC_3	0.93882
Fig S1	C	BP_TC_6	BP_TC_3	0.951997
Fig S1	C	wt_1	BP_TC_4	0.987391
Fig S1	C	wt_2	BP_TC_4	0.986665
Fig S1	C	wt_3	BP_TC_4	0.984735
Fig S1	C	wt_4	BP_TC_4	0.985728
Fig S1	C	wt_5	BP_TC_4	0.984612
Fig S1	C	wt_6	BP_TC_4	0.974993
Fig S1	C	ES_TC_1	BP_TC_4	0.976686
Fig S1	C	ES_TC_2	BP_TC_4	0.973169
Fig S1	C	ES_TC_3	BP_TC_4	0.984961
Fig S1	C	ES_TC_4	BP_TC_4	0.977145
Fig S1	C	ES_TC_5	BP_TC_4	0.959704
Fig S1	C	ES_TC_6	BP_TC_4	0.95073
Fig S1	C	BP_TC_1	BP_TC_4	0.986452
Fig S1	C	BP_TC_2	BP_TC_4	0.989413
Fig S1	C	BP_TC_3	BP_TC_4	0.983834
Fig S1	C	BP_TC_4	BP_TC_4	1
Fig S1	C	BP_TC_5	BP_TC_4	0.94006
Fig S1	C	BP_TC_6	BP_TC_4	0.950107
Fig S1	C	wt_1	BP_TC_5	0.938487
Fig S1	C	wt_2	BP_TC_5	0.935297
Fig S1	C	wt_3	BP_TC_5	0.938768
Fig S1	C	wt_4	BP_TC_5	0.934724
Fig S1	C	wt_5	BP_TC_5	0.937394
Fig S1	C	wt_6	BP_TC_5	0.929005
Fig S1	C	ES_TC_1	BP_TC_5	0.925734
Fig S1	C	ES_TC_2	BP_TC_5	0.927665
Fig S1	C	ES_TC_3	BP_TC_5	0.937798
Fig S1	C	ES_TC_4	BP_TC_5	0.943376
Fig S1	C	ES_TC_5	BP_TC_5	0.92913
Fig S1	C	ES_TC_6	BP_TC_5	0.971762
Fig S1	C	BP_TC_1	BP_TC_5	0.943107
Fig S1	C	BP_TC_2	BP_TC_5	0.940284
Fig S1	C	BP_TC_3	BP_TC_5	0.93882
Fig S1	C	BP_TC_4	BP_TC_5	0.94006
Fig S1	C	BP_TC_5	BP_TC_5	1
Fig S1	C	BP_TC_6	BP_TC_5	0.985761
Fig S1	C	wt_1	BP_TC_6	0.950206
Fig S1	C	wt_2	BP_TC_6	0.947565
Fig S1	C	wt_3	BP_TC_6	0.947027
Fig S1	C	wt_4	BP_TC_6	0.945597
Fig S1	C	wt_5	BP_TC_6	0.94778
Fig S1	C	wt_6	BP_TC_6	0.940457
Fig S1	C	ES_TC_1	BP_TC_6	0.937417
Fig S1	C	ES_TC_2	BP_TC_6	0.935535
Fig S1	C	ES_TC_3	BP_TC_6	0.946845
Fig S1	C	ES_TC_4	BP_TC_6	0.950768
Fig S1	C	ES_TC_5	BP_TC_6	0.923398
Fig S1	C	ES_TC_6	BP_TC_6	0.976898
Fig S1	C	BP_TC_1	BP_TC_6	0.95309
Fig S1	C	BP_TC_2	BP_TC_6	0.950828
Fig S1	C	BP_TC_3	BP_TC_6	0.951997
Fig S1	C	BP_TC_4	BP_TC_6	0.950107
Fig S1	C	BP_TC_5	BP_TC_6	0.985761
Fig S1	C	BP_TC_6	BP_TC_6	1

## Sheet: Fig S1D
figure	panel	pathway	sample_id	group	GSVA_score
Fig S1	D	cytoplasmic translation	WT_1	WT	-0.445822
Fig S1	D	cytoplasmic translation	WT_2	WT	-0.655539
Fig S1	D	cytoplasmic translation	WT_3	WT	-0.648311
Fig S1	D	cytoplasmic translation	WT_4	WT	-0.612713
Fig S1	D	cytoplasmic translation	WT_5	WT	-0.523938
Fig S1	D	cytoplasmic translation	WT_6	WT	-0.134762
Fig S1	D	cytoplasmic translation	WT_TC_1	WT TC	0.282195
Fig S1	D	cytoplasmic translation	WT_TC_2	WT TC	-0.575771
Fig S1	D	cytoplasmic translation	WT_TC_3	WT TC	-0.576524
Fig S1	D	cytoplasmic translation	WT_TC_4	WT TC	-0.255263
Fig S1	D	cytoplasmic translation	WT_TC_5	WT TC	-0.335733
Fig S1	D	cytoplasmic translation	WT_TC_6	WT TC	0.658098
Fig S1	D	cytoplasmic translation	BP_TC_1	BP TC	0.31791
Fig S1	D	cytoplasmic translation	BP_TC_2	BP TC	-0.0993906
Fig S1	D	cytoplasmic translation	BP_TC_3	BP TC	-0.266128
Fig S1	D	cytoplasmic translation	BP_TC_4	BP TC	0.589525
Fig S1	D	cytoplasmic translation	BP_TC_5	BP TC	0.679269
Fig S1	D	cytoplasmic translation	BP_TC_6	BP TC	0.320289
Fig S1	D	glucose metabolic process	WT_1	WT	0.431879
Fig S1	D	glucose metabolic process	WT_2	WT	0.301296
Fig S1	D	glucose metabolic process	WT_3	WT	0.284596
Fig S1	D	glucose metabolic process	WT_4	WT	0.39488
Fig S1	D	glucose metabolic process	WT_5	WT	0.34143
Fig S1	D	glucose metabolic process	WT_6	WT	0.684048
Fig S1	D	glucose metabolic process	WT_TC_1	WT TC	0.825879
Fig S1	D	glucose metabolic process	WT_TC_2	WT TC	0.903669
Fig S1	D	glucose metabolic process	WT_TC_3	WT TC	0.445577
Fig S1	D	glucose metabolic process	WT_TC_4	WT TC	-0.47383
Fig S1	D	glucose metabolic process	WT_TC_5	WT TC	0.375964
Fig S1	D	glucose metabolic process	WT_TC_6	WT TC	-0.387485
Fig S1	D	glucose metabolic process	BP_TC_1	BP TC	-0.608111
Fig S1	D	glucose metabolic process	BP_TC_2	BP TC	-0.595828
Fig S1	D	glucose metabolic process	BP_TC_3	BP TC	0.139727
Fig S1	D	glucose metabolic process	BP_TC_4	BP TC	-0.74227
Fig S1	D	glucose metabolic process	BP_TC_5	BP TC	-0.623816
Fig S1	D	glucose metabolic process	BP_TC_6	BP TC	-0.515799
Fig S1	D	complement activation, classical	WT_1	WT	-0.651407
Fig S1	D	complement activation, classical	WT_2	WT	-0.692451
Fig S1	D	complement activation, classical	WT_3	WT	-0.573194
Fig S1	D	complement activation, classical	WT_4	WT	-0.567396
Fig S1	D	complement activation, classical	WT_5	WT	-0.664751
Fig S1	D	complement activation, classical	WT_6	WT	-0.476278
Fig S1	D	complement activation, classical	WT_TC_1	WT TC	0.178533
Fig S1	D	complement activation, classical	WT_TC_2	WT TC	-0.179614
Fig S1	D	complement activation, classical	WT_TC_3	WT TC	-0.378039
Fig S1	D	complement activation, classical	WT_TC_4	WT TC	0.515904
Fig S1	D	complement activation, classical	WT_TC_5	WT TC	0.226608
Fig S1	D	complement activation, classical	WT_TC_6	WT TC	0.609228
Fig S1	D	complement activation, classical	BP_TC_1	BP TC	0.49759
Fig S1	D	complement activation, classical	BP_TC_2	BP TC	0.130902
Fig S1	D	complement activation, classical	BP_TC_3	BP TC	0.27027
Fig S1	D	complement activation, classical	BP_TC_4	BP TC	0.55878
Fig S1	D	complement activation, classical	BP_TC_5	BP TC	0.623114
Fig S1	D	complement activation, classical	BP_TC_6	BP TC	-0.0725948

## Sheet: Fig S1E
figure	panel	gene_id	wt_cv	ES_4N_cv	BP_4N_cv
Fig S1	E	ENSMUSG00000000001	2.55546	9.20914630518028	16.0265768203349
Fig S1	E	ENSMUSG00000000028	14.0228992900241	11.4792813123356	14.7230154511442
Fig S1	E	ENSMUSG00000000031	7.22922887400888	32.8927653026782	8.20771140712185
Fig S1	E	ENSMUSG00000000037	8.51639099582449	18.8015669839919	13.5487986928562
Fig S1	E	ENSMUSG00000000049	73.7704987259916	100.383443603962	136.170177690986
Fig S1	E	ENSMUSG00000000056	2.85711300242792	22.5054024085288	8.9348400264806
Fig S1	E	ENSMUSG00000000058	8.8169817969525	15.5918973605915	16.1141249877061
Fig S1	E	ENSMUSG00000000078	5.47118880517657	8.11852735743898	22.7993578946205
Fig S1	E	ENSMUSG00000000085	4.74421772735603	21.3034117294601	24.1468101085387
Fig S1	E	ENSMUSG00000000088	11.1376105957603	13.4844568465606	7.29787403204258
Fig S1	E	ENSMUSG00000000093	11.9080361129613	16.2884190917795	49.239523073808
Fig S1	E	ENSMUSG00000000094	11.4506919771393	24.197682037323	37.3042843324253
Fig S1	E	ENSMUSG00000000120	7.91316527914983	34.7614024151138	24.0216600031281
Fig S1	E	ENSMUSG00000000125	5.26025860902658	37.2763784689615	27.7344783159246
Fig S1	E	ENSMUSG00000000126	12.1520441903241	37.7975635731155	18.9762209064797
Fig S1	E	ENSMUSG00000000127	7.03898098697588	9.47469526917037	9.21490017318825
Fig S1	E	ENSMUSG00000000131	5.66885901395502	13.7435083404689	26.0784511104746
Fig S1	E	ENSMUSG00000000134	4.38044175251182	10.3667960829506	10.3374750197339
Fig S1	E	ENSMUSG00000000142	7.03048828313902	30.1160717554126	35.5028864562575
Fig S1	E	ENSMUSG00000000148	8.94450287419511	14.2343830936051	21.4496910873674
Fig S1	E	ENSMUSG00000000149	6.93215798501987	15.2999724558673	9.90559506677422
Fig S1	E	ENSMUSG00000000167	21.8991458948902	29.8449910013299	29.5196872456138
Fig S1	E	ENSMUSG00000000168	5.28836507926809	5.00119995573703	5.6492579603607
Fig S1	E	ENSMUSG00000000171	4.57245336484119	6.45031687065888	16.7037933191293
Fig S1	E	ENSMUSG00000000182	82.7160684077503	136.222184636543	84.1665563926457
Fig S1	E	ENSMUSG00000000184	5.38552145082284	28.4562811499356	31.5198813173961
Fig S1	E	ENSMUSG00000000194	5.25657038063018	2.10719418872779	7.0655701357203
Fig S1	E	ENSMUSG00000000197	26.0409969381148	24.3294393281726	26.9134682613949
Fig S1	E	ENSMUSG00000000202	23.7179498414461	43.1745570041004	36.9134
Fig S1	E	ENSMUSG00000000204	115.350626165078	93.6018770199741	84.652433142724
Fig S1	E	ENSMUSG00000000214	18.6471252743186	56.3173547050221	15.6293014343285
Fig S1	E	ENSMUSG00000000223	11.5723472935748	21.0850860243248	23.5279312200934
Fig S1	E	ENSMUSG00000000244	23.996286659322	29.9460777072642	37.013225474567
Fig S1	E	ENSMUSG00000000247	32.1598544365456	26.0885377392209	12.530330504231
Fig S1	E	ENSMUSG00000000253	16.7096372314266	23.5780956307909	18.319603383577
Fig S1	E	ENSMUSG00000000266	6.24498853011466	21.1830467445989	23.1461627158499
Fig S1	E	ENSMUSG00000000275	10.1329938787832	38.3954335481643	11.9191108485377
Fig S1	E	ENSMUSG00000000276	15.7250207412777	18.0129507927939	11.6577109621754
Fig S1	E	ENSMUSG00000000278	3.84065433487886	26.8896907392386	19.824353654099
Fig S1	E	ENSMUSG00000000282	7.02639316365751	18.0003780448857	12.1093251573035
Fig S1	E	ENSMUSG00000000290	29.880478525701	85.625717693179	59.2591303416532
Fig S1	E	ENSMUSG00000000295	4.44828216419856	14.5152464692277	16.437311226716
Fig S1	E	ENSMUSG00000000296	14.6713637262255	13.0195903974006	17.9530316890315
Fig S1	E	ENSMUSG00000000301	31.0371966427178	17.0788970131349	19.7847421268609
Fig S1	E	ENSMUSG00000000303	15.0865	13.4998434751752	20.9635860596713
Fig S1	E	ENSMUSG00000000305	6.37283152316786	13.8156652473101	21.2721064251242
Fig S1	E	ENSMUSG00000000308	14.0700136429403	16.8088062110325	30.4240422150822
Fig S1	E	ENSMUSG00000000317	8.84099079511031	16.1253839921735	8.53642370941341
Fig S1	E	ENSMUSG00000000320	30.2806324873933	41.274392417021	37.6564386368188
Fig S1	E	ENSMUSG00000000326	9.3880242630067	9.08180664941808	20.070124703621
Fig S1	E	ENSMUSG00000000339	4.80507946080314	8.42108888390323	3.85216969658865
Fig S1	E	ENSMUSG00000000340	5.23678627021552	5.31113103582979	9.65403856335479
Fig S1	E	ENSMUSG00000000346	3.26046898914813	4.88965224155688	9.00917420257206
Fig S1	E	ENSMUSG00000000355	3.25323588763704	9.69819219679161	7.73820058566955
Fig S1	E	ENSMUSG00000000365	27.4199499319863	31.0129242659014	41.5224025910598
Fig S1	E	ENSMUSG00000000374	3.53412029678467	10.1914035686153	5.2941283232778
Fig S1	E	ENSMUSG00000000378	6.22393919565865	15.9993703570937	11.8728271876999
Fig S1	E	ENSMUSG00000000384	3.82403314870583	13.3226449475976	31.3630013421526
Fig S1	E	ENSMUSG00000000385	23.495159157603	38.7327569524844	59.1842732039063
Fig S1	E	ENSMUSG00000000392	8.79154428585147	14.7437270670771	7.66096805784725
Fig S1	E	ENSMUSG00000000394	17.8998307209207	63.4584785900657	57.8755525967976
Fig S1	E	ENSMUSG00000000399	5.28218974130041	9.04985760316323	7.58720115934296
Fig S1	E	ENSMUSG00000000402	15.5443601297703	16.4258926353837	44.6901598125671
Fig S1	E	ENSMUSG00000000409	20.3024403245156	30.4098400415287	22.0971152789954
Fig S1	E	ENSMUSG00000000416	10.8370861105622	18.4188758268851	13.2633074707438
Fig S1	E	ENSMUSG00000000420	2.83621556580133	10.1702874904933	14.6695578646271
Fig S1	E	ENSMUSG00000000435	10.4568201497461	22.3325655391742	20.7126847438021
Fig S1	E	ENSMUSG00000000439	5.45285329111149	21.4750699898618	19.6979004136993
Fig S1	E	ENSMUSG00000000440	74.2429927873717	44.7820317536777	64.3909587002487
Fig S1	E	ENSMUSG00000000441	8.7858998454201	10.2382472213499	7.86329172504074
Fig S1	E	ENSMUSG00000000486	8.95027968342353	20.7877381746411	33.5425027941005
Fig S1	E	ENSMUSG00000000489	15.4050625864066	18.5461803519702	42.0185216296153
Fig S1	E	ENSMUSG00000000530	10.6057312300113	30.5304779795872	29.6199823605572
Fig S1	E	ENSMUSG00000000531	11.6699497040177	26.3253275479688	26.5220730207081
Fig S1	E	ENSMUSG00000000532	5.03365800857371	13.7549582122596	14.9885812583969
Fig S1	E	ENSMUSG00000000538	16.8409179596993	18.8704184548569	18.3149621074439
Fig S1	E	ENSMUSG00000000552	10.1317985937326	21.3126962973267	9.43313728259727
Fig S1	E	ENSMUSG00000000555	7.20544386366764	14.7796	33.0125491131133
Fig S1	E	ENSMUSG00000000560	32.2456113639342	36.4288624337359	24.7557791624622
Fig S1	E	ENSMUSG00000000561	3.68498300027571	8.73353464078318	2.74251475874784
Fig S1	E	ENSMUSG00000000563	1.86317878923641	5.86682787489401	9.35838083869446
Fig S1	E	ENSMUSG00000000567	12.9068208215473	6.10776948612797	25.0270992014214
Fig S1	E	ENSMUSG00000000568	18.965361578843	24.3905192225807	27.8338765554207
Fig S1	E	ENSMUSG00000000579	7.6332842547983	17.4885985661375	23.2059925077898
Fig S1	E	ENSMUSG00000000581	4.28454635178236	7.7959195862677	12.6324390111858
Fig S1	E	ENSMUSG00000000594	7.46362919210304	14.6153141315737	16.8142714553975
Fig S1	E	ENSMUSG00000000600	6.52148447412723	6.1847480317963	8.42350979524335
Fig S1	E	ENSMUSG00000000605	7.15241	12.9651669011861	10.5243876113415
Fig S1	E	ENSMUSG00000000627	5.66032157975661	8.7880900748371	14.982038995947
Fig S1	E	ENSMUSG00000000628	6.66782386824234	129.332070326004	53.9316319941096
Fig S1	E	ENSMUSG00000000631	4.4665368419179	10.961377137569	14.421120714027
Fig S1	E	ENSMUSG00000000632	24.6464099406719	40.1692238799732	31.5230388408138
Fig S1	E	ENSMUSG00000000673	97.9841624006912	127.437057326649	86.2515376519156
Fig S1	E	ENSMUSG00000000682	14.0678232509849	116.346116103668	76.3222653197632
Fig S1	E	ENSMUSG00000000686	55.6508585864471	43.6866410586302	89.9363745106586
Fig S1	E	ENSMUSG00000000690	15.4995531142364	32.7350035334812	45.8994511620945
Fig S1	E	ENSMUSG00000000693	11.1351104427919	18.493667498647	47.1979046983886
Fig S1	E	ENSMUSG00000000708	11.0471426676527	10.9589186443348	10.2652143655902
Fig S1	E	ENSMUSG00000000711	3.54997376798133	2.99511938212652	11.8741747938964
Fig S1	E	ENSMUSG00000000724	36.4602286385528	74.5995590080754	65.2404299038674
Fig S1	E	ENSMUSG00000000731	63.9653123292752	183.039283539121	76.6709113135303
Fig S1	E	ENSMUSG00000000732	13.8265630561249	22.2423749811967	31.6320571539504
Fig S1	E	ENSMUSG00000000738	5.94237340398635	18.9236054254978	38.0695135585175
Fig S1	E	ENSMUSG00000000739	36.2930608827579	29.9256351815478	25.6690049037549
Fig S1	E	ENSMUSG00000000740	6.39382163298083	36.9429363272973	55.0247280065844
Fig S1	E	ENSMUSG00000000743	5.70922872707555	19.520980029459	8.79823197201715
Fig S1	E	ENSMUSG00000000751	5.19487084149678	14.3357780469101	6.72848117789714
Fig S1	E	ENSMUSG00000000753	18.3985417461151	12.5223242943381	20.6385564406532
Fig S1	E	ENSMUSG00000000759	5.82316641363686	6.26736896168989	6.62219406716888
Fig S1	E	ENSMUSG00000000776	4.40276819652105	7.33430408116887	22.7324960816178
Fig S1	E	ENSMUSG00000000782	20.9979943289629	18.5222168717973	24.6692890340409
Fig S1	E	ENSMUSG00000000787	7.84777750609664	8.99186565545709	17.4959712860872
Fig S1	E	ENSMUSG00000000794	10.3795049404953	19.1681024204267	21.264274786845
Fig S1	E	ENSMUSG00000000804	7.18887254255703	21.1251892366092	21.0271153488979
Fig S1	E	ENSMUSG00000000805	35.0670825783641	58.119915727938	51.5906072808107
Fig S1	E	ENSMUSG00000000811	11.8182545129797	17.1181563480201	32.037589912287
Fig S1	E	ENSMUSG00000000823	3.91148618493018	7.25890704339873	11.8113583080816
Fig S1	E	ENSMUSG00000000826	4.98133704098124	16.0985896620672	6.02478505068217
Fig S1	E	ENSMUSG00000000827	7.90461349739001	10.6580628472416	7.61106980454897
Fig S1	E	ENSMUSG00000000838	3.76329115061836	14.683194594964	15.3402642789652
Fig S1	E	ENSMUSG00000000861	4.31040833796914	10.9142073236445	7.62369411419719
Fig S1	E	ENSMUSG00000000869	5.53929149818278	13.0611810550496	19.0949418431761
Fig S1	E	ENSMUSG00000000876	5.18871873152512	9.32573011506598	21.1054860301842
Fig S1	E	ENSMUSG00000000881	9.99815523496919	10.9050813665932	8.60291932867648
Fig S1	E	ENSMUSG00000000884	15.0038894383284	28.2834414897378	19.8565026992344
Fig S1	E	ENSMUSG00000000889	25.5310988054667	39.1635324402882	67.5804809298388
Fig S1	E	ENSMUSG00000000901	6.50400871943071	14.6830383579397	21.322960468378
Fig S1	E	ENSMUSG00000000902	2.94121730979669	11.5262472349781	9.84499967146925
Fig S1	E	ENSMUSG00000000915	6.16119309317175	16.4750225423042	26.6238220832049
Fig S1	E	ENSMUSG00000000916	8.87146517818192	32.1154944563404	44.9660865868353
Fig S1	E	ENSMUSG00000000934	14.7714637591905	34.6600452289495	38.1145
Fig S1	E	ENSMUSG00000000938	15.2689538616429	21.5049710366044	36.6850677587306
Fig S1	E	ENSMUSG00000000942	22.940457984253	30.3924904279298	18.5706735132759
Fig S1	E	ENSMUSG00000000948	13.3746931290092	35.9948075267395	38.9386758204813
Fig S1	E	ENSMUSG00000000957	4.97037367701175	20.6973602821994	27.374268948348
Fig S1	E	ENSMUSG00000000958	17.5989845930966	19.2281648187856	14.9071081525113
Fig S1	E	ENSMUSG00000000959	7.78305526642084	15.8016837753669	6.14766125394431
Fig S1	E	ENSMUSG00000000976	7.36404584488116	14.8147341640957	9.19685890046657
Fig S1	E	ENSMUSG00000000982	67.7981219583932	111.540530765878	139.201354563997
Fig S1	E	ENSMUSG00000001016	5.89959973685333	4.37424654191963	8.04393488938214
Fig S1	E	ENSMUSG00000001017	5.15283	13.4543425405974	12.7029638736934
Fig S1	E	ENSMUSG00000001018	10.1950702661842	11.7349575615533	10.659269780222
Fig S1	E	ENSMUSG00000001020	42.0508648192251	38.8682165647467	57.4207512841669
Fig S1	E	ENSMUSG00000001025	39.8330048457692	34.7730863594472	93.0877508603361
Fig S1	E	ENSMUSG00000001029	12.3574631439199	29.3358039401592	67.8344584790535
Fig S1	E	ENSMUSG00000001034	6.46325970045101	23.2805333610312	29.8731053162168
Fig S1	E	ENSMUSG00000001036	2.05391452129314	8.02521055060132	9.33769149327124
Fig S1	E	ENSMUSG00000001039	6.48524108570693	21.3902635287393	11.1956070422438
Fig S1	E	ENSMUSG00000001052	3.30627209600049	7.81121651362967	9.40439480771408
Fig S1	E	ENSMUSG00000001053	15.7332009073953	22.3029845389326	13.4805284847731
Fig S1	E	ENSMUSG00000001054	7.67109595148653	15.5673276762255	13.9852193956225
Fig S1	E	ENSMUSG00000001056	5.65313560742251	21.9940371934311	15.1893903444271
Fig S1	E	ENSMUSG00000001062	7.6012759511069	27.9794968181113	40.3689233740535
Fig S1	E	ENSMUSG00000001065	9.00726844121905	6.32866682402637	20.7740349003445
Fig S1	E	ENSMUSG00000001076	24.4152759403366	45.5917531230256	61.108299096912
Fig S1	E	ENSMUSG00000001082	10.381931413686	41.0246682348536	66.1789168486198
Fig S1	E	ENSMUSG00000001089	6.63236396620426	13.7260018353599	17.6925436294993
Fig S1	E	ENSMUSG00000001098	5.37593426439224	11.1994923844972	8.66458768511628
Fig S1	E	ENSMUSG00000001100	2.77606669745941	10.3386341233225	4.36276893541862
Fig S1	E	ENSMUSG00000001105	3.58370884663082	9.7353411160689	7.40903229931715
Fig S1	E	ENSMUSG00000001119	29.4519093205477	20.440361629953	58.5566061002199
Fig S1	E	ENSMUSG00000001120	13.5296394130158	22.833312163876	11.6949254665461
Fig S1	E	ENSMUSG00000001123	25.6142441490054	50.3850988503715	42.5213421786153
Fig S1	E	ENSMUSG00000001127	2.59949771134707	29.3174326777086	32.4189191784795
Fig S1	E	ENSMUSG00000001128	5.32163372180178	14.398253995238	13.698675733304
Fig S1	E	ENSMUSG00000001131	6.54759920092313	22.2116153561057	15.5765504513594
Fig S1	E	ENSMUSG00000001134	9.77079928924046	14.5968638567482	17.4854401023097
Fig S1	E	ENSMUSG00000001138	7.61663540141457	5.56444475246057	5.77809422768956
Fig S1	E	ENSMUSG00000001143	5.05682115307074	6.52562017106711	8.8955613034399
Fig S1	E	ENSMUSG00000001150	3.24384750205606	9.87229653194341	8.82303454931944
Fig S1	E	ENSMUSG00000001151	7.90450523460226	7.30432081366214	6.93513218800719
Fig S1	E	ENSMUSG00000001155	47.6204994984198	85.6455330719668	46.073973201415
Fig S1	E	ENSMUSG00000001156	2.81051316499362	16.5192774999762	18.0405646899596
Fig S1	E	ENSMUSG00000001157	2.86851133324379	12.176197331796	14.622761189462
Fig S1	E	ENSMUSG00000001158	4.89762441955799	6.74955113907716	6.53394668400504
Fig S1	E	ENSMUSG00000001173	4.84938665739822	8.30296560617372	4.79023302839822
Fig S1	E	ENSMUSG00000001175	3.84134	19.5444221192217	13.6093800876142
Fig S1	E	ENSMUSG00000001211	7.62856335660836	13.7740606003416	12.1963633471465
Fig S1	E	ENSMUSG00000001227	10.8641001959608	30.644497447669	16.7565417590017
Fig S1	E	ENSMUSG00000001228	10.4303085657421	11.6456611058788	12.9594810524073
Fig S1	E	ENSMUSG00000001229	10.5967898002916	13.1314429309628	27.2539359947405
Fig S1	E	ENSMUSG00000001240	41.1644553147078	32.6475399821334	26.2448710777792
Fig S1	E	ENSMUSG00000001247	10.1602349220535	26.1737975648275	27.4692632848496
Fig S1	E	ENSMUSG00000001248	4.03556477008121	59.7876581748969	42.9809700014282
Fig S1	E	ENSMUSG00000001249	14.3910958988854	51.7874564793478	14.0503424892112
Fig S1	E	ENSMUSG00000001270	13.735692865556	32.8665504962151	8.72831148996124
Fig S1	E	ENSMUSG00000001280	4.34175714991909	7.43897899916209	22.9934430858442
Fig S1	E	ENSMUSG00000001285	5.65837406655665	8.95289681138816	9.13927097425697
Fig S1	E	ENSMUSG00000001288	10.3948587392812	23.3735275488325	40.8989399781658
Fig S1	E	ENSMUSG00000001289	5.09240127784131	19.996708064592	29.1218610942923
Fig S1	E	ENSMUSG00000001300	4.54941327537209	4.74087480485963	7.38264814322532
Fig S1	E	ENSMUSG00000001305	3.80668965878907	10.5530078499478	13.3102945091785
Fig S1	E	ENSMUSG00000001313	10.3755977758382	34.6731130690488	22.7130598100372
Fig S1	E	ENSMUSG00000001323	10.2981575684862	12.2477289604933	14.5859962598156
Fig S1	E	ENSMUSG00000001333	17.1051190431854	45.8480288851409	36.3790731852063
Fig S1	E	ENSMUSG00000001334	22.6116266372047	35.7319115787984	42.9893632963435
Fig S1	E	ENSMUSG00000001348	23.9693059710792	66.5714391677251	90.9374183953577
Fig S1	E	ENSMUSG00000001349	25.1229343504546	13.3749194881878	49.9008626477058
Fig S1	E	ENSMUSG00000001366	8.74634624663259	8.14268329120458	29.1330660211899
Fig S1	E	ENSMUSG00000001376	5.14267876797781	13.1557163215696	15.7690431378845
Fig S1	E	ENSMUSG00000001380	2.06638973864563	18.4246804890782	16.6625897602584
Fig S1	E	ENSMUSG00000001383	4.55279052143407	3.69572215730725	5.57807386052476
Fig S1	E	ENSMUSG00000001403	5.50744311009405	17.4296120236436	20.1321735896143
Fig S1	E	ENSMUSG00000001415	6.20027853868326	10.204719384431	16.871234404912
Fig S1	E	ENSMUSG00000001416	3.90540843089742	12.2050548798749	11.1053716848831
Fig S1	E	ENSMUSG00000001418	9.02134841761046	11.7750902627991	26.2989815574171
Fig S1	E	ENSMUSG00000001419	5.69416023870639	23.3440604638373	25.2387573010854
Fig S1	E	ENSMUSG00000001420	30.3344937368626	28.0703809352036	47.7112635441223
Fig S1	E	ENSMUSG00000001424	3.99805373082863	7.73482225565932	8.20492683885877
Fig S1	E	ENSMUSG00000001435	8.81609148232779	18.0135786562344	36.0437361476145
Fig S1	E	ENSMUSG00000001436	15.3999855686499	15.7924553119095	19.794833097103
Fig S1	E	ENSMUSG00000001440	3.19626110044741	7.20482350762549	8.98534892277817
Fig S1	E	ENSMUSG00000001441	2.78690375454718	41.5204285008948	13.6857035648518
Fig S1	E	ENSMUSG00000001445	2.23184643629799	19.9675467762817	7.76416998692955
Fig S1	E	ENSMUSG00000001467	4.75973464729032	17.6370315537555	14.489135834564
Fig S1	E	ENSMUSG00000001472	4.54873285321267	8.60246097579703	7.5855347710025
Fig S1	E	ENSMUSG00000001473	20.3279135579947	34.6183289146468	21.5854065998165
Fig S1	E	ENSMUSG00000001482	3.4512124088587	16.0231192618952	2.81948105194487
Fig S1	E	ENSMUSG00000001493	10.4118238677802	27.1574852983747	28.3775496546109
Fig S1	E	ENSMUSG00000001496	38.0752993398285	83.6778055832874	24.2237606426988
Fig S1	E	ENSMUSG00000001497	14.5516378867061	10.5832027339451	11.8036094746612
Fig S1	E	ENSMUSG00000001504	8.7092229125909	42.3401770326033	56.5136219054845
Fig S1	E	ENSMUSG00000001506	22.8075110349533	22.926532352363	64.2785031218818
Fig S1	E	ENSMUSG00000001507	11.6608128031857	27.7785601234056	48.6961261600228
Fig S1	E	ENSMUSG00000001508	19.4817716474226	23.5622523453198	60.6998744055157
Fig S1	E	ENSMUSG00000001510	11.5761899094338	20.3997005761569	23.1684039269384
Fig S1	E	ENSMUSG00000001517	12.3350863757756	32.8459007315316	32.5022411269066
Fig S1	E	ENSMUSG00000001518	3.79747664409706	12.0322141660481	26.2365863044154
Fig S1	E	ENSMUSG00000001520	9.54218149531894	17.1546151599749	12.9085842834976
Fig S1	E	ENSMUSG00000001521	5.69209849485555	10.7101320940748	12.7309182555964
Fig S1	E	ENSMUSG00000001524	9.34317078582949	14.8707870909471	25.773469812825
Fig S1	E	ENSMUSG00000001525	4.57893187625321	12.7824439286552	6.08607351879084
Fig S1	E	ENSMUSG00000001542	10.6758760013028	20.4321723973705	17.5060008737767
Fig S1	E	ENSMUSG00000001552	6.34975793843225	18.8814388738363	12.0262520928694
Fig S1	E	ENSMUSG00000001555	10.2402573588604	14.491253477862	41.4672642016522
Fig S1	E	ENSMUSG00000001569	5.47608682046525	6.59725462229801	7.16739850836135
Fig S1	E	ENSMUSG00000001576	2.60855492834248	11.3217174175437	9.01149963009363
Fig S1	E	ENSMUSG00000001583	32.9119722049759	38.139906005569	49.7402718907137
Fig S1	E	ENSMUSG00000001588	22.0358350211485	31.1850633356383	38.8312001602978
Fig S1	E	ENSMUSG00000001604	22.9842403843568	25.8280029631837	33.0531917085754
Fig S1	E	ENSMUSG00000001627	10.4721555236744	16.3777909637602	17.9076979893906
Fig S1	E	ENSMUSG00000001630	6.21559424722284	11.4679751503241	13.7446304658685
Fig S1	E	ENSMUSG00000001632	8.18362527056233	9.20141533383706	7.12103920250586
Fig S1	E	ENSMUSG00000001642	6.17477343901873	21.6852524359531	17.559099501958
Fig S1	E	ENSMUSG00000001655	14.586347050117	32.2844915521131	64.4784867199307
Fig S1	E	ENSMUSG00000001656	14.2563627729478	23.5299557142265	59.0201771492954
Fig S1	E	ENSMUSG00000001657	17.0390802540179	13.4380649176081	18.6065762782939
Fig S1	E	ENSMUSG00000001661	21.9209279177639	21.3430476055237	19.8563397583347
Fig S1	E	ENSMUSG00000001663	32.1694094864335	15.9262709485836	16.1396014651102
Fig S1	E	ENSMUSG00000001665	19.6219952166986	31.5551572165282	13.0976349027194
Fig S1	E	ENSMUSG00000001666	11.7272295640919	33.3842073250573	31.3375255463284
Fig S1	E	ENSMUSG00000001674	4.67283875157638	7.60424152132379	11.568745966055
Fig S1	E	ENSMUSG00000001687	4.51286375514016	13.4325961921314	19.511536180285
Fig S1	E	ENSMUSG00000001700	9.89960384918945	21.5563648254871	15.2048708731288
Fig S1	E	ENSMUSG00000001707	7.65671360145451	8.17186416761141	13.1234174626909
Fig S1	E	ENSMUSG00000001729	2.51114592168681	12.9957672554236	8.49480973650447
Fig S1	E	ENSMUSG00000001741	8.58735008940601	24.2264229330111	26.5791218171316
Fig S1	E	ENSMUSG00000001750	6.46316303249085	38.2357155371936	72.6359
Fig S1	E	ENSMUSG00000001751	17.6483545797669	15.5208891639086	28.6793887376004
Fig S1	E	ENSMUSG00000001755	4.56350018342169	17.9835823946857	16.3449032646242
Fig S1	E	ENSMUSG00000001761	8.37388537444557	13.2734443207507	9.13736177002563
Fig S1	E	ENSMUSG00000001763	25.8855971806934	20.2274616826346	59.0246
Fig S1	E	ENSMUSG00000001767	3.53964586737014	15.3278044318929	16.5902261502396
Fig S1	E	ENSMUSG00000001768	5.00659140433223	24.1983428635791	26.9910816142521
Fig S1	E	ENSMUSG00000001774	5.52264538488682	7.66896268135946	11.0542485049821
Fig S1	E	ENSMUSG00000001783	2.4981220026273	10.3695634801868	8.59758349381115
Fig S1	E	ENSMUSG00000001785	5.01582846168336	10.3683030543358	15.6165118461672
Fig S1	E	ENSMUSG00000001786	12.5475875576683	12.4695544243538	12.7297249666102
Fig S1	E	ENSMUSG00000001794	3.80694862071045	8.2141170064559	14.2090046780081
Fig S1	E	ENSMUSG00000001802	1.80750381186408	18.0452959240278	14.8248174426387
Fig S1	E	ENSMUSG00000001815	16.1755985472965	26.9945267858355	31.566847778438
Fig S1	E	ENSMUSG00000001819	10.8265733362352	45.9649458790395	27.5171796005073
Fig S1	E	ENSMUSG00000001823	12.2989794963329	33.8828063913107	29.5896322012977
Fig S1	E	ENSMUSG00000001827	24.3300802910589	33.2690595602039	44.8226183969711
Fig S1	E	ENSMUSG00000001829	5.04367720068137	6.97573294731871	15.5835447610497
Fig S1	E	ENSMUSG00000001833	4.27680143935433	11.5869057875518	11.2336797474755
Fig S1	E	ENSMUSG00000001844	8.3852181698276	39.339154554615	42.1492669440845
Fig S1	E	ENSMUSG00000001847	16.6627677300192	20.9705140238717	11.5679850933659
Fig S1	E	ENSMUSG00000001855	10.6511551754563	14.7736866671652	16.4838784933511
Fig S1	E	ENSMUSG00000001864	6.2048630834423	22.4046596807266	23.3365300385281
Fig S1	E	ENSMUSG00000001865	72.1096705272245	62.5022769237203	99.8160283116141
Fig S1	E	ENSMUSG00000001870	10.2035368902021	19.1030288154251	24.4594760601673
Fig S1	E	ENSMUSG00000001891	5.97938214949384	11.5196743409828	6.81365452204365
Fig S1	E	ENSMUSG00000001909	4.18130457563058	37.5216827827205	55.5670611028166
Fig S1	E	ENSMUSG00000001910	7.3924605307626	16.4764017710769	10.3971325836384
Fig S1	E	ENSMUSG00000001911	27.7155748743827	33.9077648672248	39.001816406233
Fig S1	E	ENSMUSG00000001918	6.84693106766831	25.7982	47.7420632154414
Fig S1	E	ENSMUSG00000001924	3.97344078830722	9.4329881693363	7.97264458589008
Fig S1	E	ENSMUSG00000001930	9.70817434578767	36.1831056274347	36.3044549994214
Fig S1	E	ENSMUSG00000001942	6.62597419155308	13.0304318714839	7.23767434415801
Fig S1	E	ENSMUSG00000001943	32.6857362479358	25.8500946190358	26.8000962330359
Fig S1	E	ENSMUSG00000001946	10.4406809047098	20.5223858861608	37.0676021060904
Fig S1	E	ENSMUSG00000001948	10.532171601583	15.7070867915792	9.40080543142335
Fig S1	E	ENSMUSG00000001962	5.78655247211492	20.5314739701123	28.812520842884
Fig S1	E	ENSMUSG00000001964	9.98073445220281	21.3840500557493	29.4627223545307
Fig S1	E	ENSMUSG00000001983	8.01801334972423	21.1612651251119	21.9073678458756
Fig S1	E	ENSMUSG00000001985	8.7538584158333	36.9833400677626	24.7408639457377
Fig S1	E	ENSMUSG00000001986	5.52281555860247	9.95673949275734	21.4260918074521
Fig S1	E	ENSMUSG00000001995	6.21507662792804	10.9331357002222	11.0127829347467
Fig S1	E	ENSMUSG00000001998	4.11029211176218	6.51012990353262	7.91505504247271
Fig S1	E	ENSMUSG00000001999	7.55859992656395	13.2235217521244	7.75990350187096
Fig S1	E	ENSMUSG00000002006	11.855361942423	16.0439777621571	12.1011501287539
Fig S1	E	ENSMUSG00000002007	23.2744627135432	45.5538245999646	62.7053188210329
Fig S1	E	ENSMUSG00000002010	5.12050456752907	30.5819133855989	28.211910919172
Fig S1	E	ENSMUSG00000002012	16.9961239221937	30.8011494131568	30.0534475421146
Fig S1	E	ENSMUSG00000002014	7.97797303923306	12.2748476352642	30.1869443867311
Fig S1	E	ENSMUSG00000002015	3.44717493700684	6.48991560167586	9.64825679171406
Fig S1	E	ENSMUSG00000002017	4.02967177092665	22.6750783711018	24.9377537202062
Fig S1	E	ENSMUSG00000002028	3.74261522459903	9.57111729613855	20.8508968866406
Fig S1	E	ENSMUSG00000002031	5.59845738368867	9.48525172870958	11.6159439306586
Fig S1	E	ENSMUSG00000002032	12.8670151447376	16.6050451520138	18.7172937443265
Fig S1	E	ENSMUSG00000002043	11.8558177301463	28.7530197682433	37.2558318188081
Fig S1	E	ENSMUSG00000002052	5.02637277873213	6.08547180782743	10.9197098662283
Fig S1	E	ENSMUSG00000002055	10.603741566244	37.7062176198563	28.2583776752009
Fig S1	E	ENSMUSG00000002058	5.36343014290959	10.0798990785435	12.1272221594619
Fig S1	E	ENSMUSG00000002059	5.8110079090156	27.9114641474438	36.1124008702613
Fig S1	E	ENSMUSG00000002064	6.51562399975739	9.05542301504061	6.43264269978453
Fig S1	E	ENSMUSG00000002068	7.42738975822418	43.2907459763075	35.5811926910781
Fig S1	E	ENSMUSG00000002083	19.8455986159206	39.1462785522875	30.4839465075017
Fig S1	E	ENSMUSG00000002100	12.9622978986609	35.0746613210462	57.6457064758983
Fig S1	E	ENSMUSG00000002102	2.73520395295566	10.3257503426337	8.91769534967143
Fig S1	E	ENSMUSG00000002103	2.15170930262565	7.59840679478071	5.08098860340019
Fig S1	E	ENSMUSG00000002104	26.4223703792961	42.2778932908079	36.7729358406986
Fig S1	E	ENSMUSG00000002105	9.2697864565977	14.0444657004833	33.1034933885905
Fig S1	E	ENSMUSG00000002107	14.0456066329389	17.8975716395473	26.0247835345178
Fig S1	E	ENSMUSG00000002108	33.1637356936645	36.6578022879021	48.5364791844457
Fig S1	E	ENSMUSG00000002109	10.4396295992393	58.5433774672886	52.3632749181281
Fig S1	E	ENSMUSG00000002111	17.4492880380498	83.6036840179125	64.3685307227579
Fig S1	E	ENSMUSG00000002129	5.72448983746288	7.58837288575332	12.7773684055783
Fig S1	E	ENSMUSG00000002147	11.1272342779396	22.1354586672142	26.0123930381108
Fig S1	E	ENSMUSG00000002190	10.116602274263	18.7382826346982	12.4971902008372
Fig S1	E	ENSMUSG00000002204	71.578578159123	37.0705436994473	74.2906881873941
Fig S1	E	ENSMUSG00000002205	6.7763334441057	10.8527498037389	7.33008457433404
Fig S1	E	ENSMUSG00000002210	4.33169721461412	16.8488091364947	23.8523455911879
Fig S1	E	ENSMUSG00000002221	8.4960711882985	7.61125215506532	12.8341433840055
Fig S1	E	ENSMUSG00000002222	4.95121258864449	13.6688293203043	24.2630692953592
Fig S1	E	ENSMUSG00000002227	11.7315956413601	19.3703406539311	13.9253775229849
Fig S1	E	ENSMUSG00000002228	16.7091255759894	40.0093483476732	47.6187275755221
Fig S1	E	ENSMUSG00000002233	4.86820609470114	11.9942806609951	18.8725376905416
Fig S1	E	ENSMUSG00000002249	6.23186940951609	28.042633534764	46.0468895863403
Fig S1	E	ENSMUSG00000002250	13.6111573139931	12.7173884568359	19.063819987712
Fig S1	E	ENSMUSG00000002257	29.0609791998758	20.1830903701296	23.5592178070688
Fig S1	E	ENSMUSG00000002265	5.35116844719802	30.9373257465181	17.3213396773559
Fig S1	E	ENSMUSG00000002266	7.20878581423894	69.7942821966294	9.1060645292575
Fig S1	E	ENSMUSG00000002274	13.9335354856771	17.2306	23.8186982515538
Fig S1	E	ENSMUSG00000002279	10.782484350976	35.632969319109	26.2614752467168
Fig S1	E	ENSMUSG00000002280	4.75050166879896	17.2284488695155	24.6712507592453
Fig S1	E	ENSMUSG00000002289	13.411672750873	27.5271008052288	13.3120635482079
Fig S1	E	ENSMUSG00000002297	8.04864452132741	6.78740530569994	12.5014021950022
Fig S1	E	ENSMUSG00000002307	7.02718183083531	10.3711016744441	7.31491446021931
Fig S1	E	ENSMUSG00000002308	10.9513341334804	22.9654980225182	19.2758408679394
Fig S1	E	ENSMUSG00000002319	3.32051855443269	10.7453574612632	33.5122535542968
Fig S1	E	ENSMUSG00000002320	3.66915362693262	9.65372796714265	16.7392235841907
Fig S1	E	ENSMUSG00000002324	11.1910996249498	76.5253632857354	33.7016782619831
Fig S1	E	ENSMUSG00000002325	6.79016547360819	25.7911888806228	24.8631504390398
Fig S1	E	ENSMUSG00000002326	4.62597700676791	12.4098724565434	14.2600424832936
Fig S1	E	ENSMUSG00000002329	3.96040634943043	10.4116729713918	12.3827544923395
Fig S1	E	ENSMUSG00000002332	4.69875978653446	9.00988048424709	4.79522495066488
Fig S1	E	ENSMUSG00000002341	8.57971077623176	40.7744473981312	27.8008879831484
Fig S1	E	ENSMUSG00000002342	7.96126157886787	14.2813551780577	33.7347184387924
Fig S1	E	ENSMUSG00000002343	9.41632942768761	9.16258145240288	12.9114033505509
Fig S1	E	ENSMUSG00000002345	6.14457	13.2880171032125	12.1336195968432
Fig S1	E	ENSMUSG00000002346	20.0245628976615	11.8383698454306	15.3199686838208
Fig S1	E	ENSMUSG00000002365	6.99392468092047	8.74964256297891	6.91272270320279
Fig S1	E	ENSMUSG00000002372	5.71946351732599	7.49963797617082	12.0256569714686
Fig S1	E	ENSMUSG00000002379	10.6335727248202	15.7524101994836	22.0244850792508
Fig S1	E	ENSMUSG00000002393	21.7171442891655	68.4796680009109	25.8987607772081
Fig S1	E	ENSMUSG00000002395	4.42409719865582	25.3227268626317	33.9491384671825
Fig S1	E	ENSMUSG00000002396	13.4844204333522	43.0271223258319	46.1901747200619
Fig S1	E	ENSMUSG00000002409	9.9947704412221	19.2525315245948	29.7004871051855
Fig S1	E	ENSMUSG00000002413	2.47685430316881	7.44655214197327	14.1276962758116
Fig S1	E	ENSMUSG00000002416	8.66569913391223	13.1442001229545	29.9648206999403
Fig S1	E	ENSMUSG00000002428	5.39710985413866	14.2628426195156	12.8275951247085
Fig S1	E	ENSMUSG00000002455	2.44854716493461	7.09142500051273	6.83854059574325
Fig S1	E	ENSMUSG00000002458	5.53969600589058	13.1459761703333	12.0480101337063
Fig S1	E	ENSMUSG00000002459	25.9750511604148	24.3380382930311	24.0115584729573
Fig S1	E	ENSMUSG00000002475	24.576913155964	34.3131491794368	35.409
Fig S1	E	ENSMUSG00000002477	1.7044451075788	13.6019032449527	26.7329587767957
Fig S1	E	ENSMUSG00000002486	9.72841798457293	8.22269319729924	27.8693560958559
Fig S1	E	ENSMUSG00000002489	13.7598559696664	16.3638878150142	12.9497986925413
Fig S1	E	ENSMUSG00000002496	7.34642645455768	22.7543207207905	48.5624028446153
Fig S1	E	ENSMUSG00000002504	8.80642785430925	18.5123634638706	8.54135927374173
Fig S1	E	ENSMUSG00000002524	3.51586690906427	9.15974468909687	4.27658791171046
Fig S1	E	ENSMUSG00000002546	1.99563129450668	13.9565552098257	13.0924898535945
Fig S1	E	ENSMUSG00000002550	5.73704382346744	18.7652638933016	21.5680975694241
Fig S1	E	ENSMUSG00000002565	27.0726399005535	33.0583935976387	41.1475199295864
Fig S1	E	ENSMUSG00000002578	14.8966172524334	25.7970749181926	21.5543376702674
Fig S1	E	ENSMUSG00000002580	4.40568919442902	12.1334618237504	9.68020638721956
Fig S1	E	ENSMUSG00000002602	6.21520229561749	10.9739565771158	8.90455525625027
Fig S1	E	ENSMUSG00000002603	12.1827266894625	31.9131980712007	17.8072995060271
Fig S1	E	ENSMUSG00000002608	9.72857	19.8170985928915	11.0023094638902
Fig S1	E	ENSMUSG00000002617	4.50708121157092	5.96882189816841	16.3360622040297
Fig S1	E	ENSMUSG00000002625	4.68086254279654	45.1310537355156	46.6509734406515
Fig S1	E	ENSMUSG00000002633	8.31304770575723	23.2778281344306	37.6494349961948
Fig S1	E	ENSMUSG00000002635	3.84172264517723	10.2750226146042	18.0425015732317
Fig S1	E	ENSMUSG00000002658	3.09060147612188	7.13085032120435	16.1375058338315
Fig S1	E	ENSMUSG00000002660	6.11455867044485	19.7563951906279	22.8296065620473
Fig S1	E	ENSMUSG00000002661	10.5751438415696	16.5831409010256	16.9981422353264
Fig S1	E	ENSMUSG00000002664	32.7449581512026	50.1016084362107	53.8326589351552
Fig S1	E	ENSMUSG00000002668	17.5465416554328	27.3076112093042	18.8913874332499
Fig S1	E	ENSMUSG00000002679	8.42308355093996	10.7244990647219	7.28598723755485
Fig S1	E	ENSMUSG00000002688	8.68502007439792	7.63476340886255	5.18103462039734
Fig S1	E	ENSMUSG00000002699	9.39148793910664	54.2394964377177	57.9105076145861
Fig S1	E	ENSMUSG00000002718	3.95736724317276	13.1869250151601	24.8043756666428
Fig S1	E	ENSMUSG00000002728	7.98407266368848	5.23165174653437	8.52081245532947
Fig S1	E	ENSMUSG00000002731	5.18868305454963	9.18033742484602	10.7954722087549
Fig S1	E	ENSMUSG00000002732	10.3392799300315	17.5584492500879	7.61292220981415
Fig S1	E	ENSMUSG00000002733	3.87035374700217	9.32324580083111	7.89456337926961
Fig S1	E	ENSMUSG00000002741	3.39783892606415	26.1241617988903	18.1030764266533
Fig S1	E	ENSMUSG00000002748	4.89097448449226	4.50198274298825	6.62342987490065
Fig S1	E	ENSMUSG00000002763	6.44791922643874	11.3439193943432	23.5202242363417
Fig S1	E	ENSMUSG00000002767	5.06496759716821	12.8338563378727	9.5327433899378
Fig S1	E	ENSMUSG00000002768	6.42815163222678	6.08342904124206	15.8627683687613
Fig S1	E	ENSMUSG00000002771	13.4407133967832	18.9803411974676	30.6517631016242
Fig S1	E	ENSMUSG00000002778	5.31091905079283	8.38579641896477	11.514980926338
Fig S1	E	ENSMUSG00000002781	8.69173212799292	19.8912020364775	17.3694077627906
Fig S1	E	ENSMUSG00000002797	10.7762936084684	13.5829318243286	14.3957060514569
Fig S1	E	ENSMUSG00000002799	4.34810282284438	41.1053596686253	59.2800195452598
Fig S1	E	ENSMUSG00000002803	5.91049878371797	23.2595481217019	13.8931538337331
Fig S1	E	ENSMUSG00000002804	7.54241932500942	12.9418556919573	30.3416916434398
Fig S1	E	ENSMUSG00000002808	11.322254298943	12.2381365706077	13.7647421925304
Fig S1	E	ENSMUSG00000002812	6.66358748906083	17.1447597439035	22.0425135490528
Fig S1	E	ENSMUSG00000002814	8.19570779857219	9.19207517001128	14.4532257005966
Fig S1	E	ENSMUSG00000002820	3.50209545734207	10.5953941595134	25.9840707190395
Fig S1	E	ENSMUSG00000002825	11.0687569098056	23.4966392937267	44.4305761908336
Fig S1	E	ENSMUSG00000002833	5.89896095796981	16.462213174206	45.0321467582928
Fig S1	E	ENSMUSG00000002835	6.36274566519185	6.66359721934629	8.65521033405049
Fig S1	E	ENSMUSG00000002844	5.00338209826876	11.2378481702244	6.96997824660443
Fig S1	E	ENSMUSG00000002845	5.68854920795805	33.197813565973	44.1534446988578
Fig S1	E	ENSMUSG00000002846	5.59640122371788	15.5756530550763	14.5654598675239
Fig S1	E	ENSMUSG00000002870	8.71559162700871	12.0877881688055	9.4970085520563
Fig S1	E	ENSMUSG00000002871	7.46162733573337	24.7133365833928	59.4693736381641
Fig S1	E	ENSMUSG00000002881	10.6444632513323	17.6480858084583	9.73007334142772
Fig S1	E	ENSMUSG00000002885	2.9484660910822	15.1079333438477	34.4101790407604
Fig S1	E	ENSMUSG00000002897	21.9096326373406	11.8845589621955	25.6125950934894
Fig S1	E	ENSMUSG00000002900	4.48863695261205	11.1301320929607	25.9702844951689
Fig S1	E	ENSMUSG00000002908	12.5054363588886	29.9336112051325	16.7908470459331
Fig S1	E	ENSMUSG00000002910	20.7055243627733	17.7854779691757	23.0841066085993
Fig S1	E	ENSMUSG00000002930	21.0972743421809	38.8337261596109	57.285407939599
Fig S1	E	ENSMUSG00000002944	35.374324251288	35.9734659341196	45.8624240001633
Fig S1	E	ENSMUSG00000002948	8.42389869921764	14.1662623785575	19.6360884615099
Fig S1	E	ENSMUSG00000002949	10.4832862394286	21.1807434616797	29.5539268983842
Fig S1	E	ENSMUSG00000002957	0.823810010317217	8.62555281470168	9.1461019029133
Fig S1	E	ENSMUSG00000002963	9.66549735390227	14.7453772258151	14.8196750668161
Fig S1	E	ENSMUSG00000002968	9.9839798281901	14.6425387905827	28.7283017464601
Fig S1	E	ENSMUSG00000002980	12.1876948035094	18.0497104941145	21.0311050953876
Fig S1	E	ENSMUSG00000002981	4.49932756338367	13.4810606713874	24.1949612160357
Fig S1	E	ENSMUSG00000002983	27.6005687389007	40.9733417769994	17.1886292786591
Fig S1	E	ENSMUSG00000002984	5.08837046550876	19.5443011870011	15.2138407219903
Fig S1	E	ENSMUSG00000002985	20.2673812861722	20.9988455406861	12.9164212181858
Fig S1	E	ENSMUSG00000002992	58.1429280223154	66.4586	97.7941797953529
Fig S1	E	ENSMUSG00000002996	10.8182277066682	13.4988628559611	11.2267944381615
Fig S1	E	ENSMUSG00000002997	7.79088324820843	24.227439188722	23.1470299828595
Fig S1	E	ENSMUSG00000003031	8.70824304452167	19.8077802570249	7.52698883405563
Fig S1	E	ENSMUSG00000003032	14.8551705816878	17.504099223147	40.6531372856922
Fig S1	E	ENSMUSG00000003033	2.60773082795862	14.2395019568453	12.5606717257862
Fig S1	E	ENSMUSG00000003037	3.30091317464613	10.0222120985733	12.2610098974316
Fig S1	E	ENSMUSG00000003038	6.95017697951208	14.0043536551308	15.0362038408646
Fig S1	E	ENSMUSG00000003039	3.22321005787735	11.5268227349526	20.7543678211201
Fig S1	E	ENSMUSG00000003051	27.1833907143036	42.5202046364392	24.431581413402
Fig S1	E	ENSMUSG00000003062	5.28738905754313	6.66120887458414	3.80389150414384
Fig S1	E	ENSMUSG00000003068	2.86065481972949	14.7189296742394	36.5388012899733
Fig S1	E	ENSMUSG00000003070	7.74308348210519	8.29704972640276	15.111567700354
Fig S1	E	ENSMUSG00000003072	11.5096116358188	20.3000660423758	37.2853213881601
Fig S1	E	ENSMUSG00000003099	5.29082641159214	12.3195148038997	21.3725440519868
Fig S1	E	ENSMUSG00000003119	5.20760255843795	7.28861903550784	10.4175801450194
Fig S1	E	ENSMUSG00000003123	12.8337991847435	15.4761596331687	20.0905032905682
Fig S1	E	ENSMUSG00000003131	2.31101342249186	10.9372687144712	16.7070502519631
Fig S1	E	ENSMUSG00000003134	12.9066442000648	13.022573338746	9.17998932195908
Fig S1	E	ENSMUSG00000003135	4.14938033398802	22.6311536378948	35.7603600231695
Fig S1	E	ENSMUSG00000003153	12.4971106921599	112.366418573276	47.4104457338412
Fig S1	E	ENSMUSG00000003154	1.08915380403047	11.9839603338667	18.740326783196
Fig S1	E	ENSMUSG00000003161	2.41572034264808	5.96440320373746	5.79956705120332
Fig S1	E	ENSMUSG00000003166	8.12147890905275	10.0956983557153	5.31599660338525
Fig S1	E	ENSMUSG00000003184	5.55682215407097	24.5802325662271	43.9163775134166
Fig S1	E	ENSMUSG00000003190	15.2452701233359	11.6902381377238	18.3930080405153
Fig S1	E	ENSMUSG00000003198	5.38041548371022	22.423678550785	31.2265049579024
Fig S1	E	ENSMUSG00000003199	5.69928535240054	21.442589218036	19.0635768271601
Fig S1	E	ENSMUSG00000003200	5.31552891806758	10.4743	30.0974214256525
Fig S1	E	ENSMUSG00000003206	57.384408558381	76.2881834630535	50.560197056483
Fig S1	E	ENSMUSG00000003208	3.96002101333274	8.16047532090726	10.1530215701925
Fig S1	E	ENSMUSG00000003226	3.03336912682348	18.7797629521276	32.1699896335091
Fig S1	E	ENSMUSG00000003228	7.83884851964394	8.6088331712566	5.36316450362986
Fig S1	E	ENSMUSG00000003233	4.1262799228147	10.4960587974265	6.18179741801029
Fig S1	E	ENSMUSG00000003234	6.45920517026572	12.7037261831027	13.3707720802018
Fig S1	E	ENSMUSG00000003235	4.67679405382387	6.41653696321902	4.71397248139379
Fig S1	E	ENSMUSG00000003269	7.21780218238749	21.6047499235453	26.8084457550764
Fig S1	E	ENSMUSG00000003271	27.7805694258196	47.2563838280419	35.2311412459387
Fig S1	E	ENSMUSG00000003273	9.11900055197697	50.6845409470685	46.4786869217722
Fig S1	E	ENSMUSG00000003279	23.8928714850114	25.8531521753123	25.1367197651467
Fig S1	E	ENSMUSG00000003282	12.6192070302692	12.6032024679646	6.88694708372219
Fig S1	E	ENSMUSG00000003283	42.7194674558254	79.9797243578888	35.5500612243689
Fig S1	E	ENSMUSG00000003299	4.43786182757491	13.166947095074	25.7672985755462
Fig S1	E	ENSMUSG00000003308	5.45067634184749	10.270782265708	8.16522740371989
Fig S1	E	ENSMUSG00000003309	20.1090521045094	18.2985556192733	32.7062516923881
Fig S1	E	ENSMUSG00000003316	3.98528527143994	3.3947069639951	13.8010037658789
Fig S1	E	ENSMUSG00000003344	6.8632577743106	10.6923796126214	21.5506864032581
Fig S1	E	ENSMUSG00000003345	3.17787882068791	11.5406733588374	9.2615113579578
Fig S1	E	ENSMUSG00000003346	10.9219696556643	14.8439459698181	18.9029331372012
Fig S1	E	ENSMUSG00000003348	5.89714113756612	15.3944505353664	7.75258765066528
Fig S1	E	ENSMUSG00000003352	5.7890945740181	14.1570597497768	26.4241557360603
Fig S1	E	ENSMUSG00000003355	8.90433124246477	20.9513091081662	32.8095069670247
Fig S1	E	ENSMUSG00000003360	5.53764858900801	28.0663285172246	25.5604645279067
Fig S1	E	ENSMUSG00000003363	3.59973	17.6082689284904	18.1057633244582
Fig S1	E	ENSMUSG00000003378	6.07018958207882	42.8715636383409	39.6313186542661
Fig S1	E	ENSMUSG00000003380	14.3614267706547	20.6527994778899	40.7253689821893
Fig S1	E	ENSMUSG00000003382	5.47495022101598	16.6161145244267	19.3817695881486
Fig S1	E	ENSMUSG00000003402	6.49536658130735	11.9652793721483	24.1648357495088
Fig S1	E	ENSMUSG00000003410	7.54322139997018	37.3380914988153	18.1942993025335
Fig S1	E	ENSMUSG00000003411	13.1261266109109	30.136025596629	13.7944556251576
Fig S1	E	ENSMUSG00000003420	22.7768610995399	26.1278449631487	15.6946791385397
Fig S1	E	ENSMUSG00000003421	9.19805428710102	11.3508765288748	17.5365462027416
Fig S1	E	ENSMUSG00000003423	5.69966965076906	7.46273744080145	15.2609174609374
Fig S1	E	ENSMUSG00000003429	3.37695644036825	20.378317836991	33.7073982104764
Fig S1	E	ENSMUSG00000003435	5.18647793277073	8.10442240446277	14.1239872212766
Fig S1	E	ENSMUSG00000003436	14.3612725675291	65.3478863484282	18.3008606965731
Fig S1	E	ENSMUSG00000003437	4.51160826735784	6.01777979377009	19.0661482397708
Fig S1	E	ENSMUSG00000003438	4.58596968028072	16.9350015581829	26.2385828075385
Fig S1	E	ENSMUSG00000003444	10.1993596221673	16.430749946364	16.4591880878642
Fig S1	E	ENSMUSG00000003452	5.44402009552799	22.6679923430117	30.5697146501318
Fig S1	E	ENSMUSG00000003458	4.55073959249129	25.2753013953307	30.1473036260277
Fig S1	E	ENSMUSG00000003464	5.65962679620164	4.93350052131922	4.33237640882756
Fig S1	E	ENSMUSG00000003500	5.21341831749007	12.2310112661327	13.9357247282971
Fig S1	E	ENSMUSG00000003518	12.0677043516262	12.3700723981608	13.1051280012018
Fig S1	E	ENSMUSG00000003526	14.3234517235544	27.2690811177102	14.1049746338353
Fig S1	E	ENSMUSG00000003527	7.03398396695714	17.1213528234953	24.5500397546057
Fig S1	E	ENSMUSG00000003528	4.28483460721278	21.0538572138245	14.4674
Fig S1	E	ENSMUSG00000003531	9.95096885954195	11.6183316828296	15.0059128615234
Fig S1	E	ENSMUSG00000003534	7.44885066653127	31.639974036457	16.1305732501283
Fig S1	E	ENSMUSG00000003541	19.1756399690962	133.379785002841	102.154552030091
Fig S1	E	ENSMUSG00000003545	45.763169473759	65.969269037004	91.1589959110541
Fig S1	E	ENSMUSG00000003546	5.06307641253492	25.5077248981879	20.9906478333611
Fig S1	E	ENSMUSG00000003549	11.4299754308988	23.1600002398401	24.988350605564
Fig S1	E	ENSMUSG00000003559	5.87463078090119	23.6443014010068	23.1146827976908
Fig S1	E	ENSMUSG00000003573	15.2909208253805	16.0505002704463	9.87138710339599
Fig S1	E	ENSMUSG00000003575	8.07194133593489	11.568233875187	12.3762921786042
Fig S1	E	ENSMUSG00000003581	6.55130989286887	11.7068230568641	33.3809741468153
Fig S1	E	ENSMUSG00000003585	9.92820594145648	21.3343326219693	30.6898730410935
Fig S1	E	ENSMUSG00000003604	9.98707635351629	21.7248362472638	8.29277676151329
Fig S1	E	ENSMUSG00000003617	24.3376751221196	29.2783653549525	28.9953660318478
Fig S1	E	ENSMUSG00000003623	6.36247185760661	18.0743168267844	20.8328446454117
Fig S1	E	ENSMUSG00000003644	12.2944216512774	12.9044533087296	5.39869670184472
Fig S1	E	ENSMUSG00000003657	12.9634410157546	39.897143877042	13.1191156645179
Fig S1	E	ENSMUSG00000003660	5.17913561947252	13.6203859335193	5.70901139772467
Fig S1	E	ENSMUSG00000003662	3.3641841026779	9.08395207701677	9.03972243254089
Fig S1	E	ENSMUSG00000003680	7.76955209956439	16.0374174391863	14.4687847703212
Fig S1	E	ENSMUSG00000003721	6.9735392558405	11.8516444241612	6.52970834870025
Fig S1	E	ENSMUSG00000003731	5.54444773398602	11.3637240625724	12.3180039499409
Fig S1	E	ENSMUSG00000003746	11.3232490302118	27.3117361195878	12.7463699678495
Fig S1	E	ENSMUSG00000003752	5.55135257401434	21.570744186976	14.9557994535067
Fig S1	E	ENSMUSG00000003762	9.18605298377711	55.7649180583241	30.1659214702404
Fig S1	E	ENSMUSG00000003778	3.69085990683415	26.7123245960975	18.1261563892511
Fig S1	E	ENSMUSG00000003779	10.852483874436	10.2775117107045	12.0245787096865
Fig S1	E	ENSMUSG00000003808	9.44216733616783	12.0770856858946	28.2616353956119
Fig S1	E	ENSMUSG00000003809	6.50862949046915	11.1313467923598	25.3937035692334
Fig S1	E	ENSMUSG00000003810	5.41204879746377	22.2954	33.6032575562548
Fig S1	E	ENSMUSG00000003812	6.46556533660296	16.0585825296092	9.07179104118386
Fig S1	E	ENSMUSG00000003813	10.7030447663591	17.3163436778776	9.50419558299289
Fig S1	E	ENSMUSG00000003814	5.10187444074615	9.75085272824182	21.6135673570514
Fig S1	E	ENSMUSG00000003824	6.09022677538558	25.5808877101619	18.9411
Fig S1	E	ENSMUSG00000003847	4.38836908657048	9.35544357101691	23.4434128707928
Fig S1	E	ENSMUSG00000003848	1.83688138848378	31.1732734061099	33.684917504784
Fig S1	E	ENSMUSG00000003849	11.7111666752984	14.7405902828916	15.8665693494304
Fig S1	E	ENSMUSG00000003863	13.4842892772195	31.7476241587798	19.2854562075337
Fig S1	E	ENSMUSG00000003865	8.12667722194124	80.2861673847213	26.3838017919324
Fig S1	E	ENSMUSG00000003868	8.1104393892972	23.2908259979018	18.6806887329208
Fig S1	E	ENSMUSG00000003872	37.5635418856399	72.7805508873239	69.6243328726751
Fig S1	E	ENSMUSG00000003873	9.74109724024222	25.0208282553049	50.1464424642267
Fig S1	E	ENSMUSG00000003923	4.26670037098068	17.4792906505673	25.7663832395328
Fig S1	E	ENSMUSG00000003929	3.29164351405471	8.99712131256639	23.5728666935979
Fig S1	E	ENSMUSG00000003934	4.01605961125305	15.8533376253561	9.65696823891198
Fig S1	E	ENSMUSG00000003948	2.50271301957221	15.0451734350236	18.4042592977384
Fig S1	E	ENSMUSG00000003949	22.2133627720961	19.6274109363568	29.9787146621372
Fig S1	E	ENSMUSG00000003955	6.58797792188128	81.7220313992201	38.2163234589534
Fig S1	E	ENSMUSG00000003970	3.93384604896347	23.3844520604952	33.9912758765335
Fig S1	E	ENSMUSG00000003992	8.45783321358794	21.1209572106236	11.8814770466861
Fig S1	E	ENSMUSG00000004018	6.3130335179572	8.27104336210806	17.0994181121182
Fig S1	E	ENSMUSG00000004031	26.530345112521	37.8380564373234	23.1119459509209
Fig S1	E	ENSMUSG00000004032	7.76607406794219	8.60746826550901	1.98144958132804
Fig S1	E	ENSMUSG00000004035	11.0429253946082	21.9021548972391	11.2420900986213
Fig S1	E	ENSMUSG00000004040	5.63650867559637	19.436961296604	36.7639427476467
Fig S1	E	ENSMUSG00000004043	15.5569646845958	16.1300405379486	39.7714513693855
Fig S1	E	ENSMUSG00000004044	23.3590962052857	18.172375572964	31.4530957653386
Fig S1	E	ENSMUSG00000004054	7.14632089532559	28.2093611039374	2.43696425953121
Fig S1	E	ENSMUSG00000004056	3.16034417597165	9.2402318387543	6.62862792547749
Fig S1	E	ENSMUSG00000004069	4.0463874627545	9.85294907856078	6.40182
Fig S1	E	ENSMUSG00000004070	5.52680183210295	7.57313483657024	7.9532959477021
Fig S1	E	ENSMUSG00000004071	3.30178780742896	10.2970575881105	8.71934066403317
Fig S1	E	ENSMUSG00000004085	11.4365194453234	8.05525038696417	12.8875674740266
Fig S1	E	ENSMUSG00000004096	4.80086520274714	7.85195451499799	8.39453884814675
Fig S1	E	ENSMUSG00000004099	8.23407221379248	8.2912773074842	7.57844512230473
Fig S1	E	ENSMUSG00000004100	5.52399378826285	13.3264850952746	50.1896689382262
Fig S1	E	ENSMUSG00000004105	4.41347857085897	16.2239199229471	10.9447948038917
Fig S1	E	ENSMUSG00000004110	16.1372625305861	67.6537044665761	52.6710203357067
Fig S1	E	ENSMUSG00000004113	9.58230302620452	31.1244103984284	20.7576177182366
Fig S1	E	ENSMUSG00000004127	6.18648973996343	10.2834517580066	12.3407496890164
Fig S1	E	ENSMUSG00000004151	6.5772432797512	7.17253171776522	18.5430260449695
Fig S1	E	ENSMUSG00000004187	15.8979998202132	18.7445891747812	48.304126480169
Fig S1	E	ENSMUSG00000004207	3.97798461050001	2.87485402444095	12.5572603950668
Fig S1	E	ENSMUSG00000004221	7.83532184711919	6.61500735066816	8.96055949893243
Fig S1	E	ENSMUSG00000004231	24.4340749624129	49.5169043520423	30.101253190925
Fig S1	E	ENSMUSG00000004233	6.94309075051398	13.1507349668453	10.3152582996046
Fig S1	E	ENSMUSG00000004263	6.37687943238001	20.241197344552	32.331486541419
Fig S1	E	ENSMUSG00000004264	6.37639861710341	6.63844969192784	20.1290206227842
Fig S1	E	ENSMUSG00000004266	11.1305268917889	57.1343567177231	34.9379775494042
Fig S1	E	ENSMUSG00000004267	18.0209911410997	39.8651495251893	30.7937727341544
Fig S1	E	ENSMUSG00000004268	5.02275759725664	21.3386473195496	31.8536788342111
Fig S1	E	ENSMUSG00000004270	14.6928347634295	9.30248621476347	22.3359309744973
Fig S1	E	ENSMUSG00000004285	9.24120475820112	10.4364894565992	22.1178538390459
Fig S1	E	ENSMUSG00000004317	7.73786730252319	26.6789653707655	33.6532717190209
Fig S1	E	ENSMUSG00000004319	7.13878718792861	37.4394702658708	6.49575563327971
Fig S1	E	ENSMUSG00000004328	10.2267998264805	17.7971166806898	19.6466361732926
Fig S1	E	ENSMUSG00000004347	16.1807130932499	18.6429369685571	14.7194829287494
Fig S1	E	ENSMUSG00000004356	7.00462450271004	12.4494670996333	9.64303489386937
Fig S1	E	ENSMUSG00000004360	22.9257866287424	42.1682094470103	34.5472987523104
Fig S1	E	ENSMUSG00000004364	2.79306205969033	6.12877743047933	11.6317641282484
Fig S1	E	ENSMUSG00000004366	10.2171909151086	44.9787359461565	33.2901017012611
Fig S1	E	ENSMUSG00000004383	11.1591164901341	11.3352128352827	13.293520137497
Fig S1	E	ENSMUSG00000004393	4.35956608351646	12.9014874949003	4.9118312166277
Fig S1	E	ENSMUSG00000004394	4.39000001262371	18.7482252493306	8.46733165071203
Fig S1	E	ENSMUSG00000004415	6.04816702015413	12.3226156791443	25.7796643784501
Fig S1	E	ENSMUSG00000004446	8.2166207713498	15.8008531484086	13.6466068508587
Fig S1	E	ENSMUSG00000004451	3.59890363955628	12.4666283067035	4.8902933123509
Fig S1	E	ENSMUSG00000004455	5.72485913838482	9.26055725804126	4.47728084417876
Fig S1	E	ENSMUSG00000004460	4.19429658234055	19.2017320167753	8.38169079006226
Fig S1	E	ENSMUSG00000004462	5.3919241437458	10.079394064366	20.8498239769956
Fig S1	E	ENSMUSG00000004500	7.49476839007576	32.7067468727518	44.1121958639902
Fig S1	E	ENSMUSG00000004508	7.73226742197482	11.7619369709807	11.6446515220526
Fig S1	E	ENSMUSG00000004530	5.15034021751479	13.3202646332487	13.894867184511
Fig S1	E	ENSMUSG00000004535	3.90419247204635	12.2008539363103	16.9237815056865
Fig S1	E	ENSMUSG00000004552	58.5809857228826	97.5854338950754	84.3644998381144
Fig S1	E	ENSMUSG00000004558	22.9968975764105	46.937260796286	38.2337975827798
Fig S1	E	ENSMUSG00000004561	9.06192551285672	27.1473828447055	45.6512506184614
Fig S1	E	ENSMUSG00000004562	6.97699830923986	17.2924257617777	43.3369881246347
Fig S1	E	ENSMUSG00000004565	4.7740254857385	39.7144791484519	32.2185065115062
Fig S1	E	ENSMUSG00000004567	8.79862341750725	30.6394468759097	43.2415237698704
Fig S1	E	ENSMUSG00000004568	5.33859745320013	4.54388177897615	6.59443911140751
Fig S1	E	ENSMUSG00000004591	3.96428933316473	4.13331847260909	11.9551570122575
Fig S1	E	ENSMUSG00000004610	4.61139328527263	15.0176260554305	4.69344337260182
Fig S1	E	ENSMUSG00000004626	7.33270842642245	18.8918874100144	25.1418193524867
Fig S1	E	ENSMUSG00000004631	3.83273698177463	24.2181356595997	7.0373228340843
Fig S1	E	ENSMUSG00000004633	12.3334119824782	12.8531356136345	14.5638576542733
Fig S1	E	ENSMUSG00000004637	6.97594060246112	25.7732325328442	14.8443195742948
Fig S1	E	ENSMUSG00000004642	6.91324783815757	6.8680799552272	12.2378825580992
Fig S1	E	ENSMUSG00000004655	27.5882285354311	35.5056240525679	36.4360940006912
Fig S1	E	ENSMUSG00000004661	19.785008592865	33.1731064715782	10.9116187196948
Fig S1	E	ENSMUSG00000004665	9.4434293585569	44.9766624730263	57.1531385829354
Fig S1	E	ENSMUSG00000004667	6.77938	9.52817679053313	8.56313128053848
Fig S1	E	ENSMUSG00000004677	3.91698867003223	17.3146355577803	31.5832823875281
Fig S1	E	ENSMUSG00000004698	4.77600866212849	17.6501638545657	8.20937642335009
Fig S1	E	ENSMUSG00000004730	19.9121539954772	87.3177	61.4050261498171
Fig S1	E	ENSMUSG00000004748	14.3821399222306	35.3766919989653	16.6689463699313
Fig S1	E	ENSMUSG00000004768	4.78526690961157	14.433352107835	19.7454154415874
Fig S1	E	ENSMUSG00000004771	4.13910960769138	9.1526935431511	5.35061228388994
Fig S1	E	ENSMUSG00000004788	10.0183170494668	8.54743841301869	6.36061884226061
Fig S1	E	ENSMUSG00000004789	3.51364451226866	13.0097434988036	4.20947042465566
Fig S1	E	ENSMUSG00000004791	10.678451775965	34.3990820731536	34.7293453187527
Fig S1	E	ENSMUSG00000004798	3.2320628254262	18.4306617798315	23.8465
Fig S1	E	ENSMUSG00000004815	12.1020190544402	9.29453384275257	29.6868062058694
Fig S1	E	ENSMUSG00000004837	15.9120222900077	20.1086093248468	15.8736178701457
Fig S1	E	ENSMUSG00000004843	9.81330535741385	7.21118694596064	12.9651737246835
Fig S1	E	ENSMUSG00000004846	4.77147838864951	33.8777314038916	45.7526416349401
Fig S1	E	ENSMUSG00000004849	4.43530319345967	13.8554289875848	5.68263008065083
Fig S1	E	ENSMUSG00000004864	15.525065514314	40.6800910415448	61.4509391787238
Fig S1	E	ENSMUSG00000004865	2.79391039346919	7.33852185819076	10.4138694857108
Fig S1	E	ENSMUSG00000004872	19.7012996187123	31.736354213485	17.384884454053
Fig S1	E	ENSMUSG00000004880	8.94181674911641	10.9846516689956	8.26444208142923
Fig S1	E	ENSMUSG00000004885	10.7574563536413	11.7763111845492	16.3067602704716
Fig S1	E	ENSMUSG00000004891	4.64198934935867	27.056437422299	44.6543176398731
Fig S1	E	ENSMUSG00000004892	84.9261044438645	60.5094535866733	58.9723067620846
Fig S1	E	ENSMUSG00000004895	4.31873015059973	8.11435597411992	10.3897244362155
Fig S1	E	ENSMUSG00000004896	5.14724595956313	63.5098517419061	53.9191651271059
Fig S1	E	ENSMUSG00000004897	2.19456110300838	5.23951455587837	6.57000442973248
Fig S1	E	ENSMUSG00000004929	6.06755271471747	6.63284443251859	20.9596622274071
Fig S1	E	ENSMUSG00000004931	10.9617140545774	67.3459899844416	52.3767174752788
Fig S1	E	ENSMUSG00000004933	24.6335479111319	37.7942597902856	42.7905763004524
Fig S1	E	ENSMUSG00000004934	5.8720241641572	19.7253321947498	5.12014985425912
Fig S1	E	ENSMUSG00000004936	4.49943030847919	21.2650245172186	12.1528273304899
Fig S1	E	ENSMUSG00000004937	5.67291786097559	20.3791128279435	24.811881616414
Fig S1	E	ENSMUSG00000004945	2.97976169428604	6.59652763335843	8.33475470324827
Fig S1	E	ENSMUSG00000004947	8.59865046161427	13.1772572348926	12.1028162555754
Fig S1	E	ENSMUSG00000004951	13.3620071549401	41.3299650319047	106.395596067001
Fig S1	E	ENSMUSG00000004952	10.7800229541988	46.2991146352258	50.1517067406406
Fig S1	E	ENSMUSG00000004961	23.6697137278796	49.4620243463159	34.1603509031565
Fig S1	E	ENSMUSG00000004980	4.20625375507913	6.26783306423998	10.399959390657
Fig S1	E	ENSMUSG00000004988	60.1786177525055	54.7963986145451	106.635491986095
Fig S1	E	ENSMUSG00000004994	8.00418319782564	27.3369411492509	25.3151672006883
Fig S1	E	ENSMUSG00000004996	7.5643677142899	17.7626714077991	16.3729668098431
Fig S1	E	ENSMUSG00000005034	3.45962812545943	9.80613883747139	12.3447499597387
Fig S1	E	ENSMUSG00000005043	18.0777924337358	18.1056700633959	21.4587163252146
Fig S1	E	ENSMUSG00000005045	40.9425118232331	43.8023072078241	45.4108010712818
Fig S1	E	ENSMUSG00000005054	3.1114786496095	14.8183748829458	27.9547790820074
Fig S1	E	ENSMUSG00000005057	9.39056435366919	13.6810085538525	7.93249
Fig S1	E	ENSMUSG00000005069	5.3389827486806	32.3774360397171	31.8523948307831
Fig S1	E	ENSMUSG00000005078	5.13579995174894	4.42516084426786	9.80940711366993
Fig S1	E	ENSMUSG00000005087	29.2628054901047	30.4141129880508	24.7525
Fig S1	E	ENSMUSG00000005089	10.118093923597	44.9256460664931	37.8469176481668
Fig S1	E	ENSMUSG00000005102	1.5393351344006	11.5670200978243	15.7831148028058
Fig S1	E	ENSMUSG00000005103	6.22301890756701	14.9764692333464	24.5383275366051
Fig S1	E	ENSMUSG00000005124	12.3878296781736	26.3420471157291	23.618141963622
Fig S1	E	ENSMUSG00000005125	30.8785120763283	130.758833843131	83.6289649733112
Fig S1	E	ENSMUSG00000005142	3.79646100198219	10.106068946863	20.3063264095087
Fig S1	E	ENSMUSG00000005148	24.5953661695432	12.8867506464266	26.3917392675082
Fig S1	E	ENSMUSG00000005150	6.90962687001557	11.9461430937678	24.5576065883713
Fig S1	E	ENSMUSG00000005161	2.79854774300322	12.9938417211632	17.3125661656096
Fig S1	E	ENSMUSG00000005198	10.4994840542331	19.0823914679915	26.1234755993001
Fig S1	E	ENSMUSG00000005202	48.9153539304164	75.7744528435213	94.4204767257225
Fig S1	E	ENSMUSG00000005204	3.34042326833702	6.70856099004298	8.51050979014384
Fig S1	E	ENSMUSG00000005220	14.5992921100888	4.79387459582201	18.9831848354632
Fig S1	E	ENSMUSG00000005225	23.5897216110377	12.0879517267547	18.371027176267
Fig S1	E	ENSMUSG00000005233	7.79469717302967	9.92028776587679	19.8185767040354
Fig S1	E	ENSMUSG00000005237	46.4094195595381	17.4686958767678	44.835815294326
Fig S1	E	ENSMUSG00000005251	16.2792365216187	28.7158422583059	34.2597397375623
Fig S1	E	ENSMUSG00000005262	3.83557495998103	13.3679959925029	16.9881298077982
Fig S1	E	ENSMUSG00000005267	11.7822610639788	9.69513835120198	16.380380885964
Fig S1	E	ENSMUSG00000005299	2.15065444975715	12.1001367618181	10.2930101237603
Fig S1	E	ENSMUSG00000005312	4.19351517375648	5.98360180835656	9.40631653755648
Fig S1	E	ENSMUSG00000005320	13.9437640039645	15.6927285009952	20.8548907267969
Fig S1	E	ENSMUSG00000005338	11.806584594854	39.9931679960109	24.1072245027068
Fig S1	E	ENSMUSG00000005354	8.19852784951455	9.07004967214939	18.1680550364351
Fig S1	E	ENSMUSG00000005357	21.7696674171414	58.5857719958719	45.2942044964341
Fig S1	E	ENSMUSG00000005360	7.81401200355599	21.4508424605687	10.5160934230262
Fig S1	E	ENSMUSG00000005362	4.28740975470456	9.46972489273024	12.6828897257012
Fig S1	E	ENSMUSG00000005370	6.56481247796415	11.6465628065968	21.475487193925
Fig S1	E	ENSMUSG00000005371	4.05440775113187	8.7300590550057	14.6727631148403
Fig S1	E	ENSMUSG00000005373	21.104897681333	14.1239094370038	34.5818650799828
Fig S1	E	ENSMUSG00000005374	5.79977572440016	45.6046741228076	10.9371309888423
Fig S1	E	ENSMUSG00000005378	5.37681482656386	9.21349355512866	17.6386346158305
Fig S1	E	ENSMUSG00000005397	3.38565905173621	10.0457198834519	16.1045343373252
Fig S1	E	ENSMUSG00000005410	7.33923007365234	18.9860114027154	14.6166637497577
Fig S1	E	ENSMUSG00000005413	11.9409288072323	21.2501810406915	36.5391233662511
Fig S1	E	ENSMUSG00000005417	6.47265075289812	13.8868721273265	26.8695822319014
Fig S1	E	ENSMUSG00000005442	3.91158	26.0366785788056	24.1163630968995
Fig S1	E	ENSMUSG00000005447	3.79546031332392	30.2000797143721	24.6689173009778
Fig S1	E	ENSMUSG00000005469	2.74452149659327	14.2701487231621	13.8223695037999
Fig S1	E	ENSMUSG00000005470	9.1707839249523	25.0014993404515	21.0989454861092
Fig S1	E	ENSMUSG00000005481	6.13637211988431	5.98332666764448	17.3049675741313
Fig S1	E	ENSMUSG00000005483	3.96867992785727	11.0633438925715	24.4756424270316
Fig S1	E	ENSMUSG00000005501	6.39861146599736	5.5346695289089	11.8281372011314
Fig S1	E	ENSMUSG00000005503	32.1537288388207	49.6981051582056	27.0324252598687
Fig S1	E	ENSMUSG00000005505	17.519278442989	30.8227644011527	32.9803623758475
Fig S1	E	ENSMUSG00000005506	3.2365825622291	11.6446677963898	22.6825574920608
Fig S1	E	ENSMUSG00000005510	3.89628620237852	8.71324145968686	9.64620695107834
Fig S1	E	ENSMUSG00000005514	10.1725675593226	14.9574352756722	14.4304356798379
Fig S1	E	ENSMUSG00000005533	7.60343233297883	17.7776450839154	7.77696005520484
Fig S1	E	ENSMUSG00000005534	2.09491094515956	9.47436693050735	19.5667544240786
Fig S1	E	ENSMUSG00000005566	7.81628602831353	11.1962142780545	21.4329530112553
Fig S1	E	ENSMUSG00000005575	3.54536113605441	5.53860467419015	11.5593319563698
Fig S1	E	ENSMUSG00000005580	17.1125267985979	18.9363938975793	20.9221470355341
Fig S1	E	ENSMUSG00000005583	12.3039041982041	26.6517609426898	29.1719559703991
Fig S1	E	ENSMUSG00000005609	2.26638196103151	18.6104717811306	22.0112727689004
Fig S1	E	ENSMUSG00000005610	2.80992040127927	10.7969398231509	13.8816365982768
Fig S1	E	ENSMUSG00000005611	18.7643626152803	38.1678516331256	41.5401359202379
Fig S1	E	ENSMUSG00000005615	4.12715270175037	19.0467997366592	23.8631059257398
Fig S1	E	ENSMUSG00000005621	6.52739207597349	11.0086001241816	9.96036758729801
Fig S1	E	ENSMUSG00000005625	2.94274812426788	7.42504238529864	11.2546153029489
Fig S1	E	ENSMUSG00000005628	17.3689009719925	30.2108861839606	28.0307459639218
Fig S1	E	ENSMUSG00000005640	15.4872345823288	32.4817284569313	42.1596685883512
Fig S1	E	ENSMUSG00000005656	2.56717454365817	3.30593454745366	9.60314116568425
Fig S1	E	ENSMUSG00000005667	5.36151274945076	15.527128199542	8.95644411545018
Fig S1	E	ENSMUSG00000005672	6.72223336112798	13.2729953121188	8.48947682061302
Fig S1	E	ENSMUSG00000005674	14.1080265359861	17.9374715921095	28.5330083607964
Fig S1	E	ENSMUSG00000005677	7.74966000565335	16.9992802095467	12.9641218013998
Fig S1	E	ENSMUSG00000005681	42.7542300909682	63.9661537809712	54.3773208986767
Fig S1	E	ENSMUSG00000005682	5.70994248569063	35.9981345354614	28.3141586193585
Fig S1	E	ENSMUSG00000005683	2.65109315589654	9.71484787478565	5.35891231325521
Fig S1	E	ENSMUSG00000005686	20.0674192244769	39.3364433125087	20.2408002066871
Fig S1	E	ENSMUSG00000005687	3.31183305656551	7.46728575404397	1.43582314764207
Fig S1	E	ENSMUSG00000005698	4.80067536424332	5.17991964590433	13.3152432658337
Fig S1	E	ENSMUSG00000005699	9.47479	24.6543168052485	12.7334068096155
Fig S1	E	ENSMUSG00000005718	9.88164236961481	38.7395357649986	23.5671061314426
Fig S1	E	ENSMUSG00000005732	4.50660172348956	11.3576870207444	9.46696261332031
Fig S1	E	ENSMUSG00000005774	7.90853019342337	13.0923276110792	5.5831237930228
Fig S1	E	ENSMUSG00000005779	3.20110524603346	11.3611384058374	7.45517440477599
Fig S1	E	ENSMUSG00000005802	8.20061668216357	18.1635403445738	23.0401185800763
Fig S1	E	ENSMUSG00000005803	15.9126043193208	43.8041231159102	15.4223580484213
Fig S1	E	ENSMUSG00000005804	6.85843	12.9701033692963	11.5088875298837
Fig S1	E	ENSMUSG00000005813	4.44867709721816	8.12331651907616	8.45749311227551
Fig S1	E	ENSMUSG00000005823	5.34468422577423	33.0459139629798	43.9216746896794
Fig S1	E	ENSMUSG00000005836	11.7973511857753	33.3441199777771	33.9246383893933
Fig S1	E	ENSMUSG00000005846	2.94891619710392	7.4158257094681	13.8237264847173
Fig S1	E	ENSMUSG00000005871	4.60123685980409	18.2991203481536	27.4290457833862
Fig S1	E	ENSMUSG00000005873	8.57792326449428	23.9906759463336	13.8232766779821
Fig S1	E	ENSMUSG00000005881	5.11801952560677	15.8358593843896	20.9323421390571
Fig S1	E	ENSMUSG00000005882	4.47995542731071	6.76409954855239	2.55548697079451
Fig S1	E	ENSMUSG00000005886	2.22370421837774	11.3098263439687	33.0414840583937
Fig S1	E	ENSMUSG00000005893	6.76299672743578	33.0979502741472	46.1377076147107
Fig S1	E	ENSMUSG00000005897	6.52038158343459	9.97346139487206	10.7906087184514
Fig S1	E	ENSMUSG00000005899	6.27783918138088	10.0224503776732	28.4344925168513
Fig S1	E	ENSMUSG00000005907	8.00677488980421	22.5758269891248	6.78915132818536
Fig S1	E	ENSMUSG00000005917	41.1079121635268	55.6405796640351	19.1021712261964
Fig S1	E	ENSMUSG00000005936	2.49363710755984	12.1638758997364	7.10564010891944
Fig S1	E	ENSMUSG00000005949	8.43118161275074	6.9777963846569	11.8325890602341
Fig S1	E	ENSMUSG00000005951	21.206	15.0729508629947	25.390882877445
Fig S1	E	ENSMUSG00000005958	7.20001264879762	15.5401892767507	25.4066631667394
Fig S1	E	ENSMUSG00000005968	14.4887217084505	61.0059039139276	75.5177072991696
Fig S1	E	ENSMUSG00000005973	3.39661999378476	7.60903291664787	7.49532045207797
Fig S1	E	ENSMUSG00000005980	10.2846831268801	15.6395076277508	10.5144396808422
Fig S1	E	ENSMUSG00000005981	4.52728765046929	9.61525499413628	14.3274048217029
Fig S1	E	ENSMUSG00000005982	3.18895538245496	11.8849781436128	11.3566972465802
Fig S1	E	ENSMUSG00000005983	34.0345768805106	27.3288597789284	20.661933510883
Fig S1	E	ENSMUSG00000005986	12.0917024102133	23.9431557662509	39.3843727351363
Fig S1	E	ENSMUSG00000006005	1.68670446085384	5.66899264958982	6.70728578811491
Fig S1	E	ENSMUSG00000006010	2.68674045780585	18.4948632297514	7.98424923806233
Fig S1	E	ENSMUSG00000006019	9.11031692963741	29.6246922280163	29.7844928060053
Fig S1	E	ENSMUSG00000006021	7.27414285371042	26.5581190993012	28.133353087709
Fig S1	E	ENSMUSG00000006024	4.05455412079613	7.47782221745375	24.513334309172
Fig S1	E	ENSMUSG00000006050	5.79316077294352	10.8835238806864	13.3798248449762
Fig S1	E	ENSMUSG00000006057	6.76516304443939	24.4758931161267	7.51531919130857
Fig S1	E	ENSMUSG00000006058	4.48163531535955	17.0748398468022	9.55414353336398
Fig S1	E	ENSMUSG00000006095	2.26550962083984	15.3247596037641	10.8949776793714
Fig S1	E	ENSMUSG00000006127	7.33538167211975	9.70181065945554	6.82038717043248
Fig S1	E	ENSMUSG00000006134	3.95760364171256	14.1544076648514	22.4677646573594
Fig S1	E	ENSMUSG00000006143	52.4689072562207	36.0257374849551	83.7685534102856
Fig S1	E	ENSMUSG00000006154	21.1492486310438	28.8979365601458	44.0330544498495
Fig S1	E	ENSMUSG00000006169	2.29879410428539	14.0351560810439	7.72956889246836
Fig S1	E	ENSMUSG00000006191	8.57917073181062	24.4722950998353	23.2351941450081
Fig S1	E	ENSMUSG00000006205	29.1465419449138	25.7566355817121	66.0022289230972
Fig S1	E	ENSMUSG00000006215	7.43939958326568	23.7660572716272	35.3288932091494
Fig S1	E	ENSMUSG00000006219	13.726315863574	17.0347788383603	27.2344023001961
Fig S1	E	ENSMUSG00000006221	10.097083255456	32.9074420321758	62.5930715413014
Fig S1	E	ENSMUSG00000006235	31.3554110136414	17.6479704671514	79.6645834904922
Fig S1	E	ENSMUSG00000006241	21.6117097774713	34.3966669326326	31.5849788170915
Fig S1	E	ENSMUSG00000006262	7.54430311156927	21.9797820611248	32.3295470038939
Fig S1	E	ENSMUSG00000006270	38.6753252554619	67.2709202718307	28.6938998795307
Fig S1	E	ENSMUSG00000006273	3.83325650531699	12.9785290348428	9.86433971744586
Fig S1	E	ENSMUSG00000006276	6.13126447189471	21.6756819032364	22.0411801333674
Fig S1	E	ENSMUSG00000006281	9.4099389247792	18.6133892673469	20.5488198917355
Fig S1	E	ENSMUSG00000006288	3.15324396813629	23.612897011051	18.1274324544913
Fig S1	E	ENSMUSG00000006289	12.4382375562284	30.5249311319481	30.2441003380852
Fig S1	E	ENSMUSG00000006299	2.99912823379939	10.0245942881775	20.8276434061473
Fig S1	E	ENSMUSG00000006301	19.4274847108943	23.9646736522909	59.4516072841898
Fig S1	E	ENSMUSG00000006304	3.08420553404831	13.2506589029167	4.53885590931806
Fig S1	E	ENSMUSG00000006307	6.3839143573517	16.8373564401649	20.2071278486238
Fig S1	E	ENSMUSG00000006313	37.4729201502638	23.4345022835924	44.8149642085621
Fig S1	E	ENSMUSG00000006315	9.25004314892585	6.98247210943934	24.3168119879131
Fig S1	E	ENSMUSG00000006333	4.23635644685284	26.9114100488205	34.929929320311
Fig S1	E	ENSMUSG00000006335	6.06854632083218	12.570982671944	22.9015127701618
Fig S1	E	ENSMUSG00000006342	14.3629189209058	26.879678684549	21.211378589198
Fig S1	E	ENSMUSG00000006344	25.9687471909304	41.9230044327233	52.6754810554858
Fig S1	E	ENSMUSG00000006345	28.3100919637931	51.471103089015	40.6989531062916
Fig S1	E	ENSMUSG00000006356	9.26748301895539	17.2581860337275	9.82210093306375
Fig S1	E	ENSMUSG00000006360	26.271058517493	28.6723261159271	27.6294630518244
Fig S1	E	ENSMUSG00000006362	13.0945044915787	31.0002521613003	19.7123747469559
Fig S1	E	ENSMUSG00000006369	8.17618298167366	23.8765994111691	31.240273602329
Fig S1	E	ENSMUSG00000006373	3.00656047117375	4.85482463349651	7.34755139769321
Fig S1	E	ENSMUSG00000006378	16.0532185062338	23.3027781466094	25.7581351970583
Fig S1	E	ENSMUSG00000006386	6.82430336988796	19.4722350704076	9.92204188188169
Fig S1	E	ENSMUSG00000006390	11.9445723415204	16.3882346799048	28.3732305342192
Fig S1	E	ENSMUSG00000006392	4.66243420833384	11.6661312046343	11.4716683220362
Fig S1	E	ENSMUSG00000006395	12.534078247901	25.1883901426387	38.3310563051084
Fig S1	E	ENSMUSG00000006398	13.0348814636664	10.2520765143201	7.13975696434482
Fig S1	E	ENSMUSG00000006403	10.0147509470001	14.0811937411459	8.97036332438701
Fig S1	E	ENSMUSG00000006411	20.9002730086896	20.6896393681853	44.5885880616451
Fig S1	E	ENSMUSG00000006412	3.95200515548709	6.79301651032876	8.97286048008797
Fig S1	E	ENSMUSG00000006418	5.06809266447958	9.67931338734391	6.9531986806704
Fig S1	E	ENSMUSG00000006423	8.97469738969369	10.4189660870079	17.5720131655545
Fig S1	E	ENSMUSG00000006435	11.854674934974	21.408149142741	32.1474356441363
Fig S1	E	ENSMUSG00000006442	4.82935907423589	20.8371319036667	26.9300160148224
Fig S1	E	ENSMUSG00000006445	16.9253454127306	25.7079390364831	35.5644127893469
Fig S1	E	ENSMUSG00000006456	8.58203371337376	20.4162421746481	13.8494540184221
Fig S1	E	ENSMUSG00000006457	12.4086366599466	51.3643034415904	36.5690545751298
Fig S1	E	ENSMUSG00000006463	9.33471812235944	29.6277889996473	21.4179461772384
Fig S1	E	ENSMUSG00000006464	10.0916561431716	19.4769239460433	28.6092545541878
Fig S1	E	ENSMUSG00000006471	9.31510196993465	20.8450460719351	15.4679600299065
Fig S1	E	ENSMUSG00000006476	5.1627831504825	17.4097424046909	31.2045455617927
Fig S1	E	ENSMUSG00000006494	10.0126694796911	96.6409169072523	51.2035405737678
Fig S1	E	ENSMUSG00000006498	6.36664682638359	11.0587610728771	12.0182483350727
Fig S1	E	ENSMUSG00000006517	11.6412152510154	33.0054898755431	14.3395421033584
Fig S1	E	ENSMUSG00000006519	5.95205496705232	23.0816821950975	17.3026452198679
Fig S1	E	ENSMUSG00000006522	34.349054858552	70.0904205018918	35.2579999880987
Fig S1	E	ENSMUSG00000006526	9.88839362040899	7.0355584896684	17.2902069187637
Fig S1	E	ENSMUSG00000006527	5.53157760176121	10.0063622055961	13.832144639402
Fig S1	E	ENSMUSG00000006529	61.5047939326795	79.7357183268373	115.353862211073
Fig S1	E	ENSMUSG00000006542	71.5601847665613	46.7393231627273	46.6966390447642
Fig S1	E	ENSMUSG00000006546	33.3723808418099	83.7305908480658	94.8634544947419
Fig S1	E	ENSMUSG00000006567	24.5807022424958	42.7028184069948	28.160568595119
Fig S1	E	ENSMUSG00000006574	14.7317426386216	23.0314653114281	70.4383602019748
Fig S1	E	ENSMUSG00000006575	9.49263883069471	45.4334061782051	28.5160108402236
Fig S1	E	ENSMUSG00000006576	6.91077398837325	34.6662199741783	69.1109559043217
Fig S1	E	ENSMUSG00000006585	7.63041574087506	12.3471122321944	27.6576364195162
Fig S1	E	ENSMUSG00000006586	3.91305130588876	18.2919326838266	28.4642478097121
Fig S1	E	ENSMUSG00000006589	3.8698822472054	21.7933413711363	25.1591660517491
Fig S1	E	ENSMUSG00000006599	8.84278063006329	5.77169459921698	7.28370682764763
Fig S1	E	ENSMUSG00000006611	29.1327481629474	37.865547906956	33.9531634280076
Fig S1	E	ENSMUSG00000006641	7.69573542100498	11.5890246008016	17.231031469029
Fig S1	E	ENSMUSG00000006649	30.1947961094564	46.6460467962099	28.4619764374347
Fig S1	E	ENSMUSG00000006651	8.53423853331476	29.8017914148601	16.5262034251948
Fig S1	E	ENSMUSG00000006673	5.63385003565488	5.06002397190799	3.81861
Fig S1	E	ENSMUSG00000006675	7.15997020802797	71.486838694084	56.0367413362404
Fig S1	E	ENSMUSG00000006676	4.16985683589695	25.7623019221877	36.1406042156894
Fig S1	E	ENSMUSG00000006678	4.99492801864708	11.953058983373	14.9312386911876
Fig S1	E	ENSMUSG00000006699	2.16439850197481	8.36468537860637	9.1401136256611
Fig S1	E	ENSMUSG00000006705	5.6448598341117	14.116731993874	5.21209632521317
Fig S1	E	ENSMUSG00000006715	12.8020081093682	15.5395232132453	10.2754760063549
Fig S1	E	ENSMUSG00000006717	11.7539149774054	26.1771054473396	17.727009945332
Fig S1	E	ENSMUSG00000006720	8.86303178281301	7.49708795589651	10.5384076069262
Fig S1	E	ENSMUSG00000006728	6.60824670655161	12.5628769804122	16.8456147571054
Fig S1	E	ENSMUSG00000006731	8.35083823116834	15.1188125263496	23.6985307705426
Fig S1	E	ENSMUSG00000006732	5.56229003679096	14.167682558994	20.0432866678655
Fig S1	E	ENSMUSG00000006736	10.1411991079943	8.09455928501968	8.6651135596081
Fig S1	E	ENSMUSG00000006740	2.70725968050191	10.2079656637059	14.0849132394728
Fig S1	E	ENSMUSG00000006763	5.74652788836382	17.3098644694369	7.63551372303762
Fig S1	E	ENSMUSG00000006782	15.5329491459201	24.1258972043861	34.3200548461453
Fig S1	E	ENSMUSG00000006800	8.74170427225142	5.33214290865904	16.2724841976678
Fig S1	E	ENSMUSG00000006818	2.99091026436732	14.1310246291355	7.64872727756558
Fig S1	E	ENSMUSG00000006850	12.4283752329069	32.7241035462365	45.8753337762203
Fig S1	E	ENSMUSG00000006906	7.62611356448913	13.4567429494553	10.2737221514726
Fig S1	E	ENSMUSG00000006920	8.00885402470318	52.6765690880326	34.6455283955791
Fig S1	E	ENSMUSG00000006930	20.3891689615512	30.2227859053071	28.660363771642
Fig S1	E	ENSMUSG00000006931	7.27983793492212	11.1892328525618	25.1291920756533
Fig S1	E	ENSMUSG00000006932	3.0035853669686	7.54314172738117	12.0031621421831
Fig S1	E	ENSMUSG00000006941	3.99443165837812	25.0548564357157	18.9718224703737
Fig S1	E	ENSMUSG00000006958	5.06549696765039	33.8787087193464	44.815080827829
Fig S1	E	ENSMUSG00000006998	3.09235572699989	8.97005717206671	6.60277512716417
Fig S1	E	ENSMUSG00000007021	24.2714612520272	40.7016617386149	29.8728661475101
Fig S1	E	ENSMUSG00000007029	9.15716900837483	29.9444898283444	45.9698505051288
Fig S1	E	ENSMUSG00000007033	8.47674537103534	20.7631094683893	10.8525781996026
Fig S1	E	ENSMUSG00000007034	89.2689228891095	99.5927853321617	53.8543336006669
Fig S1	E	ENSMUSG00000007035	7.70669181864907	34.5239174974066	22.1104884657445
Fig S1	E	ENSMUSG00000007036	7.53094814770706	23.976479887362	50.0894834930334
Fig S1	E	ENSMUSG00000007038	10.7460646862986	47.8597370918047	47.9374494071272
Fig S1	E	ENSMUSG00000007039	5.46287509263308	25.4313675701313	15.9734657200566
Fig S1	E	ENSMUSG00000007041	4.41871932707098	16.0534088645319	13.684200206293
Fig S1	E	ENSMUSG00000007050	6.55278675980297	12.4693330137222	9.99078352238405
Fig S1	E	ENSMUSG00000007080	8.50248557840213	12.2769001800471	10.0126566037865
Fig S1	E	ENSMUSG00000007097	20.2124817540985	21.2358960907224	23.4906929393697
Fig S1	E	ENSMUSG00000007122	16.1786671253535	26.8983648909859	22.2145403051627
Fig S1	E	ENSMUSG00000007207	6.95180036144394	10.1705499014359	38.830256117545
Fig S1	E	ENSMUSG00000007216	13.2929191495971	17.3106899505428	8.67689499475354
Fig S1	E	ENSMUSG00000007279	9.94674530894576	24.0611238864688	12.5914768805934
Fig S1	E	ENSMUSG00000007338	4.93739841157278	18.1021419409734	12.2112313216877
Fig S1	E	ENSMUSG00000007379	11.2867776581397	21.8437682005657	31.4297066370093
Fig S1	E	ENSMUSG00000007411	5.00012805715562	10.3352568513349	9.88746355695382
Fig S1	E	ENSMUSG00000007415	4.02971561151346	9.78810787506965	12.5493755307531
Fig S1	E	ENSMUSG00000007458	3.20208933571366	6.85952931861826	6.0246567131288
Fig S1	E	ENSMUSG00000007476	25.2476863342644	21.9851001719727	27.6837936437439
Fig S1	E	ENSMUSG00000007564	3.47115273400517	13.4869387381032	7.33427659261309
Fig S1	E	ENSMUSG00000007570	10.459893735699	13.8947410304262	37.0922721518812
Fig S1	E	ENSMUSG00000007589	6.77318494193819	22.2877555605625	26.2113456620168
Fig S1	E	ENSMUSG00000007591	28.2913557988612	34.6237626066611	28.3377599315355
Fig S1	E	ENSMUSG00000007603	5.46078114559946	30.1273649857069	55.7977903132742
Fig S1	E	ENSMUSG00000007610	9.18687149392455	22.4712488834405	48.9724992783592
Fig S1	E	ENSMUSG00000007613	9.19703132432212	16.0598910547398	33.560837642023
Fig S1	E	ENSMUSG00000007617	3.03458603252719	9.45398124155016	9.42245680521672
Fig S1	E	ENSMUSG00000007646	18.9392092232818	9.35793734608691	15.4059495797694
Fig S1	E	ENSMUSG00000007653	28.1534059061399	34.1989227311198	30.7056082126399
Fig S1	E	ENSMUSG00000007655	30.6617803414923	27.9773252439008	38.1565669446974
Fig S1	E	ENSMUSG00000007656	3.83792317824152	16.9004529682994	15.1353212907486
Fig S1	E	ENSMUSG00000007659	8.19037987596433	14.3885621640158	22.0008622784213
Fig S1	E	ENSMUSG00000007670	10.4509539311001	20.9759158950908	20.2170723546622
Fig S1	E	ENSMUSG00000007721	4.39524637440146	12.5350781167623	21.9630169649668
Fig S1	E	ENSMUSG00000007739	3.75657779906278	8.75192887765389	7.83091730207555
Fig S1	E	ENSMUSG00000007777	7.40104214811519	13.0590471961567	11.9324327920524
Fig S1	E	ENSMUSG00000007783	7.15187930064134	56.3721614729818	52.1353913257654
Fig S1	E	ENSMUSG00000007805	11.2989333917804	30.6379082584517	66.2561477443266
Fig S1	E	ENSMUSG00000007812	6.62070610496675	2.30960238305483	9.48892034131729
Fig S1	E	ENSMUSG00000007815	2.82261458131298	7.29815614238052	2.87935820592718
Fig S1	E	ENSMUSG00000007817	4.84448725562946	7.97600408618366	13.5311750954659
Fig S1	E	ENSMUSG00000007827	4.55609435888336	7.62798673997271	9.90274529378602
Fig S1	E	ENSMUSG00000007833	11.4771882799788	29.4306265070265	45.2462010448233
Fig S1	E	ENSMUSG00000007836	5.18645187126103	9.57632374812238	8.89511217691631
Fig S1	E	ENSMUSG00000007837	10.124376648573	31.9290449614805	43.7943145373179
Fig S1	E	ENSMUSG00000007850	4.55637217760499	5.79124906609643	7.7109362911688
Fig S1	E	ENSMUSG00000007867	9.94383031473413	9.77105349520816	9.38965794284678
Fig S1	E	ENSMUSG00000007872	11.8948760289501	20.7659042177417	32.1295193392511
Fig S1	E	ENSMUSG00000007877	34.7329415580624	53.6131285911579	30.2035803168186
Fig S1	E	ENSMUSG00000007880	6.95471162018894	8.30192110390802	8.00419526746389
Fig S1	E	ENSMUSG00000007888	12.1581112134392	39.802843685788	60.3901236401291
Fig S1	E	ENSMUSG00000007891	5.95142645856725	10.5714405486886	6.44654902621808
Fig S1	E	ENSMUSG00000007892	11.1295907840684	18.9682842779373	55.4315858966574
Fig S1	E	ENSMUSG00000007908	9.8886145550725	21.5955916813398	24.2522848669076
Fig S1	E	ENSMUSG00000007944	12.7861616148338	53.0572945353326	45.545957932134
Fig S1	E	ENSMUSG00000007946	27.7310954978012	28.3570812935435	33.9223690888441
Fig S1	E	ENSMUSG00000007950	8.14549092653442	25.1419903983268	14.0410806188084
Fig S1	E	ENSMUSG00000007987	8.59688455880331	10.1199651070517	15.6372843795673
Fig S1	E	ENSMUSG00000007989	6.87992347788566	19.6345907562726	39.094756980292
Fig S1	E	ENSMUSG00000008035	7.44176246971984	16.9666825028627	16.3940373039246
Fig S1	E	ENSMUSG00000008036	5.19427142210115	7.55484678730392	15.6451502755333
Fig S1	E	ENSMUSG00000008090	8.31759010204275	17.3521141629288	28.4204809117429
Fig S1	E	ENSMUSG00000008136	18.1816748276974	36.7799638365838	64.849481629961
Fig S1	E	ENSMUSG00000008140	7.13690206906801	16.451275324632	25.0638745924759
Fig S1	E	ENSMUSG00000008153	8.76387808634433	15.6977751891679	19.4003176407346
Fig S1	E	ENSMUSG00000008167	4.80883322184929	27.9966018407703	35.7586133811488
Fig S1	E	ENSMUSG00000008200	2.66725628224154	36.5458821082662	33.2083757395566
Fig S1	E	ENSMUSG00000008206	11.5701010701581	30.8943165218734	17.407297997297
Fig S1	E	ENSMUSG00000008226	7.61345057727049	12.0318224232487	13.1686867751206
Fig S1	E	ENSMUSG00000008301	6.27183190162988	7.23080429704557	10.6380018531042
Fig S1	E	ENSMUSG00000008305	3.38975150189631	10.1962573901827	12.9658000125285
Fig S1	E	ENSMUSG00000008307	7.56054	15.8612787495216	48.4002105320055
Fig S1	E	ENSMUSG00000008318	20.5269570632354	28.4900655236333	27.6167875678093
Fig S1	E	ENSMUSG00000008333	3.27223	4.11607182487759	10.0745605900435
Fig S1	E	ENSMUSG00000008348	6.60206645586543	23.9675074058753	18.2195994650753
Fig S1	E	ENSMUSG00000008373	4.26321029196848	10.3004244836995	9.52563221888043
Fig S1	E	ENSMUSG00000008384	8.76584105283564	24.7078920927052	28.0177640528025
Fig S1	E	ENSMUSG00000008393	3.78689224798348	14.7031971937764	10.7609454728418
Fig S1	E	ENSMUSG00000008398	10.291556032316	18.341463130443	14.0499004499708
Fig S1	E	ENSMUSG00000008429	2.76682605017069	4.4737104793682	4.5144289794605
Fig S1	E	ENSMUSG00000008435	5.48476784387045	11.9761032035788	8.94026948815108
Fig S1	E	ENSMUSG00000008450	4.29698208390478	6.33799356341013	12.1758569486095
Fig S1	E	ENSMUSG00000008475	2.61326855935785	21.5088938361611	17.048484590375
Fig S1	E	ENSMUSG00000008489	5.74656186911533	42.0608792190063	38.8240592955413
Fig S1	E	ENSMUSG00000008496	13.9770066844464	36.0676924194018	29.3856168015238
Fig S1	E	ENSMUSG00000008540	5.68440025994384	15.8872394293404	6.82054879336423
Fig S1	E	ENSMUSG00000008575	16.490803233504	15.0416319144395	20.7562794894891
Fig S1	E	ENSMUSG00000008601	20.6418338748541	35.5959226367312	29.1207320181637
Fig S1	E	ENSMUSG00000008604	5.12859667987748	11.7238598745522	11.621568488729
Fig S1	E	ENSMUSG00000008658	16.0616857228093	45.4076873247177	25.1515678317582
Fig S1	E	ENSMUSG00000008668	5.0986476561315	34.1832899778195	39.0694606043187
Fig S1	E	ENSMUSG00000008682	1.53581245540089	31.2399949768246	33.9377473694651
Fig S1	E	ENSMUSG00000008683	5.86994767976263	26.501799146302	23.1926539818232
Fig S1	E	ENSMUSG00000008690	5.74585989462014	22.1645	26.6552262964764
Fig S1	E	ENSMUSG00000008730	29.5914140181629	5.17447261895934	9.3578521266929
Fig S1	E	ENSMUSG00000008734	4.14094852967543	12.4796741962717	18.4124664204327
Fig S1	E	ENSMUSG00000008763	3.65018579490271	21.3997566339858	24.6941310282933
Fig S1	E	ENSMUSG00000008822	14.984874885919	10.0765218179346	8.67087993527916
Fig S1	E	ENSMUSG00000008843	33.8106162555059	28.4953407289996	47.9885989406807
Fig S1	E	ENSMUSG00000008855	2.69426184762025	34.352316693934	33.6978
Fig S1	E	ENSMUSG00000008859	4.44218133437522	11.404002722607	11.0647202095307
Fig S1	E	ENSMUSG00000008892	3.5877875871689	14.6913377332671	19.9187873410252
Fig S1	E	ENSMUSG00000008958	5.82967263103168	6.55635946122577	12.9942339219228
Fig S1	E	ENSMUSG00000008976	5.37935870210481	6.32207966483148	13.7080909342311
Fig S1	E	ENSMUSG00000008999	9.30027198134443	8.8142306083577	19.1566962988569
Fig S1	E	ENSMUSG00000009013	4.78157381181292	5.13833841801218	8.27940804876817
Fig S1	E	ENSMUSG00000009030	6.17471801905481	21.5248838268987	35.1080965315892
Fig S1	E	ENSMUSG00000009035	5.82513721675332	16.887633375445	19.2359474022993
Fig S1	E	ENSMUSG00000009073	4.03298630232574	10.4239379820541	8.08504509707696
Fig S1	E	ENSMUSG00000009075	16.5408917121328	40.1448108602223	25.1960808900359
Fig S1	E	ENSMUSG00000009076	9.33553946262551	13.6094769887671	14.4886508078185
Fig S1	E	ENSMUSG00000009079	4.85142842416149	21.1392719085102	24.9995353329005
Fig S1	E	ENSMUSG00000009090	4.36419459420166	10.4826466614817	8.16923680954319
Fig S1	E	ENSMUSG00000009092	33.236809021138	25.0762999709954	64.7376192401424
Fig S1	E	ENSMUSG00000009097	31.944734082344	48.6277194663411	54.0625831983718
Fig S1	E	ENSMUSG00000009112	6.24421	7.94227177343961	20.7434628092864
Fig S1	E	ENSMUSG00000009145	20.435263087205	7.47653764396492	23.5629784834248
Fig S1	E	ENSMUSG00000009207	2.58676647211752	8.13139284938124	10.6952530065376
Fig S1	E	ENSMUSG00000009214	23.8837578060564	51.0335397843145	68.6301683079783
Fig S1	E	ENSMUSG00000009246	24.2879997691226	27.2420278206807	51.1570840879533
Fig S1	E	ENSMUSG00000009248	129.204240787762	177.86564244193	110.539704138847
Fig S1	E	ENSMUSG00000009281	29.3736195254548	26.5288951363787	38.0608024429174
Fig S1	E	ENSMUSG00000009291	6.67239621352963	8.04480520446799	4.45867490727124
Fig S1	E	ENSMUSG00000009293	4.73137364261823	17.4659464042804	6.70777473925309
Fig S1	E	ENSMUSG00000009350	41.8480358763545	55.5414953744438	74.8417704214911
Fig S1	E	ENSMUSG00000009356	67.9735286158977	89.9196033153773	60.257418046937
Fig S1	E	ENSMUSG00000009376	11.6600547313971	16.5808333725778	21.2371021357017
Fig S1	E	ENSMUSG00000009378	7.02973247894571	35.6915446724384	41.7469861944394
Fig S1	E	ENSMUSG00000009394	29.7618014856423	39.0988199265486	29.3451958471579
Fig S1	E	ENSMUSG00000009406	3.39483111115063	6.34069095225628	5.89214466627019
Fig S1	E	ENSMUSG00000009418	3.90242362042044	7.20671295901616	10.0014326637364
Fig S1	E	ENSMUSG00000009470	3.76533380374554	5.23068391357276	22.0981958169554
Fig S1	E	ENSMUSG00000009471	9.04455795352621	38.201750143747	63.7069298212013
Fig S1	E	ENSMUSG00000009535	3.8364986127654	12.5644121884227	14.4811795593867
Fig S1	E	ENSMUSG00000009545	35.0060728666711	49.2979957904993	30.5549375623365
Fig S1	E	ENSMUSG00000009549	5.98360201350562	6.61689363151677	13.7189469703728
Fig S1	E	ENSMUSG00000009551	29.7962983228114	28.367513379151	53.3827679842709
Fig S1	E	ENSMUSG00000009555	3.95707839918988	6.69881601194206	9.50880861992451
Fig S1	E	ENSMUSG00000009563	5.78910518669685	19.4318427011239	9.81002492855925
Fig S1	E	ENSMUSG00000009566	8.97048668271803	15.2400264813222	32.0928588239614
Fig S1	E	ENSMUSG00000009569	9.19486933423285	21.558637175385	26.5909289897314
Fig S1	E	ENSMUSG00000009575	5.24924	12.1522734229105	31.349285081121
Fig S1	E	ENSMUSG00000009585	8.48341795293848	25.3400923369365	8.64354237517111
Fig S1	E	ENSMUSG00000009614	12.9430555143888	29.553372359076	20.304454411116
Fig S1	E	ENSMUSG00000009621	6.90844033585364	21.5605206349399	11.7133661364285
Fig S1	E	ENSMUSG00000009628	13.0216494131879	12.7658230046493	12.2426550446629
Fig S1	E	ENSMUSG00000009630	3.86517998256232	7.23991851662875	9.06701358963129
Fig S1	E	ENSMUSG00000009633	7.54958120677987	37.9248975271821	24.7362811752066
Fig S1	E	ENSMUSG00000009640	10.5445315400258	12.4752933142787	20.4359020538145
Fig S1	E	ENSMUSG00000009646	78.4243686215781	61.5090008123483	103.49565363659
Fig S1	E	ENSMUSG00000009647	5.33753971947869	17.7699854110934	11.522381895437
Fig S1	E	ENSMUSG00000009654	13.740622801023	48.5265204550891	44.7300764565887
Fig S1	E	ENSMUSG00000009681	3.56369840994144	8.23024518445566	15.1923365148061
Fig S1	E	ENSMUSG00000009687	28.6546548732277	42.7945029630943	44.7109642591828
Fig S1	E	ENSMUSG00000009731	11.9422398558545	19.4253338706486	18.9640597431342
Fig S1	E	ENSMUSG00000009733	3.2093344056526	10.9676813412231	8.48063106116522
Fig S1	E	ENSMUSG00000009739	10.8881640159225	25.1904451576822	21.3405205378896
Fig S1	E	ENSMUSG00000009741	2.45987225555118	16.0747450960593	17.0168161184088
Fig S1	E	ENSMUSG00000009772	20.0558614846461	55.2823558142742	29.9824128506243
Fig S1	E	ENSMUSG00000009828	0.938528199170328	8.13930382549968	7.60562598432074
Fig S1	E	ENSMUSG00000009863	4.28479556060582	10.3059170419238	8.10364621733352
Fig S1	E	ENSMUSG00000009876	24.1559642734069	95.4951005857577	46.9180753602826
Fig S1	E	ENSMUSG00000009894	4.67391706919176	10.0884468144049	14.4392268919153
Fig S1	E	ENSMUSG00000009900	22.8587716968223	36.150626887584	27.8405124713538
Fig S1	E	ENSMUSG00000009905	3.68585730434412	16.4273429869773	24.3564439769606
Fig S1	E	ENSMUSG00000009907	4.04533357158211	4.07747035769163	15.4866997388696
Fig S1	E	ENSMUSG00000009927	10.5972935837278	18.6807520317216	25.1316277402931
Fig S1	E	ENSMUSG00000009941	13.4542518157391	48.154549494791	35.5399767114423
Fig S1	E	ENSMUSG00000009995	4.78509894545115	22.0686719198077	16.4756019454599
Fig S1	E	ENSMUSG00000010021	21.4395853952666	40.7853070952793	42.2322479543261
Fig S1	E	ENSMUSG00000010025	7.03781729387082	16.5223051460117	11.4122630058868
Fig S1	E	ENSMUSG00000010044	27.9069533913924	40.5768307625326	48.0493529828807
Fig S1	E	ENSMUSG00000010045	6.84826131125388	15.7914435286292	10.7909625875477
Fig S1	E	ENSMUSG00000010047	7.95447613861115	17.6356252137225	12.0101242928365
Fig S1	E	ENSMUSG00000010048	7.0544068461577	13.8068149548486	36.0258731573291
Fig S1	E	ENSMUSG00000010051	9.09453167342642	12.7767177512094	16.7425151486525
Fig S1	E	ENSMUSG00000010054	5.79884694580062	16.8607564202344	24.0210521856219
Fig S1	E	ENSMUSG00000010057	6.6011658518689	39.2349850687986	45.1149924445949
Fig S1	E	ENSMUSG00000010064	12.5206620639672	110.469500677526	57.9945713973257
Fig S1	E	ENSMUSG00000010066	5.81977843840793	32.5366057066396	24.3393149199533
Fig S1	E	ENSMUSG00000010067	27.4568024795585	57.6934678683959	33.3166002037185
Fig S1	E	ENSMUSG00000010080	27.6364054013357	27.3422497636851	16.5028539572435
Fig S1	E	ENSMUSG00000010086	14.9241572036381	35.9023973151358	24.5280784598676
Fig S1	E	ENSMUSG00000010095	1.84373138920091	60.4478488420482	57.3307663883495
Fig S1	E	ENSMUSG00000010097	2.40372801234795	9.81157719979515	20.8801980844159
Fig S1	E	ENSMUSG00000010110	1.54960269854848	10.1571737474153	19.2014921202347
Fig S1	E	ENSMUSG00000010154	11.7626148564771	38.2948761033734	18.3847007692857
Fig S1	E	ENSMUSG00000010175	6.90499269458458	22.8933485360929	33.4600415329756
Fig S1	E	ENSMUSG00000010205	242.905574800799	208.342499365668	155.875731649103
Fig S1	E	ENSMUSG00000010277	2.50528368355574	4.99766381379046	3.13215164419715
Fig S1	E	ENSMUSG00000010290	3.27559514394102	11.9120645011806	15.9635108111833
Fig S1	E	ENSMUSG00000010307	4.94128292785198	36.902336026364	32.8841875825326
Fig S1	E	ENSMUSG00000010311	31.7723482765607	20.4703909863008	19.7807895372182
Fig S1	E	ENSMUSG00000010358	19.4295234274981	44.8879129482233	55.7999189822485
Fig S1	E	ENSMUSG00000010362	12.2030698359975	33.8808667311079	24.348932520595
Fig S1	E	ENSMUSG00000010376	2.00694715093009	12.7650261060848	8.47805068141741
Fig S1	E	ENSMUSG00000010392	1.8144007919675	15.6755576500824	15.2495943085134
Fig S1	E	ENSMUSG00000010406	16.4111769258024	19.1747640298835	32.5420019195878
Fig S1	E	ENSMUSG00000010453	2.76472492394128	8.91671502634334	22.8258389929437
Fig S1	E	ENSMUSG00000010461	13.4190648813285	10.1797698264008	17.9490130767076
Fig S1	E	ENSMUSG00000010476	3.58575675063423	17.3237223865371	16.1170190620782
Fig S1	E	ENSMUSG00000010505	7.10855520042378	39.6143601133224	25.047759853693
Fig S1	E	ENSMUSG00000010517	3.51113031401072	20.1975736502626	13.075071428712
Fig S1	E	ENSMUSG00000010529	21.1548053033167	34.3187703293695	23.9153267063778
Fig S1	E	ENSMUSG00000010538	7.79025195347321	30.9542963093451	37.443185445203
Fig S1	E	ENSMUSG00000010554	9.65204128068705	12.9065362675196	10.7045086673907
Fig S1	E	ENSMUSG00000010607	14.2337536509889	10.8888899405996	15.4176935371079
Fig S1	E	ENSMUSG00000010608	2.85673405995608	8.77724119315216	19.8665569136936
Fig S1	E	ENSMUSG00000010609	12.1458333821139	14.8175225618482	28.5179382243241
Fig S1	E	ENSMUSG00000010651	34.1353663393695	58.0425880480147	47.0600274788575
Fig S1	E	ENSMUSG00000010660	7.79513266493913	31.2246192268257	42.5420095167503
Fig S1	E	ENSMUSG00000010663	3.78856932418264	14.1914276740341	5.46517329370973
Fig S1	E	ENSMUSG00000010721	4.96455552533576	16.1198208534515	20.5037097835242
Fig S1	E	ENSMUSG00000010751	14.4973358349621	12.1946145687307	18.8119196204103
Fig S1	E	ENSMUSG00000010755	3.02247961630886	7.18854496826239	23.0207225415186
Fig S1	E	ENSMUSG00000010760	48.8900136681652	65.9303515816703	48.9896829690394
Fig S1	E	ENSMUSG00000010797	16.5990105983421	30.5787730747363	25.102740768245
Fig S1	E	ENSMUSG00000010803	25.5848369123511	31.8362596159227	20.0787015989964
Fig S1	E	ENSMUSG00000010830	26.4856268771559	19.9188542056509	40.9147262408125
Fig S1	E	ENSMUSG00000010911	3.5308162613783	9.57772760701725	17.1034811806474
Fig S1	E	ENSMUSG00000010914	3.76018595568741	20.2758458338734	13.7331291121079
Fig S1	E	ENSMUSG00000010936	7.37390949410787	11.1642888671436	9.92064733711509
Fig S1	E	ENSMUSG00000011008	25.7652374052385	75.7957307703663	74.5639407341265
Fig S1	E	ENSMUSG00000011096	7.27420201940182	17.5342294050892	19.7154582316212
Fig S1	E	ENSMUSG00000011114	2.68693224608806	13.407448871146	29.4668115258156
Fig S1	E	ENSMUSG00000011118	106.518577964497	54.2460302854595	102.037648781104
Fig S1	E	ENSMUSG00000011148	17.0998555831979	31.0918316817501	43.2959366553623
Fig S1	E	ENSMUSG00000011158	5.65438	19.4280047389581	32.8169040511889
Fig S1	E	ENSMUSG00000011171	9.49464755610055	8.96875570134781	14.5976411546787
Fig S1	E	ENSMUSG00000011179	3.08202704632933	47.0079952851437	47.3934509828247
Fig S1	E	ENSMUSG00000011254	2.7867887496319	15.6570945416225	11.6157874572862
Fig S1	E	ENSMUSG00000011256	7.88446290190855	12.7743498342507	12.5268458915528
Fig S1	E	ENSMUSG00000011257	4.16085085685047	7.79607810600927	19.8235515215865
Fig S1	E	ENSMUSG00000011263	13.2597269284455	24.4167303560652	47.0270578519477
Fig S1	E	ENSMUSG00000011306	3.69491237293008	14.7917935203808	17.0961174013582
Fig S1	E	ENSMUSG00000011382	14.3941924243865	17.4477156669632	19.2455082044024
Fig S1	E	ENSMUSG00000011427	4.25726710345713	9.96115489669297	17.2809898011824
Fig S1	E	ENSMUSG00000011589	10.7533020126366	50.4794515761548	46.5095661760993
Fig S1	E	ENSMUSG00000011658	11.0564810106607	21.3998718254044	24.7321803711574
Fig S1	E	ENSMUSG00000011752	5.18708522472249	54.9861071768413	52.6608832414373
Fig S1	E	ENSMUSG00000011831	2.23428101349357	10.0858133073801	7.16106989755708
Fig S1	E	ENSMUSG00000011832	5.94919135605705	27.2965504059651	23.3486467431606
Fig S1	E	ENSMUSG00000011837	8.17128754006236	15.7210147846205	7.46189869493575
Fig S1	E	ENSMUSG00000011877	7.1868790753404	20.218257430834	29.4264558448938
Fig S1	E	ENSMUSG00000011884	6.96211560972455	16.901145071333	8.45642046959775
Fig S1	E	ENSMUSG00000011958	3.89115878575592	8.74851548809896	3.06196336792931
Fig S1	E	ENSMUSG00000011960	1.39987036017665	11.7590127994661	20.4822973507127
Fig S1	E	ENSMUSG00000012017	8.84416551913112	22.0989	67.0905434296731
Fig S1	E	ENSMUSG00000012076	3.46903408233914	17.7661525548696	18.012372078734
Fig S1	E	ENSMUSG00000012114	8.65314039050897	17.008148330777	38.6652382101321
Fig S1	E	ENSMUSG00000012117	3.06422713400126	13.4572752148885	17.0631440708589
Fig S1	E	ENSMUSG00000012123	26.3678641481615	63.9480522703847	39.4720828116233
Fig S1	E	ENSMUSG00000012126	7.44315582996281	27.4141335712029	40.9438736687544
Fig S1	E	ENSMUSG00000012296	8.6107669482939	29.849792664948	39.4011746777074
Fig S1	E	ENSMUSG00000012350	59.0649061517966	73.1109715675282	56.3386219406885
Fig S1	E	ENSMUSG00000012405	3.41946112499953	16.2956921056924	22.330290657511
Fig S1	E	ENSMUSG00000012422	3.76862934378215	6.92382250702433	6.55426105270856
Fig S1	E	ENSMUSG00000012428	36.1657025862866	38.0158227431397	60.992890513326
Fig S1	E	ENSMUSG00000012429	13.8483200747635	6.41561614326285	8.79487302347617
Fig S1	E	ENSMUSG00000012443	6.10346953266285	17.692588120898	14.190905442012
Fig S1	E	ENSMUSG00000012483	8.60292144541339	9.48905005377742	12.2495172160956
Fig S1	E	ENSMUSG00000012519	48.2410048328033	62.6268549736837	98.3005143637638
Fig S1	E	ENSMUSG00000012520	15.351014414069	42.6014704695677	47.7496878607524
Fig S1	E	ENSMUSG00000012535	2.82519228811139	4.27045354110464	11.1485238976853
Fig S1	E	ENSMUSG00000012609	8.07226439320763	9.2296128716763	6.39289520289676
Fig S1	E	ENSMUSG00000012640	3.1647424229178	7.29084866898361	7.38233523119552
Fig S1	E	ENSMUSG00000012848	3.23678446229017	28.8386188976817	30.6699045597527
Fig S1	E	ENSMUSG00000013033	3.8199543865613	13.0687831865453	6.32766398049434
Fig S1	E	ENSMUSG00000013076	7.30608132244004	12.585389359965	12.8696
Fig S1	E	ENSMUSG00000013089	6.05185591630074	26.3471865624904	28.5236815614644
Fig S1	E	ENSMUSG00000013150	5.9504147559511	19.0588615469393	12.105044097763
Fig S1	E	ENSMUSG00000013155	8.23568031113354	34.7866971025098	46.7227444215468
Fig S1	E	ENSMUSG00000013160	1.96917284066699	10.2852490589928	8.08470222030747
Fig S1	E	ENSMUSG00000013236	4.9564873240481	33.7924210368021	28.3592334093744
Fig S1	E	ENSMUSG00000013275	7.22689236026993	17.5339341863618	12.5472806998938
Fig S1	E	ENSMUSG00000013367	6.1763228206579	22.9819453276277	20.0312103833988
Fig S1	E	ENSMUSG00000013415	13.6414148944086	18.5068594125137	19.9732789786176
Fig S1	E	ENSMUSG00000013419	2.38867535483018	21.3158586645564	12.6757007868332
Fig S1	E	ENSMUSG00000013465	2.5600058017687	14.9973784560523	21.1050411936046
Fig S1	E	ENSMUSG00000013495	13.3246708074014	13.3192962443744	8.7259855938142
Fig S1	E	ENSMUSG00000013523	22.5077777301661	57.5400624628753	73.0074539499431
Fig S1	E	ENSMUSG00000013539	5.49450241241184	20.4994381850433	13.6799364991981
Fig S1	E	ENSMUSG00000013584	13.8875348699721	17.1271692375742	8.59610189153939
Fig S1	E	ENSMUSG00000013593	3.38360029212766	5.16125942309204	13.5986032126063
Fig S1	E	ENSMUSG00000013611	29.6177104101173	46.2500160603849	28.1643231214092
Fig S1	E	ENSMUSG00000013622	4.22083664429986	26.6208300364749	16.8679336704207
Fig S1	E	ENSMUSG00000013629	8.32051544757989	11.5248663661933	22.8614719076683
Fig S1	E	ENSMUSG00000013646	5.09858880996783	10.3212823085419	5.55313852227978
Fig S1	E	ENSMUSG00000013662	1.83093234958181	14.7798540823279	12.8688168425642
Fig S1	E	ENSMUSG00000013663	4.31668647363291	11.6576987556297	11.1831910171592
Fig S1	E	ENSMUSG00000013698	7.23903385836302	14.200618627486	12.7784003613545
Fig S1	E	ENSMUSG00000013701	4.51192705070383	21.2958422409552	8.35927973325892
Fig S1	E	ENSMUSG00000013707	46.411271458599	60.8779257013261	71.1108922378767
Fig S1	E	ENSMUSG00000013736	1.95264456991488	8.86098073431678	12.2505024894418
Fig S1	E	ENSMUSG00000013787	5.82262204964405	19.5748121665693	23.7725866699431
Fig S1	E	ENSMUSG00000013822	4.73216749667022	19.6140049973991	16.0020840941672
Fig S1	E	ENSMUSG00000013833	7.07626504421858	10.8205836887448	12.6067078584951
Fig S1	E	ENSMUSG00000013846	9.75519700859867	3.09119177957702	12.8598511531613
Fig S1	E	ENSMUSG00000013858	6.5255028221773	22.8014040740096	53.5166128058909
Fig S1	E	ENSMUSG00000013878	4.57470208622841	14.6098166696387	20.6445151968627
Fig S1	E	ENSMUSG00000013921	5.78898543853431	13.1752627176788	10.1522280705104
Fig S1	E	ENSMUSG00000013936	11.7567700184266	28.1829519531678	61.4641998678865
Fig S1	E	ENSMUSG00000013973	8.63321781350577	12.1082774899301	15.3412193655589
Fig S1	E	ENSMUSG00000013997	3.34946	24.4024180412054	27.6205300641605
Fig S1	E	ENSMUSG00000014030	12.0268808885009	52.5873509800484	48.2557949630216
Fig S1	E	ENSMUSG00000014039	10.2029618228286	7.90796358161199	14.5074703216213
Fig S1	E	ENSMUSG00000014074	6.60026845763495	14.5173191876228	25.7785322896623
Fig S1	E	ENSMUSG00000014075	7.47311444424565	6.36930498900712	13.6486215249467
Fig S1	E	ENSMUSG00000014077	3.44939247555332	12.3503120805188	8.62724010060633
Fig S1	E	ENSMUSG00000014158	25.6729919245249	30.8102081118134	68.6387453574267
Fig S1	E	ENSMUSG00000014164	7.50438894761757	14.2727467786283	9.58762062596961
Fig S1	E	ENSMUSG00000014177	4.95724123531808	10.1578534632152	8.34201093675657
Fig S1	E	ENSMUSG00000014195	1.52251063121205	5.17471645955764	12.0459597290732
Fig S1	E	ENSMUSG00000014226	4.34810060798241	19.2362399861376	5.96791117019594
Fig S1	E	ENSMUSG00000014232	3.43877992737801	5.04957032687949	5.00753622478545
Fig S1	E	ENSMUSG00000014243	15.3734158545986	27.7296847254188	26.5801226242988
Fig S1	E	ENSMUSG00000014245	7.53002235471871	14.1166027504589	8.41331172042678
Fig S1	E	ENSMUSG00000014294	6.25934798848825	15.8366635002156	25.8870908297541
Fig S1	E	ENSMUSG00000014301	13.4615834998531	27.9937031059309	37.4264673980786
Fig S1	E	ENSMUSG00000014303	8.14978770871821	14.6136260022408	11.3992064843286
Fig S1	E	ENSMUSG00000014313	7.77471122291507	6.59482572090842	11.5833687458972
Fig S1	E	ENSMUSG00000014329	9.44671701878378	12.3831111775445	19.2092825118737
Fig S1	E	ENSMUSG00000014349	4.05146248297638	12.0254682353161	6.15844250819507
Fig S1	E	ENSMUSG00000014353	7.66336928430815	9.74815692038136	11.6538626653003
Fig S1	E	ENSMUSG00000014355	3.8901767493225	24.1448033851755	15.7904643196278
Fig S1	E	ENSMUSG00000014361	11.0652829830216	16.6039786768307	17.9173484201705
Fig S1	E	ENSMUSG00000014402	2.53722842977447	7.58902550020351	6.85294309531965
Fig S1	E	ENSMUSG00000014418	7.82465813063693	17.2995047405336	21.0328228424889
Fig S1	E	ENSMUSG00000014426	4.45429936911065	24.0614489912157	20.2816060291978
Fig S1	E	ENSMUSG00000014444	5.4963709770746	44.9799646776257	88.1104107900238
Fig S1	E	ENSMUSG00000014470	6.15351130824182	9.59514620382863	13.3581726803612
Fig S1	E	ENSMUSG00000014496	1.92823654835744	6.75874090835512	9.43335692254383
Fig S1	E	ENSMUSG00000014498	4.68721224247209	9.18213567943211	15.5028268445208
Fig S1	E	ENSMUSG00000014503	3.85303146236537	7.24476941336337	10.7638467874424
Fig S1	E	ENSMUSG00000014504	18.4294646996024	13.2002089295834	18.0312443129136
Fig S1	E	ENSMUSG00000014547	5.30728680584202	17.6352518172726	18.3911742607579
Fig S1	E	ENSMUSG00000014550	2.81375774031375	8.01123626425231	11.0977146865029
Fig S1	E	ENSMUSG00000014551	10.1378439057293	14.9444928081874	15.1328014974699
Fig S1	E	ENSMUSG00000014554	4.65663719274547	7.50369520808986	7.7688495138911
Fig S1	E	ENSMUSG00000014592	6.63108938459431	14.8766550824154	24.0816955451195
Fig S1	E	ENSMUSG00000014599	3.29054563707304	24.5405236503931	16.0823566045759
Fig S1	E	ENSMUSG00000014601	2.52492042145386	19.7170529264552	13.4438297078263
Fig S1	E	ENSMUSG00000014602	10.4886	27.8479883685591	23.4145575996352
Fig S1	E	ENSMUSG00000014603	19.7519787206052	13.2793786159742	27.1862218522761
Fig S1	E	ENSMUSG00000014606	4.89436602708476	10.6668299957359	11.4757562455798
Fig S1	E	ENSMUSG00000014633	10.6797110475206	13.7410470912458	14.8316168015531
Fig S1	E	ENSMUSG00000014668	5.75932394542993	20.5305194804931	19.9660534624104
Fig S1	E	ENSMUSG00000014704	21.2759419133784	27.7208120661149	12.7351033122035
Fig S1	E	ENSMUSG00000014748	2.79649078982466	12.4998531971774	9.87355373226462
Fig S1	E	ENSMUSG00000014763	4.72764394699946	5.91394650067847	12.4145010977719
Fig S1	E	ENSMUSG00000014767	8.5570635536713	4.7112739780573	6.61308342093103
Fig S1	E	ENSMUSG00000014769	1.75710309324639	5.81177745297145	8.61781247262735
Fig S1	E	ENSMUSG00000014773	16.0193668029485	39.0443986589742	29.0046155305008
Fig S1	E	ENSMUSG00000014776	17.2905222694645	29.2939194772541	40.1820035649408
Fig S1	E	ENSMUSG00000014778	6.32200484364565	13.4572398590769	28.6184675082787
Fig S1	E	ENSMUSG00000014782	36.1554800197294	16.5863417726779	30.378741130968
Fig S1	E	ENSMUSG00000014786	5.68271356337085	53.0219202557384	52.7898467340808
Fig S1	E	ENSMUSG00000014791	23.8476854774965	18.5564578152564	28.7810048896275
Fig S1	E	ENSMUSG00000014813	13.7255293258298	48.3970240015216	25.2697821526877
Fig S1	E	ENSMUSG00000014837	3.22375692249435	19.9869044196314	10.677191751061
Fig S1	E	ENSMUSG00000014846	9.80127428913471	29.5781928147579	14.2357878191364
Fig S1	E	ENSMUSG00000014850	7.01414888615462	7.09593189970669	10.7740484771445
Fig S1	E	ENSMUSG00000014856	9.21026425483626	7.18940732807434	16.5296946583137
Fig S1	E	ENSMUSG00000014859	7.32800106254254	20.9201031275046	11.5105503545084
Fig S1	E	ENSMUSG00000014867	5.66469520565154	17.1195365792495	8.61184650046101
Fig S1	E	ENSMUSG00000014873	9.11780374686288	33.6680600542207	42.4498795917052
Fig S1	E	ENSMUSG00000014905	6.84576786405083	16.2483386281453	10.4120982669466
Fig S1	E	ENSMUSG00000014907	6.68886397888708	5.0887129422086	4.78320594410808
Fig S1	E	ENSMUSG00000014932	3.2714367012093	6.65244426969279	8.52815541662663
Fig S1	E	ENSMUSG00000014956	3.12099243835772	3.85443245405659	10.4971227048982
Fig S1	E	ENSMUSG00000014959	5.97055424567421	19.0060985793734	8.18811205954833
Fig S1	E	ENSMUSG00000014980	5.55078753424069	11.8113833584555	8.69790474375018
Fig S1	E	ENSMUSG00000015001	9.42570176800137	34.594755992334	53.9378979249831
Fig S1	E	ENSMUSG00000015002	6.05007287153364	6.50264028978849	6.94455974011406
Fig S1	E	ENSMUSG00000015013	9.46549617721664	6.04183828661943	32.9062360210643
Fig S1	E	ENSMUSG00000015016	7.93587706168388	16.5241887473945	11.2823672558836
Fig S1	E	ENSMUSG00000015023	7.06884955586171	9.36628279980453	7.78765856306758
Fig S1	E	ENSMUSG00000015027	12.8435479340715	20.8129906299871	8.90188440916708
Fig S1	E	ENSMUSG00000015053	8.92086728589212	16.1469947282634	17.5969400278765
Fig S1	E	ENSMUSG00000015083	8.74906043547097	11.4364268201285	44.3480069184019
Fig S1	E	ENSMUSG00000015087	3.21689001784214	21.2923607319561	24.7103259033533
Fig S1	E	ENSMUSG00000015092	5.49632005240494	13.7120500765151	19.6280832027349
Fig S1	E	ENSMUSG00000015093	24.3765878083536	23.5679319357231	34.4864669241141
Fig S1	E	ENSMUSG00000015094	12.1650412687792	38.552954843477	44.0099694992085
Fig S1	E	ENSMUSG00000015095	7.42668493742079	20.3432722548259	43.0044
Fig S1	E	ENSMUSG00000015112	7.95371588186974	16.1678126762633	17.8776033757777
Fig S1	E	ENSMUSG00000015120	5.95100048816297	5.88006062700979	3.73891438117167
Fig S1	E	ENSMUSG00000015126	8.36841523839989	17.5400410148055	26.5091773071833
Fig S1	E	ENSMUSG00000015127	13.5154181048204	21.1980174798912	18.1718639950138
Fig S1	E	ENSMUSG00000015133	6.22242521576088	7.06075772493577	16.9742718249814
Fig S1	E	ENSMUSG00000015134	12.2685417169419	32.7969860008454	17.0954
Fig S1	E	ENSMUSG00000015143	7.66152407791599	27.4657191038825	40.496820369215
Fig S1	E	ENSMUSG00000015149	5.48633058919008	19.8467763728758	20.3463537649629
Fig S1	E	ENSMUSG00000015165	5.18443913361768	8.27242201924976	9.3740312484962
Fig S1	E	ENSMUSG00000015176	5.13083860113797	21.2949575772909	6.11406645854867
Fig S1	E	ENSMUSG00000015189	6.44520913758497	11.0082071010875	23.3678232388817
Fig S1	E	ENSMUSG00000015202	6.93589988029332	16.0151392285993	14.1681473966325
Fig S1	E	ENSMUSG00000015214	11.3741223919291	20.6208540669758	13.8075135517515
Fig S1	E	ENSMUSG00000015217	7.29430118601107	14.0744171477494	19.7402743173948
Fig S1	E	ENSMUSG00000015222	7.74579518005353	36.9382290025262	25.5309645965017
Fig S1	E	ENSMUSG00000015243	9.61198179000075	29.5796752119544	35.9095464544649
Fig S1	E	ENSMUSG00000015247	8.31760894038529	11.891104592205	8.76041589037131
Fig S1	E	ENSMUSG00000015289	8.58840335025161	14.1292826727409	20.0752128980924
Fig S1	E	ENSMUSG00000015290	4.76046276322742	12.0783365096595	6.09566583120871
Fig S1	E	ENSMUSG00000015291	5.00709975875223	31.8829570891866	26.5432807924905
Fig S1	E	ENSMUSG00000015305	3.97459331795394	7.81259186144063	16.2005985053471
Fig S1	E	ENSMUSG00000015312	14.3333768554887	66.8351849384688	57.5613468299854
Fig S1	E	ENSMUSG00000015335	11.4644103965477	21.6465537924208	20.9998131131924
Fig S1	E	ENSMUSG00000015337	32.4048202774029	64.2595180487846	33.0509835844866
Fig S1	E	ENSMUSG00000015340	32.1426462851537	82.4949558498284	65.2303528763619
Fig S1	E	ENSMUSG00000015341	2.82302983957238	2.92211162768031	5.66962470341862
Fig S1	E	ENSMUSG00000015342	7.93159437769419	40.5822544883547	37.3413445101966
Fig S1	E	ENSMUSG00000015354	10.9426730955482	36.3971556483178	20.2742338840552
Fig S1	E	ENSMUSG00000015355	59.117490274843	45.7086214618279	83.6612914133536
Fig S1	E	ENSMUSG00000015357	4.32867784725865	7.24553195602911	4.33018079137474
Fig S1	E	ENSMUSG00000015363	5.61151258681735	15.7593227438156	8.44140544071544
Fig S1	E	ENSMUSG00000015377	4.13506108116452	50.4943666046914	51.7924566470055
Fig S1	E	ENSMUSG00000015396	11.4286784130702	23.7639958629461	32.1655441397071
Fig S1	E	ENSMUSG00000015405	22.393145671009	31.3399095574347	31.6258779697766
Fig S1	E	ENSMUSG00000015451	19.2875432949069	50.7907978404421	47.3677219884607
Fig S1	E	ENSMUSG00000015452	16.2943860289635	25.8204739715973	5.57276793662575
Fig S1	E	ENSMUSG00000015461	5.69603435970121	13.3489697377267	25.9132019450515
Fig S1	E	ENSMUSG00000015467	9.83887512362694	23.6434899657853	23.794632337848
Fig S1	E	ENSMUSG00000015468	10.2459362634262	31.3505351861726	28.176189715786
Fig S1	E	ENSMUSG00000015474	14.8233844381057	18.7575473421449	22.9313802446281
Fig S1	E	ENSMUSG00000015476	20.3834147674378	55.4575200455307	58.778304237364
Fig S1	E	ENSMUSG00000015478	7.35847832246618	14.6459477274941	12.6251030390997
Fig S1	E	ENSMUSG00000015484	8.97652955741268	36.9383958826008	29.5342150677317
Fig S1	E	ENSMUSG00000015488	2.48375026457263	13.2169545442906	7.07601913125422
Fig S1	E	ENSMUSG00000015501	14.5186932350329	12.0953370458197	19.1794714514106
Fig S1	E	ENSMUSG00000015522	2.33693223560512	11.7350927236708	9.61250483379358
Fig S1	E	ENSMUSG00000015533	9.44927802608772	18.9390188786077	10.8278670660667
Fig S1	E	ENSMUSG00000015536	5.67279580301213	9.49624949110283	6.91659531808824
Fig S1	E	ENSMUSG00000015542	9.69247836367465	36.8130083750831	28.3523204852751
Fig S1	E	ENSMUSG00000015568	4.32018982432305	26.2440012746166	17.467757846822
Fig S1	E	ENSMUSG00000015575	9.85264774566742	10.3090795397519	15.6108442960202
Fig S1	E	ENSMUSG00000015597	2.75464413326973	6.22729331841339	7.93081672046829
Fig S1	E	ENSMUSG00000015599	10.9851020673959	36.8356102234902	26.0845406165264
Fig S1	E	ENSMUSG00000015605	7.27923	51.3413270670383	83.6999553498669
Fig S1	E	ENSMUSG00000015619	9.34043570946367	14.343493582805	29.9016332817985
Fig S1	E	ENSMUSG00000015647	11.1384937761175	51.6514059343599	77.0757775835258
Fig S1	E	ENSMUSG00000015652	17.3253891319337	33.8851435104951	14.021424260838
Fig S1	E	ENSMUSG00000015653	7.16320036428157	12.7848422862041	29.7962428465064
Fig S1	E	ENSMUSG00000015656	5.05149417456676	11.9965261187904	11.138638944517
Fig S1	E	ENSMUSG00000015659	13.5292727462701	21.001978300662	6.71049
Fig S1	E	ENSMUSG00000015668	11.5297720182911	10.1104470236098	5.25471397319748
Fig S1	E	ENSMUSG00000015671	3.62036952401399	5.11827123939254	9.45858537576351
Fig S1	E	ENSMUSG00000015672	3.61366759445887	20.5931636574342	22.5114044522498
Fig S1	E	ENSMUSG00000015697	5.00170462323161	11.995205907606	5.3876503159524
Fig S1	E	ENSMUSG00000015702	23.2039268861628	32.1366218111883	48.1052551548287
Fig S1	E	ENSMUSG00000015709	4.35044060901221	29.0392761170344	10.5684024661117
Fig S1	E	ENSMUSG00000015711	3.39760373682738	9.63861924726226	13.3758293082293
Fig S1	E	ENSMUSG00000015714	2.90552363939553	10.7347758811259	37.6279461438755
Fig S1	E	ENSMUSG00000015733	2.19829083192178	4.30539687723121	12.2488122636157
Fig S1	E	ENSMUSG00000015745	11.0362776202003	15.8329525400916	20.0464304699851
Fig S1	E	ENSMUSG00000015747	7.48206370635682	17.3526850542609	19.0763413030266
Fig S1	E	ENSMUSG00000015748	6.26261193346473	21.2232227835115	30.6607269619386
Fig S1	E	ENSMUSG00000015749	8.33996087108376	10.2327577743824	16.2816421948019
Fig S1	E	ENSMUSG00000015750	3.85651669214241	8.56417483273003	16.2125740511127
Fig S1	E	ENSMUSG00000015755	5.63340867522152	4.07764869021775	7.20002596654168
Fig S1	E	ENSMUSG00000015757	2.73858429619143	5.36628620540212	8.5636296192783
Fig S1	E	ENSMUSG00000015759	3.63805564126762	3.44035724062844	4.30920173745908
Fig S1	E	ENSMUSG00000015766	15.6210322272146	16.1923288384341	20.7084790100382
Fig S1	E	ENSMUSG00000015776	5.97542120732222	15.119357739478	7.62016224549938
Fig S1	E	ENSMUSG00000015790	5.95369436021533	16.8380992911045	31.3492680108401
Fig S1	E	ENSMUSG00000015804	4.11823625282239	20.7617968943945	16.3443183789462
Fig S1	E	ENSMUSG00000015806	9.25104410465451	16.1864816518988	4.96905718380442
Fig S1	E	ENSMUSG00000015812	17.0083983905157	19.6811294828898	44.2422549715417
Fig S1	E	ENSMUSG00000015837	5.18535	9.86318035692703	6.62163985801411
Fig S1	E	ENSMUSG00000015839	2.26479286430219	17.7735639028191	23.8059401121939
Fig S1	E	ENSMUSG00000015843	11.5808410933894	22.2832500410511	30.5356361469244
Fig S1	E	ENSMUSG00000015846	5.61022931463153	13.7276932670959	10.3694603439278
Fig S1	E	ENSMUSG00000015852	4.42766894957913	36.6214635124051	64.9195131024086
Fig S1	E	ENSMUSG00000015854	106.090526278997	74.3542195681383	80.8937043903716
Fig S1	E	ENSMUSG00000015869	5.06334277382895	30.8808711643402	23.2424954826986
Fig S1	E	ENSMUSG00000015879	29.7017113382658	66.4898496245825	29.3293216616249
Fig S1	E	ENSMUSG00000015880	9.41290903745197	10.9113635157105	17.7660240095839
Fig S1	E	ENSMUSG00000015882	9.99920748394435	16.6304191558508	12.5518539079977
Fig S1	E	ENSMUSG00000015889	4.40707321676638	13.485778642747	8.72428525225298
Fig S1	E	ENSMUSG00000015932	3.2408155299582	13.3863681674309	19.9280147147773
Fig S1	E	ENSMUSG00000015937	7.62463491993448	9.50166391943032	5.55167024666969
Fig S1	E	ENSMUSG00000015942	7.13560042637571	24.8928216182204	32.7268033897016
Fig S1	E	ENSMUSG00000015943	27.4243	26.2955038813138	16.7452331629326
Fig S1	E	ENSMUSG00000015944	6.59929606607289	28.0609503660476	26.1930852793892
Fig S1	E	ENSMUSG00000015947	21.1218003857612	79.1230021405963	83.3672795530939
Fig S1	E	ENSMUSG00000015950	21.1373029604599	45.5049834870177	53.6383156013093
Fig S1	E	ENSMUSG00000015957	8.43693633355456	44.1004382631135	56.7056852651834
Fig S1	E	ENSMUSG00000015961	2.54810205100066	6.98208032095674	10.2040016322593
Fig S1	E	ENSMUSG00000015968	9.06737951905936	11.2683400256333	21.9937267911384
Fig S1	E	ENSMUSG00000015971	5.40699605097342	15.8798355914935	15.0583946895913
Fig S1	E	ENSMUSG00000015980	13.9011905162436	33.2730276503084	16.2119914899442
Fig S1	E	ENSMUSG00000015981	13.0465382316096	24.8800535480397	9.48328239138113
Fig S1	E	ENSMUSG00000015994	3.82260050513658	5.36425946803414	7.54277714903732
Fig S1	E	ENSMUSG00000016018	5.56696183805854	5.8754742523245	12.049407049111
Fig S1	E	ENSMUSG00000016024	19.0729807431925	13.6567932449993	35.0271005370655
Fig S1	E	ENSMUSG00000016028	8.26774273719555	27.6471595481913	30.7896748836903
Fig S1	E	ENSMUSG00000016087	14.8839637073946	18.0201708373105	20.7082949133816
Fig S1	E	ENSMUSG00000016128	9.55144819815776	15.9300609014207	19.0092226044952
Fig S1	E	ENSMUSG00000016150	31.7662332655764	53.6065712659252	51.2964020439473
Fig S1	E	ENSMUSG00000016179	8.77817311595216	14.6550886517648	17.3476001656102
Fig S1	E	ENSMUSG00000016181	7.46676024019929	22.0572143510185	26.5897443707939
Fig S1	E	ENSMUSG00000016194	64.0171870687765	68.2561465339866	86.5225236749793
Fig S1	E	ENSMUSG00000016200	9.67774835683337	13.4550657359031	23.9335055001864
Fig S1	E	ENSMUSG00000016206	30.5114579288403	22.9686929269745	29.8264581020109
Fig S1	E	ENSMUSG00000016252	13.6050421724196	14.276418958228	47.7399134553954
Fig S1	E	ENSMUSG00000016253	6.46544369079857	11.4875059988278	15.2405742678363
Fig S1	E	ENSMUSG00000016255	43.5091802676706	45.1716320487308	80.0696604470462
Fig S1	E	ENSMUSG00000016256	8.36042037794483	16.5314764991483	20.3476315894914
Fig S1	E	ENSMUSG00000016257	4.42373539397656	17.065342448698	9.47297227216428
Fig S1	E	ENSMUSG00000016262	7.08025922245274	16.4707673750675	13.6722072542382
Fig S1	E	ENSMUSG00000016308	6.59562959167211	16.9783924188453	7.61773651677151
Fig S1	E	ENSMUSG00000016319	3.18071374833661	12.2913416083226	10.6259774828976
Fig S1	E	ENSMUSG00000016327	111.536436439634	68.9843859221141	177.251069819601
Fig S1	E	ENSMUSG00000016344	8.68092407231626	18.8374731260549	27.0615169501366
Fig S1	E	ENSMUSG00000016346	8.8914738061426	41.529487290652	16.9869155863801
Fig S1	E	ENSMUSG00000016349	25.590525528537	31.2763324658328	18.6271101884867
Fig S1	E	ENSMUSG00000016356	12.6130888211565	17.7816794157916	21.3052648959967
Fig S1	E	ENSMUSG00000016382	5.1623535914995	13.5996364199239	10.9084457929363
Fig S1	E	ENSMUSG00000016386	5.15467282279331	3.68217351031993	5.87255219446947
Fig S1	E	ENSMUSG00000016409	6.58065866539926	6.05190292315167	7.13996907280737
Fig S1	E	ENSMUSG00000016427	12.9471926946126	5.0320504160968	10.0533461080433
Fig S1	E	ENSMUSG00000016458	23.6098362869443	34.8382772043256	26.3490310477387
Fig S1	E	ENSMUSG00000016477	7.85625081464097	23.0825528914714	29.1473701422504
Fig S1	E	ENSMUSG00000016481	4.64721337964843	16.1078988504237	10.1227725382814
Fig S1	E	ENSMUSG00000016487	4.71003249008456	11.549291254609	13.1651325360926
Fig S1	E	ENSMUSG00000016493	13.5360884800993	9.15505046387029	39.7181049892855
Fig S1	E	ENSMUSG00000016494	7.29888054021141	16.3983053789316	5.25069628545513
Fig S1	E	ENSMUSG00000016495	4.15956034916428	12.9761421022044	8.35101709238662
Fig S1	E	ENSMUSG00000016496	27.1665155232009	58.5905213005574	56.6566540707967
Fig S1	E	ENSMUSG00000016503	9.46556895040028	17.2491818181142	21.6587394789157
Fig S1	E	ENSMUSG00000016510	7.40070067743995	9.72482123669828	14.6759092450491
Fig S1	E	ENSMUSG00000016520	9.92248088145289	13.0018116565873	8.94364158063127
Fig S1	E	ENSMUSG00000016526	11.2004185705523	13.9177667845705	17.586822018321
Fig S1	E	ENSMUSG00000016528	4.01344177349726	10.1095740195682	4.36040534527184
Fig S1	E	ENSMUSG00000016534	5.79730083407161	10.9419711739543	6.89282954439152
Fig S1	E	ENSMUSG00000016541	3.54170455191597	10.718330404057	4.15580949543395
Fig S1	E	ENSMUSG00000016552	12.7969138109331	25.5037772897218	30.9449686121088
Fig S1	E	ENSMUSG00000016554	3.73138337599746	7.34947783429989	4.14451140027283
Fig S1	E	ENSMUSG00000016559	3.16199227639623	32.7420480557969	24.7971468437089
Fig S1	E	ENSMUSG00000016619	6.42253832255348	12.0130078398584	23.7726060442264
Fig S1	E	ENSMUSG00000016624	14.6559313738133	48.8707459957877	18.2457148740285
Fig S1	E	ENSMUSG00000016637	9.78150950664112	19.754882679005	5.5941832621746
Fig S1	E	ENSMUSG00000016664	6.5294592122689	14.6828165904569	7.17194768120036
Fig S1	E	ENSMUSG00000016757	5.21194158682792	12.4293406583257	8.24388722370356
Fig S1	E	ENSMUSG00000016758	51.9648408312097	53.7068630479357	58.2096047108425
Fig S1	E	ENSMUSG00000016763	21.7862725926213	31.1270345307085	44.4704094879221
Fig S1	E	ENSMUSG00000016831	4.99492352852447	10.984335574767	5.79216093339347
Fig S1	E	ENSMUSG00000016833	7.49768936772767	30.7695294238549	17.6821086955357
Fig S1	E	ENSMUSG00000016918	6.39722441885894	12.7990281061947	15.6585064830581
Fig S1	E	ENSMUSG00000016921	3.09522899202763	6.47332298044054	8.26382771454179
Fig S1	E	ENSMUSG00000016933	7.5042027671645	43.017638870553	41.3919616828045
Fig S1	E	ENSMUSG00000016940	5.27292022778525	10.4447279016526	8.66772186313598
Fig S1	E	ENSMUSG00000016946	5.65487741571569	14.9067386011165	6.25216881744518
Fig S1	E	ENSMUSG00000016984	5.28428349565679	16.4851899527057	32.7758699716454
Fig S1	E	ENSMUSG00000016995	21.3144225550925	28.8707205289497	68.2590151864345
Fig S1	E	ENSMUSG00000017002	45.4752052596776	41.5428909185906	51.7193127208042
Fig S1	E	ENSMUSG00000017009	18.2749498700741	16.2813194148412	16.4660446031816
Fig S1	E	ENSMUSG00000017057	9.36274958393011	27.2071131250065	19.4533793695586
Fig S1	E	ENSMUSG00000017119	2.42115237784532	5.43630598548815	12.8135052318646
Fig S1	E	ENSMUSG00000017132	3.85546703506067	11.0391760393385	3.63206141220708
Fig S1	E	ENSMUSG00000017144	6.2762702121961	20.5017717869586	26.9158038478813
Fig S1	E	ENSMUSG00000017146	6.37411597139393	16.6682457576594	31.8916459060955
Fig S1	E	ENSMUSG00000017176	6.39459078183266	9.59976649930196	7.43487514956665
Fig S1	E	ENSMUSG00000017188	4.1130513290437	7.96341381283846	14.6475222083796
Fig S1	E	ENSMUSG00000017210	5.2808956825722	20.0825676244363	31.5363228442228
Fig S1	E	ENSMUSG00000017221	4.40500285558707	12.8058790888674	17.8703580250403
Fig S1	E	ENSMUSG00000017264	2.33305860373638	12.1695421331871	15.2216259063761
Fig S1	E	ENSMUSG00000017286	8.54368602212416	5.3265909512077	10.6488002676333
Fig S1	E	ENSMUSG00000017288	6.53562074792525	16.8768612504586	15.8090843449661
Fig S1	E	ENSMUSG00000017291	2.6011418546279	14.3276440900192	28.420808740864
Fig S1	E	ENSMUSG00000017299	12.9031092288561	5.96655832657081	3.72419336707809
Fig S1	E	ENSMUSG00000017300	36.883775423104	160.431149847078	110.869357196529
Fig S1	E	ENSMUSG00000017307	11.4624	6.94066015688235	24.4215472049009
Fig S1	E	ENSMUSG00000017314	3.96633399650162	55.0802779113117	16.6858762500769
Fig S1	E	ENSMUSG00000017344	10.2036494660159	39.0888135771307	38.7605542405189
Fig S1	E	ENSMUSG00000017376	6.85333938206039	13.0419931253036	17.2098358763059
Fig S1	E	ENSMUSG00000017386	9.67737903945468	21.0983154847622	9.47104936618923
Fig S1	E	ENSMUSG00000017390	60.6533960306925	40.8111154160216	46.5180132564751
Fig S1	E	ENSMUSG00000017400	5.64001253609175	35.1351719987984	28.505161028855
Fig S1	E	ENSMUSG00000017404	3.41460291064192	10.4223645122483	15.9289109709299
Fig S1	E	ENSMUSG00000017405	15.2306	19.2837350810218	22.995312307431
Fig S1	E	ENSMUSG00000017412	8.92803980091299	41.4382546959801	27.5101825008342
Fig S1	E	ENSMUSG00000017418	9.95584298459378	10.9033078317155	28.3326510244154
Fig S1	E	ENSMUSG00000017421	1.97413229273866	5.66989675538078	9.95679959751413
Fig S1	E	ENSMUSG00000017428	6.95155069139682	10.5828397424143	7.52760940315976
Fig S1	E	ENSMUSG00000017446	11.7685839622444	28.563186099519	33.7291842247341
Fig S1	E	ENSMUSG00000017453	22.0500028675938	57.1439711390767	12.1389131168392
Fig S1	E	ENSMUSG00000017466	6.55725618395907	21.2408213558705	15.3689248637825
Fig S1	E	ENSMUSG00000017478	7.13270594427702	7.99691747504512	12.3936654296563
Fig S1	E	ENSMUSG00000017485	2.71843008326971	12.1280439891002	16.9776105368891
Fig S1	E	ENSMUSG00000017491	36.4802502702963	45.4505587356602	31.9236273676366
Fig S1	E	ENSMUSG00000017493	5.53217755631378	9.86412304311335	11.5826187339907
Fig S1	E	ENSMUSG00000017499	11.7863589008984	27.1198176738918	20.0412120801715
Fig S1	E	ENSMUSG00000017548	3.73103573747183	6.11095092479402	18.4447358110545
Fig S1	E	ENSMUSG00000017550	6.26122357759584	9.50942937182895	18.7477236599125
Fig S1	E	ENSMUSG00000017561	5.57534386875958	7.17022743312287	20.1284938771775
Fig S1	E	ENSMUSG00000017607	30.4994988817177	30.3826997925658	24.6294631728102
Fig S1	E	ENSMUSG00000017615	3.63058433137986	10.121175060872	7.27810429389077
Fig S1	E	ENSMUSG00000017631	5.52513247636999	10.2648089105091	7.94283182013335
Fig S1	E	ENSMUSG00000017639	3.76788712618659	20.7354234053932	17.5301260050012
Fig S1	E	ENSMUSG00000017652	26.5483072431589	20.1220967265198	30.6780410752537
Fig S1	E	ENSMUSG00000017664	20.7144619086065	15.546400363587	16.5716148745358
Fig S1	E	ENSMUSG00000017667	7.14210696668664	10.3606300849956	24.635711371389
Fig S1	E	ENSMUSG00000017670	7.05175490231776	11.9919556486086	10.3365819186907
Fig S1	E	ENSMUSG00000017677	3.53467627632268	38.5445732012923	28.8752605604387
Fig S1	E	ENSMUSG00000017679	9.33792335050046	33.1942289791624	34.6584798318952
Fig S1	E	ENSMUSG00000017686	2.55876685035417	4.72921425083383	9.4199952202017
Fig S1	E	ENSMUSG00000017692	8.79624093852617	36.5559736254857	24.4816313991678
Fig S1	E	ENSMUSG00000017697	12.7711927957078	35.646917251896	13.9053358159003
Fig S1	E	ENSMUSG00000017707	6.93407813286872	7.68997547118188	11.0256427961074
Fig S1	E	ENSMUSG00000017713	18.0185	31.2842539725995	27.4511622876273
Fig S1	E	ENSMUSG00000017715	6.92973623508694	14.168892455994	25.3825274940732
Fig S1	E	ENSMUSG00000017716	3.88809024723621	11.8821973161209	8.47148882333709
Fig S1	E	ENSMUSG00000017718	43.2205390609411	52.2942009681272	34.5096776504158
Fig S1	E	ENSMUSG00000017721	6.16939228726841	7.89415830616001	23.9253411068701
Fig S1	E	ENSMUSG00000017723	18.4240010260565	30.582967509717	36.2470487196102
Fig S1	E	ENSMUSG00000017724	14.0424367685134	14.3685765387877	9.88219756983705
Fig S1	E	ENSMUSG00000017734	27.1414285327669	21.9269359472037	11.5673773907678
Fig S1	E	ENSMUSG00000017737	34.945006227198	31.2308519048719	32.7571966178518
Fig S1	E	ENSMUSG00000017740	9.54871306927659	36.3132782250854	19.6906122918533
Fig S1	E	ENSMUSG00000017747	10.4932117584027	24.1610127458756	31.557167743267
Fig S1	E	ENSMUSG00000017754	16.3250784492716	17.3901764298191	17.2963885445646
Fig S1	E	ENSMUSG00000017756	12.3166103220994	26.1434710115839	13.9496618233461
Fig S1	E	ENSMUSG00000017760	5.14352789251746	18.8857452008017	29.0567814377801
Fig S1	E	ENSMUSG00000017764	6.45551436200762	17.983901590162	22.8478830824308
Fig S1	E	ENSMUSG00000017765	8.83590749057396	21.6155590954171	67.7858141112194
Fig S1	E	ENSMUSG00000017774	6.24263663015677	16.0766255017249	21.6741029578993
Fig S1	E	ENSMUSG00000017776	4.19145082218276	14.083737272883	26.7373622376037
Fig S1	E	ENSMUSG00000017778	4.59628541308395	4.23767617448774	22.1398744886359
Fig S1	E	ENSMUSG00000017781	4.51050209950094	15.3189811640701	7.22251036769422
Fig S1	E	ENSMUSG00000017801	2.96384356221274	9.09311463533908	12.6786994836313
Fig S1	E	ENSMUSG00000017802	3.6706951530143	5.90950880373981	3.45511989700716
Fig S1	E	ENSMUSG00000017817	19.7492875060602	31.7420339063021	45.8833814814515
Fig S1	E	ENSMUSG00000017830	21.9361329117752	41.8333098525475	21.3145724104327
Fig S1	E	ENSMUSG00000017831	4.12796320583812	6.95638862168771	5.45634559559356
Fig S1	E	ENSMUSG00000017837	5.04147161850017	10.755086829119	8.29063727279805
Fig S1	E	ENSMUSG00000017843	4.03762702081286	2.1030653022846	2.78258790968573
Fig S1	E	ENSMUSG00000017858	5.03932384754566	8.49240101963995	5.30613597550879
Fig S1	E	ENSMUSG00000017861	4.8634255991962	15.0479872511401	15.1658348922173
Fig S1	E	ENSMUSG00000017897	11.469176934277	8.98708253175043	9.90265604357009
Fig S1	E	ENSMUSG00000017929	6.35814033765774	24.7777892214509	23.7293317193253
Fig S1	E	ENSMUSG00000017943	12.9226887175488	43.1886340226923	18.6933814305443
Fig S1	E	ENSMUSG00000017950	40.8262237264425	64.5604430218365	67.2192821019967
Fig S1	E	ENSMUSG00000017969	10.871985949056	24.134564689016	9.11827462904916
Fig S1	E	ENSMUSG00000017978	12.2773994349142	28.9479018714254	10.6919957312716
Fig S1	E	ENSMUSG00000017999	4.44881391844291	15.1884517959948	29.6073262019462
Fig S1	E	ENSMUSG00000018001	4.72347042965532	9.93327537780785	7.69892755639281
Fig S1	E	ENSMUSG00000018008	8.42191381643928	67.0913237666549	52.6135408918637
Fig S1	E	ENSMUSG00000018012	5.13884868159686	27.6714263326161	33.0069298890773
Fig S1	E	ENSMUSG00000018040	4.54115231716768	5.64860226091801	9.93445487249983
Fig S1	E	ENSMUSG00000018042	1.95363342144079	11.4529414647354	6.14212859122366
Fig S1	E	ENSMUSG00000018068	7.87018614526394	5.88569648355754	6.58918029055114
Fig S1	E	ENSMUSG00000018076	7.80319050180118	7.2310764050216	11.6023980567713
Fig S1	E	ENSMUSG00000018102	16.2728262630316	22.0673858739831	44.4212023088061
Fig S1	E	ENSMUSG00000018126	27.9070928596958	46.7891424518421	31.2132550346222
Fig S1	E	ENSMUSG00000018143	9.81872044420046	8.91407383423191	47.3115244900369
Fig S1	E	ENSMUSG00000018160	3.05350471076865	6.64278777463177	16.5867855778935
Fig S1	E	ENSMUSG00000018166	12.6007172400211	23.4126708271134	41.0765461093002
Fig S1	E	ENSMUSG00000018167	10.5774274966275	11.3746058755602	24.7974420386186
Fig S1	E	ENSMUSG00000018169	17.6029937205901	28.5946097450512	12.7625069791648
Fig S1	E	ENSMUSG00000018171	3.91726419120421	7.3725766488803	18.1060461926843
Fig S1	E	ENSMUSG00000018189	4.50766341797285	9.76022717145293	7.11865510223428
Fig S1	E	ENSMUSG00000018196	6.85570297324888	12.2242114186833	6.98288227663982
Fig S1	E	ENSMUSG00000018199	5.09298411235052	10.8203041492323	30.298674676201
Fig S1	E	ENSMUSG00000018209	4.13829327314789	15.9076532285331	29.0394775156713
Fig S1	E	ENSMUSG00000018211	244.948974278318	178.626725143681	157.173514927768
Fig S1	E	ENSMUSG00000018217	18.5154601827329	13.2405149662192	28.0433147598142
Fig S1	E	ENSMUSG00000018238	24.335625909434	65.7121585090989	33.5456400620254
Fig S1	E	ENSMUSG00000018239	10.1320749454156	15.3239299928488	6.89492002376858
Fig S1	E	ENSMUSG00000018263	16.6725682975279	22.5242363235537	27.7025337521588
Fig S1	E	ENSMUSG00000018286	3.86692906097267	7.83160701157108	12.8613407072026
Fig S1	E	ENSMUSG00000018287	7.90871485835515	19.3636767175459	26.556688426014
Fig S1	E	ENSMUSG00000018293	6.08489707156322	15.7149372571214	17.3148753376313
Fig S1	E	ENSMUSG00000018322	7.1889993015992	7.33257613954841	7.96220842054563
Fig S1	E	ENSMUSG00000018326	1.30523192770481	16.3952164138725	18.4675217570036
Fig S1	E	ENSMUSG00000018334	5.60595065410213	12.6019294920308	12.306527495909
Fig S1	E	ENSMUSG00000018339	11.6206977220077	7.81439934684926	17.4781496009228
Fig S1	E	ENSMUSG00000018340	8.3833922096901	13.9249254238028	18.8338849012813
Fig S1	E	ENSMUSG00000018347	10.0019219762551	9.4116410353321	11.6196476651504
Fig S1	E	ENSMUSG00000018362	5.71248116115588	19.5387774296278	34.427908730886
Fig S1	E	ENSMUSG00000018363	4.22083624564241	6.8630936356141	11.3695277528299
Fig S1	E	ENSMUSG00000018372	5.43201516997359	36.3464211013368	34.9584908107664
Fig S1	E	ENSMUSG00000018377	7.98137342642478	7.2170729978665	22.6667734076001
Fig S1	E	ENSMUSG00000018378	4.64042716160687	16.3559008845417	25.2433664563699
Fig S1	E	ENSMUSG00000018379	5.10260186482774	9.82795612516083	6.64435248344896
Fig S1	E	ENSMUSG00000018381	36.4585502720611	35.3073036670585	59.3060026170646
Fig S1	E	ENSMUSG00000018387	16.1709384330735	12.0511279542403	35.6903637048157
Fig S1	E	ENSMUSG00000018395	6.31217527952462	10.9150157389675	8.45940711411067
Fig S1	E	ENSMUSG00000018398	5.09351326941711	16.9442275295878	13.2114311145462
Fig S1	E	ENSMUSG00000018401	6.64933277742374	8.10319935208414	17.057823430781
Fig S1	E	ENSMUSG00000018405	6.79858586611448	24.1784251116638	11.3095682463459
Fig S1	E	ENSMUSG00000018411	20.4364054061624	45.1720085808885	26.2422063547342
Fig S1	E	ENSMUSG00000018412	5.06605316134473	9.7903531063915	5.38858931448796
Fig S1	E	ENSMUSG00000018415	3.71894739671662	4.98858075100934	15.448701810051
Fig S1	E	ENSMUSG00000018417	5.43513308935232	10.3581767023526	6.24893111833386
Fig S1	E	ENSMUSG00000018425	4.88469697768992	8.3296900812964	21.7249212086201
Fig S1	E	ENSMUSG00000018427	4.72835124725501	7.65420873689393	18.9019773645476
Fig S1	E	ENSMUSG00000018428	5.88516111835573	5.87735282745426	9.09679820993652
Fig S1	E	ENSMUSG00000018433	4.98971304731933	16.3020082883752	23.6679562494506
Fig S1	E	ENSMUSG00000018442	5.82050421953946	10.519532598468	13.4348686923401
Fig S1	E	ENSMUSG00000018446	2.99639790085539	10.0171601037256	7.2929495808299
Fig S1	E	ENSMUSG00000018449	6.25378662300178	14.8285985181955	17.9409081479157
Fig S1	E	ENSMUSG00000018451	4.13463338956478	16.048024383326	13.4916020495761
Fig S1	E	ENSMUSG00000018459	84.0503680128445	68.2327593643813	59.4229749962124
Fig S1	E	ENSMUSG00000018470	17.1235882952191	32.2794980320513	43.3985598645936
Fig S1	E	ENSMUSG00000018474	5.1176391151784	26.753390054328	37.0343578880926
Fig S1	E	ENSMUSG00000018476	8.67839535321692	45.2889084585725	24.7170866550163
Fig S1	E	ENSMUSG00000018481	2.67070689440196	13.3542007888985	21.0180337769047
Fig S1	E	ENSMUSG00000018486	23.3880168385531	53.270224393814	57.9244008099107
Fig S1	E	ENSMUSG00000018500	21.442406206031	26.0172786269496	18.7676658881757
Fig S1	E	ENSMUSG00000018501	2.7385667526031	5.69818242667258	4.03127499871433
Fig S1	E	ENSMUSG00000018507	11.5401302739701	22.4511740390765	20.2518081022823
Fig S1	E	ENSMUSG00000018509	10.9001828588491	21.4933748603571	8.77508906373317
Fig S1	E	ENSMUSG00000018537	4.96297823435644	13.7410521600341	9.63580236202174
Fig S1	E	ENSMUSG00000018541	4.87746882788245	9.25237932000634	13.6251139013437
Fig S1	E	ENSMUSG00000018543	35.7512757104195	95.9935614584002	75.7359
Fig S1	E	ENSMUSG00000018547	2.31178727424609	14.5542026981789	19.0233992589317
Fig S1	E	ENSMUSG00000018548	5.56104733245865	15.0331611357217	24.4682783519329
Fig S1	E	ENSMUSG00000018554	4.83170135357077	50.317812540562	54.2672448347938
Fig S1	E	ENSMUSG00000018559	4.05803545493342	6.83938889894383	9.04572807625355
Fig S1	E	ENSMUSG00000018565	3.06550307414517	8.70413498098294	8.51531085645275
Fig S1	E	ENSMUSG00000018566	14.5594270062458	16.9350080208754	24.0909215608972
Fig S1	E	ENSMUSG00000018567	2.25779184126858	14.0299248012572	19.7044056277472
Fig S1	E	ENSMUSG00000018569	23.7234056280344	25.8061547132017	39.4502911006298
Fig S1	E	ENSMUSG00000018570	10.4253634829903	17.9645824251874	4.50702817628749
Fig S1	E	ENSMUSG00000018572	3.07205061585029	13.7652381394115	12.3524492506484
Fig S1	E	ENSMUSG00000018574	7.57841195752487	10.0031139147602	3.07502788242225
Fig S1	E	ENSMUSG00000018583	6.3979078264083	12.3275024158926	13.2952389909756
Fig S1	E	ENSMUSG00000018585	15.2557738292732	22.6417646514947	27.9192534049072
Fig S1	E	ENSMUSG00000018589	31.4912375071106	64.1055881198743	37.7762820192399
Fig S1	E	ENSMUSG00000018593	10.9932064775252	12.0774873599938	18.0487422356228
Fig S1	E	ENSMUSG00000018599	13.3132588432102	24.9465775048133	15.5487559842858
Fig S1	E	ENSMUSG00000018604	11.8738683431538	21.2278311286107	17.4891591554493
Fig S1	E	ENSMUSG00000018623	NA	244.948974278318	244.948974278318
Fig S1	E	ENSMUSG00000018648	13.5233716201987	29.3435279708574	24.3235620256636
Fig S1	E	ENSMUSG00000018651	3.77258789619375	7.01069527273605	5.95788
Fig S1	E	ENSMUSG00000018654	4.30202700944185	35.5105242846968	29.3834706642309
Fig S1	E	ENSMUSG00000018659	19.7049152767527	29.0288174621458	48.2217440808641
Fig S1	E	ENSMUSG00000018661	9.5960304736813	9.79738129434481	9.30894995463012
Fig S1	E	ENSMUSG00000018666	7.19360915907168	7.51581885089797	7.51330509083329
Fig S1	E	ENSMUSG00000018669	4.68418222957903	19.667293104473	37.2667681679199
Fig S1	E	ENSMUSG00000018672	13.9857041846666	7.29315185466482	28.9491546795077
Fig S1	E	ENSMUSG00000018677	2.45547110788008	15.1092398630317	28.8445878797407
Fig S1	E	ENSMUSG00000018678	7.76256330843862	6.57202946300585	7.46640046814127
Fig S1	E	ENSMUSG00000018697	4.59448286912052	5.84972109047509	8.2435426184591
Fig S1	E	ENSMUSG00000018698	11.1898197313053	46.4959951389032	30.4070334714543
Fig S1	E	ENSMUSG00000018707	2.40029828565551	13.0951370062593	8.78942738951009
Fig S1	E	ENSMUSG00000018727	44.3032260027302	18.6715680479444	42.2486601966093
Fig S1	E	ENSMUSG00000018733	6.55764509052542	9.5451545552218	14.7950813754508
Fig S1	E	ENSMUSG00000018736	5.91970313107169	8.45027268172874	8.24896194335832
Fig S1	E	ENSMUSG00000018740	12.1182340954794	7.26767600401422	6.03314252228895
Fig S1	E	ENSMUSG00000018750	15.1908428617749	14.0222537067459	14.7628853768684
Fig S1	E	ENSMUSG00000018752	21.8365289899909	41.8518827794148	29.1646676906443
Fig S1	E	ENSMUSG00000018761	4.40199363435965	6.80788016402943	13.8191769446215
Fig S1	E	ENSMUSG00000018765	3.44226512745979	20.1044795158015	31.5594309097926
Fig S1	E	ENSMUSG00000018770	4.77901347648263	6.81363274762727	15.3316539001011
Fig S1	E	ENSMUSG00000018774	8.31369243784101	29.5599316006157	19.4499704422293
Fig S1	E	ENSMUSG00000018796	7.88449398472599	28.6230988076773	33.7961370747802
Fig S1	E	ENSMUSG00000018800	7.41861616643559	16.040044521228	19.0236486793602
Fig S1	E	ENSMUSG00000018809	4.63265583291901	12.6547020853953	13.4094241869466
Fig S1	E	ENSMUSG00000018819	10.2358132386993	24.8153529762596	15.2892413666966
Fig S1	E	ENSMUSG00000018820	10.2613762398727	17.1587619847232	47.2399255199287
Fig S1	E	ENSMUSG00000018821	13.7579377053851	30.3564797209018	54.112178811872
Fig S1	E	ENSMUSG00000018822	63.8258986630129	48.1272676202098	37.9993800586306
Fig S1	E	ENSMUSG00000018830	52.6871185640541	44.716024330561	31.0292275277856
Fig S1	E	ENSMUSG00000018841	10.6291212240926	18.2360002409458	8.48918467829985
Fig S1	E	ENSMUSG00000018845	14.8792027082079	30.0714733957622	17.6421670047817
Fig S1	E	ENSMUSG00000018846	3.60717592067933	7.52123559700862	34.4796408397551
Fig S1	E	ENSMUSG00000018848	2.29995335487056	13.2294969081545	24.9192833981544
Fig S1	E	ENSMUSG00000018849	5.34551544306353	23.8624135278727	29.4396214956851
Fig S1	E	ENSMUSG00000018858	14.2388943751817	14.5827207664754	17.1616657400815
Fig S1	E	ENSMUSG00000018861	8.90788118009951	41.0804098066847	48.614994039357
Fig S1	E	ENSMUSG00000018865	12.0280275836184	24.4247341620091	24.6339969589028
Fig S1	E	ENSMUSG00000018882	3.30250385157091	23.7127748269936	5.65079905489437
Fig S1	E	ENSMUSG00000018893	11.3325880426673	46.7073362543503	46.9799589201894
Fig S1	E	ENSMUSG00000018899	8.52511925104009	23.2180501590866	13.0078602325124
Fig S1	E	ENSMUSG00000018900	12.4775809649519	12.3842875304488	10.1506056575854
Fig S1	E	ENSMUSG00000018906	11.2459164018219	143.309511601102	74.959899962979
Fig S1	E	ENSMUSG00000018909	6.16669491166778	22.6806505110423	11.8807
Fig S1	E	ENSMUSG00000018920	10.4292911453235	41.7183686468212	25.4418677719801
Fig S1	E	ENSMUSG00000018921	6.23422515162313	8.96273651067442	18.2730904652094
Fig S1	E	ENSMUSG00000018923	6.68156970659515	15.0804718871877	13.3005162072326
Fig S1	E	ENSMUSG00000018927	39.671588949818	43.2014042702312	70.0657283623205
Fig S1	E	ENSMUSG00000018930	161.862757504744	144.001665213885	124.840525803887
Fig S1	E	ENSMUSG00000018931	4.88289381941636	17.4350818017391	25.6574024578865
Fig S1	E	ENSMUSG00000018932	3.96897756303546	11.0866198432987	26.8906604518887
Fig S1	E	ENSMUSG00000018965	1.84368698947784	13.2594455892764	9.12158590676592
Fig S1	E	ENSMUSG00000018974	6.65650758846182	28.0253324294512	40.212552347557
Fig S1	E	ENSMUSG00000018983	6.60525084726187	24.662008278162	17.9741231294658
Fig S1	E	ENSMUSG00000018995	6.28542055548034	2.3880073434677	7.07576331178276
Fig S1	E	ENSMUSG00000018999	4.20015985186309	11.2683989827519	16.0916532378301
Fig S1	E	ENSMUSG00000019027	9.05042406890519	33.0254470875398	41.574578358834
Fig S1	E	ENSMUSG00000019039	3.65455915746525	47.4089195785153	66.3829360891401
Fig S1	E	ENSMUSG00000019054	3.11231267954393	5.88622569165501	10.4264694573837
Fig S1	E	ENSMUSG00000019055	5.57739030541524	48.3961	45.2221657807411
Fig S1	E	ENSMUSG00000019066	13.7485199756993	22.2296847732735	20.4033304138785
Fig S1	E	ENSMUSG00000019080	23.2743292803119	28.773268066257	21.0757474616908
Fig S1	E	ENSMUSG00000019082	10.492157074675	27.0503024819336	26.5376178681962
Fig S1	E	ENSMUSG00000019087	7.28570853337368	11.0476592568992	18.4342924880351
Fig S1	E	ENSMUSG00000019088	13.5842718798565	16.5032850491059	12.3725956453406
Fig S1	E	ENSMUSG00000019122	25.0706376158927	65.5993296038564	66.7729074425133
Fig S1	E	ENSMUSG00000019124	10.2560921064235	20.4789073719012	19.9166759661338
Fig S1	E	ENSMUSG00000019132	2.32990491946603	13.6095131258379	18.5392390340615
Fig S1	E	ENSMUSG00000019139	11.4795917209613	20.0145042091546	39.5611396078266
Fig S1	E	ENSMUSG00000019143	3.43849367588665	11.9494888483386	15.6629870308658
Fig S1	E	ENSMUSG00000019146	11.2545337869969	50.1506809864757	30.5416419254251
Fig S1	E	ENSMUSG00000019158	24.3890194048452	26.4438818085366	36.8511264769074
Fig S1	E	ENSMUSG00000019173	3.47757703102368	8.29526339447561	10.857082739081
Fig S1	E	ENSMUSG00000019179	4.10638399944622	11.1355763041074	8.36325979273306
Fig S1	E	ENSMUSG00000019188	6.08618541878641	10.9548315858484	4.39122747952845
Fig S1	E	ENSMUSG00000019189	2.39566963339023	6.60846997971795	25.2112491246938
Fig S1	E	ENSMUSG00000019194	24.5335359723171	30.2333524854293	23.3046715123573
Fig S1	E	ENSMUSG00000019210	5.69988878807545	10.7267240354917	13.8753891114984
Fig S1	E	ENSMUSG00000019214	15.6223360326535	35.5147298945724	47.9118487104998
Fig S1	E	ENSMUSG00000019230	12.4607797080053	19.3473524090496	19.6570747038723
Fig S1	E	ENSMUSG00000019235	26.6417350353725	13.7821382961688	10.0099282765588
Fig S1	E	ENSMUSG00000019254	3.11743378060385	37.238869207262	58.0610118143174
Fig S1	E	ENSMUSG00000019256	12.7589372214068	19.2532383521077	21.711721823035
Fig S1	E	ENSMUSG00000019261	11.939358829442	22.6064402261027	25.2797889526852
Fig S1	E	ENSMUSG00000019278	16.8286947345191	51.2546521543182	36.9220730401597
Fig S1	E	ENSMUSG00000019295	7.8800515590982	11.0782226294778	11.3026407913642
Fig S1	E	ENSMUSG00000019297	6.51395952562338	15.9139746315572	9.58281445274276
Fig S1	E	ENSMUSG00000019302	2.96014768625166	14.5979538125686	22.3025323510146
Fig S1	E	ENSMUSG00000019303	3.49712747590827	7.77995363020939	14.0908357058074
Fig S1	E	ENSMUSG00000019312	20.5392488189462	25.7136222344776	44.8263292459151
Fig S1	E	ENSMUSG00000019338	9.65538546177646	12.4895041155175	7.25256755644163
Fig S1	E	ENSMUSG00000019359	15.6274341163204	44.0738907067666	38.2338770858507
Fig S1	E	ENSMUSG00000019362	4.76471368061982	9.00638619866543	22.3251704088198
Fig S1	E	ENSMUSG00000019370	3.45234696085833	14.596767663577	10.732324872817
Fig S1	E	ENSMUSG00000019373	4.3082122839636	5.35430318537062	6.48507216154121
Fig S1	E	ENSMUSG00000019428	4.16387166151132	15.2564000524496	28.6706216790787
Fig S1	E	ENSMUSG00000019432	9.80730059240563	13.6045269483997	27.3225530653015
Fig S1	E	ENSMUSG00000019433	5.25628343552137	13.9192686403641	7.66467122046123
Fig S1	E	ENSMUSG00000019437	14.3433401864321	24.9577454446362	14.0246351682175
Fig S1	E	ENSMUSG00000019461	5.8524105475612	12.310765374543	14.3039550265481
Fig S1	E	ENSMUSG00000019464	19.8649434630674	19.9226408669705	49.6754541070192
Fig S1	E	ENSMUSG00000019467	3.24678603613278	44.4298841681414	60.8538353195977
Fig S1	E	ENSMUSG00000019470	7.34341333535525	16.1690000889667	19.4693558394788
Fig S1	E	ENSMUSG00000019471	16.7180346758775	21.6185447229784	20.1879057125251
Fig S1	E	ENSMUSG00000019478	7.88781898991534	10.011499563418	11.2044007268389
Fig S1	E	ENSMUSG00000019487	5.73485284646184	40.949329858614	38.3670626084234
Fig S1	E	ENSMUSG00000019494	4.18999089552072	10.5301352945948	11.6071485247601
Fig S1	E	ENSMUSG00000019505	3.24447736082757	8.01015406560178	7.19643486925205
Fig S1	E	ENSMUSG00000019518	5.99238113715044	14.4658892181787	24.1952343769408
Fig S1	E	ENSMUSG00000019528	6.73494152464254	13.2872452018821	23.6003048056511
Fig S1	E	ENSMUSG00000019539	6.95226483296733	14.4370667588364	28.4281164441788
Fig S1	E	ENSMUSG00000019558	6.21147287115834	21.1797021031738	21.2852608488508
Fig S1	E	ENSMUSG00000019564	10.2868305166841	16.9947481327425	12.2759647318913
Fig S1	E	ENSMUSG00000019577	24.7257015421828	29.660259247601	30.4328029740318
Fig S1	E	ENSMUSG00000019578	12.5030483961476	24.7752397796911	29.3609866725208
Fig S1	E	ENSMUSG00000019579	5.18898942833581	10.3919274748985	12.757255601886
Fig S1	E	ENSMUSG00000019590	17.0467869754004	12.6921176356208	12.9065177908224
Fig S1	E	ENSMUSG00000019647	3.94092746978459	3.56760994965981	11.6360504969289
Fig S1	E	ENSMUSG00000019659	2.62724384578005	15.083968763867	14.8717332724581
Fig S1	E	ENSMUSG00000019689	14.9482627241144	23.724167166939	20.0773197270964
Fig S1	E	ENSMUSG00000019699	3.71770957636147	16.7289664483185	15.8247033289259
Fig S1	E	ENSMUSG00000019710	2.95186936230394	17.0933734756387	16.2183484039286
Fig S1	E	ENSMUSG00000019715	3.48200958913437	3.72769329959462	4.14129971195129
Fig S1	E	ENSMUSG00000019718	13.0054515218923	19.5585916949242	14.6341445887584
Fig S1	E	ENSMUSG00000019726	9.03640093519062	12.7779653509805	16.6324557363298
Fig S1	E	ENSMUSG00000019731	2.06056902177073	19.7455666910271	16.5156471187628
Fig S1	E	ENSMUSG00000019732	15.9108583032427	36.1440461237376	12.2179463535037
Fig S1	E	ENSMUSG00000019734	6.75039257593614	35.005896079468	43.4851418932388
Fig S1	E	ENSMUSG00000019737	13.2225680339321	40.537531828744	47.2557094932269
Fig S1	E	ENSMUSG00000019738	6.54846980041661	10.5592881351365	10.1140711604105
Fig S1	E	ENSMUSG00000019761	17.3513062207823	16.551612447317	22.3417109232901
Fig S1	E	ENSMUSG00000019763	4.05122173479752	30.2310814042102	28.3345101326881
Fig S1	E	ENSMUSG00000019773	10.3760625671591	7.01157075446426	8.1879266095468
Fig S1	E	ENSMUSG00000019774	10.4056912051379	8.24559326912951	11.6392254145979
Fig S1	E	ENSMUSG00000019775	21.9508799697021	32.4927019092646	25.9389399320016
Fig S1	E	ENSMUSG00000019777	2.29107776253302	7.58421406253059	9.60081131683342
Fig S1	E	ENSMUSG00000019779	7.28415636993022	34.6519238606397	35.3252494837079
Fig S1	E	ENSMUSG00000019782	4.53546899136526	6.16397861700796	13.0684375256753
Fig S1	E	ENSMUSG00000019785	19.4431533964824	35.8663790535191	39.558067314189
Fig S1	E	ENSMUSG00000019787	15.5979827078031	41.7027642480035	47.4265394441734
Fig S1	E	ENSMUSG00000019789	9.01434353427602	13.1044732701429	11.3874347880734
Fig S1	E	ENSMUSG00000019790	10.9546913281179	7.4738450264292	6.78933770507119
Fig S1	E	ENSMUSG00000019791	14.1729099408744	16.3301328271689	15.810218397409
Fig S1	E	ENSMUSG00000019792	4.5529685043383	10.3080206557934	13.5028032074264
Fig S1	E	ENSMUSG00000019794	3.46436521496077	18.2404759504823	9.41638518328613
Fig S1	E	ENSMUSG00000019795	6.32963642920236	8.35021606784663	5.53626137690652
Fig S1	E	ENSMUSG00000019796	10.1752137076784	24.6016371189139	21.2282579525373
Fig S1	E	ENSMUSG00000019797	11.8724321309728	13.3564482350456	15.6499378451797
Fig S1	E	ENSMUSG00000019802	2.87424356396162	11.751835670454	4.82030532746559
Fig S1	E	ENSMUSG00000019803	43.1913965413512	46.5495347118763	33.3564154295139
Fig S1	E	ENSMUSG00000019804	3.73028637582615	8.2851116302949	21.8690842679792
Fig S1	E	ENSMUSG00000019806	9.8716207886162	18.8998141848558	14.9006561687145
Fig S1	E	ENSMUSG00000019808	6.99872437449858	19.5034592071663	14.3900523955096
Fig S1	E	ENSMUSG00000019809	5.00748236366469	11.7671370856976	13.0875467771398
Fig S1	E	ENSMUSG00000019810	12.3431163094353	21.633666750097	15.7053204603554
Fig S1	E	ENSMUSG00000019813	7.51930497864787	23.6681121662508	9.77002949335533
Fig S1	E	ENSMUSG00000019814	4.03428031257876	18.1469629134072	10.2497468810416
Fig S1	E	ENSMUSG00000019817	12.2171707137337	18.3803469024366	25.040953691693
Fig S1	E	ENSMUSG00000019818	4.30661252087929	15.5954270424336	15.5082564801831
Fig S1	E	ENSMUSG00000019820	13.6176759992761	14.8458117337771	10.6277261027244
Fig S1	E	ENSMUSG00000019822	6.08670461179273	33.7608837603984	48.6905229859469
Fig S1	E	ENSMUSG00000019823	9.62727329314267	21.279979291223	42.8776736480252
Fig S1	E	ENSMUSG00000019826	4.05210973653499	9.52229036526587	9.19200108887997
Fig S1	E	ENSMUSG00000019831	8.48082768859193	12.0358735518716	17.9352657153146
Fig S1	E	ENSMUSG00000019832	7.89176801071185	28.6030441041916	11.9844489800698
Fig S1	E	ENSMUSG00000019837	4.29531003554012	15.4585428061204	14.7426646399684
Fig S1	E	ENSMUSG00000019838	9.42602613536971	32.3138080551447	24.2532434658021
Fig S1	E	ENSMUSG00000019841	21.5595568556874	26.1932368055381	29.1703189296679
Fig S1	E	ENSMUSG00000019842	16.9506301118711	11.2714006001107	27.6088029154156
Fig S1	E	ENSMUSG00000019843	7.94681568726741	12.6786059934463	12.9974375001066
Fig S1	E	ENSMUSG00000019845	9.20986643803448	39.5365013502322	26.5339258885206
Fig S1	E	ENSMUSG00000019846	12.1189304883523	9.10909274458049	26.2653314148397
Fig S1	E	ENSMUSG00000019848	29.2799805743527	73.6571510524624	44.950795075464
Fig S1	E	ENSMUSG00000019849	6.97863289866492	12.4156083358461	12.383278313982
Fig S1	E	ENSMUSG00000019850	14.5005251774357	87.328021884997	50.6573928671117
Fig S1	E	ENSMUSG00000019851	22.1419882691054	18.0391593171682	22.8124418049958
Fig S1	E	ENSMUSG00000019852	12.7878174364702	36.8477394980873	33.7195701238275
Fig S1	E	ENSMUSG00000019853	5.63627616701776	12.4599052206146	14.4329495295451
Fig S1	E	ENSMUSG00000019854	3.98679874614502	24.6620273341111	21.5554547179765
Fig S1	E	ENSMUSG00000019856	9.80439256130202	12.1129642154769	8.30279657544124
Fig S1	E	ENSMUSG00000019857	39.2630200952033	43.9122743130398	41.9796511585233
Fig S1	E	ENSMUSG00000019861	5.12488195574182	7.82059977573936	5.2410321232227
Fig S1	E	ENSMUSG00000019863	5.3295775579317	18.9290089435551	13.7971569286155
Fig S1	E	ENSMUSG00000019864	5.66651208211761	22.5441400852487	9.18469303397685
Fig S1	E	ENSMUSG00000019868	3.66551795281254	11.3320834827923	13.2331002177177
Fig S1	E	ENSMUSG00000019872	11.7109796057384	8.42021448828848	11.8227405438621
Fig S1	E	ENSMUSG00000019873	1.99021417442506	15.3543069834176	17.9525256163283
Fig S1	E	ENSMUSG00000019874	6.49920720738464	40.2654011236268	25.5054298920888
Fig S1	E	ENSMUSG00000019877	2.39496431815084	12.2156620138645	12.0418211405109
Fig S1	E	ENSMUSG00000019878	6.21303432134053	10.6749227930159	19.7253347790572
Fig S1	E	ENSMUSG00000019880	7.86551987284659	13.8642763799179	9.48624003356685
Fig S1	E	ENSMUSG00000019883	13.6514127267457	28.2847862427675	48.7867447292717
Fig S1	E	ENSMUSG00000019888	13.9904505633822	39.7787153994233	26.5056445796401
Fig S1	E	ENSMUSG00000019889	5.71316410239391	13.915767436161	12.2360259220295
Fig S1	E	ENSMUSG00000019890	30.6878748384038	15.202282078127	47.2464243638203
Fig S1	E	ENSMUSG00000019891	4.59797167385725	13.6184845126847	18.6924383449082
Fig S1	E	ENSMUSG00000019892	39.1956455333292	44.9413297894115	55.1267808645652
Fig S1	E	ENSMUSG00000019894	15.6229012084713	30.2342824932496	27.7806875108911
Fig S1	E	ENSMUSG00000019897	7.24591354446914	17.6586520478725	17.6004376062619
Fig S1	E	ENSMUSG00000019899	6.7931652130003	16.2028256539386	16.4668519749602
Fig S1	E	ENSMUSG00000019906	14.6266150199542	32.663066798062	24.061433380996
Fig S1	E	ENSMUSG00000019907	3.61518743455335	8.58889188808919	4.1371211960093
Fig S1	E	ENSMUSG00000019909	55.2267550582982	86.1785325074481	62.0951503588404
Fig S1	E	ENSMUSG00000019913	12.2453504180677	40.0480727638083	18.5344882485428
Fig S1	E	ENSMUSG00000019916	5.50045783129649	112.871347427058	65.2231633079398
Fig S1	E	ENSMUSG00000019917	6.53261871280787	15.6426378139388	25.1811935381409
Fig S1	E	ENSMUSG00000019920	3.20125441709193	6.31709312092023	6.28745080579311
Fig S1	E	ENSMUSG00000019923	2.61469182398716	11.3616883072371	20.7535091725518
Fig S1	E	ENSMUSG00000019927	3.88945376715458	10.3928125169721	14.1871048733585
Fig S1	E	ENSMUSG00000019929	36.4784215250503	36.7836470416369	34.4146389560075
Fig S1	E	ENSMUSG00000019932	23.6492163270128	34.4875529536436	46.0424279647762
Fig S1	E	ENSMUSG00000019933	20.2521334849501	33.7628332481755	46.2950883704432
Fig S1	E	ENSMUSG00000019935	24.5771519154056	58.8392231657288	55.0376401650213
Fig S1	E	ENSMUSG00000019936	11.3810274535061	21.7085594993526	44.7611437826005
Fig S1	E	ENSMUSG00000019942	3.44648082990733	7.92189974286268	12.3226498117996
Fig S1	E	ENSMUSG00000019943	4.67103216830944	14.5288873328711	16.8114182015175
Fig S1	E	ENSMUSG00000019944	7.50442399411546	19.9674091142991	24.0593956657644
Fig S1	E	ENSMUSG00000019947	2.76394028995656	7.58387689025928	10.1638202534492
Fig S1	E	ENSMUSG00000019948	6.5162638682568	8.89617753067953	12.7075410234349
Fig S1	E	ENSMUSG00000019951	3.4296491554306	47.442321182324	17.8564908661605
Fig S1	E	ENSMUSG00000019952	9.17368034103932	7.69942430206962	13.205820170622
Fig S1	E	ENSMUSG00000019960	14.000744306509	21.5358914949708	22.6442519020935
Fig S1	E	ENSMUSG00000019961	12.1465048571565	9.93497686522843	15.9029530267817
Fig S1	E	ENSMUSG00000019966	19.7712837444802	27.8565681632622	28.4339502067679
Fig S1	E	ENSMUSG00000019969	3.16463458990464	7.1182783448024	10.1898857454476
Fig S1	E	ENSMUSG00000019970	5.90699476556267	11.4798741284121	18.2076206112284
Fig S1	E	ENSMUSG00000019971	25.2892970066607	14.6567297051804	9.96186192463039
Fig S1	E	ENSMUSG00000019975	9.6238417247101	14.7164078234112	13.4149677787405
Fig S1	E	ENSMUSG00000019977	4.66055435754404	20.4002854962511	9.01813371969381
Fig S1	E	ENSMUSG00000019978	4.06767373842913	7.44553168773145	10.9232369384761
Fig S1	E	ENSMUSG00000019979	3.15292259340029	7.26683764369508	8.28679583419965
Fig S1	E	ENSMUSG00000019982	4.80620338428709	25.4833372711825	21.7832502432804
Fig S1	E	ENSMUSG00000019984	4.61275855755914	13.9631727288058	8.64152305833276
Fig S1	E	ENSMUSG00000019986	14.4925221705932	20.4376463636265	16.7064548992023
Fig S1	E	ENSMUSG00000019987	24.1579874087635	39.5032506264187	25.6276968174166
Fig S1	E	ENSMUSG00000019988	8.69441584766655	10.6152124782806	15.7700919051004
Fig S1	E	ENSMUSG00000019989	13.5651225823939	10.5542939413004	13.3317459478908
Fig S1	E	ENSMUSG00000019990	5.88506930232281	24.0621451409731	9.31823216225628
Fig S1	E	ENSMUSG00000019992	10.7146518099548	16.4320344280223	16.8851786692527
Fig S1	E	ENSMUSG00000019996	14.5931930450455	19.1285430761783	14.9857453254284
Fig S1	E	ENSMUSG00000019997	7.17624039516826	26.4398793056363	59.661788296688
Fig S1	E	ENSMUSG00000019998	9.35924646805216	13.2331336899947	8.92101532890846
Fig S1	E	ENSMUSG00000020000	7.77037965013355	10.6317133062861	25.2563422181522
Fig S1	E	ENSMUSG00000020003	10.622772931821	25.9794226072645	19.4252392938893
Fig S1	E	ENSMUSG00000020009	8.64305108778739	15.0473256277397	8.00053024238435
Fig S1	E	ENSMUSG00000020015	4.06461321075566	11.8666472745145	3.53489112280579
Fig S1	E	ENSMUSG00000020018	18.6255937792473	14.4045059113037	39.675182071037
Fig S1	E	ENSMUSG00000020019	9.72222774092018	25.9737899448648	25.5911830079808
Fig S1	E	ENSMUSG00000020020	29.8189139192174	39.648749666492	52.262136939647
Fig S1	E	ENSMUSG00000020021	12.9870503372239	10.4806224313476	10.4780687373384
Fig S1	E	ENSMUSG00000020022	5.69312346939707	7.01846648538148	9.67358822694063
Fig S1	E	ENSMUSG00000020023	9.76186009957272	25.4743943737382	30.7279741974021
Fig S1	E	ENSMUSG00000020024	6.12026644019233	17.668618690896	18.4635452697905
Fig S1	E	ENSMUSG00000020027	4.61967255987953	22.5689513628136	18.6774279854235
Fig S1	E	ENSMUSG00000020029	5.98768918769171	13.5933177944692	19.8695079773951
Fig S1	E	ENSMUSG00000020032	2.98871686221337	16.6760349066219	13.5597789691595
Fig S1	E	ENSMUSG00000020034	10.0258881083024	15.5504841935111	44.5787305160643
Fig S1	E	ENSMUSG00000020037	15.1206493539655	48.1438625906731	40.565590227412
Fig S1	E	ENSMUSG00000020038	8.92264871165624	10.6471203548561	8.10497008051662
Fig S1	E	ENSMUSG00000020042	10.498160859801	13.0302391570056	10.806793126341
Fig S1	E	ENSMUSG00000020044	6.00775031012468	13.9372412242516	23.6099024475859
Fig S1	E	ENSMUSG00000020048	7.59238218224572	12.7550649399419	14.2956181153449
Fig S1	E	ENSMUSG00000020051	90.9077956008723	91.6553421676227	81.0669766702913
Fig S1	E	ENSMUSG00000020052	18.3796737371265	34.5370502618408	48.7119545067421
Fig S1	E	ENSMUSG00000020053	8.31564518926707	16.5012868236694	15.0421525598921
Fig S1	E	ENSMUSG00000020056	4.6356072271007	9.78214217898276	4.93672007981535
Fig S1	E	ENSMUSG00000020057	13.4901974367997	69.6928710470519	28.5895705656645
Fig S1	E	ENSMUSG00000020061	12.7010430688453	27.1648934917814	11.1185824132866
Fig S1	E	ENSMUSG00000020062	151.307938000608	99.6942065071011	92.5331748949054
Fig S1	E	ENSMUSG00000020063	6.85203316972883	19.3814001336744	22.0610350946779
Fig S1	E	ENSMUSG00000020064	4.97279641835029	5.7903508153976	9.31014789395255
Fig S1	E	ENSMUSG00000020067	32.519667256688	41.2837168813941	72.4018985416843
Fig S1	E	ENSMUSG00000020069	6.29519247207429	27.9488470891903	22.305396728651
Fig S1	E	ENSMUSG00000020070	2.83270157773842	24.5494214299991	5.79906619481769
Fig S1	E	ENSMUSG00000020072	15.9316658068801	19.7352719757573	32.8976855167829
Fig S1	E	ENSMUSG00000020074	3.45041138670172	7.81555416114319	9.66384204839027
Fig S1	E	ENSMUSG00000020075	1.8191053782738	26.5699704471057	24.5406579580751
Fig S1	E	ENSMUSG00000020076	2.58027930684344	8.88141909951842	11.8941611178237
Fig S1	E	ENSMUSG00000020077	22.4662654650027	32.4591568008529	47.9825213733215
Fig S1	E	ENSMUSG00000020078	4.39580334876583	6.39346234799397	10.8692654773324
Fig S1	E	ENSMUSG00000020079	8.68622804119692	12.2329287805886	20.4369216924266
Fig S1	E	ENSMUSG00000020083	17.2124550398692	27.7376050088085	19.4750468072474
Fig S1	E	ENSMUSG00000020085	20.1447904565347	19.6801663795904	16.2463397525442
Fig S1	E	ENSMUSG00000020086	5.80652329509988	10.2890616931539	7.55211610934041
Fig S1	E	ENSMUSG00000020087	7.64540431527312	19.9248679942498	8.79787055191224
Fig S1	E	ENSMUSG00000020088	2.93315503356798	13.1364268798157	8.28094184660741
Fig S1	E	ENSMUSG00000020089	3.60299648146788	16.9379843892542	9.5156385110494
Fig S1	E	ENSMUSG00000020091	3.06901775359584	20.0270562787206	32.8302364779334
Fig S1	E	ENSMUSG00000020092	6.42833	12.2096515289593	27.4460338124015
Fig S1	E	ENSMUSG00000020097	21.7862517726611	7.82516708817822	11.9662753004335
Fig S1	E	ENSMUSG00000020098	12.8371065399711	32.4207068255566	22.0437840787699
Fig S1	E	ENSMUSG00000020099	13.3104876635741	17.7680222314307	19.4260424962141
Fig S1	E	ENSMUSG00000020100	11.1173409985357	11.3330228540697	18.1129632573123
Fig S1	E	ENSMUSG00000020101	10.621050397849	17.3706389859881	11.4431128647021
Fig S1	E	ENSMUSG00000020102	9.55242321939431	29.202878565839	31.2218707000913
Fig S1	E	ENSMUSG00000020105	11.4712471524112	51.073935525127	67.3466833501976
Fig S1	E	ENSMUSG00000020107	6.00751432432621	11.337068731389	18.8205511299249
Fig S1	E	ENSMUSG00000020108	5.59454059417867	129.017465826179	63.9175726323021
Fig S1	E	ENSMUSG00000020109	5.45103607869124	8.9528496665827	11.2319609091222
Fig S1	E	ENSMUSG00000020111	3.79446689834584	14.8076977317229	13.6401144326794
Fig S1	E	ENSMUSG00000020114	5.26365078377865	6.26684043282344	11.4527252891487
Fig S1	E	ENSMUSG00000020115	3.97007807514242	9.80334760621755	11.3632774358963
Fig S1	E	ENSMUSG00000020116	8.74583014407519	21.9083903649601	19.6410798642256
Fig S1	E	ENSMUSG00000020120	15.3822832150796	46.8343878177485	48.3273578521107
Fig S1	E	ENSMUSG00000020121	5.77512207071406	9.86653385267279	16.8940123744155
Fig S1	E	ENSMUSG00000020122	8.44370200817599	13.7520431807911	13.9632125773887
Fig S1	E	ENSMUSG00000020123	17.4587003016374	29.3934073281492	41.808330306515
Fig S1	E	ENSMUSG00000020124	4.81221735528245	12.9977736129341	9.18922892929884
Fig S1	E	ENSMUSG00000020128	4.99859497756096	3.88379297764834	10.9408258679729
Fig S1	E	ENSMUSG00000020130	5.27205465871589	6.66179696748682	7.71873724188271
Fig S1	E	ENSMUSG00000020131	38.3090310702939	71.3650922794044	79.2011287960597
Fig S1	E	ENSMUSG00000020132	2.68384291983478	13.9570833153135	12.3756431410828
Fig S1	E	ENSMUSG00000020133	8.81159772157758	26.7941695422229	16.7125596708611
Fig S1	E	ENSMUSG00000020134	8.9308359725867	11.2385186608737	14.280160983479
Fig S1	E	ENSMUSG00000020135	10.4069911372027	41.6617447101669	28.0326046541376
Fig S1	E	ENSMUSG00000020137	6.17536847499595	15.9516882157539	39.8599707101373
Fig S1	E	ENSMUSG00000020140	10.6447052157867	10.0199288846339	6.02069560586417
Fig S1	E	ENSMUSG00000020142	8.82758074102624	10.9085904976314	12.4464850323217
Fig S1	E	ENSMUSG00000020143	33.6781703567696	57.5219111481776	49.3091852643141
Fig S1	E	ENSMUSG00000020149	2.38232743978881	11.2558353837774	14.0453705225763
Fig S1	E	ENSMUSG00000020150	14.5890479673998	35.6063283956324	14.9961013959544
Fig S1	E	ENSMUSG00000020151	15.1139478365746	58.6237168528135	50.5387257363675
Fig S1	E	ENSMUSG00000020152	2.05094509774826	15.1193103979489	19.1360452586467
Fig S1	E	ENSMUSG00000020153	8.54425525871656	15.2066650767921	41.0529440339201
Fig S1	E	ENSMUSG00000020154	6.82205732676819	40.5223005038667	30.1246531603321
Fig S1	E	ENSMUSG00000020156	6.20345739034566	5.25642370847405	24.6523225985707
Fig S1	E	ENSMUSG00000020159	20.4219448287203	32.6335934571675	14.011891739429
Fig S1	E	ENSMUSG00000020160	15.540701578713	6.5993296758751	14.1337186120719
Fig S1	E	ENSMUSG00000020163	9.11813403847213	16.8441853748367	19.747449084913
Fig S1	E	ENSMUSG00000020166	5.08620720425762	4.52596659028781	7.83139438253356
Fig S1	E	ENSMUSG00000020167	11.128872664407	18.0662472185419	21.1443576002013
Fig S1	E	ENSMUSG00000020170	2.34320912939456	3.17631621902811	14.4178908191027
Fig S1	E	ENSMUSG00000020171	6.6758556173237	7.41498603348596	5.53204655788282
Fig S1	E	ENSMUSG00000020173	27.6222002583897	32.8829108129098	27.8592234779987
Fig S1	E	ENSMUSG00000020175	12.8410224444689	16.8322486598427	6.11110765552378
Fig S1	E	ENSMUSG00000020176	5.64251657296323	27.2672462253575	12.5371032138582
Fig S1	E	ENSMUSG00000020178	18.6045926223121	60.0614676334621	74.9872775422519
Fig S1	E	ENSMUSG00000020180	4.63362513084594	6.43343766787908	7.88651125619444
Fig S1	E	ENSMUSG00000020181	16.5349451054497	29.4066436201222	33.142298629227
Fig S1	E	ENSMUSG00000020182	15.7404389990489	19.0246126833935	31.2183997620561
Fig S1	E	ENSMUSG00000020183	8.55194433280142	35.9504902274126	33.8942576341542
Fig S1	E	ENSMUSG00000020184	4.50196793566384	24.4068424595402	11.7328222823834
Fig S1	E	ENSMUSG00000020185	12.2221081159641	10.4825955739543	11.3543471151642
Fig S1	E	ENSMUSG00000020186	5.07547199927478	14.2362789850447	24.7596760673347
Fig S1	E	ENSMUSG00000020189	3.89901898757672	17.3371510407134	18.6753821379543
Fig S1	E	ENSMUSG00000020190	9.53320590098418	18.9987359807836	7.3842206045777
[truncated: 13,834 more rows]

## Sheet: Fig S1F
figure	panel	gene_id	wt	WT_TC	BP_TC	wt_cv	WT_TC_cv	BP_TC_cv
Fig S1	F	ENSMUSG00000000001	Very stable	Very stable	Stable	2.55546	9.20914630518028	16.0265768203349
Fig S1	F	ENSMUSG00000000028	Highly variable	Stable	Stable	14.0228992900241	11.4792813123356	14.7230154511442
Fig S1	F	ENSMUSG00000000031	Stable	Highly variable	Very stable	7.22922887400888	32.8927653026782	8.20771140712185
Fig S1	F	ENSMUSG00000000037	Variable	Variable	Stable	8.51639099582449	18.8015669839919	13.5487986928562
Fig S1	F	ENSMUSG00000000056	Very stable	Variable	Very stable	2.85711300242792	22.5054024085288	8.9348400264806
Fig S1	F	ENSMUSG00000000058	Variable	Stable	Stable	8.8169817969525	15.5918973605915	16.1141249877061
Fig S1	F	ENSMUSG00000000078	Stable	Very stable	Variable	5.47118880517657	8.11852735743898	22.7993578946205
Fig S1	F	ENSMUSG00000000085	Very stable	Variable	Variable	4.74421772735603	21.3034117294601	24.1468101085387
Fig S1	F	ENSMUSG00000000088	Variable	Stable	Very stable	11.1376105957603	13.4844568465606	7.29787403204258
Fig S1	F	ENSMUSG00000000093	Variable	Stable	Highly variable	11.9080361129613	16.2884190917795	49.239523073808
Fig S1	F	ENSMUSG00000000094	Variable	Variable	Highly variable	11.4506919771393	24.197682037323	37.3042843324253
Fig S1	F	ENSMUSG00000000120	Variable	Highly variable	Variable	7.91316527914983	34.7614024151138	24.0216600031281
Fig S1	F	ENSMUSG00000000125	Stable	Highly variable	Variable	5.26025860902658	37.2763784689615	27.7344783159246
Fig S1	F	ENSMUSG00000000126	Highly variable	Highly variable	Variable	12.1520441903241	37.7975635731155	18.9762209064797
Fig S1	F	ENSMUSG00000000127	Stable	Very stable	Very stable	7.03898098697588	9.47469526917037	9.21490017318825
Fig S1	F	ENSMUSG00000000131	Stable	Stable	Variable	5.66885901395502	13.7435083404689	26.0784511104746
Fig S1	F	ENSMUSG00000000134	Very stable	Very stable	Very stable	4.38044175251182	10.3667960829506	10.3374750197339
Fig S1	F	ENSMUSG00000000142	Stable	Highly variable	Highly variable	7.03048828313902	30.1160717554126	35.5028864562575
Fig S1	F	ENSMUSG00000000148	Variable	Stable	Variable	8.94450287419511	14.2343830936051	21.4496910873674
Fig S1	F	ENSMUSG00000000149	Stable	Stable	Very stable	6.93215798501987	15.2999724558673	9.90559506677422
Fig S1	F	ENSMUSG00000000167	Highly variable	Highly variable	Highly variable	21.8991458948902	29.8449910013299	29.5196872456138
Fig S1	F	ENSMUSG00000000168	Stable	Very stable	Very stable	5.28836507926809	5.00119995573703	5.6492579603607
Fig S1	F	ENSMUSG00000000171	Very stable	Very stable	Stable	4.57245336484119	6.45031687065888	16.7037933191293
Fig S1	F	ENSMUSG00000000184	Stable	Highly variable	Highly variable	5.38552145082284	28.4562811499356	31.5198813173961
Fig S1	F	ENSMUSG00000000194	Stable	Very stable	Very stable	5.25657038063018	2.10719418872779	7.0655701357203
Fig S1	F	ENSMUSG00000000197	Highly variable	Variable	Variable	26.0409969381148	24.3294393281726	26.9134682613949
Fig S1	F	ENSMUSG00000000202	Highly variable	Highly variable	Highly variable	23.7179498414461	43.1745570041004	36.9134
Fig S1	F	ENSMUSG00000000214	Highly variable	Highly variable	Stable	18.6471252743186	56.3173547050221	15.6293014343285
Fig S1	F	ENSMUSG00000000223	Variable	Variable	Variable	11.5723472935748	21.0850860243248	23.5279312200934
Fig S1	F	ENSMUSG00000000244	Highly variable	Highly variable	Highly variable	23.996286659322	29.9460777072642	37.013225474567
Fig S1	F	ENSMUSG00000000247	Highly variable	Highly variable	Stable	32.1598544365456	26.0885377392209	12.530330504231
Fig S1	F	ENSMUSG00000000253	Highly variable	Variable	Stable	16.7096372314266	23.5780956307909	18.319603383577
Fig S1	F	ENSMUSG00000000266	Stable	Variable	Variable	6.24498853011466	21.1830467445989	23.1461627158499
Fig S1	F	ENSMUSG00000000275	Variable	Highly variable	Stable	10.1329938787832	38.3954335481643	11.9191108485377
Fig S1	F	ENSMUSG00000000276	Highly variable	Variable	Stable	15.7250207412777	18.0129507927939	11.6577109621754
Fig S1	F	ENSMUSG00000000278	Very stable	Highly variable	Variable	3.84065433487886	26.8896907392386	19.824353654099
Fig S1	F	ENSMUSG00000000282	Stable	Variable	Stable	7.02639316365751	18.0003780448857	12.1093251573035
Fig S1	F	ENSMUSG00000000295	Very stable	Stable	Stable	4.44828216419856	14.5152464692277	16.437311226716
Fig S1	F	ENSMUSG00000000296	Highly variable	Stable	Stable	14.6713637262255	13.0195903974006	17.9530316890315
Fig S1	F	ENSMUSG00000000301	Highly variable	Variable	Variable	31.0371966427178	17.0788970131349	19.7847421268609
Fig S1	F	ENSMUSG00000000303	Highly variable	Stable	Variable	15.0865	13.4998434751752	20.9635860596713
Fig S1	F	ENSMUSG00000000305	Stable	Stable	Variable	6.37283152316786	13.8156652473101	21.2721064251242
Fig S1	F	ENSMUSG00000000308	Highly variable	Variable	Highly variable	14.0700136429403	16.8088062110325	30.4240422150822
Fig S1	F	ENSMUSG00000000317	Variable	Stable	Very stable	8.84099079511031	16.1253839921735	8.53642370941341
Fig S1	F	ENSMUSG00000000326	Variable	Very stable	Variable	9.3880242630067	9.08180664941808	20.070124703621
Fig S1	F	ENSMUSG00000000339	Very stable	Very stable	Very stable	4.80507946080314	8.42108888390323	3.85216969658865
Fig S1	F	ENSMUSG00000000340	Stable	Very stable	Very stable	5.23678627021552	5.31113103582979	9.65403856335479
Fig S1	F	ENSMUSG00000000346	Very stable	Very stable	Very stable	3.26046898914813	4.88965224155688	9.00917420257206
Fig S1	F	ENSMUSG00000000355	Very stable	Very stable	Very stable	3.25323588763704	9.69819219679161	7.73820058566955
Fig S1	F	ENSMUSG00000000374	Very stable	Very stable	Very stable	3.53412029678467	10.1914035686153	5.2941283232778
Fig S1	F	ENSMUSG00000000378	Stable	Stable	Stable	6.22393919565865	15.9993703570937	11.8728271876999
Fig S1	F	ENSMUSG00000000384	Very stable	Stable	Highly variable	3.82403314870583	13.3226449475976	31.3630013421526
Fig S1	F	ENSMUSG00000000392	Variable	Stable	Very stable	8.79154428585147	14.7437270670771	7.66096805784725
Fig S1	F	ENSMUSG00000000399	Stable	Very stable	Very stable	5.28218974130041	9.04985760316323	7.58720115934296
Fig S1	F	ENSMUSG00000000402	Highly variable	Stable	Highly variable	15.5443601297703	16.4258926353837	44.6901598125671
Fig S1	F	ENSMUSG00000000409	Highly variable	Highly variable	Variable	20.3024403245156	30.4098400415287	22.0971152789954
Fig S1	F	ENSMUSG00000000416	Variable	Variable	Stable	10.8370861105622	18.4188758268851	13.2633074707438
Fig S1	F	ENSMUSG00000000420	Very stable	Very stable	Stable	2.83621556580133	10.1702874904933	14.6695578646271
Fig S1	F	ENSMUSG00000000435	Variable	Variable	Variable	10.4568201497461	22.3325655391742	20.7126847438021
Fig S1	F	ENSMUSG00000000439	Stable	Variable	Variable	5.45285329111149	21.4750699898618	19.6979004136993
Fig S1	F	ENSMUSG00000000441	Variable	Very stable	Very stable	8.7858998454201	10.2382472213499	7.86329172504074
Fig S1	F	ENSMUSG00000000486	Variable	Variable	Highly variable	8.95027968342353	20.7877381746411	33.5425027941005
Fig S1	F	ENSMUSG00000000489	Highly variable	Variable	Highly variable	15.4050625864066	18.5461803519702	42.0185216296153
Fig S1	F	ENSMUSG00000000530	Variable	Highly variable	Highly variable	10.6057312300113	30.5304779795872	29.6199823605572
Fig S1	F	ENSMUSG00000000531	Variable	Highly variable	Variable	11.6699497040177	26.3253275479688	26.5220730207081
Fig S1	F	ENSMUSG00000000532	Stable	Stable	Stable	5.03365800857371	13.7549582122596	14.9885812583969
Fig S1	F	ENSMUSG00000000538	Highly variable	Variable	Stable	16.8409179596993	18.8704184548569	18.3149621074439
Fig S1	F	ENSMUSG00000000552	Variable	Variable	Very stable	10.1317985937326	21.3126962973267	9.43313728259727
Fig S1	F	ENSMUSG00000000555	Stable	Stable	Highly variable	7.20544386366764	14.7796	33.0125491131133
Fig S1	F	ENSMUSG00000000560	Highly variable	Highly variable	Variable	32.2456113639342	36.4288624337359	24.7557791624622
Fig S1	F	ENSMUSG00000000561	Very stable	Very stable	Very stable	3.68498300027571	8.73353464078318	2.74251475874784
Fig S1	F	ENSMUSG00000000563	Very stable	Very stable	Very stable	1.86317878923641	5.86682787489401	9.35838083869446
Fig S1	F	ENSMUSG00000000567	Highly variable	Very stable	Variable	12.9068208215473	6.10776948612797	25.0270992014214
Fig S1	F	ENSMUSG00000000568	Highly variable	Variable	Variable	18.965361578843	24.3905192225807	27.8338765554207
Fig S1	F	ENSMUSG00000000579	Variable	Variable	Variable	7.6332842547983	17.4885985661375	23.2059925077898
Fig S1	F	ENSMUSG00000000581	Very stable	Very stable	Stable	4.28454635178236	7.7959195862677	12.6324390111858
Fig S1	F	ENSMUSG00000000594	Stable	Stable	Stable	7.46362919210304	14.6153141315737	16.8142714553975
Fig S1	F	ENSMUSG00000000600	Stable	Very stable	Very stable	6.52148447412723	6.1847480317963	8.42350979524335
Fig S1	F	ENSMUSG00000000605	Stable	Stable	Very stable	7.15241	12.9651669011861	10.5243876113415
Fig S1	F	ENSMUSG00000000627	Stable	Very stable	Stable	5.66032157975661	8.7880900748371	14.982038995947
Fig S1	F	ENSMUSG00000000628	Stable	Highly variable	Highly variable	6.66782386824234	129.332070326004	53.9316319941096
Fig S1	F	ENSMUSG00000000631	Very stable	Very stable	Stable	4.4665368419179	10.961377137569	14.421120714027
Fig S1	F	ENSMUSG00000000632	Highly variable	Highly variable	Highly variable	24.6464099406719	40.1692238799732	31.5230388408138
Fig S1	F	ENSMUSG00000000682	Highly variable	Highly variable	Highly variable	14.0678232509849	116.346116103668	76.3222653197632
Fig S1	F	ENSMUSG00000000690	Highly variable	Highly variable	Highly variable	15.4995531142364	32.7350035334812	45.8994511620945
Fig S1	F	ENSMUSG00000000693	Variable	Variable	Highly variable	11.1351104427919	18.493667498647	47.1979046983886
Fig S1	F	ENSMUSG00000000708	Variable	Very stable	Very stable	11.0471426676527	10.9589186443348	10.2652143655902
Fig S1	F	ENSMUSG00000000711	Very stable	Very stable	Stable	3.54997376798133	2.99511938212652	11.8741747938964
Fig S1	F	ENSMUSG00000000724	Highly variable	Highly variable	Highly variable	36.4602286385528	74.5995590080754	65.2404299038674
Fig S1	F	ENSMUSG00000000732	Highly variable	Variable	Highly variable	13.8265630561249	22.2423749811967	31.6320571539504
Fig S1	F	ENSMUSG00000000738	Stable	Variable	Highly variable	5.94237340398635	18.9236054254978	38.0695135585175
Fig S1	F	ENSMUSG00000000739	Highly variable	Highly variable	Variable	36.2930608827579	29.9256351815478	25.6690049037549
Fig S1	F	ENSMUSG00000000740	Stable	Highly variable	Highly variable	6.39382163298083	36.9429363272973	55.0247280065844
Fig S1	F	ENSMUSG00000000743	Stable	Variable	Very stable	5.70922872707555	19.520980029459	8.79823197201715
Fig S1	F	ENSMUSG00000000751	Stable	Stable	Very stable	5.19487084149678	14.3357780469101	6.72848117789714
Fig S1	F	ENSMUSG00000000753	Highly variable	Stable	Variable	18.3985417461151	12.5223242943381	20.6385564406532
Fig S1	F	ENSMUSG00000000759	Stable	Very stable	Very stable	5.82316641363686	6.26736896168989	6.62219406716888
Fig S1	F	ENSMUSG00000000776	Very stable	Very stable	Variable	4.40276819652105	7.33430408116887	22.7324960816178
Fig S1	F	ENSMUSG00000000782	Highly variable	Variable	Variable	20.9979943289629	18.5222168717973	24.6692890340409
Fig S1	F	ENSMUSG00000000787	Variable	Very stable	Stable	7.84777750609664	8.99186565545709	17.4959712860872
Fig S1	F	ENSMUSG00000000794	Variable	Variable	Variable	10.3795049404953	19.1681024204267	21.264274786845
Fig S1	F	ENSMUSG00000000804	Stable	Variable	Variable	7.18887254255703	21.1251892366092	21.0271153488979
Fig S1	F	ENSMUSG00000000811	Variable	Variable	Highly variable	11.8182545129797	17.1181563480201	32.037589912287
Fig S1	F	ENSMUSG00000000823	Very stable	Very stable	Stable	3.91148618493018	7.25890704339873	11.8113583080816
Fig S1	F	ENSMUSG00000000826	Very stable	Stable	Very stable	4.98133704098124	16.0985896620672	6.02478505068217
Fig S1	F	ENSMUSG00000000827	Variable	Very stable	Very stable	7.90461349739001	10.6580628472416	7.61106980454897
Fig S1	F	ENSMUSG00000000838	Very stable	Stable	Stable	3.76329115061836	14.683194594964	15.3402642789652
Fig S1	F	ENSMUSG00000000861	Very stable	Very stable	Very stable	4.31040833796914	10.9142073236445	7.62369411419719
Fig S1	F	ENSMUSG00000000869	Stable	Stable	Variable	5.53929149818278	13.0611810550496	19.0949418431761
Fig S1	F	ENSMUSG00000000876	Stable	Very stable	Variable	5.18871873152512	9.32573011506598	21.1054860301842
Fig S1	F	ENSMUSG00000000881	Variable	Very stable	Very stable	9.99815523496919	10.9050813665932	8.60291932867648
Fig S1	F	ENSMUSG00000000884	Highly variable	Highly variable	Variable	15.0038894383284	28.2834414897378	19.8565026992344
Fig S1	F	ENSMUSG00000000901	Stable	Stable	Variable	6.50400871943071	14.6830383579397	21.322960468378
Fig S1	F	ENSMUSG00000000902	Very stable	Stable	Very stable	2.94121730979669	11.5262472349781	9.84499967146925
Fig S1	F	ENSMUSG00000000915	Stable	Stable	Variable	6.16119309317175	16.4750225423042	26.6238220832049
Fig S1	F	ENSMUSG00000000916	Variable	Highly variable	Highly variable	8.87146517818192	32.1154944563404	44.9660865868353
Fig S1	F	ENSMUSG00000000934	Highly variable	Highly variable	Highly variable	14.7714637591905	34.6600452289495	38.1145
Fig S1	F	ENSMUSG00000000938	Highly variable	Variable	Highly variable	15.2689538616429	21.5049710366044	36.6850677587306
Fig S1	F	ENSMUSG00000000942	Highly variable	Highly variable	Variable	22.940457984253	30.3924904279298	18.5706735132759
Fig S1	F	ENSMUSG00000000948	Highly variable	Highly variable	Highly variable	13.3746931290092	35.9948075267395	38.9386758204813
Fig S1	F	ENSMUSG00000000957	Very stable	Variable	Variable	4.97037367701175	20.6973602821994	27.374268948348
Fig S1	F	ENSMUSG00000000958	Highly variable	Variable	Stable	17.5989845930966	19.2281648187856	14.9071081525113
Fig S1	F	ENSMUSG00000000959	Variable	Stable	Very stable	7.78305526642084	15.8016837753669	6.14766125394431
Fig S1	F	ENSMUSG00000000976	Stable	Stable	Very stable	7.36404584488116	14.8147341640957	9.19685890046657
Fig S1	F	ENSMUSG00000001016	Stable	Very stable	Very stable	5.89959973685333	4.37424654191963	8.04393488938214
Fig S1	F	ENSMUSG00000001017	Stable	Stable	Stable	5.15283	13.4543425405974	12.7029638736934
Fig S1	F	ENSMUSG00000001018	Variable	Stable	Very stable	10.1950702661842	11.7349575615533	10.659269780222
Fig S1	F	ENSMUSG00000001025	Highly variable	Highly variable	Highly variable	39.8330048457692	34.7730863594472	93.0877508603361
Fig S1	F	ENSMUSG00000001029	Highly variable	Highly variable	Highly variable	12.3574631439199	29.3358039401592	67.8344584790535
Fig S1	F	ENSMUSG00000001034	Stable	Variable	Highly variable	6.46325970045101	23.2805333610312	29.8731053162168
Fig S1	F	ENSMUSG00000001036	Very stable	Very stable	Very stable	2.05391452129314	8.02521055060132	9.33769149327124
Fig S1	F	ENSMUSG00000001039	Stable	Variable	Very stable	6.48524108570693	21.3902635287393	11.1956070422438
Fig S1	F	ENSMUSG00000001052	Very stable	Very stable	Very stable	3.30627209600049	7.81121651362967	9.40439480771408
Fig S1	F	ENSMUSG00000001053	Highly variable	Variable	Stable	15.7332009073953	22.3029845389326	13.4805284847731
Fig S1	F	ENSMUSG00000001054	Variable	Stable	Stable	7.67109595148653	15.5673276762255	13.9852193956225
Fig S1	F	ENSMUSG00000001056	Stable	Variable	Stable	5.65313560742251	21.9940371934311	15.1893903444271
Fig S1	F	ENSMUSG00000001062	Stable	Highly variable	Highly variable	7.6012759511069	27.9794968181113	40.3689233740535
Fig S1	F	ENSMUSG00000001065	Variable	Very stable	Variable	9.00726844121905	6.32866682402637	20.7740349003445
Fig S1	F	ENSMUSG00000001076	Highly variable	Highly variable	Highly variable	24.4152759403366	45.5917531230256	61.108299096912
Fig S1	F	ENSMUSG00000001082	Variable	Highly variable	Highly variable	10.381931413686	41.0246682348536	66.1789168486198
Fig S1	F	ENSMUSG00000001089	Stable	Stable	Stable	6.63236396620426	13.7260018353599	17.6925436294993
Fig S1	F	ENSMUSG00000001098	Stable	Stable	Very stable	5.37593426439224	11.1994923844972	8.66458768511628
Fig S1	F	ENSMUSG00000001100	Very stable	Very stable	Very stable	2.77606669745941	10.3386341233225	4.36276893541862
Fig S1	F	ENSMUSG00000001105	Very stable	Very stable	Very stable	3.58370884663082	9.7353411160689	7.40903229931715
Fig S1	F	ENSMUSG00000001119	Highly variable	Variable	Highly variable	29.4519093205477	20.440361629953	58.5566061002199
Fig S1	F	ENSMUSG00000001120	Highly variable	Variable	Stable	13.5296394130158	22.833312163876	11.6949254665461
Fig S1	F	ENSMUSG00000001123	Highly variable	Highly variable	Highly variable	25.6142441490054	50.3850988503715	42.5213421786153
Fig S1	F	ENSMUSG00000001127	Very stable	Highly variable	Highly variable	2.59949771134707	29.3174326777086	32.4189191784795
Fig S1	F	ENSMUSG00000001128	Stable	Stable	Stable	5.32163372180178	14.398253995238	13.698675733304
Fig S1	F	ENSMUSG00000001131	Stable	Variable	Stable	6.54759920092313	22.2116153561057	15.5765504513594
Fig S1	F	ENSMUSG00000001134	Variable	Stable	Stable	9.77079928924046	14.5968638567482	17.4854401023097
Fig S1	F	ENSMUSG00000001138	Stable	Very stable	Very stable	7.61663540141457	5.56444475246057	5.77809422768956
Fig S1	F	ENSMUSG00000001143	Stable	Very stable	Very stable	5.05682115307074	6.52562017106711	8.8955613034399
Fig S1	F	ENSMUSG00000001150	Very stable	Very stable	Very stable	3.24384750205606	9.87229653194341	8.82303454931944
Fig S1	F	ENSMUSG00000001151	Variable	Very stable	Very stable	7.90450523460226	7.30432081366214	6.93513218800719
Fig S1	F	ENSMUSG00000001156	Very stable	Stable	Stable	2.81051316499362	16.5192774999762	18.0405646899596
Fig S1	F	ENSMUSG00000001157	Very stable	Stable	Stable	2.86851133324379	12.176197331796	14.622761189462
Fig S1	F	ENSMUSG00000001158	Very stable	Very stable	Very stable	4.89762441955799	6.74955113907716	6.53394668400504
Fig S1	F	ENSMUSG00000001173	Very stable	Very stable	Very stable	4.84938665739822	8.30296560617372	4.79023302839822
Fig S1	F	ENSMUSG00000001175	Very stable	Variable	Stable	3.84134	19.5444221192217	13.6093800876142
Fig S1	F	ENSMUSG00000001211	Variable	Stable	Stable	7.62856335660836	13.7740606003416	12.1963633471465
Fig S1	F	ENSMUSG00000001227	Variable	Highly variable	Stable	10.8641001959608	30.644497447669	16.7565417590017
Fig S1	F	ENSMUSG00000001228	Variable	Stable	Stable	10.4303085657421	11.6456611058788	12.9594810524073
Fig S1	F	ENSMUSG00000001229	Variable	Stable	Variable	10.5967898002916	13.1314429309628	27.2539359947405
Fig S1	F	ENSMUSG00000001240	Highly variable	Highly variable	Variable	41.1644553147078	32.6475399821334	26.2448710777792
Fig S1	F	ENSMUSG00000001247	Variable	Highly variable	Variable	10.1602349220535	26.1737975648275	27.4692632848496
Fig S1	F	ENSMUSG00000001248	Very stable	Highly variable	Highly variable	4.03556477008121	59.7876581748969	42.9809700014282
Fig S1	F	ENSMUSG00000001270	Highly variable	Highly variable	Very stable	13.735692865556	32.8665504962151	8.72831148996124
Fig S1	F	ENSMUSG00000001280	Very stable	Very stable	Variable	4.34175714991909	7.43897899916209	22.9934430858442
Fig S1	F	ENSMUSG00000001285	Stable	Very stable	Very stable	5.65837406655665	8.95289681138816	9.13927097425697
Fig S1	F	ENSMUSG00000001288	Variable	Variable	Highly variable	10.3948587392812	23.3735275488325	40.8989399781658
Fig S1	F	ENSMUSG00000001289	Stable	Variable	Highly variable	5.09240127784131	19.996708064592	29.1218610942923
Fig S1	F	ENSMUSG00000001300	Very stable	Very stable	Very stable	4.54941327537209	4.74087480485963	7.38264814322532
Fig S1	F	ENSMUSG00000001305	Very stable	Very stable	Stable	3.80668965878907	10.5530078499478	13.3102945091785
Fig S1	F	ENSMUSG00000001313	Variable	Highly variable	Variable	10.3755977758382	34.6731130690488	22.7130598100372
Fig S1	F	ENSMUSG00000001323	Variable	Stable	Stable	10.2981575684862	12.2477289604933	14.5859962598156
Fig S1	F	ENSMUSG00000001334	Highly variable	Highly variable	Highly variable	22.6116266372047	35.7319115787984	42.9893632963435
Fig S1	F	ENSMUSG00000001348	Highly variable	Highly variable	Highly variable	23.9693059710792	66.5714391677251	90.9374183953577
Fig S1	F	ENSMUSG00000001349	Highly variable	Stable	Highly variable	25.1229343504546	13.3749194881878	49.9008626477058
Fig S1	F	ENSMUSG00000001366	Variable	Very stable	Highly variable	8.74634624663259	8.14268329120458	29.1330660211899
Fig S1	F	ENSMUSG00000001376	Stable	Stable	Stable	5.14267876797781	13.1557163215696	15.7690431378845
Fig S1	F	ENSMUSG00000001380	Very stable	Variable	Stable	2.06638973864563	18.4246804890782	16.6625897602584
Fig S1	F	ENSMUSG00000001383	Very stable	Very stable	Very stable	4.55279052143407	3.69572215730725	5.57807386052476
Fig S1	F	ENSMUSG00000001403	Stable	Variable	Variable	5.50744311009405	17.4296120236436	20.1321735896143
Fig S1	F	ENSMUSG00000001415	Stable	Very stable	Stable	6.20027853868326	10.204719384431	16.871234404912
Fig S1	F	ENSMUSG00000001416	Very stable	Stable	Very stable	3.90540843089742	12.2050548798749	11.1053716848831
Fig S1	F	ENSMUSG00000001418	Variable	Stable	Variable	9.02134841761046	11.7750902627991	26.2989815574171
Fig S1	F	ENSMUSG00000001419	Stable	Variable	Variable	5.69416023870639	23.3440604638373	25.2387573010854
Fig S1	F	ENSMUSG00000001424	Very stable	Very stable	Very stable	3.99805373082863	7.73482225565932	8.20492683885877
Fig S1	F	ENSMUSG00000001435	Variable	Variable	Highly variable	8.81609148232779	18.0135786562344	36.0437361476145
Fig S1	F	ENSMUSG00000001436	Highly variable	Stable	Variable	15.3999855686499	15.7924553119095	19.794833097103
Fig S1	F	ENSMUSG00000001440	Very stable	Very stable	Very stable	3.19626110044741	7.20482350762549	8.98534892277817
Fig S1	F	ENSMUSG00000001441	Very stable	Highly variable	Stable	2.78690375454718	41.5204285008948	13.6857035648518
Fig S1	F	ENSMUSG00000001445	Very stable	Variable	Very stable	2.23184643629799	19.9675467762817	7.76416998692955
Fig S1	F	ENSMUSG00000001467	Very stable	Variable	Stable	4.75973464729032	17.6370315537555	14.489135834564
Fig S1	F	ENSMUSG00000001472	Very stable	Very stable	Very stable	4.54873285321267	8.60246097579703	7.5855347710025
Fig S1	F	ENSMUSG00000001473	Highly variable	Highly variable	Variable	20.3279135579947	34.6183289146468	21.5854065998165
Fig S1	F	ENSMUSG00000001482	Very stable	Stable	Very stable	3.4512124088587	16.0231192618952	2.81948105194487
Fig S1	F	ENSMUSG00000001493	Variable	Highly variable	Variable	10.4118238677802	27.1574852983747	28.3775496546109
Fig S1	F	ENSMUSG00000001496	Highly variable	Highly variable	Variable	38.0752993398285	83.6778055832874	24.2237606426988
Fig S1	F	ENSMUSG00000001497	Highly variable	Very stable	Stable	14.5516378867061	10.5832027339451	11.8036094746612
Fig S1	F	ENSMUSG00000001504	Variable	Highly variable	Highly variable	8.7092229125909	42.3401770326033	56.5136219054845
Fig S1	F	ENSMUSG00000001506	Highly variable	Variable	Highly variable	22.8075110349533	22.926532352363	64.2785031218818
Fig S1	F	ENSMUSG00000001507	Variable	Highly variable	Highly variable	11.6608128031857	27.7785601234056	48.6961261600228
Fig S1	F	ENSMUSG00000001510	Variable	Variable	Variable	11.5761899094338	20.3997005761569	23.1684039269384
Fig S1	F	ENSMUSG00000001517	Highly variable	Highly variable	Highly variable	12.3350863757756	32.8459007315316	32.5022411269066
Fig S1	F	ENSMUSG00000001518	Very stable	Stable	Variable	3.79747664409706	12.0322141660481	26.2365863044154
Fig S1	F	ENSMUSG00000001520	Variable	Variable	Stable	9.54218149531894	17.1546151599749	12.9085842834976
Fig S1	F	ENSMUSG00000001521	Stable	Very stable	Stable	5.69209849485555	10.7101320940748	12.7309182555964
Fig S1	F	ENSMUSG00000001524	Variable	Stable	Variable	9.34317078582949	14.8707870909471	25.773469812825
Fig S1	F	ENSMUSG00000001525	Very stable	Stable	Very stable	4.57893187625321	12.7824439286552	6.08607351879084
Fig S1	F	ENSMUSG00000001542	Variable	Variable	Stable	10.6758760013028	20.4321723973705	17.5060008737767
Fig S1	F	ENSMUSG00000001552	Stable	Variable	Stable	6.34975793843225	18.8814388738363	12.0262520928694
Fig S1	F	ENSMUSG00000001555	Variable	Stable	Highly variable	10.2402573588604	14.491253477862	41.4672642016522
Fig S1	F	ENSMUSG00000001569	Stable	Very stable	Very stable	5.47608682046525	6.59725462229801	7.16739850836135
Fig S1	F	ENSMUSG00000001576	Very stable	Stable	Very stable	2.60855492834248	11.3217174175437	9.01149963009363
Fig S1	F	ENSMUSG00000001604	Highly variable	Highly variable	Highly variable	22.9842403843568	25.8280029631837	33.0531917085754
Fig S1	F	ENSMUSG00000001627	Variable	Stable	Stable	10.4721555236744	16.3777909637602	17.9076979893906
Fig S1	F	ENSMUSG00000001630	Stable	Stable	Stable	6.21559424722284	11.4679751503241	13.7446304658685
Fig S1	F	ENSMUSG00000001632	Variable	Very stable	Very stable	8.18362527056233	9.20141533383706	7.12103920250586
Fig S1	F	ENSMUSG00000001642	Stable	Variable	Stable	6.17477343901873	21.6852524359531	17.559099501958
Fig S1	F	ENSMUSG00000001655	Highly variable	Highly variable	Highly variable	14.586347050117	32.2844915521131	64.4784867199307
Fig S1	F	ENSMUSG00000001656	Highly variable	Variable	Highly variable	14.2563627729478	23.5299557142265	59.0201771492954
Fig S1	F	ENSMUSG00000001657	Highly variable	Stable	Variable	17.0390802540179	13.4380649176081	18.6065762782939
Fig S1	F	ENSMUSG00000001661	Highly variable	Variable	Variable	21.9209279177639	21.3430476055237	19.8563397583347
Fig S1	F	ENSMUSG00000001663	Highly variable	Stable	Stable	32.1694094864335	15.9262709485836	16.1396014651102
Fig S1	F	ENSMUSG00000001665	Highly variable	Highly variable	Stable	19.6219952166986	31.5551572165282	13.0976349027194
Fig S1	F	ENSMUSG00000001666	Variable	Highly variable	Highly variable	11.7272295640919	33.3842073250573	31.3375255463284
Fig S1	F	ENSMUSG00000001674	Very stable	Very stable	Very stable	4.67283875157638	7.60424152132379	11.568745966055
Fig S1	F	ENSMUSG00000001687	Very stable	Stable	Variable	4.51286375514016	13.4325961921314	19.511536180285
Fig S1	F	ENSMUSG00000001700	Variable	Variable	Stable	9.89960384918945	21.5563648254871	15.2048708731288
Fig S1	F	ENSMUSG00000001707	Variable	Very stable	Stable	7.65671360145451	8.17186416761141	13.1234174626909
Fig S1	F	ENSMUSG00000001729	Very stable	Stable	Very stable	2.51114592168681	12.9957672554236	8.49480973650447
Fig S1	F	ENSMUSG00000001750	Stable	Highly variable	Highly variable	6.46316303249085	38.2357155371936	72.6359
Fig S1	F	ENSMUSG00000001751	Highly variable	Stable	Highly variable	17.6483545797669	15.5208891639086	28.6793887376004
Fig S1	F	ENSMUSG00000001755	Very stable	Variable	Stable	4.56350018342169	17.9835823946857	16.3449032646242
Fig S1	F	ENSMUSG00000001761	Variable	Stable	Very stable	8.37388537444557	13.2734443207507	9.13736177002563
Fig S1	F	ENSMUSG00000001763	Highly variable	Variable	Highly variable	25.8855971806934	20.2274616826346	59.0246
Fig S1	F	ENSMUSG00000001767	Very stable	Stable	Stable	3.53964586737014	15.3278044318929	16.5902261502396
Fig S1	F	ENSMUSG00000001768	Stable	Variable	Variable	5.00659140433223	24.1983428635791	26.9910816142521
Fig S1	F	ENSMUSG00000001774	Stable	Very stable	Very stable	5.52264538488682	7.66896268135946	11.0542485049821
Fig S1	F	ENSMUSG00000001783	Very stable	Very stable	Very stable	2.4981220026273	10.3695634801868	8.59758349381115
Fig S1	F	ENSMUSG00000001785	Stable	Very stable	Stable	5.01582846168336	10.3683030543358	15.6165118461672
Fig S1	F	ENSMUSG00000001786	Highly variable	Stable	Stable	12.5475875576683	12.4695544243538	12.7297249666102
Fig S1	F	ENSMUSG00000001794	Very stable	Very stable	Stable	3.80694862071045	8.2141170064559	14.2090046780081
Fig S1	F	ENSMUSG00000001802	Very stable	Variable	Stable	1.80750381186408	18.0452959240278	14.8248174426387
Fig S1	F	ENSMUSG00000001815	Highly variable	Highly variable	Highly variable	16.1755985472965	26.9945267858355	31.566847778438
Fig S1	F	ENSMUSG00000001819	Variable	Highly variable	Variable	10.8265733362352	45.9649458790395	27.5171796005073
Fig S1	F	ENSMUSG00000001823	Highly variable	Highly variable	Highly variable	12.2989794963329	33.8828063913107	29.5896322012977
Fig S1	F	ENSMUSG00000001829	Stable	Very stable	Stable	5.04367720068137	6.97573294731871	15.5835447610497
Fig S1	F	ENSMUSG00000001833	Very stable	Stable	Very stable	4.27680143935433	11.5869057875518	11.2336797474755
Fig S1	F	ENSMUSG00000001844	Variable	Highly variable	Highly variable	8.3852181698276	39.339154554615	42.1492669440845
Fig S1	F	ENSMUSG00000001847	Highly variable	Variable	Very stable	16.6627677300192	20.9705140238717	11.5679850933659
Fig S1	F	ENSMUSG00000001855	Variable	Stable	Stable	10.6511551754563	14.7736866671652	16.4838784933511
Fig S1	F	ENSMUSG00000001864	Stable	Variable	Variable	6.2048630834423	22.4046596807266	23.3365300385281
Fig S1	F	ENSMUSG00000001870	Variable	Variable	Variable	10.2035368902021	19.1030288154251	24.4594760601673
Fig S1	F	ENSMUSG00000001891	Stable	Stable	Very stable	5.97938214949384	11.5196743409828	6.81365452204365
Fig S1	F	ENSMUSG00000001909	Very stable	Highly variable	Highly variable	4.18130457563058	37.5216827827205	55.5670611028166
Fig S1	F	ENSMUSG00000001910	Stable	Stable	Very stable	7.3924605307626	16.4764017710769	10.3971325836384
Fig S1	F	ENSMUSG00000001911	Highly variable	Highly variable	Highly variable	27.7155748743827	33.9077648672248	39.001816406233
Fig S1	F	ENSMUSG00000001918	Stable	Highly variable	Highly variable	6.84693106766831	25.7982	47.7420632154414
Fig S1	F	ENSMUSG00000001924	Very stable	Very stable	Very stable	3.97344078830722	9.4329881693363	7.97264458589008
Fig S1	F	ENSMUSG00000001930	Variable	Highly variable	Highly variable	9.70817434578767	36.1831056274347	36.3044549994214
Fig S1	F	ENSMUSG00000001942	Stable	Stable	Very stable	6.62597419155308	13.0304318714839	7.23767434415801
Fig S1	F	ENSMUSG00000001943	Highly variable	Highly variable	Variable	32.6857362479358	25.8500946190358	26.8000962330359
Fig S1	F	ENSMUSG00000001946	Variable	Variable	Highly variable	10.4406809047098	20.5223858861608	37.0676021060904
Fig S1	F	ENSMUSG00000001948	Variable	Stable	Very stable	10.532171601583	15.7070867915792	9.40080543142335
Fig S1	F	ENSMUSG00000001962	Stable	Variable	Highly variable	5.78655247211492	20.5314739701123	28.812520842884
Fig S1	F	ENSMUSG00000001964	Variable	Variable	Highly variable	9.98073445220281	21.3840500557493	29.4627223545307
Fig S1	F	ENSMUSG00000001983	Variable	Variable	Variable	8.01801334972423	21.1612651251119	21.9073678458756
Fig S1	F	ENSMUSG00000001985	Variable	Highly variable	Variable	8.7538584158333	36.9833400677626	24.7408639457377
Fig S1	F	ENSMUSG00000001986	Stable	Very stable	Variable	5.52281555860247	9.95673949275734	21.4260918074521
Fig S1	F	ENSMUSG00000001995	Stable	Very stable	Very stable	6.21507662792804	10.9331357002222	11.0127829347467
Fig S1	F	ENSMUSG00000001998	Very stable	Very stable	Very stable	4.11029211176218	6.51012990353262	7.91505504247271
Fig S1	F	ENSMUSG00000001999	Stable	Stable	Very stable	7.55859992656395	13.2235217521244	7.75990350187096
Fig S1	F	ENSMUSG00000002006	Variable	Stable	Stable	11.855361942423	16.0439777621571	12.1011501287539
Fig S1	F	ENSMUSG00000002007	Highly variable	Highly variable	Highly variable	23.2744627135432	45.5538245999646	62.7053188210329
Fig S1	F	ENSMUSG00000002010	Stable	Highly variable	Variable	5.12050456752907	30.5819133855989	28.211910919172
Fig S1	F	ENSMUSG00000002012	Highly variable	Highly variable	Highly variable	16.9961239221937	30.8011494131568	30.0534475421146
Fig S1	F	ENSMUSG00000002014	Variable	Stable	Highly variable	7.97797303923306	12.2748476352642	30.1869443867311
Fig S1	F	ENSMUSG00000002015	Very stable	Very stable	Very stable	3.44717493700684	6.48991560167586	9.64825679171406
Fig S1	F	ENSMUSG00000002017	Very stable	Variable	Variable	4.02967177092665	22.6750783711018	24.9377537202062
Fig S1	F	ENSMUSG00000002028	Very stable	Very stable	Variable	3.74261522459903	9.57111729613855	20.8508968866406
Fig S1	F	ENSMUSG00000002031	Stable	Very stable	Stable	5.59845738368867	9.48525172870958	11.6159439306586
Fig S1	F	ENSMUSG00000002032	Highly variable	Stable	Variable	12.8670151447376	16.6050451520138	18.7172937443265
Fig S1	F	ENSMUSG00000002043	Variable	Highly variable	Highly variable	11.8558177301463	28.7530197682433	37.2558318188081
Fig S1	F	ENSMUSG00000002052	Stable	Very stable	Very stable	5.02637277873213	6.08547180782743	10.9197098662283
Fig S1	F	ENSMUSG00000002055	Variable	Highly variable	Variable	10.603741566244	37.7062176198563	28.2583776752009
Fig S1	F	ENSMUSG00000002058	Stable	Very stable	Stable	5.36343014290959	10.0798990785435	12.1272221594619
Fig S1	F	ENSMUSG00000002059	Stable	Highly variable	Highly variable	5.8110079090156	27.9114641474438	36.1124008702613
Fig S1	F	ENSMUSG00000002064	Stable	Very stable	Very stable	6.51562399975739	9.05542301504061	6.43264269978453
Fig S1	F	ENSMUSG00000002068	Stable	Highly variable	Highly variable	7.42738975822418	43.2907459763075	35.5811926910781
Fig S1	F	ENSMUSG00000002083	Highly variable	Highly variable	Highly variable	19.8455986159206	39.1462785522875	30.4839465075017
Fig S1	F	ENSMUSG00000002100	Highly variable	Highly variable	Highly variable	12.9622978986609	35.0746613210462	57.6457064758983
Fig S1	F	ENSMUSG00000002102	Very stable	Very stable	Very stable	2.73520395295566	10.3257503426337	8.91769534967143
Fig S1	F	ENSMUSG00000002103	Very stable	Very stable	Very stable	2.15170930262565	7.59840679478071	5.08098860340019
Fig S1	F	ENSMUSG00000002104	Highly variable	Highly variable	Highly variable	26.4223703792961	42.2778932908079	36.7729358406986
Fig S1	F	ENSMUSG00000002105	Variable	Stable	Highly variable	9.2697864565977	14.0444657004833	33.1034933885905
Fig S1	F	ENSMUSG00000002107	Highly variable	Variable	Variable	14.0456066329389	17.8975716395473	26.0247835345178
Fig S1	F	ENSMUSG00000002109	Variable	Highly variable	Highly variable	10.4396295992393	58.5433774672886	52.3632749181281
Fig S1	F	ENSMUSG00000002129	Stable	Very stable	Stable	5.72448983746288	7.58837288575332	12.7773684055783
Fig S1	F	ENSMUSG00000002147	Variable	Variable	Variable	11.1272342779396	22.1354586672142	26.0123930381108
Fig S1	F	ENSMUSG00000002190	Variable	Variable	Stable	10.116602274263	18.7382826346982	12.4971902008372
Fig S1	F	ENSMUSG00000002205	Stable	Very stable	Very stable	6.7763334441057	10.8527498037389	7.33008457433404
Fig S1	F	ENSMUSG00000002210	Very stable	Variable	Variable	4.33169721461412	16.8488091364947	23.8523455911879
Fig S1	F	ENSMUSG00000002221	Variable	Very stable	Stable	8.4960711882985	7.61125215506532	12.8341433840055
Fig S1	F	ENSMUSG00000002222	Very stable	Stable	Variable	4.95121258864449	13.6688293203043	24.2630692953592
Fig S1	F	ENSMUSG00000002227	Variable	Variable	Stable	11.7315956413601	19.3703406539311	13.9253775229849
Fig S1	F	ENSMUSG00000002233	Very stable	Stable	Variable	4.86820609470114	11.9942806609951	18.8725376905416
Fig S1	F	ENSMUSG00000002249	Stable	Highly variable	Highly variable	6.23186940951609	28.042633534764	46.0468895863403
Fig S1	F	ENSMUSG00000002250	Highly variable	Stable	Variable	13.6111573139931	12.7173884568359	19.063819987712
Fig S1	F	ENSMUSG00000002257	Highly variable	Variable	Variable	29.0609791998758	20.1830903701296	23.5592178070688
Fig S1	F	ENSMUSG00000002265	Stable	Highly variable	Stable	5.35116844719802	30.9373257465181	17.3213396773559
Fig S1	F	ENSMUSG00000002266	Stable	Highly variable	Very stable	7.20878581423894	69.7942821966294	9.1060645292575
Fig S1	F	ENSMUSG00000002274	Highly variable	Variable	Variable	13.9335354856771	17.2306	23.8186982515538
Fig S1	F	ENSMUSG00000002279	Variable	Highly variable	Variable	10.782484350976	35.632969319109	26.2614752467168
Fig S1	F	ENSMUSG00000002280	Very stable	Variable	Variable	4.75050166879896	17.2284488695155	24.6712507592453
Fig S1	F	ENSMUSG00000002289	Highly variable	Highly variable	Stable	13.411672750873	27.5271008052288	13.3120635482079
Fig S1	F	ENSMUSG00000002297	Variable	Very stable	Stable	8.04864452132741	6.78740530569994	12.5014021950022
Fig S1	F	ENSMUSG00000002307	Stable	Very stable	Very stable	7.02718183083531	10.3711016744441	7.31491446021931
Fig S1	F	ENSMUSG00000002308	Variable	Variable	Variable	10.9513341334804	22.9654980225182	19.2758408679394
Fig S1	F	ENSMUSG00000002319	Very stable	Very stable	Highly variable	3.32051855443269	10.7453574612632	33.5122535542968
Fig S1	F	ENSMUSG00000002320	Very stable	Very stable	Stable	3.66915362693262	9.65372796714265	16.7392235841907
Fig S1	F	ENSMUSG00000002324	Variable	Highly variable	Highly variable	11.1910996249498	76.5253632857354	33.7016782619831
Fig S1	F	ENSMUSG00000002325	Stable	Highly variable	Variable	6.79016547360819	25.7911888806228	24.8631504390398
Fig S1	F	ENSMUSG00000002326	Very stable	Stable	Stable	4.62597700676791	12.4098724565434	14.2600424832936
Fig S1	F	ENSMUSG00000002329	Very stable	Very stable	Stable	3.96040634943043	10.4116729713918	12.3827544923395
Fig S1	F	ENSMUSG00000002332	Very stable	Very stable	Very stable	4.69875978653446	9.00988048424709	4.79522495066488
Fig S1	F	ENSMUSG00000002341	Variable	Highly variable	Variable	8.57971077623176	40.7744473981312	27.8008879831484
Fig S1	F	ENSMUSG00000002342	Variable	Stable	Highly variable	7.96126157886787	14.2813551780577	33.7347184387924
Fig S1	F	ENSMUSG00000002343	Variable	Very stable	Stable	9.41632942768761	9.16258145240288	12.9114033505509
Fig S1	F	ENSMUSG00000002345	Stable	Stable	Stable	6.14457	13.2880171032125	12.1336195968432
Fig S1	F	ENSMUSG00000002346	Highly variable	Stable	Stable	20.0245628976615	11.8383698454306	15.3199686838208
Fig S1	F	ENSMUSG00000002365	Stable	Very stable	Very stable	6.99392468092047	8.74964256297891	6.91272270320279
Fig S1	F	ENSMUSG00000002372	Stable	Very stable	Stable	5.71946351732599	7.49963797617082	12.0256569714686
Fig S1	F	ENSMUSG00000002379	Variable	Stable	Variable	10.6335727248202	15.7524101994836	22.0244850792508
Fig S1	F	ENSMUSG00000002393	Highly variable	Highly variable	Variable	21.7171442891655	68.4796680009109	25.8987607772081
Fig S1	F	ENSMUSG00000002395	Very stable	Variable	Highly variable	4.42409719865582	25.3227268626317	33.9491384671825
Fig S1	F	ENSMUSG00000002396	Highly variable	Highly variable	Highly variable	13.4844204333522	43.0271223258319	46.1901747200619
Fig S1	F	ENSMUSG00000002409	Variable	Variable	Highly variable	9.9947704412221	19.2525315245948	29.7004871051855
Fig S1	F	ENSMUSG00000002413	Very stable	Very stable	Stable	2.47685430316881	7.44655214197327	14.1276962758116
Fig S1	F	ENSMUSG00000002416	Variable	Stable	Highly variable	8.66569913391223	13.1442001229545	29.9648206999403
Fig S1	F	ENSMUSG00000002428	Stable	Stable	Stable	5.39710985413866	14.2628426195156	12.8275951247085
Fig S1	F	ENSMUSG00000002455	Very stable	Very stable	Very stable	2.44854716493461	7.09142500051273	6.83854059574325
Fig S1	F	ENSMUSG00000002458	Stable	Stable	Stable	5.53969600589058	13.1459761703333	12.0480101337063
Fig S1	F	ENSMUSG00000002459	Highly variable	Variable	Variable	25.9750511604148	24.3380382930311	24.0115584729573
Fig S1	F	ENSMUSG00000002477	Very stable	Stable	Variable	1.7044451075788	13.6019032449527	26.7329587767957
Fig S1	F	ENSMUSG00000002486	Variable	Very stable	Variable	9.72841798457293	8.22269319729924	27.8693560958559
Fig S1	F	ENSMUSG00000002489	Highly variable	Stable	Stable	13.7598559696664	16.3638878150142	12.9497986925413
Fig S1	F	ENSMUSG00000002496	Stable	Variable	Highly variable	7.34642645455768	22.7543207207905	48.5624028446153
Fig S1	F	ENSMUSG00000002504	Variable	Variable	Very stable	8.80642785430925	18.5123634638706	8.54135927374173
Fig S1	F	ENSMUSG00000002524	Very stable	Very stable	Very stable	3.51586690906427	9.15974468909687	4.27658791171046
Fig S1	F	ENSMUSG00000002546	Very stable	Stable	Stable	1.99563129450668	13.9565552098257	13.0924898535945
Fig S1	F	ENSMUSG00000002550	Stable	Variable	Variable	5.73704382346744	18.7652638933016	21.5680975694241
Fig S1	F	ENSMUSG00000002578	Highly variable	Highly variable	Variable	14.8966172524334	25.7970749181926	21.5543376702674
Fig S1	F	ENSMUSG00000002580	Very stable	Stable	Very stable	4.40568919442902	12.1334618237504	9.68020638721956
Fig S1	F	ENSMUSG00000002602	Stable	Very stable	Very stable	6.21520229561749	10.9739565771158	8.90455525625027
Fig S1	F	ENSMUSG00000002603	Highly variable	Highly variable	Stable	12.1827266894625	31.9131980712007	17.8072995060271
Fig S1	F	ENSMUSG00000002608	Variable	Variable	Very stable	9.72857	19.8170985928915	11.0023094638902
Fig S1	F	ENSMUSG00000002617	Very stable	Very stable	Stable	4.50708121157092	5.96882189816841	16.3360622040297
Fig S1	F	ENSMUSG00000002625	Very stable	Highly variable	Highly variable	4.68086254279654	45.1310537355156	46.6509734406515
Fig S1	F	ENSMUSG00000002633	Variable	Variable	Highly variable	8.31304770575723	23.2778281344306	37.6494349961948
Fig S1	F	ENSMUSG00000002635	Very stable	Very stable	Stable	3.84172264517723	10.2750226146042	18.0425015732317
Fig S1	F	ENSMUSG00000002658	Very stable	Very stable	Stable	3.09060147612188	7.13085032120435	16.1375058338315
Fig S1	F	ENSMUSG00000002660	Stable	Variable	Variable	6.11455867044485	19.7563951906279	22.8296065620473
Fig S1	F	ENSMUSG00000002661	Variable	Stable	Stable	10.5751438415696	16.5831409010256	16.9981422353264
Fig S1	F	ENSMUSG00000002668	Highly variable	Highly variable	Variable	17.5465416554328	27.3076112093042	18.8913874332499
Fig S1	F	ENSMUSG00000002679	Variable	Very stable	Very stable	8.42308355093996	10.7244990647219	7.28598723755485
Fig S1	F	ENSMUSG00000002688	Variable	Very stable	Very stable	8.68502007439792	7.63476340886255	5.18103462039734
Fig S1	F	ENSMUSG00000002699	Variable	Highly variable	Highly variable	9.39148793910664	54.2394964377177	57.9105076145861
Fig S1	F	ENSMUSG00000002718	Very stable	Stable	Variable	3.95736724317276	13.1869250151601	24.8043756666428
Fig S1	F	ENSMUSG00000002728	Variable	Very stable	Very stable	7.98407266368848	5.23165174653437	8.52081245532947
Fig S1	F	ENSMUSG00000002731	Stable	Very stable	Very stable	5.18868305454963	9.18033742484602	10.7954722087549
Fig S1	F	ENSMUSG00000002732	Variable	Variable	Very stable	10.3392799300315	17.5584492500879	7.61292220981415
Fig S1	F	ENSMUSG00000002733	Very stable	Very stable	Very stable	3.87035374700217	9.32324580083111	7.89456337926961
Fig S1	F	ENSMUSG00000002741	Very stable	Highly variable	Stable	3.39783892606415	26.1241617988903	18.1030764266533
Fig S1	F	ENSMUSG00000002748	Very stable	Very stable	Very stable	4.89097448449226	4.50198274298825	6.62342987490065
Fig S1	F	ENSMUSG00000002763	Stable	Stable	Variable	6.44791922643874	11.3439193943432	23.5202242363417
Fig S1	F	ENSMUSG00000002767	Stable	Stable	Very stable	5.06496759716821	12.8338563378727	9.5327433899378
Fig S1	F	ENSMUSG00000002768	Stable	Very stable	Stable	6.42815163222678	6.08342904124206	15.8627683687613
Fig S1	F	ENSMUSG00000002771	Highly variable	Variable	Highly variable	13.4407133967832	18.9803411974676	30.6517631016242
Fig S1	F	ENSMUSG00000002778	Stable	Very stable	Very stable	5.31091905079283	8.38579641896477	11.514980926338
Fig S1	F	ENSMUSG00000002781	Variable	Variable	Stable	8.69173212799292	19.8912020364775	17.3694077627906
Fig S1	F	ENSMUSG00000002797	Variable	Stable	Stable	10.7762936084684	13.5829318243286	14.3957060514569
Fig S1	F	ENSMUSG00000002799	Very stable	Highly variable	Highly variable	4.34810282284438	41.1053596686253	59.2800195452598
Fig S1	F	ENSMUSG00000002803	Stable	Variable	Stable	5.91049878371797	23.2595481217019	13.8931538337331
Fig S1	F	ENSMUSG00000002804	Stable	Stable	Highly variable	7.54241932500942	12.9418556919573	30.3416916434398
Fig S1	F	ENSMUSG00000002808	Variable	Stable	Stable	11.322254298943	12.2381365706077	13.7647421925304
Fig S1	F	ENSMUSG00000002812	Stable	Variable	Variable	6.66358748906083	17.1447597439035	22.0425135490528
Fig S1	F	ENSMUSG00000002814	Variable	Very stable	Stable	8.19570779857219	9.19207517001128	14.4532257005966
Fig S1	F	ENSMUSG00000002820	Very stable	Very stable	Variable	3.50209545734207	10.5953941595134	25.9840707190395
Fig S1	F	ENSMUSG00000002825	Variable	Variable	Highly variable	11.0687569098056	23.4966392937267	44.4305761908336
Fig S1	F	ENSMUSG00000002833	Stable	Stable	Highly variable	5.89896095796981	16.462213174206	45.0321467582928
Fig S1	F	ENSMUSG00000002835	Stable	Very stable	Very stable	6.36274566519185	6.66359721934629	8.65521033405049
Fig S1	F	ENSMUSG00000002844	Stable	Stable	Very stable	5.00338209826876	11.2378481702244	6.96997824660443
Fig S1	F	ENSMUSG00000002845	Stable	Highly variable	Highly variable	5.68854920795805	33.197813565973	44.1534446988578
Fig S1	F	ENSMUSG00000002846	Stable	Stable	Stable	5.59640122371788	15.5756530550763	14.5654598675239
Fig S1	F	ENSMUSG00000002870	Variable	Stable	Very stable	8.71559162700871	12.0877881688055	9.4970085520563
Fig S1	F	ENSMUSG00000002871	Stable	Variable	Highly variable	7.46162733573337	24.7133365833928	59.4693736381641
Fig S1	F	ENSMUSG00000002881	Variable	Variable	Very stable	10.6444632513323	17.6480858084583	9.73007334142772
Fig S1	F	ENSMUSG00000002885	Very stable	Stable	Highly variable	2.9484660910822	15.1079333438477	34.4101790407604
Fig S1	F	ENSMUSG00000002897	Highly variable	Stable	Variable	21.9096326373406	11.8845589621955	25.6125950934894
Fig S1	F	ENSMUSG00000002900	Very stable	Stable	Variable	4.48863695261205	11.1301320929607	25.9702844951689
Fig S1	F	ENSMUSG00000002908	Highly variable	Highly variable	Stable	12.5054363588886	29.9336112051325	16.7908470459331
Fig S1	F	ENSMUSG00000002910	Highly variable	Variable	Variable	20.7055243627733	17.7854779691757	23.0841066085993
Fig S1	F	ENSMUSG00000002930	Highly variable	Highly variable	Highly variable	21.0972743421809	38.8337261596109	57.285407939599
Fig S1	F	ENSMUSG00000002944	Highly variable	Highly variable	Highly variable	35.374324251288	35.9734659341196	45.8624240001633
Fig S1	F	ENSMUSG00000002948	Variable	Stable	Variable	8.42389869921764	14.1662623785575	19.6360884615099
Fig S1	F	ENSMUSG00000002949	Variable	Variable	Highly variable	10.4832862394286	21.1807434616797	29.5539268983842
Fig S1	F	ENSMUSG00000002957	Very stable	Very stable	Very stable	0.823810010317217	8.62555281470168	9.1461019029133
Fig S1	F	ENSMUSG00000002963	Variable	Stable	Stable	9.66549735390227	14.7453772258151	14.8196750668161
Fig S1	F	ENSMUSG00000002968	Variable	Stable	Highly variable	9.9839798281901	14.6425387905827	28.7283017464601
Fig S1	F	ENSMUSG00000002980	Highly variable	Variable	Variable	12.1876948035094	18.0497104941145	21.0311050953876
Fig S1	F	ENSMUSG00000002981	Very stable	Stable	Variable	4.49932756338367	13.4810606713874	24.1949612160357
Fig S1	F	ENSMUSG00000002983	Highly variable	Highly variable	Stable	27.6005687389007	40.9733417769994	17.1886292786591
Fig S1	F	ENSMUSG00000002984	Stable	Variable	Stable	5.08837046550876	19.5443011870011	15.2138407219903
Fig S1	F	ENSMUSG00000002985	Highly variable	Variable	Stable	20.2673812861722	20.9988455406861	12.9164212181858
Fig S1	F	ENSMUSG00000002996	Variable	Stable	Very stable	10.8182277066682	13.4988628559611	11.2267944381615
Fig S1	F	ENSMUSG00000002997	Variable	Variable	Variable	7.79088324820843	24.227439188722	23.1470299828595
Fig S1	F	ENSMUSG00000003031	Variable	Variable	Very stable	8.70824304452167	19.8077802570249	7.52698883405563
Fig S1	F	ENSMUSG00000003032	Highly variable	Variable	Highly variable	14.8551705816878	17.504099223147	40.6531372856922
Fig S1	F	ENSMUSG00000003033	Very stable	Stable	Stable	2.60773082795862	14.2395019568453	12.5606717257862
Fig S1	F	ENSMUSG00000003037	Very stable	Very stable	Stable	3.30091317464613	10.0222120985733	12.2610098974316
Fig S1	F	ENSMUSG00000003038	Stable	Stable	Stable	6.95017697951208	14.0043536551308	15.0362038408646
Fig S1	F	ENSMUSG00000003039	Very stable	Stable	Variable	3.22321005787735	11.5268227349526	20.7543678211201
Fig S1	F	ENSMUSG00000003062	Stable	Very stable	Very stable	5.28738905754313	6.66120887458414	3.80389150414384
Fig S1	F	ENSMUSG00000003068	Very stable	Stable	Highly variable	2.86065481972949	14.7189296742394	36.5388012899733
Fig S1	F	ENSMUSG00000003070	Variable	Very stable	Stable	7.74308348210519	8.29704972640276	15.111567700354
Fig S1	F	ENSMUSG00000003072	Variable	Variable	Highly variable	11.5096116358188	20.3000660423758	37.2853213881601
Fig S1	F	ENSMUSG00000003099	Stable	Stable	Variable	5.29082641159214	12.3195148038997	21.3725440519868
Fig S1	F	ENSMUSG00000003119	Stable	Very stable	Very stable	5.20760255843795	7.28861903550784	10.4175801450194
Fig S1	F	ENSMUSG00000003123	Highly variable	Stable	Variable	12.8337991847435	15.4761596331687	20.0905032905682
Fig S1	F	ENSMUSG00000003131	Very stable	Very stable	Stable	2.31101342249186	10.9372687144712	16.7070502519631
Fig S1	F	ENSMUSG00000003134	Highly variable	Stable	Very stable	12.9066442000648	13.022573338746	9.17998932195908
Fig S1	F	ENSMUSG00000003135	Very stable	Variable	Highly variable	4.14938033398802	22.6311536378948	35.7603600231695
Fig S1	F	ENSMUSG00000003153	Highly variable	Highly variable	Highly variable	12.4971106921599	112.366418573276	47.4104457338412
Fig S1	F	ENSMUSG00000003154	Very stable	Stable	Variable	1.08915380403047	11.9839603338667	18.740326783196
Fig S1	F	ENSMUSG00000003161	Very stable	Very stable	Very stable	2.41572034264808	5.96440320373746	5.79956705120332
Fig S1	F	ENSMUSG00000003166	Variable	Very stable	Very stable	8.12147890905275	10.0956983557153	5.31599660338525
Fig S1	F	ENSMUSG00000003184	Stable	Variable	Highly variable	5.55682215407097	24.5802325662271	43.9163775134166
Fig S1	F	ENSMUSG00000003190	Highly variable	Stable	Variable	15.2452701233359	11.6902381377238	18.3930080405153
Fig S1	F	ENSMUSG00000003198	Stable	Variable	Highly variable	5.38041548371022	22.423678550785	31.2265049579024
Fig S1	F	ENSMUSG00000003199	Stable	Variable	Variable	5.69928535240054	21.442589218036	19.0635768271601
Fig S1	F	ENSMUSG00000003200	Stable	Very stable	Highly variable	5.31552891806758	10.4743	30.0974214256525
Fig S1	F	ENSMUSG00000003208	Very stable	Very stable	Very stable	3.96002101333274	8.16047532090726	10.1530215701925
Fig S1	F	ENSMUSG00000003226	Very stable	Variable	Highly variable	3.03336912682348	18.7797629521276	32.1699896335091
Fig S1	F	ENSMUSG00000003228	Variable	Very stable	Very stable	7.83884851964394	8.6088331712566	5.36316450362986
Fig S1	F	ENSMUSG00000003233	Very stable	Very stable	Very stable	4.1262799228147	10.4960587974265	6.18179741801029
Fig S1	F	ENSMUSG00000003234	Stable	Stable	Stable	6.45920517026572	12.7037261831027	13.3707720802018
Fig S1	F	ENSMUSG00000003235	Very stable	Very stable	Very stable	4.67679405382387	6.41653696321902	4.71397248139379
Fig S1	F	ENSMUSG00000003269	Stable	Variable	Variable	7.21780218238749	21.6047499235453	26.8084457550764
Fig S1	F	ENSMUSG00000003273	Variable	Highly variable	Highly variable	9.11900055197697	50.6845409470685	46.4786869217722
Fig S1	F	ENSMUSG00000003279	Highly variable	Highly variable	Variable	23.8928714850114	25.8531521753123	25.1367197651467
Fig S1	F	ENSMUSG00000003282	Highly variable	Stable	Very stable	12.6192070302692	12.6032024679646	6.88694708372219
Fig S1	F	ENSMUSG00000003299	Very stable	Stable	Variable	4.43786182757491	13.166947095074	25.7672985755462
Fig S1	F	ENSMUSG00000003308	Stable	Very stable	Very stable	5.45067634184749	10.270782265708	8.16522740371989
Fig S1	F	ENSMUSG00000003309	Highly variable	Variable	Highly variable	20.1090521045094	18.2985556192733	32.7062516923881
Fig S1	F	ENSMUSG00000003316	Very stable	Very stable	Stable	3.98528527143994	3.3947069639951	13.8010037658789
Fig S1	F	ENSMUSG00000003344	Stable	Very stable	Variable	6.8632577743106	10.6923796126214	21.5506864032581
Fig S1	F	ENSMUSG00000003345	Very stable	Stable	Very stable	3.17787882068791	11.5406733588374	9.2615113579578
Fig S1	F	ENSMUSG00000003346	Variable	Stable	Variable	10.9219696556643	14.8439459698181	18.9029331372012
Fig S1	F	ENSMUSG00000003348	Stable	Stable	Very stable	5.89714113756612	15.3944505353664	7.75258765066528
Fig S1	F	ENSMUSG00000003352	Stable	Stable	Variable	5.7890945740181	14.1570597497768	26.4241557360603
Fig S1	F	ENSMUSG00000003355	Variable	Variable	Highly variable	8.90433124246477	20.9513091081662	32.8095069670247
Fig S1	F	ENSMUSG00000003360	Stable	Highly variable	Variable	5.53764858900801	28.0663285172246	25.5604645279067
Fig S1	F	ENSMUSG00000003363	Very stable	Variable	Stable	3.59973	17.6082689284904	18.1057633244582
Fig S1	F	ENSMUSG00000003378	Stable	Highly variable	Highly variable	6.07018958207882	42.8715636383409	39.6313186542661
Fig S1	F	ENSMUSG00000003380	Highly variable	Variable	Highly variable	14.3614267706547	20.6527994778899	40.7253689821893
Fig S1	F	ENSMUSG00000003382	Stable	Stable	Variable	5.47495022101598	16.6161145244267	19.3817695881486
Fig S1	F	ENSMUSG00000003402	Stable	Stable	Variable	6.49536658130735	11.9652793721483	24.1648357495088
Fig S1	F	ENSMUSG00000003410	Stable	Highly variable	Stable	7.54322139997018	37.3380914988153	18.1942993025335
Fig S1	F	ENSMUSG00000003411	Highly variable	Highly variable	Stable	13.1261266109109	30.136025596629	13.7944556251576
Fig S1	F	ENSMUSG00000003420	Highly variable	Highly variable	Stable	22.7768610995399	26.1278449631487	15.6946791385397
Fig S1	F	ENSMUSG00000003421	Variable	Stable	Stable	9.19805428710102	11.3508765288748	17.5365462027416
Fig S1	F	ENSMUSG00000003423	Stable	Very stable	Stable	5.69966965076906	7.46273744080145	15.2609174609374
Fig S1	F	ENSMUSG00000003429	Very stable	Variable	Highly variable	3.37695644036825	20.378317836991	33.7073982104764
Fig S1	F	ENSMUSG00000003435	Stable	Very stable	Stable	5.18647793277073	8.10442240446277	14.1239872212766
Fig S1	F	ENSMUSG00000003436	Highly variable	Highly variable	Stable	14.3612725675291	65.3478863484282	18.3008606965731
Fig S1	F	ENSMUSG00000003437	Very stable	Very stable	Variable	4.51160826735784	6.01777979377009	19.0661482397708
Fig S1	F	ENSMUSG00000003438	Very stable	Variable	Variable	4.58596968028072	16.9350015581829	26.2385828075385
Fig S1	F	ENSMUSG00000003444	Variable	Stable	Stable	10.1993596221673	16.430749946364	16.4591880878642
Fig S1	F	ENSMUSG00000003452	Stable	Variable	Highly variable	5.44402009552799	22.6679923430117	30.5697146501318
Fig S1	F	ENSMUSG00000003458	Very stable	Variable	Highly variable	4.55073959249129	25.2753013953307	30.1473036260277
Fig S1	F	ENSMUSG00000003464	Stable	Very stable	Very stable	5.65962679620164	4.93350052131922	4.33237640882756
Fig S1	F	ENSMUSG00000003500	Stable	Stable	Stable	5.21341831749007	12.2310112661327	13.9357247282971
Fig S1	F	ENSMUSG00000003518	Highly variable	Stable	Stable	12.0677043516262	12.3700723981608	13.1051280012018
Fig S1	F	ENSMUSG00000003526	Highly variable	Highly variable	Stable	14.3234517235544	27.2690811177102	14.1049746338353
Fig S1	F	ENSMUSG00000003527	Stable	Variable	Variable	7.03398396695714	17.1213528234953	24.5500397546057
Fig S1	F	ENSMUSG00000003528	Very stable	Variable	Stable	4.28483460721278	21.0538572138245	14.4674
Fig S1	F	ENSMUSG00000003531	Variable	Stable	Stable	9.95096885954195	11.6183316828296	15.0059128615234
Fig S1	F	ENSMUSG00000003534	Stable	Highly variable	Stable	7.44885066653127	31.639974036457	16.1305732501283
Fig S1	F	ENSMUSG00000003541	Highly variable	Highly variable	Highly variable	19.1756399690962	133.379785002841	102.154552030091
Fig S1	F	ENSMUSG00000003546	Stable	Variable	Variable	5.06307641253492	25.5077248981879	20.9906478333611
Fig S1	F	ENSMUSG00000003549	Variable	Variable	Variable	11.4299754308988	23.1600002398401	24.988350605564
Fig S1	F	ENSMUSG00000003559	Stable	Variable	Variable	5.87463078090119	23.6443014010068	23.1146827976908
Fig S1	F	ENSMUSG00000003573	Highly variable	Stable	Very stable	15.2909208253805	16.0505002704463	9.87138710339599
Fig S1	F	ENSMUSG00000003575	Variable	Stable	Stable	8.07194133593489	11.568233875187	12.3762921786042
Fig S1	F	ENSMUSG00000003581	Stable	Stable	Highly variable	6.55130989286887	11.7068230568641	33.3809741468153
Fig S1	F	ENSMUSG00000003585	Variable	Variable	Highly variable	9.92820594145648	21.3343326219693	30.6898730410935
Fig S1	F	ENSMUSG00000003604	Variable	Variable	Very stable	9.98707635351629	21.7248362472638	8.29277676151329
Fig S1	F	ENSMUSG00000003617	Highly variable	Highly variable	Highly variable	24.3376751221196	29.2783653549525	28.9953660318478
Fig S1	F	ENSMUSG00000003623	Stable	Variable	Variable	6.36247185760661	18.0743168267844	20.8328446454117
Fig S1	F	ENSMUSG00000003644	Highly variable	Stable	Very stable	12.2944216512774	12.9044533087296	5.39869670184472
Fig S1	F	ENSMUSG00000003657	Highly variable	Highly variable	Stable	12.9634410157546	39.897143877042	13.1191156645179
Fig S1	F	ENSMUSG00000003660	Stable	Stable	Very stable	5.17913561947252	13.6203859335193	5.70901139772467
Fig S1	F	ENSMUSG00000003662	Very stable	Very stable	Very stable	3.3641841026779	9.08395207701677	9.03972243254089
Fig S1	F	ENSMUSG00000003680	Variable	Stable	Stable	7.76955209956439	16.0374174391863	14.4687847703212
Fig S1	F	ENSMUSG00000003721	Stable	Stable	Very stable	6.9735392558405	11.8516444241612	6.52970834870025
Fig S1	F	ENSMUSG00000003731	Stable	Stable	Stable	5.54444773398602	11.3637240625724	12.3180039499409
Fig S1	F	ENSMUSG00000003746	Variable	Highly variable	Stable	11.3232490302118	27.3117361195878	12.7463699678495
Fig S1	F	ENSMUSG00000003752	Stable	Variable	Stable	5.55135257401434	21.570744186976	14.9557994535067
Fig S1	F	ENSMUSG00000003762	Variable	Highly variable	Highly variable	9.18605298377711	55.7649180583241	30.1659214702404
Fig S1	F	ENSMUSG00000003778	Very stable	Highly variable	Stable	3.69085990683415	26.7123245960975	18.1261563892511
Fig S1	F	ENSMUSG00000003779	Variable	Very stable	Stable	10.852483874436	10.2775117107045	12.0245787096865
Fig S1	F	ENSMUSG00000003808	Variable	Stable	Variable	9.44216733616783	12.0770856858946	28.2616353956119
Fig S1	F	ENSMUSG00000003809	Stable	Stable	Variable	6.50862949046915	11.1313467923598	25.3937035692334
Fig S1	F	ENSMUSG00000003810	Stable	Variable	Highly variable	5.41204879746377	22.2954	33.6032575562548
Fig S1	F	ENSMUSG00000003812	Stable	Stable	Very stable	6.46556533660296	16.0585825296092	9.07179104118386
Fig S1	F	ENSMUSG00000003813	Variable	Variable	Very stable	10.7030447663591	17.3163436778776	9.50419558299289
Fig S1	F	ENSMUSG00000003814	Stable	Very stable	Variable	5.10187444074615	9.75085272824182	21.6135673570514
Fig S1	F	ENSMUSG00000003824	Stable	Highly variable	Variable	6.09022677538558	25.5808877101619	18.9411
Fig S1	F	ENSMUSG00000003847	Very stable	Very stable	Variable	4.38836908657048	9.35544357101691	23.4434128707928
Fig S1	F	ENSMUSG00000003848	Very stable	Highly variable	Highly variable	1.83688138848378	31.1732734061099	33.684917504784
Fig S1	F	ENSMUSG00000003849	Variable	Stable	Stable	11.7111666752984	14.7405902828916	15.8665693494304
Fig S1	F	ENSMUSG00000003863	Highly variable	Highly variable	Variable	13.4842892772195	31.7476241587798	19.2854562075337
Fig S1	F	ENSMUSG00000003865	Variable	Highly variable	Variable	8.12667722194124	80.2861673847213	26.3838017919324
Fig S1	F	ENSMUSG00000003868	Variable	Variable	Variable	8.1104393892972	23.2908259979018	18.6806887329208
Fig S1	F	ENSMUSG00000003873	Variable	Variable	Highly variable	9.74109724024222	25.0208282553049	50.1464424642267
Fig S1	F	ENSMUSG00000003923	Very stable	Variable	Variable	4.26670037098068	17.4792906505673	25.7663832395328
Fig S1	F	ENSMUSG00000003929	Very stable	Very stable	Variable	3.29164351405471	8.99712131256639	23.5728666935979
Fig S1	F	ENSMUSG00000003934	Very stable	Stable	Very stable	4.01605961125305	15.8533376253561	9.65696823891198
Fig S1	F	ENSMUSG00000003948	Very stable	Stable	Variable	2.50271301957221	15.0451734350236	18.4042592977384
Fig S1	F	ENSMUSG00000003949	Highly variable	Variable	Highly variable	22.2133627720961	19.6274109363568	29.9787146621372
Fig S1	F	ENSMUSG00000003955	Stable	Highly variable	Highly variable	6.58797792188128	81.7220313992201	38.2163234589534
Fig S1	F	ENSMUSG00000003970	Very stable	Variable	Highly variable	3.93384604896347	23.3844520604952	33.9912758765335
Fig S1	F	ENSMUSG00000003992	Variable	Variable	Stable	8.45783321358794	21.1209572106236	11.8814770466861
Fig S1	F	ENSMUSG00000004018	Stable	Very stable	Stable	6.3130335179572	8.27104336210806	17.0994181121182
Fig S1	F	ENSMUSG00000004031	Highly variable	Highly variable	Variable	26.530345112521	37.8380564373234	23.1119459509209
Fig S1	F	ENSMUSG00000004032	Variable	Very stable	Very stable	7.76607406794219	8.60746826550901	1.98144958132804
Fig S1	F	ENSMUSG00000004035	Variable	Variable	Very stable	11.0429253946082	21.9021548972391	11.2420900986213
Fig S1	F	ENSMUSG00000004040	Stable	Variable	Highly variable	5.63650867559637	19.436961296604	36.7639427476467
Fig S1	F	ENSMUSG00000004044	Highly variable	Variable	Highly variable	23.3590962052857	18.172375572964	31.4530957653386
Fig S1	F	ENSMUSG00000004054	Stable	Highly variable	Very stable	7.14632089532559	28.2093611039374	2.43696425953121
Fig S1	F	ENSMUSG00000004056	Very stable	Very stable	Very stable	3.16034417597165	9.2402318387543	6.62862792547749
Fig S1	F	ENSMUSG00000004069	Very stable	Very stable	Very stable	4.0463874627545	9.85294907856078	6.40182
Fig S1	F	ENSMUSG00000004070	Stable	Very stable	Very stable	5.52680183210295	7.57313483657024	7.9532959477021
Fig S1	F	ENSMUSG00000004071	Very stable	Very stable	Very stable	3.30178780742896	10.2970575881105	8.71934066403317
Fig S1	F	ENSMUSG00000004085	Variable	Very stable	Stable	11.4365194453234	8.05525038696417	12.8875674740266
Fig S1	F	ENSMUSG00000004096	Very stable	Very stable	Very stable	4.80086520274714	7.85195451499799	8.39453884814675
Fig S1	F	ENSMUSG00000004099	Variable	Very stable	Very stable	8.23407221379248	8.2912773074842	7.57844512230473
Fig S1	F	ENSMUSG00000004100	Stable	Stable	Highly variable	5.52399378826285	13.3264850952746	50.1896689382262
Fig S1	F	ENSMUSG00000004105	Very stable	Stable	Very stable	4.41347857085897	16.2239199229471	10.9447948038917
Fig S1	F	ENSMUSG00000004110	Highly variable	Highly variable	Highly variable	16.1372625305861	67.6537044665761	52.6710203357067
Fig S1	F	ENSMUSG00000004113	Variable	Highly variable	Variable	9.58230302620452	31.1244103984284	20.7576177182366
Fig S1	F	ENSMUSG00000004127	Stable	Very stable	Stable	6.18648973996343	10.2834517580066	12.3407496890164
Fig S1	F	ENSMUSG00000004151	Stable	Very stable	Variable	6.5772432797512	7.17253171776522	18.5430260449695
Fig S1	F	ENSMUSG00000004187	Highly variable	Variable	Highly variable	15.8979998202132	18.7445891747812	48.304126480169
Fig S1	F	ENSMUSG00000004207	Very stable	Very stable	Stable	3.97798461050001	2.87485402444095	12.5572603950668
Fig S1	F	ENSMUSG00000004221	Variable	Very stable	Very stable	7.83532184711919	6.61500735066816	8.96055949893243
Fig S1	F	ENSMUSG00000004231	Highly variable	Highly variable	Highly variable	24.4340749624129	49.5169043520423	30.101253190925
Fig S1	F	ENSMUSG00000004233	Stable	Stable	Very stable	6.94309075051398	13.1507349668453	10.3152582996046
Fig S1	F	ENSMUSG00000004263	Stable	Variable	Highly variable	6.37687943238001	20.241197344552	32.331486541419
Fig S1	F	ENSMUSG00000004264	Stable	Very stable	Variable	6.37639861710341	6.63844969192784	20.1290206227842
Fig S1	F	ENSMUSG00000004266	Variable	Highly variable	Highly variable	11.1305268917889	57.1343567177231	34.9379775494042
Fig S1	F	ENSMUSG00000004267	Highly variable	Highly variable	Highly variable	18.0209911410997	39.8651495251893	30.7937727341544
Fig S1	F	ENSMUSG00000004268	Stable	Variable	Highly variable	5.02275759725664	21.3386473195496	31.8536788342111
Fig S1	F	ENSMUSG00000004270	Highly variable	Very stable	Variable	14.6928347634295	9.30248621476347	22.3359309744973
Fig S1	F	ENSMUSG00000004285	Variable	Very stable	Variable	9.24120475820112	10.4364894565992	22.1178538390459
Fig S1	F	ENSMUSG00000004317	Variable	Highly variable	Highly variable	7.73786730252319	26.6789653707655	33.6532717190209
Fig S1	F	ENSMUSG00000004319	Stable	Highly variable	Very stable	7.13878718792861	37.4394702658708	6.49575563327971
Fig S1	F	ENSMUSG00000004328	Variable	Variable	Variable	10.2267998264805	17.7971166806898	19.6466361732926
Fig S1	F	ENSMUSG00000004347	Highly variable	Variable	Stable	16.1807130932499	18.6429369685571	14.7194829287494
Fig S1	F	ENSMUSG00000004356	Stable	Stable	Very stable	7.00462450271004	12.4494670996333	9.64303489386937
Fig S1	F	ENSMUSG00000004360	Highly variable	Highly variable	Highly variable	22.9257866287424	42.1682094470103	34.5472987523104
Fig S1	F	ENSMUSG00000004364	Very stable	Very stable	Stable	2.79306205969033	6.12877743047933	11.6317641282484
Fig S1	F	ENSMUSG00000004366	Variable	Highly variable	Highly variable	10.2171909151086	44.9787359461565	33.2901017012611
Fig S1	F	ENSMUSG00000004383	Variable	Stable	Stable	11.1591164901341	11.3352128352827	13.293520137497
Fig S1	F	ENSMUSG00000004393	Very stable	Stable	Very stable	4.35956608351646	12.9014874949003	4.9118312166277
Fig S1	F	ENSMUSG00000004394	Very stable	Variable	Very stable	4.39000001262371	18.7482252493306	8.46733165071203
Fig S1	F	ENSMUSG00000004415	Stable	Stable	Variable	6.04816702015413	12.3226156791443	25.7796643784501
Fig S1	F	ENSMUSG00000004446	Variable	Stable	Stable	8.2166207713498	15.8008531484086	13.6466068508587
Fig S1	F	ENSMUSG00000004451	Very stable	Stable	Very stable	3.59890363955628	12.4666283067035	4.8902933123509
Fig S1	F	ENSMUSG00000004455	Stable	Very stable	Very stable	5.72485913838482	9.26055725804126	4.47728084417876
Fig S1	F	ENSMUSG00000004460	Very stable	Variable	Very stable	4.19429658234055	19.2017320167753	8.38169079006226
Fig S1	F	ENSMUSG00000004462	Stable	Very stable	Variable	5.3919241437458	10.079394064366	20.8498239769956
Fig S1	F	ENSMUSG00000004500	Stable	Highly variable	Highly variable	7.49476839007576	32.7067468727518	44.1121958639902
Fig S1	F	ENSMUSG00000004508	Variable	Stable	Stable	7.73226742197482	11.7619369709807	11.6446515220526
Fig S1	F	ENSMUSG00000004530	Stable	Stable	Stable	5.15034021751479	13.3202646332487	13.894867184511
Fig S1	F	ENSMUSG00000004535	Very stable	Stable	Stable	3.90419247204635	12.2008539363103	16.9237815056865
Fig S1	F	ENSMUSG00000004558	Highly variable	Highly variable	Highly variable	22.9968975764105	46.937260796286	38.2337975827798
Fig S1	F	ENSMUSG00000004561	Variable	Highly variable	Highly variable	9.06192551285672	27.1473828447055	45.6512506184614
Fig S1	F	ENSMUSG00000004562	Stable	Variable	Highly variable	6.97699830923986	17.2924257617777	43.3369881246347
Fig S1	F	ENSMUSG00000004565	Very stable	Highly variable	Highly variable	4.7740254857385	39.7144791484519	32.2185065115062
Fig S1	F	ENSMUSG00000004567	Variable	Highly variable	Highly variable	8.79862341750725	30.6394468759097	43.2415237698704
Fig S1	F	ENSMUSG00000004568	Stable	Very stable	Very stable	5.33859745320013	4.54388177897615	6.59443911140751
Fig S1	F	ENSMUSG00000004591	Very stable	Very stable	Stable	3.96428933316473	4.13331847260909	11.9551570122575
Fig S1	F	ENSMUSG00000004610	Very stable	Stable	Very stable	4.61139328527263	15.0176260554305	4.69344337260182
Fig S1	F	ENSMUSG00000004626	Stable	Variable	Variable	7.33270842642245	18.8918874100144	25.1418193524867
Fig S1	F	ENSMUSG00000004631	Very stable	Variable	Very stable	3.83273698177463	24.2181356595997	7.0373228340843
Fig S1	F	ENSMUSG00000004633	Highly variable	Stable	Stable	12.3334119824782	12.8531356136345	14.5638576542733
Fig S1	F	ENSMUSG00000004637	Stable	Highly variable	Stable	6.97594060246112	25.7732325328442	14.8443195742948
Fig S1	F	ENSMUSG00000004642	Stable	Very stable	Stable	6.91324783815757	6.8680799552272	12.2378825580992
Fig S1	F	ENSMUSG00000004655	Highly variable	Highly variable	Highly variable	27.5882285354311	35.5056240525679	36.4360940006912
Fig S1	F	ENSMUSG00000004661	Highly variable	Highly variable	Very stable	19.785008592865	33.1731064715782	10.9116187196948
Fig S1	F	ENSMUSG00000004665	Variable	Highly variable	Highly variable	9.4434293585569	44.9766624730263	57.1531385829354
Fig S1	F	ENSMUSG00000004667	Stable	Very stable	Very stable	6.77938	9.52817679053313	8.56313128053848
Fig S1	F	ENSMUSG00000004677	Very stable	Variable	Highly variable	3.91698867003223	17.3146355577803	31.5832823875281
Fig S1	F	ENSMUSG00000004698	Very stable	Variable	Very stable	4.77600866212849	17.6501638545657	8.20937642335009
Fig S1	F	ENSMUSG00000004730	Highly variable	Highly variable	Highly variable	19.9121539954772	87.3177	61.4050261498171
Fig S1	F	ENSMUSG00000004748	Highly variable	Highly variable	Stable	14.3821399222306	35.3766919989653	16.6689463699313
Fig S1	F	ENSMUSG00000004768	Very stable	Stable	Variable	4.78526690961157	14.433352107835	19.7454154415874
Fig S1	F	ENSMUSG00000004771	Very stable	Very stable	Very stable	4.13910960769138	9.1526935431511	5.35061228388994
Fig S1	F	ENSMUSG00000004788	Variable	Very stable	Very stable	10.0183170494668	8.54743841301869	6.36061884226061
Fig S1	F	ENSMUSG00000004789	Very stable	Stable	Very stable	3.51364451226866	13.0097434988036	4.20947042465566
Fig S1	F	ENSMUSG00000004791	Variable	Highly variable	Highly variable	10.678451775965	34.3990820731536	34.7293453187527
Fig S1	F	ENSMUSG00000004798	Very stable	Variable	Variable	3.2320628254262	18.4306617798315	23.8465
Fig S1	F	ENSMUSG00000004815	Highly variable	Very stable	Highly variable	12.1020190544402	9.29453384275257	29.6868062058694
Fig S1	F	ENSMUSG00000004837	Highly variable	Variable	Stable	15.9120222900077	20.1086093248468	15.8736178701457
Fig S1	F	ENSMUSG00000004843	Variable	Very stable	Stable	9.81330535741385	7.21118694596064	12.9651737246835
Fig S1	F	ENSMUSG00000004846	Very stable	Highly variable	Highly variable	4.77147838864951	33.8777314038916	45.7526416349401
Fig S1	F	ENSMUSG00000004849	Very stable	Stable	Very stable	4.43530319345967	13.8554289875848	5.68263008065083
Fig S1	F	ENSMUSG00000004864	Highly variable	Highly variable	Highly variable	15.525065514314	40.6800910415448	61.4509391787238
Fig S1	F	ENSMUSG00000004865	Very stable	Very stable	Very stable	2.79391039346919	7.33852185819076	10.4138694857108
Fig S1	F	ENSMUSG00000004872	Highly variable	Highly variable	Stable	19.7012996187123	31.736354213485	17.384884454053
Fig S1	F	ENSMUSG00000004880	Variable	Stable	Very stable	8.94181674911641	10.9846516689956	8.26444208142923
Fig S1	F	ENSMUSG00000004885	Variable	Stable	Stable	10.7574563536413	11.7763111845492	16.3067602704716
Fig S1	F	ENSMUSG00000004891	Very stable	Highly variable	Highly variable	4.64198934935867	27.056437422299	44.6543176398731
Fig S1	F	ENSMUSG00000004895	Very stable	Very stable	Very stable	4.31873015059973	8.11435597411992	10.3897244362155
Fig S1	F	ENSMUSG00000004896	Stable	Highly variable	Highly variable	5.14724595956313	63.5098517419061	53.9191651271059
Fig S1	F	ENSMUSG00000004897	Very stable	Very stable	Very stable	2.19456110300838	5.23951455587837	6.57000442973248
Fig S1	F	ENSMUSG00000004929	Stable	Very stable	Variable	6.06755271471747	6.63284443251859	20.9596622274071
Fig S1	F	ENSMUSG00000004931	Variable	Highly variable	Highly variable	10.9617140545774	67.3459899844416	52.3767174752788
Fig S1	F	ENSMUSG00000004933	Highly variable	Highly variable	Highly variable	24.6335479111319	37.7942597902856	42.7905763004524
Fig S1	F	ENSMUSG00000004934	Stable	Variable	Very stable	5.8720241641572	19.7253321947498	5.12014985425912
Fig S1	F	ENSMUSG00000004936	Very stable	Variable	Stable	4.49943030847919	21.2650245172186	12.1528273304899
Fig S1	F	ENSMUSG00000004937	Stable	Variable	Variable	5.67291786097559	20.3791128279435	24.811881616414
Fig S1	F	ENSMUSG00000004945	Very stable	Very stable	Very stable	2.97976169428604	6.59652763335843	8.33475470324827
Fig S1	F	ENSMUSG00000004947	Variable	Stable	Stable	8.59865046161427	13.1772572348926	12.1028162555754
Fig S1	F	ENSMUSG00000004951	Highly variable	Highly variable	Highly variable	13.3620071549401	41.3299650319047	106.395596067001
Fig S1	F	ENSMUSG00000004952	Variable	Highly variable	Highly variable	10.7800229541988	46.2991146352258	50.1517067406406
Fig S1	F	ENSMUSG00000004961	Highly variable	Highly variable	Highly variable	23.6697137278796	49.4620243463159	34.1603509031565
Fig S1	F	ENSMUSG00000004980	Very stable	Very stable	Very stable	4.20625375507913	6.26783306423998	10.399959390657
Fig S1	F	ENSMUSG00000004994	Variable	Highly variable	Variable	8.00418319782564	27.3369411492509	25.3151672006883
Fig S1	F	ENSMUSG00000004996	Stable	Variable	Stable	7.5643677142899	17.7626714077991	16.3729668098431
Fig S1	F	ENSMUSG00000005034	Very stable	Very stable	Stable	3.45962812545943	9.80613883747139	12.3447499597387
Fig S1	F	ENSMUSG00000005043	Highly variable	Variable	Variable	18.0777924337358	18.1056700633959	21.4587163252146
Fig S1	F	ENSMUSG00000005054	Very stable	Stable	Variable	3.1114786496095	14.8183748829458	27.9547790820074
Fig S1	F	ENSMUSG00000005057	Variable	Stable	Very stable	9.39056435366919	13.6810085538525	7.93249
Fig S1	F	ENSMUSG00000005069	Stable	Highly variable	Highly variable	5.3389827486806	32.3774360397171	31.8523948307831
Fig S1	F	ENSMUSG00000005078	Stable	Very stable	Very stable	5.13579995174894	4.42516084426786	9.80940711366993
Fig S1	F	ENSMUSG00000005087	Highly variable	Highly variable	Variable	29.2628054901047	30.4141129880508	24.7525
Fig S1	F	ENSMUSG00000005089	Variable	Highly variable	Highly variable	10.118093923597	44.9256460664931	37.8469176481668
Fig S1	F	ENSMUSG00000005102	Very stable	Stable	Stable	1.5393351344006	11.5670200978243	15.7831148028058
Fig S1	F	ENSMUSG00000005103	Stable	Stable	Variable	6.22301890756701	14.9764692333464	24.5383275366051
Fig S1	F	ENSMUSG00000005124	Highly variable	Highly variable	Variable	12.3878296781736	26.3420471157291	23.618141963622
Fig S1	F	ENSMUSG00000005125	Highly variable	Highly variable	Highly variable	30.8785120763283	130.758833843131	83.6289649733112
Fig S1	F	ENSMUSG00000005142	Very stable	Very stable	Variable	3.79646100198219	10.106068946863	20.3063264095087
Fig S1	F	ENSMUSG00000005148	Highly variable	Stable	Variable	24.5953661695432	12.8867506464266	26.3917392675082
Fig S1	F	ENSMUSG00000005150	Stable	Stable	Variable	6.90962687001557	11.9461430937678	24.5576065883713
Fig S1	F	ENSMUSG00000005161	Very stable	Stable	Stable	2.79854774300322	12.9938417211632	17.3125661656096
Fig S1	F	ENSMUSG00000005198	Variable	Variable	Variable	10.4994840542331	19.0823914679915	26.1234755993001
Fig S1	F	ENSMUSG00000005204	Very stable	Very stable	Very stable	3.34042326833702	6.70856099004298	8.51050979014384
Fig S1	F	ENSMUSG00000005220	Highly variable	Very stable	Variable	14.5992921100888	4.79387459582201	18.9831848354632
Fig S1	F	ENSMUSG00000005225	Highly variable	Stable	Variable	23.5897216110377	12.0879517267547	18.371027176267
Fig S1	F	ENSMUSG00000005233	Variable	Very stable	Variable	7.79469717302967	9.92028776587679	19.8185767040354
Fig S1	F	ENSMUSG00000005251	Highly variable	Highly variable	Highly variable	16.2792365216187	28.7158422583059	34.2597397375623
Fig S1	F	ENSMUSG00000005262	Very stable	Stable	Stable	3.83557495998103	13.3679959925029	16.9881298077982
Fig S1	F	ENSMUSG00000005267	Variable	Very stable	Stable	11.7822610639788	9.69513835120198	16.380380885964
Fig S1	F	ENSMUSG00000005299	Very stable	Stable	Very stable	2.15065444975715	12.1001367618181	10.2930101237603
Fig S1	F	ENSMUSG00000005312	Very stable	Very stable	Very stable	4.19351517375648	5.98360180835656	9.40631653755648
Fig S1	F	ENSMUSG00000005320	Highly variable	Stable	Variable	13.9437640039645	15.6927285009952	20.8548907267969
Fig S1	F	ENSMUSG00000005338	Variable	Highly variable	Variable	11.806584594854	39.9931679960109	24.1072245027068
Fig S1	F	ENSMUSG00000005354	Variable	Very stable	Stable	8.19852784951455	9.07004967214939	18.1680550364351
Fig S1	F	ENSMUSG00000005360	Variable	Variable	Very stable	7.81401200355599	21.4508424605687	10.5160934230262
Fig S1	F	ENSMUSG00000005362	Very stable	Very stable	Stable	4.28740975470456	9.46972489273024	12.6828897257012
Fig S1	F	ENSMUSG00000005370	Stable	Stable	Variable	6.56481247796415	11.6465628065968	21.475487193925
Fig S1	F	ENSMUSG00000005371	Very stable	Very stable	Stable	4.05440775113187	8.7300590550057	14.6727631148403
Fig S1	F	ENSMUSG00000005374	Stable	Highly variable	Very stable	5.79977572440016	45.6046741228076	10.9371309888423
Fig S1	F	ENSMUSG00000005378	Stable	Very stable	Stable	5.37681482656386	9.21349355512866	17.6386346158305
Fig S1	F	ENSMUSG00000005397	Very stable	Very stable	Stable	3.38565905173621	10.0457198834519	16.1045343373252
Fig S1	F	ENSMUSG00000005410	Stable	Variable	Stable	7.33923007365234	18.9860114027154	14.6166637497577
Fig S1	F	ENSMUSG00000005413	Variable	Variable	Highly variable	11.9409288072323	21.2501810406915	36.5391233662511
Fig S1	F	ENSMUSG00000005417	Stable	Stable	Variable	6.47265075289812	13.8868721273265	26.8695822319014
Fig S1	F	ENSMUSG00000005442	Very stable	Highly variable	Variable	3.91158	26.0366785788056	24.1163630968995
Fig S1	F	ENSMUSG00000005447	Very stable	Highly variable	Variable	3.79546031332392	30.2000797143721	24.6689173009778
Fig S1	F	ENSMUSG00000005469	Very stable	Stable	Stable	2.74452149659327	14.2701487231621	13.8223695037999
Fig S1	F	ENSMUSG00000005470	Variable	Variable	Variable	9.1707839249523	25.0014993404515	21.0989454861092
Fig S1	F	ENSMUSG00000005481	Stable	Very stable	Stable	6.13637211988431	5.98332666764448	17.3049675741313
Fig S1	F	ENSMUSG00000005483	Very stable	Stable	Variable	3.96867992785727	11.0633438925715	24.4756424270316
Fig S1	F	ENSMUSG00000005501	Stable	Very stable	Stable	6.39861146599736	5.5346695289089	11.8281372011314
Fig S1	F	ENSMUSG00000005505	Highly variable	Highly variable	Highly variable	17.519278442989	30.8227644011527	32.9803623758475
Fig S1	F	ENSMUSG00000005506	Very stable	Stable	Variable	3.2365825622291	11.6446677963898	22.6825574920608
Fig S1	F	ENSMUSG00000005510	Very stable	Very stable	Very stable	3.89628620237852	8.71324145968686	9.64620695107834
Fig S1	F	ENSMUSG00000005514	Variable	Stable	Stable	10.1725675593226	14.9574352756722	14.4304356798379
Fig S1	F	ENSMUSG00000005533	Stable	Variable	Very stable	7.60343233297883	17.7776450839154	7.77696005520484
Fig S1	F	ENSMUSG00000005534	Very stable	Very stable	Variable	2.09491094515956	9.47436693050735	19.5667544240786
Fig S1	F	ENSMUSG00000005566	Variable	Stable	Variable	7.81628602831353	11.1962142780545	21.4329530112553
Fig S1	F	ENSMUSG00000005575	Very stable	Very stable	Very stable	3.54536113605441	5.53860467419015	11.5593319563698
Fig S1	F	ENSMUSG00000005583	Highly variable	Highly variable	Highly variable	12.3039041982041	26.6517609426898	29.1719559703991
Fig S1	F	ENSMUSG00000005609	Very stable	Variable	Variable	2.26638196103151	18.6104717811306	22.0112727689004
Fig S1	F	ENSMUSG00000005610	Very stable	Very stable	Stable	2.80992040127927	10.7969398231509	13.8816365982768
Fig S1	F	ENSMUSG00000005611	Highly variable	Highly variable	Highly variable	18.7643626152803	38.1678516331256	41.5401359202379
Fig S1	F	ENSMUSG00000005615	Very stable	Variable	Variable	4.12715270175037	19.0467997366592	23.8631059257398
Fig S1	F	ENSMUSG00000005621	Stable	Stable	Very stable	6.52739207597349	11.0086001241816	9.96036758729801
Fig S1	F	ENSMUSG00000005625	Very stable	Very stable	Very stable	2.94274812426788	7.42504238529864	11.2546153029489
Fig S1	F	ENSMUSG00000005628	Highly variable	Highly variable	Variable	17.3689009719925	30.2108861839606	28.0307459639218
Fig S1	F	ENSMUSG00000005656	Very stable	Very stable	Very stable	2.56717454365817	3.30593454745366	9.60314116568425
Fig S1	F	ENSMUSG00000005667	Stable	Stable	Very stable	5.36151274945076	15.527128199542	8.95644411545018
Fig S1	F	ENSMUSG00000005672	Stable	Stable	Very stable	6.72223336112798	13.2729953121188	8.48947682061302
Fig S1	F	ENSMUSG00000005674	Highly variable	Variable	Highly variable	14.1080265359861	17.9374715921095	28.5330083607964
Fig S1	F	ENSMUSG00000005677	Variable	Variable	Stable	7.74966000565335	16.9992802095467	12.9641218013998
Fig S1	F	ENSMUSG00000005681	Highly variable	Highly variable	Highly variable	42.7542300909682	63.9661537809712	54.3773208986767
Fig S1	F	ENSMUSG00000005682	Stable	Highly variable	Variable	5.70994248569063	35.9981345354614	28.3141586193585
Fig S1	F	ENSMUSG00000005683	Very stable	Very stable	Very stable	2.65109315589654	9.71484787478565	5.35891231325521
Fig S1	F	ENSMUSG00000005687	Very stable	Very stable	Very stable	3.31183305656551	7.46728575404397	1.43582314764207
Fig S1	F	ENSMUSG00000005698	Very stable	Very stable	Stable	4.80067536424332	5.17991964590433	13.3152432658337
Fig S1	F	ENSMUSG00000005699	Variable	Variable	Stable	9.47479	24.6543168052485	12.7334068096155
Fig S1	F	ENSMUSG00000005718	Variable	Highly variable	Variable	9.88164236961481	38.7395357649986	23.5671061314426
Fig S1	F	ENSMUSG00000005732	Very stable	Stable	Very stable	4.50660172348956	11.3576870207444	9.46696261332031
Fig S1	F	ENSMUSG00000005774	Variable	Stable	Very stable	7.90853019342337	13.0923276110792	5.5831237930228
Fig S1	F	ENSMUSG00000005779	Very stable	Stable	Very stable	3.20110524603346	11.3611384058374	7.45517440477599
Fig S1	F	ENSMUSG00000005802	Variable	Variable	Variable	8.20061668216357	18.1635403445738	23.0401185800763
Fig S1	F	ENSMUSG00000005804	Stable	Stable	Very stable	6.85843	12.9701033692963	11.5088875298837
Fig S1	F	ENSMUSG00000005813	Very stable	Very stable	Very stable	4.44867709721816	8.12331651907616	8.45749311227551
Fig S1	F	ENSMUSG00000005823	Stable	Highly variable	Highly variable	5.34468422577423	33.0459139629798	43.9216746896794
Fig S1	F	ENSMUSG00000005836	Variable	Highly variable	Highly variable	11.7973511857753	33.3441199777771	33.9246383893933
Fig S1	F	ENSMUSG00000005846	Very stable	Very stable	Stable	2.94891619710392	7.4158257094681	13.8237264847173
Fig S1	F	ENSMUSG00000005871	Very stable	Variable	Variable	4.60123685980409	18.2991203481536	27.4290457833862
Fig S1	F	ENSMUSG00000005873	Variable	Variable	Stable	8.57792326449428	23.9906759463336	13.8232766779821
Fig S1	F	ENSMUSG00000005881	Stable	Stable	Variable	5.11801952560677	15.8358593843896	20.9323421390571
Fig S1	F	ENSMUSG00000005882	Very stable	Very stable	Very stable	4.47995542731071	6.76409954855239	2.55548697079451
Fig S1	F	ENSMUSG00000005886	Very stable	Stable	Highly variable	2.22370421837774	11.3098263439687	33.0414840583937
Fig S1	F	ENSMUSG00000005893	Stable	Highly variable	Highly variable	6.76299672743578	33.0979502741472	46.1377076147107
Fig S1	F	ENSMUSG00000005897	Stable	Very stable	Very stable	6.52038158343459	9.97346139487206	10.7906087184514
Fig S1	F	ENSMUSG00000005899	Stable	Very stable	Variable	6.27783918138088	10.0224503776732	28.4344925168513
Fig S1	F	ENSMUSG00000005907	Variable	Variable	Very stable	8.00677488980421	22.5758269891248	6.78915132818536
Fig S1	F	ENSMUSG00000005917	Highly variable	Highly variable	Variable	41.1079121635268	55.6405796640351	19.1021712261964
Fig S1	F	ENSMUSG00000005936	Very stable	Stable	Very stable	2.49363710755984	12.1638758997364	7.10564010891944
Fig S1	F	ENSMUSG00000005949	Variable	Very stable	Stable	8.43118161275074	6.9777963846569	11.8325890602341
Fig S1	F	ENSMUSG00000005958	Stable	Stable	Variable	7.20001264879762	15.5401892767507	25.4066631667394
Fig S1	F	ENSMUSG00000005968	Highly variable	Highly variable	Highly variable	14.4887217084505	61.0059039139276	75.5177072991696
Fig S1	F	ENSMUSG00000005973	Very stable	Very stable	Very stable	3.39661999378476	7.60903291664787	7.49532045207797
Fig S1	F	ENSMUSG00000005980	Variable	Stable	Very stable	10.2846831268801	15.6395076277508	10.5144396808422
Fig S1	F	ENSMUSG00000005981	Very stable	Very stable	Stable	4.52728765046929	9.61525499413628	14.3274048217029
Fig S1	F	ENSMUSG00000005982	Very stable	Stable	Very stable	3.18895538245496	11.8849781436128	11.3566972465802
Fig S1	F	ENSMUSG00000005983	Highly variable	Highly variable	Variable	34.0345768805106	27.3288597789284	20.661933510883
Fig S1	F	ENSMUSG00000005986	Highly variable	Variable	Highly variable	12.0917024102133	23.9431557662509	39.3843727351363
Fig S1	F	ENSMUSG00000006005	Very stable	Very stable	Very stable	1.68670446085384	5.66899264958982	6.70728578811491
Fig S1	F	ENSMUSG00000006010	Very stable	Variable	Very stable	2.68674045780585	18.4948632297514	7.98424923806233
Fig S1	F	ENSMUSG00000006019	Variable	Highly variable	Highly variable	9.11031692963741	29.6246922280163	29.7844928060053
Fig S1	F	ENSMUSG00000006021	Stable	Highly variable	Variable	7.27414285371042	26.5581190993012	28.133353087709
Fig S1	F	ENSMUSG00000006024	Very stable	Very stable	Variable	4.05455412079613	7.47782221745375	24.513334309172
Fig S1	F	ENSMUSG00000006050	Stable	Very stable	Stable	5.79316077294352	10.8835238806864	13.3798248449762
Fig S1	F	ENSMUSG00000006057	Stable	Variable	Very stable	6.76516304443939	24.4758931161267	7.51531919130857
Fig S1	F	ENSMUSG00000006058	Very stable	Variable	Very stable	4.48163531535955	17.0748398468022	9.55414353336398
Fig S1	F	ENSMUSG00000006095	Very stable	Stable	Very stable	2.26550962083984	15.3247596037641	10.8949776793714
Fig S1	F	ENSMUSG00000006127	Stable	Very stable	Very stable	7.33538167211975	9.70181065945554	6.82038717043248
Fig S1	F	ENSMUSG00000006134	Very stable	Stable	Variable	3.95760364171256	14.1544076648514	22.4677646573594
Fig S1	F	ENSMUSG00000006154	Highly variable	Highly variable	Highly variable	21.1492486310438	28.8979365601458	44.0330544498495
Fig S1	F	ENSMUSG00000006169	Very stable	Stable	Very stable	2.29879410428539	14.0351560810439	7.72956889246836
Fig S1	F	ENSMUSG00000006191	Variable	Variable	Variable	8.57917073181062	24.4722950998353	23.2351941450081
Fig S1	F	ENSMUSG00000006205	Highly variable	Highly variable	Highly variable	29.1465419449138	25.7566355817121	66.0022289230972
Fig S1	F	ENSMUSG00000006215	Stable	Variable	Highly variable	7.43939958326568	23.7660572716272	35.3288932091494
Fig S1	F	ENSMUSG00000006219	Highly variable	Variable	Variable	13.726315863574	17.0347788383603	27.2344023001961
Fig S1	F	ENSMUSG00000006221	Variable	Highly variable	Highly variable	10.097083255456	32.9074420321758	62.5930715413014
Fig S1	F	ENSMUSG00000006235	Highly variable	Variable	Highly variable	31.3554110136414	17.6479704671514	79.6645834904922
Fig S1	F	ENSMUSG00000006241	Highly variable	Highly variable	Highly variable	21.6117097774713	34.3966669326326	31.5849788170915
Fig S1	F	ENSMUSG00000006262	Stable	Variable	Highly variable	7.54430311156927	21.9797820611248	32.3295470038939
Fig S1	F	ENSMUSG00000006273	Very stable	Stable	Very stable	3.83325650531699	12.9785290348428	9.86433971744586
Fig S1	F	ENSMUSG00000006276	Stable	Variable	Variable	6.13126447189471	21.6756819032364	22.0411801333674
Fig S1	F	ENSMUSG00000006281	Variable	Variable	Variable	9.4099389247792	18.6133892673469	20.5488198917355
Fig S1	F	ENSMUSG00000006288	Very stable	Variable	Stable	3.15324396813629	23.612897011051	18.1274324544913
Fig S1	F	ENSMUSG00000006289	Highly variable	Highly variable	Highly variable	12.4382375562284	30.5249311319481	30.2441003380852
Fig S1	F	ENSMUSG00000006299	Very stable	Very stable	Variable	2.99912823379939	10.0245942881775	20.8276434061473
Fig S1	F	ENSMUSG00000006301	Highly variable	Variable	Highly variable	19.4274847108943	23.9646736522909	59.4516072841898
Fig S1	F	ENSMUSG00000006304	Very stable	Stable	Very stable	3.08420553404831	13.2506589029167	4.53885590931806
Fig S1	F	ENSMUSG00000006307	Stable	Variable	Variable	6.3839143573517	16.8373564401649	20.2071278486238
Fig S1	F	ENSMUSG00000006315	Variable	Very stable	Variable	9.25004314892585	6.98247210943934	24.3168119879131
Fig S1	F	ENSMUSG00000006333	Very stable	Highly variable	Highly variable	4.23635644685284	26.9114100488205	34.929929320311
Fig S1	F	ENSMUSG00000006335	Stable	Stable	Variable	6.06854632083218	12.570982671944	22.9015127701618
Fig S1	F	ENSMUSG00000006356	Variable	Variable	Very stable	9.26748301895539	17.2581860337275	9.82210093306375
Fig S1	F	ENSMUSG00000006360	Highly variable	Highly variable	Variable	26.271058517493	28.6723261159271	27.6294630518244
Fig S1	F	ENSMUSG00000006362	Highly variable	Highly variable	Variable	13.0945044915787	31.0002521613003	19.7123747469559
Fig S1	F	ENSMUSG00000006369	Variable	Variable	Highly variable	8.17618298167366	23.8765994111691	31.240273602329
Fig S1	F	ENSMUSG00000006373	Very stable	Very stable	Very stable	3.00656047117375	4.85482463349651	7.34755139769321
Fig S1	F	ENSMUSG00000006378	Highly variable	Variable	Variable	16.0532185062338	23.3027781466094	25.7581351970583
Fig S1	F	ENSMUSG00000006386	Stable	Variable	Very stable	6.82430336988796	19.4722350704076	9.92204188188169
Fig S1	F	ENSMUSG00000006390	Highly variable	Stable	Variable	11.9445723415204	16.3882346799048	28.3732305342192
Fig S1	F	ENSMUSG00000006392	Very stable	Stable	Very stable	4.66243420833384	11.6661312046343	11.4716683220362
Fig S1	F	ENSMUSG00000006395	Highly variable	Variable	Highly variable	12.534078247901	25.1883901426387	38.3310563051084
Fig S1	F	ENSMUSG00000006398	Highly variable	Very stable	Very stable	13.0348814636664	10.2520765143201	7.13975696434482
Fig S1	F	ENSMUSG00000006403	Variable	Stable	Very stable	10.0147509470001	14.0811937411459	8.97036332438701
Fig S1	F	ENSMUSG00000006411	Highly variable	Variable	Highly variable	20.9002730086896	20.6896393681853	44.5885880616451
Fig S1	F	ENSMUSG00000006412	Very stable	Very stable	Very stable	3.95200515548709	6.79301651032876	8.97286048008797
Fig S1	F	ENSMUSG00000006418	Stable	Very stable	Very stable	5.06809266447958	9.67931338734391	6.9531986806704
Fig S1	F	ENSMUSG00000006423	Variable	Very stable	Stable	8.97469738969369	10.4189660870079	17.5720131655545
Fig S1	F	ENSMUSG00000006435	Variable	Variable	Highly variable	11.854674934974	21.408149142741	32.1474356441363
Fig S1	F	ENSMUSG00000006442	Very stable	Variable	Variable	4.82935907423589	20.8371319036667	26.9300160148224
Fig S1	F	ENSMUSG00000006445	Highly variable	Highly variable	Highly variable	16.9253454127306	25.7079390364831	35.5644127893469
Fig S1	F	ENSMUSG00000006456	Variable	Variable	Stable	8.58203371337376	20.4162421746481	13.8494540184221
Fig S1	F	ENSMUSG00000006457	Highly variable	Highly variable	Highly variable	12.4086366599466	51.3643034415904	36.5690545751298
Fig S1	F	ENSMUSG00000006463	Variable	Highly variable	Variable	9.33471812235944	29.6277889996473	21.4179461772384
Fig S1	F	ENSMUSG00000006464	Variable	Variable	Highly variable	10.0916561431716	19.4769239460433	28.6092545541878
Fig S1	F	ENSMUSG00000006471	Variable	Variable	Stable	9.31510196993465	20.8450460719351	15.4679600299065
Fig S1	F	ENSMUSG00000006476	Stable	Variable	Highly variable	5.1627831504825	17.4097424046909	31.2045455617927
Fig S1	F	ENSMUSG00000006494	Variable	Highly variable	Highly variable	10.0126694796911	96.6409169072523	51.2035405737678
Fig S1	F	ENSMUSG00000006498	Stable	Stable	Stable	6.36664682638359	11.0587610728771	12.0182483350727
Fig S1	F	ENSMUSG00000006517	Variable	Highly variable	Stable	11.6412152510154	33.0054898755431	14.3395421033584
Fig S1	F	ENSMUSG00000006519	Stable	Variable	Stable	5.95205496705232	23.0816821950975	17.3026452198679
Fig S1	F	ENSMUSG00000006526	Variable	Very stable	Stable	9.88839362040899	7.0355584896684	17.2902069187637
Fig S1	F	ENSMUSG00000006527	Stable	Very stable	Stable	5.53157760176121	10.0063622055961	13.832144639402
Fig S1	F	ENSMUSG00000006574	Highly variable	Variable	Highly variable	14.7317426386216	23.0314653114281	70.4383602019748
Fig S1	F	ENSMUSG00000006575	Variable	Highly variable	Highly variable	9.49263883069471	45.4334061782051	28.5160108402236
Fig S1	F	ENSMUSG00000006576	Stable	Highly variable	Highly variable	6.91077398837325	34.6662199741783	69.1109559043217
Fig S1	F	ENSMUSG00000006585	Variable	Stable	Variable	7.63041574087506	12.3471122321944	27.6576364195162
Fig S1	F	ENSMUSG00000006586	Very stable	Variable	Variable	3.91305130588876	18.2919326838266	28.4642478097121
Fig S1	F	ENSMUSG00000006589	Very stable	Variable	Variable	3.8698822472054	21.7933413711363	25.1591660517491
Fig S1	F	ENSMUSG00000006599	Variable	Very stable	Very stable	8.84278063006329	5.77169459921698	7.28370682764763
Fig S1	F	ENSMUSG00000006641	Variable	Stable	Stable	7.69573542100498	11.5890246008016	17.231031469029
Fig S1	F	ENSMUSG00000006649	Highly variable	Highly variable	Variable	30.1947961094564	46.6460467962099	28.4619764374347
Fig S1	F	ENSMUSG00000006651	Variable	Highly variable	Stable	8.53423853331476	29.8017914148601	16.5262034251948
Fig S1	F	ENSMUSG00000006673	Stable	Very stable	Very stable	5.63385003565488	5.06002397190799	3.81861
Fig S1	F	ENSMUSG00000006675	Stable	Highly variable	Highly variable	7.15997020802797	71.486838694084	56.0367413362404
Fig S1	F	ENSMUSG00000006676	Very stable	Highly variable	Highly variable	4.16985683589695	25.7623019221877	36.1406042156894
Fig S1	F	ENSMUSG00000006678	Stable	Stable	Stable	4.99492801864708	11.953058983373	14.9312386911876
Fig S1	F	ENSMUSG00000006699	Very stable	Very stable	Very stable	2.16439850197481	8.36468537860637	9.1401136256611
Fig S1	F	ENSMUSG00000006705	Stable	Stable	Very stable	5.6448598341117	14.116731993874	5.21209632521317
Fig S1	F	ENSMUSG00000006715	Highly variable	Stable	Very stable	12.8020081093682	15.5395232132453	10.2754760063549
Fig S1	F	ENSMUSG00000006717	Variable	Highly variable	Stable	11.7539149774054	26.1771054473396	17.727009945332
Fig S1	F	ENSMUSG00000006720	Variable	Very stable	Very stable	8.86303178281301	7.49708795589651	10.5384076069262
Fig S1	F	ENSMUSG00000006728	Stable	Stable	Stable	6.60824670655161	12.5628769804122	16.8456147571054
Fig S1	F	ENSMUSG00000006731	Variable	Stable	Variable	8.35083823116834	15.1188125263496	23.6985307705426
Fig S1	F	ENSMUSG00000006732	Stable	Stable	Variable	5.56229003679096	14.167682558994	20.0432866678655
Fig S1	F	ENSMUSG00000006736	Variable	Very stable	Very stable	10.1411991079943	8.09455928501968	8.6651135596081
Fig S1	F	ENSMUSG00000006740	Very stable	Very stable	Stable	2.70725968050191	10.2079656637059	14.0849132394728
Fig S1	F	ENSMUSG00000006763	Stable	Variable	Very stable	5.74652788836382	17.3098644694369	7.63551372303762
Fig S1	F	ENSMUSG00000006782	Highly variable	Variable	Highly variable	15.5329491459201	24.1258972043861	34.3200548461453
Fig S1	F	ENSMUSG00000006800	Variable	Very stable	Stable	8.74170427225142	5.33214290865904	16.2724841976678
Fig S1	F	ENSMUSG00000006818	Very stable	Stable	Very stable	2.99091026436732	14.1310246291355	7.64872727756558
Fig S1	F	ENSMUSG00000006850	Highly variable	Highly variable	Highly variable	12.4283752329069	32.7241035462365	45.8753337762203
Fig S1	F	ENSMUSG00000006906	Variable	Stable	Very stable	7.62611356448913	13.4567429494553	10.2737221514726
Fig S1	F	ENSMUSG00000006920	Variable	Highly variable	Highly variable	8.00885402470318	52.6765690880326	34.6455283955791
Fig S1	F	ENSMUSG00000006930	Highly variable	Highly variable	Highly variable	20.3891689615512	30.2227859053071	28.660363771642
Fig S1	F	ENSMUSG00000006931	Stable	Stable	Variable	7.27983793492212	11.1892328525618	25.1291920756533
Fig S1	F	ENSMUSG00000006932	Very stable	Very stable	Stable	3.0035853669686	7.54314172738117	12.0031621421831
Fig S1	F	ENSMUSG00000006941	Very stable	Variable	Variable	3.99443165837812	25.0548564357157	18.9718224703737
Fig S1	F	ENSMUSG00000006958	Stable	Highly variable	Highly variable	5.06549696765039	33.8787087193464	44.815080827829
Fig S1	F	ENSMUSG00000006998	Very stable	Very stable	Very stable	3.09235572699989	8.97005717206671	6.60277512716417
Fig S1	F	ENSMUSG00000007021	Highly variable	Highly variable	Highly variable	24.2714612520272	40.7016617386149	29.8728661475101
Fig S1	F	ENSMUSG00000007029	Variable	Highly variable	Highly variable	9.15716900837483	29.9444898283444	45.9698505051288
Fig S1	F	ENSMUSG00000007033	Variable	Variable	Very stable	8.47674537103534	20.7631094683893	10.8525781996026
Fig S1	F	ENSMUSG00000007035	Variable	Highly variable	Variable	7.70669181864907	34.5239174974066	22.1104884657445
Fig S1	F	ENSMUSG00000007036	Stable	Variable	Highly variable	7.53094814770706	23.976479887362	50.0894834930334
Fig S1	F	ENSMUSG00000007038	Variable	Highly variable	Highly variable	10.7460646862986	47.8597370918047	47.9374494071272
Fig S1	F	ENSMUSG00000007039	Stable	Variable	Stable	5.46287509263308	25.4313675701313	15.9734657200566
Fig S1	F	ENSMUSG00000007041	Very stable	Stable	Stable	4.41871932707098	16.0534088645319	13.684200206293
Fig S1	F	ENSMUSG00000007050	Stable	Stable	Very stable	6.55278675980297	12.4693330137222	9.99078352238405
Fig S1	F	ENSMUSG00000007080	Variable	Stable	Very stable	8.50248557840213	12.2769001800471	10.0126566037865
Fig S1	F	ENSMUSG00000007097	Highly variable	Variable	Variable	20.2124817540985	21.2358960907224	23.4906929393697
Fig S1	F	ENSMUSG00000007122	Highly variable	Highly variable	Variable	16.1786671253535	26.8983648909859	22.2145403051627
Fig S1	F	ENSMUSG00000007207	Stable	Very stable	Highly variable	6.95180036144394	10.1705499014359	38.830256117545
Fig S1	F	ENSMUSG00000007216	Highly variable	Variable	Very stable	13.2929191495971	17.3106899505428	8.67689499475354
Fig S1	F	ENSMUSG00000007279	Variable	Variable	Stable	9.94674530894576	24.0611238864688	12.5914768805934
Fig S1	F	ENSMUSG00000007338	Very stable	Variable	Stable	4.93739841157278	18.1021419409734	12.2112313216877
Fig S1	F	ENSMUSG00000007379	Variable	Variable	Highly variable	11.2867776581397	21.8437682005657	31.4297066370093
Fig S1	F	ENSMUSG00000007411	Stable	Very stable	Very stable	5.00012805715562	10.3352568513349	9.88746355695382
Fig S1	F	ENSMUSG00000007415	Very stable	Very stable	Stable	4.02971561151346	9.78810787506965	12.5493755307531
Fig S1	F	ENSMUSG00000007458	Very stable	Very stable	Very stable	3.20208933571366	6.85952931861826	6.0246567131288
Fig S1	F	ENSMUSG00000007476	Highly variable	Variable	Variable	25.2476863342644	21.9851001719727	27.6837936437439
Fig S1	F	ENSMUSG00000007564	Very stable	Stable	Very stable	3.47115273400517	13.4869387381032	7.33427659261309
Fig S1	F	ENSMUSG00000007570	Variable	Stable	Highly variable	10.459893735699	13.8947410304262	37.0922721518812
Fig S1	F	ENSMUSG00000007589	Stable	Variable	Variable	6.77318494193819	22.2877555605625	26.2113456620168
Fig S1	F	ENSMUSG00000007603	Stable	Highly variable	Highly variable	5.46078114559946	30.1273649857069	55.7977903132742
Fig S1	F	ENSMUSG00000007610	Variable	Variable	Highly variable	9.18687149392455	22.4712488834405	48.9724992783592
Fig S1	F	ENSMUSG00000007613	Variable	Stable	Highly variable	9.19703132432212	16.0598910547398	33.560837642023
Fig S1	F	ENSMUSG00000007617	Very stable	Very stable	Very stable	3.03458603252719	9.45398124155016	9.42245680521672
Fig S1	F	ENSMUSG00000007646	Highly variable	Very stable	Stable	18.9392092232818	9.35793734608691	15.4059495797694
Fig S1	F	ENSMUSG00000007653	Highly variable	Highly variable	Highly variable	28.1534059061399	34.1989227311198	30.7056082126399
Fig S1	F	ENSMUSG00000007655	Highly variable	Highly variable	Highly variable	30.6617803414923	27.9773252439008	38.1565669446974
Fig S1	F	ENSMUSG00000007656	Very stable	Variable	Stable	3.83792317824152	16.9004529682994	15.1353212907486
Fig S1	F	ENSMUSG00000007659	Variable	Stable	Variable	8.19037987596433	14.3885621640158	22.0008622784213
Fig S1	F	ENSMUSG00000007670	Variable	Variable	Variable	10.4509539311001	20.9759158950908	20.2170723546622
Fig S1	F	ENSMUSG00000007721	Very stable	Stable	Variable	4.39524637440146	12.5350781167623	21.9630169649668
Fig S1	F	ENSMUSG00000007739	Very stable	Very stable	Very stable	3.75657779906278	8.75192887765389	7.83091730207555
Fig S1	F	ENSMUSG00000007777	Stable	Stable	Stable	7.40104214811519	13.0590471961567	11.9324327920524
Fig S1	F	ENSMUSG00000007783	Stable	Highly variable	Highly variable	7.15187930064134	56.3721614729818	52.1353913257654
Fig S1	F	ENSMUSG00000007805	Variable	Highly variable	Highly variable	11.2989333917804	30.6379082584517	66.2561477443266
Fig S1	F	ENSMUSG00000007812	Stable	Very stable	Very stable	6.62070610496675	2.30960238305483	9.48892034131729
Fig S1	F	ENSMUSG00000007815	Very stable	Very stable	Very stable	2.82261458131298	7.29815614238052	2.87935820592718
Fig S1	F	ENSMUSG00000007817	Very stable	Very stable	Stable	4.84448725562946	7.97600408618366	13.5311750954659
Fig S1	F	ENSMUSG00000007827	Very stable	Very stable	Very stable	4.55609435888336	7.62798673997271	9.90274529378602
Fig S1	F	ENSMUSG00000007833	Variable	Highly variable	Highly variable	11.4771882799788	29.4306265070265	45.2462010448233
Fig S1	F	ENSMUSG00000007836	Stable	Very stable	Very stable	5.18645187126103	9.57632374812238	8.89511217691631
Fig S1	F	ENSMUSG00000007837	Variable	Highly variable	Highly variable	10.124376648573	31.9290449614805	43.7943145373179
Fig S1	F	ENSMUSG00000007850	Very stable	Very stable	Very stable	4.55637217760499	5.79124906609643	7.7109362911688
Fig S1	F	ENSMUSG00000007867	Variable	Very stable	Very stable	9.94383031473413	9.77105349520816	9.38965794284678
Fig S1	F	ENSMUSG00000007872	Variable	Variable	Highly variable	11.8948760289501	20.7659042177417	32.1295193392511
Fig S1	F	ENSMUSG00000007877	Highly variable	Highly variable	Highly variable	34.7329415580624	53.6131285911579	30.2035803168186
Fig S1	F	ENSMUSG00000007880	Stable	Very stable	Very stable	6.95471162018894	8.30192110390802	8.00419526746389
Fig S1	F	ENSMUSG00000007888	Highly variable	Highly variable	Highly variable	12.1581112134392	39.802843685788	60.3901236401291
Fig S1	F	ENSMUSG00000007891	Stable	Very stable	Very stable	5.95142645856725	10.5714405486886	6.44654902621808
Fig S1	F	ENSMUSG00000007892	Variable	Variable	Highly variable	11.1295907840684	18.9682842779373	55.4315858966574
Fig S1	F	ENSMUSG00000007908	Variable	Variable	Variable	9.8886145550725	21.5955916813398	24.2522848669076
Fig S1	F	ENSMUSG00000007944	Highly variable	Highly variable	Highly variable	12.7861616148338	53.0572945353326	45.545957932134
Fig S1	F	ENSMUSG00000007950	Variable	Variable	Stable	8.14549092653442	25.1419903983268	14.0410806188084
Fig S1	F	ENSMUSG00000007987	Variable	Very stable	Stable	8.59688455880331	10.1199651070517	15.6372843795673
Fig S1	F	ENSMUSG00000007989	Stable	Variable	Highly variable	6.87992347788566	19.6345907562726	39.094756980292
Fig S1	F	ENSMUSG00000008035	Stable	Variable	Stable	7.44176246971984	16.9666825028627	16.3940373039246
Fig S1	F	ENSMUSG00000008036	Stable	Very stable	Stable	5.19427142210115	7.55484678730392	15.6451502755333
Fig S1	F	ENSMUSG00000008090	Variable	Variable	Variable	8.31759010204275	17.3521141629288	28.4204809117429
Fig S1	F	ENSMUSG00000008136	Highly variable	Highly variable	Highly variable	18.1816748276974	36.7799638365838	64.849481629961
Fig S1	F	ENSMUSG00000008140	Stable	Stable	Variable	7.13690206906801	16.451275324632	25.0638745924759
Fig S1	F	ENSMUSG00000008153	Variable	Stable	Variable	8.76387808634433	15.6977751891679	19.4003176407346
Fig S1	F	ENSMUSG00000008167	Very stable	Highly variable	Highly variable	4.80883322184929	27.9966018407703	35.7586133811488
Fig S1	F	ENSMUSG00000008200	Very stable	Highly variable	Highly variable	2.66725628224154	36.5458821082662	33.2083757395566
Fig S1	F	ENSMUSG00000008206	Variable	Highly variable	Stable	11.5701010701581	30.8943165218734	17.407297997297
Fig S1	F	ENSMUSG00000008226	Stable	Stable	Stable	7.61345057727049	12.0318224232487	13.1686867751206
Fig S1	F	ENSMUSG00000008301	Stable	Very stable	Very stable	6.27183190162988	7.23080429704557	10.6380018531042
Fig S1	F	ENSMUSG00000008305	Very stable	Very stable	Stable	3.38975150189631	10.1962573901827	12.9658000125285
Fig S1	F	ENSMUSG00000008307	Stable	Stable	Highly variable	7.56054	15.8612787495216	48.4002105320055
Fig S1	F	ENSMUSG00000008318	Highly variable	Highly variable	Variable	20.5269570632354	28.4900655236333	27.6167875678093
Fig S1	F	ENSMUSG00000008333	Very stable	Very stable	Very stable	3.27223	4.11607182487759	10.0745605900435
Fig S1	F	ENSMUSG00000008348	Stable	Variable	Stable	6.60206645586543	23.9675074058753	18.2195994650753
Fig S1	F	ENSMUSG00000008373	Very stable	Very stable	Very stable	4.26321029196848	10.3004244836995	9.52563221888043
Fig S1	F	ENSMUSG00000008384	Variable	Variable	Variable	8.76584105283564	24.7078920927052	28.0177640528025
Fig S1	F	ENSMUSG00000008393	Very stable	Stable	Very stable	3.78689224798348	14.7031971937764	10.7609454728418
Fig S1	F	ENSMUSG00000008398	Variable	Variable	Stable	10.291556032316	18.341463130443	14.0499004499708
Fig S1	F	ENSMUSG00000008429	Very stable	Very stable	Very stable	2.76682605017069	4.4737104793682	4.5144289794605
Fig S1	F	ENSMUSG00000008435	Stable	Stable	Very stable	5.48476784387045	11.9761032035788	8.94026948815108
Fig S1	F	ENSMUSG00000008450	Very stable	Very stable	Stable	4.29698208390478	6.33799356341013	12.1758569486095
Fig S1	F	ENSMUSG00000008475	Very stable	Variable	Stable	2.61326855935785	21.5088938361611	17.048484590375
Fig S1	F	ENSMUSG00000008489	Stable	Highly variable	Highly variable	5.74656186911533	42.0608792190063	38.8240592955413
Fig S1	F	ENSMUSG00000008496	Highly variable	Highly variable	Highly variable	13.9770066844464	36.0676924194018	29.3856168015238
Fig S1	F	ENSMUSG00000008540	Stable	Stable	Very stable	5.68440025994384	15.8872394293404	6.82054879336423
Fig S1	F	ENSMUSG00000008575	Highly variable	Stable	Variable	16.490803233504	15.0416319144395	20.7562794894891
Fig S1	F	ENSMUSG00000008604	Stable	Stable	Stable	5.12859667987748	11.7238598745522	11.621568488729
Fig S1	F	ENSMUSG00000008658	Highly variable	Highly variable	Variable	16.0616857228093	45.4076873247177	25.1515678317582
Fig S1	F	ENSMUSG00000008668	Stable	Highly variable	Highly variable	5.0986476561315	34.1832899778195	39.0694606043187
Fig S1	F	ENSMUSG00000008682	Very stable	Highly variable	Highly variable	1.53581245540089	31.2399949768246	33.9377473694651
Fig S1	F	ENSMUSG00000008683	Stable	Highly variable	Variable	5.86994767976263	26.501799146302	23.1926539818232
Fig S1	F	ENSMUSG00000008690	Stable	Variable	Variable	5.74585989462014	22.1645	26.6552262964764
Fig S1	F	ENSMUSG00000008730	Highly variable	Very stable	Very stable	29.5914140181629	5.17447261895934	9.3578521266929
Fig S1	F	ENSMUSG00000008734	Very stable	Stable	Variable	4.14094852967543	12.4796741962717	18.4124664204327
Fig S1	F	ENSMUSG00000008763	Very stable	Variable	Variable	3.65018579490271	21.3997566339858	24.6941310282933
Fig S1	F	ENSMUSG00000008822	Highly variable	Very stable	Very stable	14.984874885919	10.0765218179346	8.67087993527916
Fig S1	F	ENSMUSG00000008843	Highly variable	Highly variable	Highly variable	33.8106162555059	28.4953407289996	47.9885989406807
Fig S1	F	ENSMUSG00000008855	Very stable	Highly variable	Highly variable	2.69426184762025	34.352316693934	33.6978
Fig S1	F	ENSMUSG00000008859	Very stable	Stable	Very stable	4.44218133437522	11.404002722607	11.0647202095307
Fig S1	F	ENSMUSG00000008892	Very stable	Stable	Variable	3.5877875871689	14.6913377332671	19.9187873410252
Fig S1	F	ENSMUSG00000008958	Stable	Very stable	Stable	5.82967263103168	6.55635946122577	12.9942339219228
Fig S1	F	ENSMUSG00000008976	Stable	Very stable	Stable	5.37935870210481	6.32207966483148	13.7080909342311
Fig S1	F	ENSMUSG00000008999	Variable	Very stable	Variable	9.30027198134443	8.8142306083577	19.1566962988569
Fig S1	F	ENSMUSG00000009013	Very stable	Very stable	Very stable	4.78157381181292	5.13833841801218	8.27940804876817
Fig S1	F	ENSMUSG00000009030	Stable	Variable	Highly variable	6.17471801905481	21.5248838268987	35.1080965315892
Fig S1	F	ENSMUSG00000009035	Stable	Variable	Variable	5.82513721675332	16.887633375445	19.2359474022993
Fig S1	F	ENSMUSG00000009073	Very stable	Very stable	Very stable	4.03298630232574	10.4239379820541	8.08504509707696
Fig S1	F	ENSMUSG00000009076	Variable	Stable	Stable	9.33553946262551	13.6094769887671	14.4886508078185
Fig S1	F	ENSMUSG00000009079	Very stable	Variable	Variable	4.85142842416149	21.1392719085102	24.9995353329005
Fig S1	F	ENSMUSG00000009090	Very stable	Very stable	Very stable	4.36419459420166	10.4826466614817	8.16923680954319
Fig S1	F	ENSMUSG00000009097	Highly variable	Highly variable	Highly variable	31.944734082344	48.6277194663411	54.0625831983718
Fig S1	F	ENSMUSG00000009112	Stable	Very stable	Variable	6.24421	7.94227177343961	20.7434628092864
Fig S1	F	ENSMUSG00000009207	Very stable	Very stable	Very stable	2.58676647211752	8.13139284938124	10.6952530065376
Fig S1	F	ENSMUSG00000009214	Highly variable	Highly variable	Highly variable	23.8837578060564	51.0335397843145	68.6301683079783
Fig S1	F	ENSMUSG00000009246	Highly variable	Highly variable	Highly variable	24.2879997691226	27.2420278206807	51.1570840879533
Fig S1	F	ENSMUSG00000009281	Highly variable	Highly variable	Highly variable	29.3736195254548	26.5288951363787	38.0608024429174
Fig S1	F	ENSMUSG00000009291	Stable	Very stable	Very stable	6.67239621352963	8.04480520446799	4.45867490727124
Fig S1	F	ENSMUSG00000009293	Very stable	Variable	Very stable	4.73137364261823	17.4659464042804	6.70777473925309
Fig S1	F	ENSMUSG00000009350	Highly variable	Highly variable	Highly variable	41.8480358763545	55.5414953744438	74.8417704214911
Fig S1	F	ENSMUSG00000009376	Variable	Stable	Variable	11.6600547313971	16.5808333725778	21.2371021357017
Fig S1	F	ENSMUSG00000009394	Highly variable	Highly variable	Highly variable	29.7618014856423	39.0988199265486	29.3451958471579
Fig S1	F	ENSMUSG00000009406	Very stable	Very stable	Very stable	3.39483111115063	6.34069095225628	5.89214466627019
Fig S1	F	ENSMUSG00000009418	Very stable	Very stable	Very stable	3.90242362042044	7.20671295901616	10.0014326637364
Fig S1	F	ENSMUSG00000009470	Very stable	Very stable	Variable	3.76533380374554	5.23068391357276	22.0981958169554
Fig S1	F	ENSMUSG00000009471	Variable	Highly variable	Highly variable	9.04455795352621	38.201750143747	63.7069298212013
Fig S1	F	ENSMUSG00000009535	Very stable	Stable	Stable	3.8364986127654	12.5644121884227	14.4811795593867
Fig S1	F	ENSMUSG00000009549	Stable	Very stable	Stable	5.98360201350562	6.61689363151677	13.7189469703728
Fig S1	F	ENSMUSG00000009555	Very stable	Very stable	Very stable	3.95707839918988	6.69881601194206	9.50880861992451
Fig S1	F	ENSMUSG00000009563	Stable	Variable	Very stable	5.78910518669685	19.4318427011239	9.81002492855925
Fig S1	F	ENSMUSG00000009566	Variable	Stable	Highly variable	8.97048668271803	15.2400264813222	32.0928588239614
Fig S1	F	ENSMUSG00000009569	Variable	Variable	Variable	9.19486933423285	21.558637175385	26.5909289897314
Fig S1	F	ENSMUSG00000009575	Stable	Stable	Highly variable	5.24924	12.1522734229105	31.349285081121
Fig S1	F	ENSMUSG00000009585	Variable	Variable	Very stable	8.48341795293848	25.3400923369365	8.64354237517111
Fig S1	F	ENSMUSG00000009614	Highly variable	Highly variable	Variable	12.9430555143888	29.553372359076	20.304454411116
Fig S1	F	ENSMUSG00000009621	Stable	Variable	Stable	6.90844033585364	21.5605206349399	11.7133661364285
Fig S1	F	ENSMUSG00000009628	Highly variable	Stable	Stable	13.0216494131879	12.7658230046493	12.2426550446629
Fig S1	F	ENSMUSG00000009630	Very stable	Very stable	Very stable	3.86517998256232	7.23991851662875	9.06701358963129
Fig S1	F	ENSMUSG00000009633	Stable	Highly variable	Variable	7.54958120677987	37.9248975271821	24.7362811752066
Fig S1	F	ENSMUSG00000009640	Variable	Stable	Variable	10.5445315400258	12.4752933142787	20.4359020538145
Fig S1	F	ENSMUSG00000009647	Stable	Variable	Very stable	5.33753971947869	17.7699854110934	11.522381895437
Fig S1	F	ENSMUSG00000009681	Very stable	Very stable	Stable	3.56369840994144	8.23024518445566	15.1923365148061
Fig S1	F	ENSMUSG00000009687	Highly variable	Highly variable	Highly variable	28.6546548732277	42.7945029630943	44.7109642591828
Fig S1	F	ENSMUSG00000009733	Very stable	Very stable	Very stable	3.2093344056526	10.9676813412231	8.48063106116522
Fig S1	F	ENSMUSG00000009739	Variable	Variable	Variable	10.8881640159225	25.1904451576822	21.3405205378896
Fig S1	F	ENSMUSG00000009741	Very stable	Stable	Stable	2.45987225555118	16.0747450960593	17.0168161184088
Fig S1	F	ENSMUSG00000009772	Highly variable	Highly variable	Highly variable	20.0558614846461	55.2823558142742	29.9824128506243
Fig S1	F	ENSMUSG00000009828	Very stable	Very stable	Very stable	0.938528199170328	8.13930382549968	7.60562598432074
Fig S1	F	ENSMUSG00000009863	Very stable	Very stable	Very stable	4.28479556060582	10.3059170419238	8.10364621733352
Fig S1	F	ENSMUSG00000009876	Highly variable	Highly variable	Highly variable	24.1559642734069	95.4951005857577	46.9180753602826
Fig S1	F	ENSMUSG00000009894	Very stable	Very stable	Stable	4.67391706919176	10.0884468144049	14.4392268919153
Fig S1	F	ENSMUSG00000009905	Very stable	Stable	Variable	3.68585730434412	16.4273429869773	24.3564439769606
Fig S1	F	ENSMUSG00000009907	Very stable	Very stable	Stable	4.04533357158211	4.07747035769163	15.4866997388696
Fig S1	F	ENSMUSG00000009927	Variable	Variable	Variable	10.5972935837278	18.6807520317216	25.1316277402931
Fig S1	F	ENSMUSG00000009995	Very stable	Variable	Stable	4.78509894545115	22.0686719198077	16.4756019454599
Fig S1	F	ENSMUSG00000010021	Highly variable	Highly variable	Highly variable	21.4395853952666	40.7853070952793	42.2322479543261
Fig S1	F	ENSMUSG00000010025	Stable	Stable	Very stable	7.03781729387082	16.5223051460117	11.4122630058868
Fig S1	F	ENSMUSG00000010045	Stable	Stable	Very stable	6.84826131125388	15.7914435286292	10.7909625875477
Fig S1	F	ENSMUSG00000010047	Variable	Variable	Stable	7.95447613861115	17.6356252137225	12.0101242928365
Fig S1	F	ENSMUSG00000010048	Stable	Stable	Highly variable	7.0544068461577	13.8068149548486	36.0258731573291
Fig S1	F	ENSMUSG00000010051	Variable	Stable	Stable	9.09453167342642	12.7767177512094	16.7425151486525
Fig S1	F	ENSMUSG00000010054	Stable	Variable	Variable	5.79884694580062	16.8607564202344	24.0210521856219
Fig S1	F	ENSMUSG00000010057	Stable	Highly variable	Highly variable	6.6011658518689	39.2349850687986	45.1149924445949
Fig S1	F	ENSMUSG00000010064	Highly variable	Highly variable	Highly variable	12.5206620639672	110.469500677526	57.9945713973257
Fig S1	F	ENSMUSG00000010066	Stable	Highly variable	Variable	5.81977843840793	32.5366057066396	24.3393149199533
Fig S1	F	ENSMUSG00000010067	Highly variable	Highly variable	Highly variable	27.4568024795585	57.6934678683959	33.3166002037185
Fig S1	F	ENSMUSG00000010086	Highly variable	Highly variable	Variable	14.9241572036381	35.9023973151358	24.5280784598676
Fig S1	F	ENSMUSG00000010095	Very stable	Highly variable	Highly variable	1.84373138920091	60.4478488420482	57.3307663883495
Fig S1	F	ENSMUSG00000010097	Very stable	Very stable	Variable	2.40372801234795	9.81157719979515	20.8801980844159
Fig S1	F	ENSMUSG00000010110	Very stable	Very stable	Variable	1.54960269854848	10.1571737474153	19.2014921202347
Fig S1	F	ENSMUSG00000010154	Variable	Highly variable	Variable	11.7626148564771	38.2948761033734	18.3847007692857
Fig S1	F	ENSMUSG00000010175	Stable	Variable	Highly variable	6.90499269458458	22.8933485360929	33.4600415329756
Fig S1	F	ENSMUSG00000010277	Very stable	Very stable	Very stable	2.50528368355574	4.99766381379046	3.13215164419715
Fig S1	F	ENSMUSG00000010290	Very stable	Stable	Stable	3.27559514394102	11.9120645011806	15.9635108111833
Fig S1	F	ENSMUSG00000010307	Very stable	Highly variable	Highly variable	4.94128292785198	36.902336026364	32.8841875825326
Fig S1	F	ENSMUSG00000010311	Highly variable	Variable	Variable	31.7723482765607	20.4703909863008	19.7807895372182
Fig S1	F	ENSMUSG00000010358	Highly variable	Highly variable	Highly variable	19.4295234274981	44.8879129482233	55.7999189822485
Fig S1	F	ENSMUSG00000010362	Highly variable	Highly variable	Variable	12.2030698359975	33.8808667311079	24.348932520595
Fig S1	F	ENSMUSG00000010376	Very stable	Stable	Very stable	2.00694715093009	12.7650261060848	8.47805068141741
Fig S1	F	ENSMUSG00000010392	Very stable	Stable	Stable	1.8144007919675	15.6755576500824	15.2495943085134
Fig S1	F	ENSMUSG00000010406	Highly variable	Variable	Highly variable	16.4111769258024	19.1747640298835	32.5420019195878
Fig S1	F	ENSMUSG00000010453	Very stable	Very stable	Variable	2.76472492394128	8.91671502634334	22.8258389929437
Fig S1	F	ENSMUSG00000010461	Highly variable	Very stable	Stable	13.4190648813285	10.1797698264008	17.9490130767076
Fig S1	F	ENSMUSG00000010476	Very stable	Variable	Stable	3.58575675063423	17.3237223865371	16.1170190620782
Fig S1	F	ENSMUSG00000010505	Stable	Highly variable	Variable	7.10855520042378	39.6143601133224	25.047759853693
Fig S1	F	ENSMUSG00000010517	Very stable	Variable	Stable	3.51113031401072	20.1975736502626	13.075071428712
Fig S1	F	ENSMUSG00000010529	Highly variable	Highly variable	Variable	21.1548053033167	34.3187703293695	23.9153267063778
Fig S1	F	ENSMUSG00000010538	Variable	Highly variable	Highly variable	7.79025195347321	30.9542963093451	37.443185445203
Fig S1	F	ENSMUSG00000010554	Variable	Stable	Very stable	9.65204128068705	12.9065362675196	10.7045086673907
Fig S1	F	ENSMUSG00000010607	Highly variable	Very stable	Stable	14.2337536509889	10.8888899405996	15.4176935371079
Fig S1	F	ENSMUSG00000010608	Very stable	Very stable	Variable	2.85673405995608	8.77724119315216	19.8665569136936
Fig S1	F	ENSMUSG00000010609	Highly variable	Stable	Highly variable	12.1458333821139	14.8175225618482	28.5179382243241
Fig S1	F	ENSMUSG00000010660	Variable	Highly variable	Highly variable	7.79513266493913	31.2246192268257	42.5420095167503
Fig S1	F	ENSMUSG00000010663	Very stable	Stable	Very stable	3.78856932418264	14.1914276740341	5.46517329370973
Fig S1	F	ENSMUSG00000010721	Very stable	Stable	Variable	4.96455552533576	16.1198208534515	20.5037097835242
Fig S1	F	ENSMUSG00000010751	Highly variable	Stable	Variable	14.4973358349621	12.1946145687307	18.8119196204103
Fig S1	F	ENSMUSG00000010755	Very stable	Very stable	Variable	3.02247961630886	7.18854496826239	23.0207225415186
Fig S1	F	ENSMUSG00000010797	Highly variable	Highly variable	Variable	16.5990105983421	30.5787730747363	25.102740768245
Fig S1	F	ENSMUSG00000010830	Highly variable	Variable	Highly variable	26.4856268771559	19.9188542056509	40.9147262408125
Fig S1	F	ENSMUSG00000010911	Very stable	Very stable	Stable	3.5308162613783	9.57772760701725	17.1034811806474
Fig S1	F	ENSMUSG00000010914	Very stable	Variable	Stable	3.76018595568741	20.2758458338734	13.7331291121079
Fig S1	F	ENSMUSG00000010936	Stable	Stable	Very stable	7.37390949410787	11.1642888671436	9.92064733711509
Fig S1	F	ENSMUSG00000011096	Stable	Variable	Variable	7.27420201940182	17.5342294050892	19.7154582316212
Fig S1	F	ENSMUSG00000011114	Very stable	Stable	Highly variable	2.68693224608806	13.407448871146	29.4668115258156
Fig S1	F	ENSMUSG00000011148	Highly variable	Highly variable	Highly variable	17.0998555831979	31.0918316817501	43.2959366553623
Fig S1	F	ENSMUSG00000011158	Stable	Variable	Highly variable	5.65438	19.4280047389581	32.8169040511889
Fig S1	F	ENSMUSG00000011171	Variable	Very stable	Stable	9.49464755610055	8.96875570134781	14.5976411546787
Fig S1	F	ENSMUSG00000011179	Very stable	Highly variable	Highly variable	3.08202704632933	47.0079952851437	47.3934509828247
Fig S1	F	ENSMUSG00000011254	Very stable	Stable	Stable	2.7867887496319	15.6570945416225	11.6157874572862
Fig S1	F	ENSMUSG00000011256	Variable	Stable	Stable	7.88446290190855	12.7743498342507	12.5268458915528
Fig S1	F	ENSMUSG00000011257	Very stable	Very stable	Variable	4.16085085685047	7.79607810600927	19.8235515215865
Fig S1	F	ENSMUSG00000011306	Very stable	Stable	Stable	3.69491237293008	14.7917935203808	17.0961174013582
Fig S1	F	ENSMUSG00000011382	Highly variable	Variable	Variable	14.3941924243865	17.4477156669632	19.2455082044024
Fig S1	F	ENSMUSG00000011427	Very stable	Very stable	Stable	4.25726710345713	9.96115489669297	17.2809898011824
Fig S1	F	ENSMUSG00000011589	Variable	Highly variable	Highly variable	10.7533020126366	50.4794515761548	46.5095661760993
Fig S1	F	ENSMUSG00000011658	Variable	Variable	Variable	11.0564810106607	21.3998718254044	24.7321803711574
Fig S1	F	ENSMUSG00000011752	Stable	Highly variable	Highly variable	5.18708522472249	54.9861071768413	52.6608832414373
Fig S1	F	ENSMUSG00000011831	Very stable	Very stable	Very stable	2.23428101349357	10.0858133073801	7.16106989755708
Fig S1	F	ENSMUSG00000011832	Stable	Highly variable	Variable	5.94919135605705	27.2965504059651	23.3486467431606
Fig S1	F	ENSMUSG00000011837	Variable	Stable	Very stable	8.17128754006236	15.7210147846205	7.46189869493575
Fig S1	F	ENSMUSG00000011877	Stable	Variable	Highly variable	7.1868790753404	20.218257430834	29.4264558448938
Fig S1	F	ENSMUSG00000011884	Stable	Variable	Very stable	6.96211560972455	16.901145071333	8.45642046959775
Fig S1	F	ENSMUSG00000011958	Very stable	Very stable	Very stable	3.89115878575592	8.74851548809896	3.06196336792931
Fig S1	F	ENSMUSG00000011960	Very stable	Stable	Variable	1.39987036017665	11.7590127994661	20.4822973507127
Fig S1	F	ENSMUSG00000012017	Variable	Variable	Highly variable	8.84416551913112	22.0989	67.0905434296731
Fig S1	F	ENSMUSG00000012076	Very stable	Variable	Stable	3.46903408233914	17.7661525548696	18.012372078734
Fig S1	F	ENSMUSG00000012114	Variable	Variable	Highly variable	8.65314039050897	17.008148330777	38.6652382101321
Fig S1	F	ENSMUSG00000012117	Very stable	Stable	Stable	3.06422713400126	13.4572752148885	17.0631440708589
Fig S1	F	ENSMUSG00000012126	Stable	Highly variable	Highly variable	7.44315582996281	27.4141335712029	40.9438736687544
Fig S1	F	ENSMUSG00000012296	Variable	Highly variable	Highly variable	8.6107669482939	29.849792664948	39.4011746777074
Fig S1	F	ENSMUSG00000012405	Very stable	Stable	Variable	3.41946112499953	16.2956921056924	22.330290657511
Fig S1	F	ENSMUSG00000012422	Very stable	Very stable	Very stable	3.76862934378215	6.92382250702433	6.55426105270856
Fig S1	F	ENSMUSG00000012429	Highly variable	Very stable	Very stable	13.8483200747635	6.41561614326285	8.79487302347617
Fig S1	F	ENSMUSG00000012443	Stable	Variable	Stable	6.10346953266285	17.692588120898	14.190905442012
Fig S1	F	ENSMUSG00000012483	Variable	Very stable	Stable	8.60292144541339	9.48905005377742	12.2495172160956
Fig S1	F	ENSMUSG00000012520	Highly variable	Highly variable	Highly variable	15.351014414069	42.6014704695677	47.7496878607524
Fig S1	F	ENSMUSG00000012535	Very stable	Very stable	Very stable	2.82519228811139	4.27045354110464	11.1485238976853
Fig S1	F	ENSMUSG00000012609	Variable	Very stable	Very stable	8.07226439320763	9.2296128716763	6.39289520289676
Fig S1	F	ENSMUSG00000012640	Very stable	Very stable	Very stable	3.1647424229178	7.29084866898361	7.38233523119552
Fig S1	F	ENSMUSG00000012848	Very stable	Highly variable	Highly variable	3.23678446229017	28.8386188976817	30.6699045597527
Fig S1	F	ENSMUSG00000013033	Very stable	Stable	Very stable	3.8199543865613	13.0687831865453	6.32766398049434
Fig S1	F	ENSMUSG00000013076	Stable	Stable	Stable	7.30608132244004	12.585389359965	12.8696
Fig S1	F	ENSMUSG00000013089	Stable	Highly variable	Highly variable	6.05185591630074	26.3471865624904	28.5236815614644
Fig S1	F	ENSMUSG00000013150	Stable	Variable	Stable	5.9504147559511	19.0588615469393	12.105044097763
Fig S1	F	ENSMUSG00000013155	Variable	Highly variable	Highly variable	8.23568031113354	34.7866971025098	46.7227444215468
Fig S1	F	ENSMUSG00000013160	Very stable	Very stable	Very stable	1.96917284066699	10.2852490589928	8.08470222030747
Fig S1	F	ENSMUSG00000013236	Very stable	Highly variable	Variable	4.9564873240481	33.7924210368021	28.3592334093744
Fig S1	F	ENSMUSG00000013275	Stable	Variable	Stable	7.22689236026993	17.5339341863618	12.5472806998938
Fig S1	F	ENSMUSG00000013367	Stable	Variable	Variable	6.1763228206579	22.9819453276277	20.0312103833988
Fig S1	F	ENSMUSG00000013415	Highly variable	Variable	Variable	13.6414148944086	18.5068594125137	19.9732789786176
Fig S1	F	ENSMUSG00000013419	Very stable	Variable	Stable	2.38867535483018	21.3158586645564	12.6757007868332
Fig S1	F	ENSMUSG00000013465	Very stable	Stable	Variable	2.5600058017687	14.9973784560523	21.1050411936046
Fig S1	F	ENSMUSG00000013495	Highly variable	Stable	Very stable	13.3246708074014	13.3192962443744	8.7259855938142
Fig S1	F	ENSMUSG00000013523	Highly variable	Highly variable	Highly variable	22.5077777301661	57.5400624628753	73.0074539499431
Fig S1	F	ENSMUSG00000013539	Stable	Variable	Stable	5.49450241241184	20.4994381850433	13.6799364991981
Fig S1	F	ENSMUSG00000013584	Highly variable	Variable	Very stable	13.8875348699721	17.1271692375742	8.59610189153939
Fig S1	F	ENSMUSG00000013593	Very stable	Very stable	Stable	3.38360029212766	5.16125942309204	13.5986032126063
Fig S1	F	ENSMUSG00000013622	Very stable	Highly variable	Stable	4.22083664429986	26.6208300364749	16.8679336704207
Fig S1	F	ENSMUSG00000013629	Variable	Stable	Variable	8.32051544757989	11.5248663661933	22.8614719076683
Fig S1	F	ENSMUSG00000013646	Stable	Very stable	Very stable	5.09858880996783	10.3212823085419	5.55313852227978
Fig S1	F	ENSMUSG00000013662	Very stable	Stable	Stable	1.83093234958181	14.7798540823279	12.8688168425642
Fig S1	F	ENSMUSG00000013663	Very stable	Stable	Very stable	4.31668647363291	11.6576987556297	11.1831910171592
Fig S1	F	ENSMUSG00000013698	Stable	Stable	Stable	7.23903385836302	14.200618627486	12.7784003613545
Fig S1	F	ENSMUSG00000013701	Very stable	Variable	Very stable	4.51192705070383	21.2958422409552	8.35927973325892
Fig S1	F	ENSMUSG00000013736	Very stable	Very stable	Stable	1.95264456991488	8.86098073431678	12.2505024894418
Fig S1	F	ENSMUSG00000013787	Stable	Variable	Variable	5.82262204964405	19.5748121665693	23.7725866699431
Fig S1	F	ENSMUSG00000013822	Very stable	Variable	Stable	4.73216749667022	19.6140049973991	16.0020840941672
Fig S1	F	ENSMUSG00000013833	Stable	Very stable	Stable	7.07626504421858	10.8205836887448	12.6067078584951
Fig S1	F	ENSMUSG00000013846	Variable	Very stable	Stable	9.75519700859867	3.09119177957702	12.8598511531613
Fig S1	F	ENSMUSG00000013858	Stable	Variable	Highly variable	6.5255028221773	22.8014040740096	53.5166128058909
Fig S1	F	ENSMUSG00000013878	Very stable	Stable	Variable	4.57470208622841	14.6098166696387	20.6445151968627
Fig S1	F	ENSMUSG00000013921	Stable	Stable	Very stable	5.78898543853431	13.1752627176788	10.1522280705104
Fig S1	F	ENSMUSG00000013936	Variable	Highly variable	Highly variable	11.7567700184266	28.1829519531678	61.4641998678865
Fig S1	F	ENSMUSG00000013973	Variable	Stable	Stable	8.63321781350577	12.1082774899301	15.3412193655589
Fig S1	F	ENSMUSG00000013997	Very stable	Variable	Variable	3.34946	24.4024180412054	27.6205300641605
Fig S1	F	ENSMUSG00000014030	Highly variable	Highly variable	Highly variable	12.0268808885009	52.5873509800484	48.2557949630216
Fig S1	F	ENSMUSG00000014039	Variable	Very stable	Stable	10.2029618228286	7.90796358161199	14.5074703216213
Fig S1	F	ENSMUSG00000014074	Stable	Stable	Variable	6.60026845763495	14.5173191876228	25.7785322896623
Fig S1	F	ENSMUSG00000014075	Stable	Very stable	Stable	7.47311444424565	6.36930498900712	13.6486215249467
Fig S1	F	ENSMUSG00000014077	Very stable	Stable	Very stable	3.44939247555332	12.3503120805188	8.62724010060633
Fig S1	F	ENSMUSG00000014164	Stable	Stable	Very stable	7.50438894761757	14.2727467786283	9.58762062596961
Fig S1	F	ENSMUSG00000014177	Very stable	Very stable	Very stable	4.95724123531808	10.1578534632152	8.34201093675657
Fig S1	F	ENSMUSG00000014195	Very stable	Very stable	Stable	1.52251063121205	5.17471645955764	12.0459597290732
Fig S1	F	ENSMUSG00000014226	Very stable	Variable	Very stable	4.34810060798241	19.2362399861376	5.96791117019594
Fig S1	F	ENSMUSG00000014232	Very stable	Very stable	Very stable	3.43877992737801	5.04957032687949	5.00753622478545
Fig S1	F	ENSMUSG00000014243	Highly variable	Highly variable	Variable	15.3734158545986	27.7296847254188	26.5801226242988
Fig S1	F	ENSMUSG00000014245	Stable	Stable	Very stable	7.53002235471871	14.1166027504589	8.41331172042678
Fig S1	F	ENSMUSG00000014294	Stable	Stable	Variable	6.25934798848825	15.8366635002156	25.8870908297541
Fig S1	F	ENSMUSG00000014301	Highly variable	Highly variable	Highly variable	13.4615834998531	27.9937031059309	37.4264673980786
Fig S1	F	ENSMUSG00000014303	Variable	Stable	Very stable	8.14978770871821	14.6136260022408	11.3992064843286
Fig S1	F	ENSMUSG00000014313	Variable	Very stable	Very stable	7.77471122291507	6.59482572090842	11.5833687458972
Fig S1	F	ENSMUSG00000014329	Variable	Stable	Variable	9.44671701878378	12.3831111775445	19.2092825118737
Fig S1	F	ENSMUSG00000014349	Very stable	Stable	Very stable	4.05146248297638	12.0254682353161	6.15844250819507
Fig S1	F	ENSMUSG00000014353	Variable	Very stable	Stable	7.66336928430815	9.74815692038136	11.6538626653003
Fig S1	F	ENSMUSG00000014355	Very stable	Variable	Stable	3.8901767493225	24.1448033851755	15.7904643196278
Fig S1	F	ENSMUSG00000014361	Variable	Stable	Stable	11.0652829830216	16.6039786768307	17.9173484201705
Fig S1	F	ENSMUSG00000014402	Very stable	Very stable	Very stable	2.53722842977447	7.58902550020351	6.85294309531965
Fig S1	F	ENSMUSG00000014418	Variable	Variable	Variable	7.82465813063693	17.2995047405336	21.0328228424889
Fig S1	F	ENSMUSG00000014426	Very stable	Variable	Variable	4.45429936911065	24.0614489912157	20.2816060291978
Fig S1	F	ENSMUSG00000014444	Stable	Highly variable	Highly variable	5.4963709770746	44.9799646776257	88.1104107900238
Fig S1	F	ENSMUSG00000014470	Stable	Very stable	Stable	6.15351130824182	9.59514620382863	13.3581726803612
Fig S1	F	ENSMUSG00000014496	Very stable	Very stable	Very stable	1.92823654835744	6.75874090835512	9.43335692254383
Fig S1	F	ENSMUSG00000014498	Very stable	Very stable	Stable	4.68721224247209	9.18213567943211	15.5028268445208
Fig S1	F	ENSMUSG00000014503	Very stable	Very stable	Very stable	3.85303146236537	7.24476941336337	10.7638467874424
Fig S1	F	ENSMUSG00000014504	Highly variable	Stable	Stable	18.4294646996024	13.2002089295834	18.0312443129136
Fig S1	F	ENSMUSG00000014547	Stable	Variable	Variable	5.30728680584202	17.6352518172726	18.3911742607579
Fig S1	F	ENSMUSG00000014550	Very stable	Very stable	Very stable	2.81375774031375	8.01123626425231	11.0977146865029
Fig S1	F	ENSMUSG00000014551	Variable	Stable	Stable	10.1378439057293	14.9444928081874	15.1328014974699
Fig S1	F	ENSMUSG00000014554	Very stable	Very stable	Very stable	4.65663719274547	7.50369520808986	7.7688495138911
Fig S1	F	ENSMUSG00000014592	Stable	Stable	Variable	6.63108938459431	14.8766550824154	24.0816955451195
Fig S1	F	ENSMUSG00000014599	Very stable	Variable	Stable	3.29054563707304	24.5405236503931	16.0823566045759
Fig S1	F	ENSMUSG00000014601	Very stable	Variable	Stable	2.52492042145386	19.7170529264552	13.4438297078263
Fig S1	F	ENSMUSG00000014602	Variable	Highly variable	Variable	10.4886	27.8479883685591	23.4145575996352
Fig S1	F	ENSMUSG00000014603	Highly variable	Stable	Variable	19.7519787206052	13.2793786159742	27.1862218522761
Fig S1	F	ENSMUSG00000014606	Very stable	Very stable	Very stable	4.89436602708476	10.6668299957359	11.4757562455798
Fig S1	F	ENSMUSG00000014633	Variable	Stable	Stable	10.6797110475206	13.7410470912458	14.8316168015531
Fig S1	F	ENSMUSG00000014668	Stable	Variable	Variable	5.75932394542993	20.5305194804931	19.9660534624104
Fig S1	F	ENSMUSG00000014704	Highly variable	Highly variable	Stable	21.2759419133784	27.7208120661149	12.7351033122035
Fig S1	F	ENSMUSG00000014748	Very stable	Stable	Very stable	2.79649078982466	12.4998531971774	9.87355373226462
Fig S1	F	ENSMUSG00000014763	Very stable	Very stable	Stable	4.72764394699946	5.91394650067847	12.4145010977719
Fig S1	F	ENSMUSG00000014767	Variable	Very stable	Very stable	8.5570635536713	4.7112739780573	6.61308342093103
Fig S1	F	ENSMUSG00000014769	Very stable	Very stable	Very stable	1.75710309324639	5.81177745297145	8.61781247262735
Fig S1	F	ENSMUSG00000014773	Highly variable	Highly variable	Highly variable	16.0193668029485	39.0443986589742	29.0046155305008
Fig S1	F	ENSMUSG00000014778	Stable	Stable	Highly variable	6.32200484364565	13.4572398590769	28.6184675082787
Fig S1	F	ENSMUSG00000014782	Highly variable	Stable	Highly variable	36.1554800197294	16.5863417726779	30.378741130968
Fig S1	F	ENSMUSG00000014786	Stable	Highly variable	Highly variable	5.68271356337085	53.0219202557384	52.7898467340808
Fig S1	F	ENSMUSG00000014791	Highly variable	Variable	Highly variable	23.8476854774965	18.5564578152564	28.7810048896275
Fig S1	F	ENSMUSG00000014813	Highly variable	Highly variable	Variable	13.7255293258298	48.3970240015216	25.2697821526877
Fig S1	F	ENSMUSG00000014837	Very stable	Variable	Very stable	3.22375692249435	19.9869044196314	10.677191751061
Fig S1	F	ENSMUSG00000014846	Variable	Highly variable	Stable	9.80127428913471	29.5781928147579	14.2357878191364
Fig S1	F	ENSMUSG00000014850	Stable	Very stable	Very stable	7.01414888615462	7.09593189970669	10.7740484771445
Fig S1	F	ENSMUSG00000014856	Variable	Very stable	Stable	9.21026425483626	7.18940732807434	16.5296946583137
Fig S1	F	ENSMUSG00000014859	Stable	Variable	Very stable	7.32800106254254	20.9201031275046	11.5105503545084
Fig S1	F	ENSMUSG00000014867	Stable	Variable	Very stable	5.66469520565154	17.1195365792495	8.61184650046101
Fig S1	F	ENSMUSG00000014873	Variable	Highly variable	Highly variable	9.11780374686288	33.6680600542207	42.4498795917052
Fig S1	F	ENSMUSG00000014905	Stable	Stable	Very stable	6.84576786405083	16.2483386281453	10.4120982669466
Fig S1	F	ENSMUSG00000014907	Stable	Very stable	Very stable	6.68886397888708	5.0887129422086	4.78320594410808
Fig S1	F	ENSMUSG00000014932	Very stable	Very stable	Very stable	3.2714367012093	6.65244426969279	8.52815541662663
Fig S1	F	ENSMUSG00000014956	Very stable	Very stable	Very stable	3.12099243835772	3.85443245405659	10.4971227048982
Fig S1	F	ENSMUSG00000014959	Stable	Variable	Very stable	5.97055424567421	19.0060985793734	8.18811205954833
Fig S1	F	ENSMUSG00000014980	Stable	Stable	Very stable	5.55078753424069	11.8113833584555	8.69790474375018
Fig S1	F	ENSMUSG00000015001	Variable	Highly variable	Highly variable	9.42570176800137	34.594755992334	53.9378979249831
Fig S1	F	ENSMUSG00000015002	Stable	Very stable	Very stable	6.05007287153364	6.50264028978849	6.94455974011406
Fig S1	F	ENSMUSG00000015013	Variable	Very stable	Highly variable	9.46549617721664	6.04183828661943	32.9062360210643
Fig S1	F	ENSMUSG00000015016	Variable	Stable	Very stable	7.93587706168388	16.5241887473945	11.2823672558836
Fig S1	F	ENSMUSG00000015023	Stable	Very stable	Very stable	7.06884955586171	9.36628279980453	7.78765856306758
Fig S1	F	ENSMUSG00000015027	Highly variable	Variable	Very stable	12.8435479340715	20.8129906299871	8.90188440916708
Fig S1	F	ENSMUSG00000015053	Variable	Stable	Stable	8.92086728589212	16.1469947282634	17.5969400278765
Fig S1	F	ENSMUSG00000015083	Variable	Stable	Highly variable	8.74906043547097	11.4364268201285	44.3480069184019
Fig S1	F	ENSMUSG00000015087	Very stable	Variable	Variable	3.21689001784214	21.2923607319561	24.7103259033533
Fig S1	F	ENSMUSG00000015092	Stable	Stable	Variable	5.49632005240494	13.7120500765151	19.6280832027349
Fig S1	F	ENSMUSG00000015094	Highly variable	Highly variable	Highly variable	12.1650412687792	38.552954843477	44.0099694992085
Fig S1	F	ENSMUSG00000015095	Stable	Variable	Highly variable	7.42668493742079	20.3432722548259	43.0044
Fig S1	F	ENSMUSG00000015112	Variable	Stable	Stable	7.95371588186974	16.1678126762633	17.8776033757777
Fig S1	F	ENSMUSG00000015120	Stable	Very stable	Very stable	5.95100048816297	5.88006062700979	3.73891438117167
Fig S1	F	ENSMUSG00000015126	Variable	Variable	Variable	8.36841523839989	17.5400410148055	26.5091773071833
Fig S1	F	ENSMUSG00000015127	Highly variable	Variable	Stable	13.5154181048204	21.1980174798912	18.1718639950138
Fig S1	F	ENSMUSG00000015133	Stable	Very stable	Stable	6.22242521576088	7.06075772493577	16.9742718249814
Fig S1	F	ENSMUSG00000015134	Highly variable	Highly variable	Stable	12.2685417169419	32.7969860008454	17.0954
Fig S1	F	ENSMUSG00000015143	Variable	Highly variable	Highly variable	7.66152407791599	27.4657191038825	40.496820369215
Fig S1	F	ENSMUSG00000015149	Stable	Variable	Variable	5.48633058919008	19.8467763728758	20.3463537649629
Fig S1	F	ENSMUSG00000015165	Stable	Very stable	Very stable	5.18443913361768	8.27242201924976	9.3740312484962
Fig S1	F	ENSMUSG00000015176	Stable	Variable	Very stable	5.13083860113797	21.2949575772909	6.11406645854867
Fig S1	F	ENSMUSG00000015189	Stable	Stable	Variable	6.44520913758497	11.0082071010875	23.3678232388817
Fig S1	F	ENSMUSG00000015202	Stable	Stable	Stable	6.93589988029332	16.0151392285993	14.1681473966325
Fig S1	F	ENSMUSG00000015214	Variable	Variable	Stable	11.3741223919291	20.6208540669758	13.8075135517515
Fig S1	F	ENSMUSG00000015217	Stable	Stable	Variable	7.29430118601107	14.0744171477494	19.7402743173948
Fig S1	F	ENSMUSG00000015222	Variable	Highly variable	Variable	7.74579518005353	36.9382290025262	25.5309645965017
Fig S1	F	ENSMUSG00000015243	Variable	Highly variable	Highly variable	9.61198179000075	29.5796752119544	35.9095464544649
Fig S1	F	ENSMUSG00000015247	Variable	Stable	Very stable	8.31760894038529	11.891104592205	8.76041589037131
Fig S1	F	ENSMUSG00000015289	Variable	Stable	Variable	8.58840335025161	14.1292826727409	20.0752128980924
Fig S1	F	ENSMUSG00000015290	Very stable	Stable	Very stable	4.76046276322742	12.0783365096595	6.09566583120871
Fig S1	F	ENSMUSG00000015291	Stable	Highly variable	Variable	5.00709975875223	31.8829570891866	26.5432807924905
Fig S1	F	ENSMUSG00000015305	Very stable	Very stable	Stable	3.97459331795394	7.81259186144063	16.2005985053471
Fig S1	F	ENSMUSG00000015312	Highly variable	Highly variable	Highly variable	14.3333768554887	66.8351849384688	57.5613468299854
Fig S1	F	ENSMUSG00000015335	Variable	Variable	Variable	11.4644103965477	21.6465537924208	20.9998131131924
Fig S1	F	ENSMUSG00000015341	Very stable	Very stable	Very stable	2.82302983957238	2.92211162768031	5.66962470341862
Fig S1	F	ENSMUSG00000015342	Variable	Highly variable	Highly variable	7.93159437769419	40.5822544883547	37.3413445101966
Fig S1	F	ENSMUSG00000015357	Very stable	Very stable	Very stable	4.32867784725865	7.24553195602911	4.33018079137474
Fig S1	F	ENSMUSG00000015363	Stable	Stable	Very stable	5.61151258681735	15.7593227438156	8.44140544071544
Fig S1	F	ENSMUSG00000015377	Very stable	Highly variable	Highly variable	4.13506108116452	50.4943666046914	51.7924566470055
Fig S1	F	ENSMUSG00000015396	Variable	Variable	Highly variable	11.4286784130702	23.7639958629461	32.1655441397071
Fig S1	F	ENSMUSG00000015452	Highly variable	Highly variable	Very stable	16.2943860289635	25.8204739715973	5.57276793662575
Fig S1	F	ENSMUSG00000015461	Stable	Stable	Variable	5.69603435970121	13.3489697377267	25.9132019450515
Fig S1	F	ENSMUSG00000015467	Variable	Variable	Variable	9.83887512362694	23.6434899657853	23.794632337848
Fig S1	F	ENSMUSG00000015468	Variable	Highly variable	Variable	10.2459362634262	31.3505351861726	28.176189715786
Fig S1	F	ENSMUSG00000015474	Highly variable	Variable	Variable	14.8233844381057	18.7575473421449	22.9313802446281
Fig S1	F	ENSMUSG00000015476	Highly variable	Highly variable	Highly variable	20.3834147674378	55.4575200455307	58.778304237364
Fig S1	F	ENSMUSG00000015478	Stable	Stable	Stable	7.35847832246618	14.6459477274941	12.6251030390997
Fig S1	F	ENSMUSG00000015488	Very stable	Stable	Very stable	2.48375026457263	13.2169545442906	7.07601913125422
Fig S1	F	ENSMUSG00000015501	Highly variable	Stable	Variable	14.5186932350329	12.0953370458197	19.1794714514106
Fig S1	F	ENSMUSG00000015522	Very stable	Stable	Very stable	2.33693223560512	11.7350927236708	9.61250483379358
Fig S1	F	ENSMUSG00000015533	Variable	Variable	Very stable	9.44927802608772	18.9390188786077	10.8278670660667
Fig S1	F	ENSMUSG00000015536	Stable	Very stable	Very stable	5.67279580301213	9.49624949110283	6.91659531808824
Fig S1	F	ENSMUSG00000015542	Variable	Highly variable	Variable	9.69247836367465	36.8130083750831	28.3523204852751
Fig S1	F	ENSMUSG00000015568	Very stable	Highly variable	Stable	4.32018982432305	26.2440012746166	17.467757846822
Fig S1	F	ENSMUSG00000015575	Variable	Very stable	Stable	9.85264774566742	10.3090795397519	15.6108442960202
Fig S1	F	ENSMUSG00000015597	Very stable	Very stable	Very stable	2.75464413326973	6.22729331841339	7.93081672046829
Fig S1	F	ENSMUSG00000015599	Variable	Highly variable	Variable	10.9851020673959	36.8356102234902	26.0845406165264
Fig S1	F	ENSMUSG00000015605	Stable	Highly variable	Highly variable	7.27923	51.3413270670383	83.6999553498669
Fig S1	F	ENSMUSG00000015619	Variable	Stable	Highly variable	9.34043570946367	14.343493582805	29.9016332817985
Fig S1	F	ENSMUSG00000015647	Variable	Highly variable	Highly variable	11.1384937761175	51.6514059343599	77.0757775835258
Fig S1	F	ENSMUSG00000015652	Highly variable	Highly variable	Stable	17.3253891319337	33.8851435104951	14.021424260838
Fig S1	F	ENSMUSG00000015653	Stable	Stable	Highly variable	7.16320036428157	12.7848422862041	29.7962428465064
Fig S1	F	ENSMUSG00000015656	Stable	Stable	Very stable	5.05149417456676	11.9965261187904	11.138638944517
Fig S1	F	ENSMUSG00000015659	Highly variable	Variable	Very stable	13.5292727462701	21.001978300662	6.71049
Fig S1	F	ENSMUSG00000015668	Variable	Very stable	Very stable	11.5297720182911	10.1104470236098	5.25471397319748
Fig S1	F	ENSMUSG00000015671	Very stable	Very stable	Very stable	3.62036952401399	5.11827123939254	9.45858537576351
Fig S1	F	ENSMUSG00000015672	Very stable	Variable	Variable	3.61366759445887	20.5931636574342	22.5114044522498
Fig S1	F	ENSMUSG00000015697	Stable	Stable	Very stable	5.00170462323161	11.995205907606	5.3876503159524
Fig S1	F	ENSMUSG00000015702	Highly variable	Highly variable	Highly variable	23.2039268861628	32.1366218111883	48.1052551548287
Fig S1	F	ENSMUSG00000015709	Very stable	Highly variable	Very stable	4.35044060901221	29.0392761170344	10.5684024661117
Fig S1	F	ENSMUSG00000015711	Very stable	Very stable	Stable	3.39760373682738	9.63861924726226	13.3758293082293
Fig S1	F	ENSMUSG00000015714	Very stable	Very stable	Highly variable	2.90552363939553	10.7347758811259	37.6279461438755
Fig S1	F	ENSMUSG00000015733	Very stable	Very stable	Stable	2.19829083192178	4.30539687723121	12.2488122636157
Fig S1	F	ENSMUSG00000015745	Variable	Stable	Variable	11.0362776202003	15.8329525400916	20.0464304699851
Fig S1	F	ENSMUSG00000015747	Stable	Variable	Variable	7.48206370635682	17.3526850542609	19.0763413030266
Fig S1	F	ENSMUSG00000015748	Stable	Variable	Highly variable	6.26261193346473	21.2232227835115	30.6607269619386
Fig S1	F	ENSMUSG00000015749	Variable	Very stable	Stable	8.33996087108376	10.2327577743824	16.2816421948019
Fig S1	F	ENSMUSG00000015750	Very stable	Very stable	Stable	3.85651669214241	8.56417483273003	16.2125740511127
Fig S1	F	ENSMUSG00000015755	Stable	Very stable	Very stable	5.63340867522152	4.07764869021775	7.20002596654168
Fig S1	F	ENSMUSG00000015757	Very stable	Very stable	Very stable	2.73858429619143	5.36628620540212	8.5636296192783
Fig S1	F	ENSMUSG00000015759	Very stable	Very stable	Very stable	3.63805564126762	3.44035724062844	4.30920173745908
Fig S1	F	ENSMUSG00000015766	Highly variable	Stable	Variable	15.6210322272146	16.1923288384341	20.7084790100382
Fig S1	F	ENSMUSG00000015776	Stable	Stable	Very stable	5.97542120732222	15.119357739478	7.62016224549938
Fig S1	F	ENSMUSG00000015790	Stable	Variable	Highly variable	5.95369436021533	16.8380992911045	31.3492680108401
Fig S1	F	ENSMUSG00000015804	Very stable	Variable	Stable	4.11823625282239	20.7617968943945	16.3443183789462
Fig S1	F	ENSMUSG00000015806	Variable	Stable	Very stable	9.25104410465451	16.1864816518988	4.96905718380442
Fig S1	F	ENSMUSG00000015812	Highly variable	Variable	Highly variable	17.0083983905157	19.6811294828898	44.2422549715417
Fig S1	F	ENSMUSG00000015837	Stable	Very stable	Very stable	5.18535	9.86318035692703	6.62163985801411
Fig S1	F	ENSMUSG00000015839	Very stable	Variable	Variable	2.26479286430219	17.7735639028191	23.8059401121939
Fig S1	F	ENSMUSG00000015843	Variable	Variable	Highly variable	11.5808410933894	22.2832500410511	30.5356361469244
Fig S1	F	ENSMUSG00000015846	Stable	Stable	Very stable	5.61022931463153	13.7276932670959	10.3694603439278
Fig S1	F	ENSMUSG00000015852	Very stable	Highly variable	Highly variable	4.42766894957913	36.6214635124051	64.9195131024086
Fig S1	F	ENSMUSG00000015869	Stable	Highly variable	Variable	5.06334277382895	30.8808711643402	23.2424954826986
Fig S1	F	ENSMUSG00000015880	Variable	Very stable	Stable	9.41290903745197	10.9113635157105	17.7660240095839
Fig S1	F	ENSMUSG00000015882	Variable	Stable	Stable	9.99920748394435	16.6304191558508	12.5518539079977
Fig S1	F	ENSMUSG00000015889	Very stable	Stable	Very stable	4.40707321676638	13.485778642747	8.72428525225298
Fig S1	F	ENSMUSG00000015932	Very stable	Stable	Variable	3.2408155299582	13.3863681674309	19.9280147147773
Fig S1	F	ENSMUSG00000015937	Stable	Very stable	Very stable	7.62463491993448	9.50166391943032	5.55167024666969
Fig S1	F	ENSMUSG00000015942	Stable	Variable	Highly variable	7.13560042637571	24.8928216182204	32.7268033897016
Fig S1	F	ENSMUSG00000015943	Highly variable	Highly variable	Stable	27.4243	26.2955038813138	16.7452331629326
Fig S1	F	ENSMUSG00000015944	Stable	Highly variable	Variable	6.59929606607289	28.0609503660476	26.1930852793892
Fig S1	F	ENSMUSG00000015950	Highly variable	Highly variable	Highly variable	21.1373029604599	45.5049834870177	53.6383156013093
Fig S1	F	ENSMUSG00000015957	Variable	Highly variable	Highly variable	8.43693633355456	44.1004382631135	56.7056852651834
Fig S1	F	ENSMUSG00000015961	Very stable	Very stable	Very stable	2.54810205100066	6.98208032095674	10.2040016322593
Fig S1	F	ENSMUSG00000015968	Variable	Stable	Variable	9.06737951905936	11.2683400256333	21.9937267911384
Fig S1	F	ENSMUSG00000015971	Stable	Stable	Stable	5.40699605097342	15.8798355914935	15.0583946895913
Fig S1	F	ENSMUSG00000015980	Highly variable	Highly variable	Stable	13.9011905162436	33.2730276503084	16.2119914899442
Fig S1	F	ENSMUSG00000015981	Highly variable	Variable	Very stable	13.0465382316096	24.8800535480397	9.48328239138113
Fig S1	F	ENSMUSG00000015994	Very stable	Very stable	Very stable	3.82260050513658	5.36425946803414	7.54277714903732
Fig S1	F	ENSMUSG00000016018	Stable	Very stable	Stable	5.56696183805854	5.8754742523245	12.049407049111
Fig S1	F	ENSMUSG00000016024	Highly variable	Stable	Highly variable	19.0729807431925	13.6567932449993	35.0271005370655
Fig S1	F	ENSMUSG00000016028	Variable	Highly variable	Highly variable	8.26774273719555	27.6471595481913	30.7896748836903
Fig S1	F	ENSMUSG00000016087	Highly variable	Variable	Variable	14.8839637073946	18.0201708373105	20.7082949133816
Fig S1	F	ENSMUSG00000016128	Variable	Stable	Variable	9.55144819815776	15.9300609014207	19.0092226044952
Fig S1	F	ENSMUSG00000016179	Variable	Stable	Stable	8.77817311595216	14.6550886517648	17.3476001656102
Fig S1	F	ENSMUSG00000016181	Stable	Variable	Variable	7.46676024019929	22.0572143510185	26.5897443707939
Fig S1	F	ENSMUSG00000016200	Variable	Stable	Variable	9.67774835683337	13.4550657359031	23.9335055001864
Fig S1	F	ENSMUSG00000016252	Highly variable	Stable	Highly variable	13.6050421724196	14.276418958228	47.7399134553954
Fig S1	F	ENSMUSG00000016253	Stable	Stable	Stable	6.46544369079857	11.4875059988278	15.2405742678363
Fig S1	F	ENSMUSG00000016256	Variable	Stable	Variable	8.36042037794483	16.5314764991483	20.3476315894914
Fig S1	F	ENSMUSG00000016257	Very stable	Variable	Very stable	4.42373539397656	17.065342448698	9.47297227216428
Fig S1	F	ENSMUSG00000016262	Stable	Stable	Stable	7.08025922245274	16.4707673750675	13.6722072542382
Fig S1	F	ENSMUSG00000016308	Stable	Variable	Very stable	6.59562959167211	16.9783924188453	7.61773651677151
Fig S1	F	ENSMUSG00000016319	Very stable	Stable	Very stable	3.18071374833661	12.2913416083226	10.6259774828976
Fig S1	F	ENSMUSG00000016344	Variable	Variable	Variable	8.68092407231626	18.8374731260549	27.0615169501366
Fig S1	F	ENSMUSG00000016346	Variable	Highly variable	Stable	8.8914738061426	41.529487290652	16.9869155863801
Fig S1	F	ENSMUSG00000016349	Highly variable	Highly variable	Variable	25.590525528537	31.2763324658328	18.6271101884867
Fig S1	F	ENSMUSG00000016382	Stable	Stable	Very stable	5.1623535914995	13.5996364199239	10.9084457929363
Fig S1	F	ENSMUSG00000016386	Stable	Very stable	Very stable	5.15467282279331	3.68217351031993	5.87255219446947
Fig S1	F	ENSMUSG00000016409	Stable	Very stable	Very stable	6.58065866539926	6.05190292315167	7.13996907280737
Fig S1	F	ENSMUSG00000016427	Highly variable	Very stable	Very stable	12.9471926946126	5.0320504160968	10.0533461080433
Fig S1	F	ENSMUSG00000016458	Highly variable	Highly variable	Variable	23.6098362869443	34.8382772043256	26.3490310477387
Fig S1	F	ENSMUSG00000016477	Variable	Variable	Highly variable	7.85625081464097	23.0825528914714	29.1473701422504
Fig S1	F	ENSMUSG00000016481	Very stable	Stable	Very stable	4.64721337964843	16.1078988504237	10.1227725382814
Fig S1	F	ENSMUSG00000016487	Very stable	Stable	Stable	4.71003249008456	11.549291254609	13.1651325360926
Fig S1	F	ENSMUSG00000016493	Highly variable	Very stable	Highly variable	13.5360884800993	9.15505046387029	39.7181049892855
Fig S1	F	ENSMUSG00000016494	Stable	Stable	Very stable	7.29888054021141	16.3983053789316	5.25069628545513
Fig S1	F	ENSMUSG00000016495	Very stable	Stable	Very stable	4.15956034916428	12.9761421022044	8.35101709238662
Fig S1	F	ENSMUSG00000016503	Variable	Variable	Variable	9.46556895040028	17.2491818181142	21.6587394789157
Fig S1	F	ENSMUSG00000016510	Stable	Very stable	Stable	7.40070067743995	9.72482123669828	14.6759092450491
Fig S1	F	ENSMUSG00000016520	Variable	Stable	Very stable	9.92248088145289	13.0018116565873	8.94364158063127
Fig S1	F	ENSMUSG00000016526	Variable	Stable	Stable	11.2004185705523	13.9177667845705	17.586822018321
Fig S1	F	ENSMUSG00000016528	Very stable	Very stable	Very stable	4.01344177349726	10.1095740195682	4.36040534527184
Fig S1	F	ENSMUSG00000016534	Stable	Very stable	Very stable	5.79730083407161	10.9419711739543	6.89282954439152
Fig S1	F	ENSMUSG00000016541	Very stable	Very stable	Very stable	3.54170455191597	10.718330404057	4.15580949543395
Fig S1	F	ENSMUSG00000016552	Highly variable	Variable	Highly variable	12.7969138109331	25.5037772897218	30.9449686121088
Fig S1	F	ENSMUSG00000016554	Very stable	Very stable	Very stable	3.73138337599746	7.34947783429989	4.14451140027283
Fig S1	F	ENSMUSG00000016559	Very stable	Highly variable	Variable	3.16199227639623	32.7420480557969	24.7971468437089
Fig S1	F	ENSMUSG00000016619	Stable	Stable	Variable	6.42253832255348	12.0130078398584	23.7726060442264
Fig S1	F	ENSMUSG00000016624	Highly variable	Highly variable	Stable	14.6559313738133	48.8707459957877	18.2457148740285
Fig S1	F	ENSMUSG00000016637	Variable	Variable	Very stable	9.78150950664112	19.754882679005	5.5941832621746
Fig S1	F	ENSMUSG00000016664	Stable	Stable	Very stable	6.5294592122689	14.6828165904569	7.17194768120036
Fig S1	F	ENSMUSG00000016757	Stable	Stable	Very stable	5.21194158682792	12.4293406583257	8.24388722370356
Fig S1	F	ENSMUSG00000016763	Highly variable	Highly variable	Highly variable	21.7862725926213	31.1270345307085	44.4704094879221
Fig S1	F	ENSMUSG00000016831	Stable	Stable	Very stable	4.99492352852447	10.984335574767	5.79216093339347
Fig S1	F	ENSMUSG00000016833	Stable	Highly variable	Stable	7.49768936772767	30.7695294238549	17.6821086955357
Fig S1	F	ENSMUSG00000016918	Stable	Stable	Stable	6.39722441885894	12.7990281061947	15.6585064830581
Fig S1	F	ENSMUSG00000016921	Very stable	Very stable	Very stable	3.09522899202763	6.47332298044054	8.26382771454179
Fig S1	F	ENSMUSG00000016933	Stable	Highly variable	Highly variable	7.5042027671645	43.017638870553	41.3919616828045
Fig S1	F	ENSMUSG00000016940	Stable	Very stable	Very stable	5.27292022778525	10.4447279016526	8.66772186313598
Fig S1	F	ENSMUSG00000016946	Stable	Stable	Very stable	5.65487741571569	14.9067386011165	6.25216881744518
Fig S1	F	ENSMUSG00000016984	Stable	Stable	Highly variable	5.28428349565679	16.4851899527057	32.7758699716454
Fig S1	F	ENSMUSG00000016995	Highly variable	Highly variable	Highly variable	21.3144225550925	28.8707205289497	68.2590151864345
Fig S1	F	ENSMUSG00000017002	Highly variable	Highly variable	Highly variable	45.4752052596776	41.5428909185906	51.7193127208042
Fig S1	F	ENSMUSG00000017009	Highly variable	Stable	Stable	18.2749498700741	16.2813194148412	16.4660446031816
Fig S1	F	ENSMUSG00000017057	Variable	Highly variable	Variable	9.36274958393011	27.2071131250065	19.4533793695586
Fig S1	F	ENSMUSG00000017119	Very stable	Very stable	Stable	2.42115237784532	5.43630598548815	12.8135052318646
Fig S1	F	ENSMUSG00000017132	Very stable	Stable	Very stable	3.85546703506067	11.0391760393385	3.63206141220708
Fig S1	F	ENSMUSG00000017144	Stable	Variable	Variable	6.2762702121961	20.5017717869586	26.9158038478813
Fig S1	F	ENSMUSG00000017146	Stable	Variable	Highly variable	6.37411597139393	16.6682457576594	31.8916459060955
Fig S1	F	ENSMUSG00000017176	Stable	Very stable	Very stable	6.39459078183266	9.59976649930196	7.43487514956665
Fig S1	F	ENSMUSG00000017188	Very stable	Very stable	Stable	4.1130513290437	7.96341381283846	14.6475222083796
Fig S1	F	ENSMUSG00000017210	Stable	Variable	Highly variable	5.2808956825722	20.0825676244363	31.5363228442228
Fig S1	F	ENSMUSG00000017221	Very stable	Stable	Stable	4.40500285558707	12.8058790888674	17.8703580250403
Fig S1	F	ENSMUSG00000017264	Very stable	Stable	Stable	2.33305860373638	12.1695421331871	15.2216259063761
Fig S1	F	ENSMUSG00000017286	Variable	Very stable	Very stable	8.54368602212416	5.3265909512077	10.6488002676333
Fig S1	F	ENSMUSG00000017288	Stable	Variable	Stable	6.53562074792525	16.8768612504586	15.8090843449661
Fig S1	F	ENSMUSG00000017291	Very stable	Stable	Variable	2.6011418546279	14.3276440900192	28.420808740864
Fig S1	F	ENSMUSG00000017299	Highly variable	Very stable	Very stable	12.9031092288561	5.96655832657081	3.72419336707809
Fig S1	F	ENSMUSG00000017307	Variable	Very stable	Variable	11.4624	6.94066015688235	24.4215472049009
Fig S1	F	ENSMUSG00000017314	Very stable	Highly variable	Stable	3.96633399650162	55.0802779113117	16.6858762500769
Fig S1	F	ENSMUSG00000017344	Variable	Highly variable	Highly variable	10.2036494660159	39.0888135771307	38.7605542405189
Fig S1	F	ENSMUSG00000017376	Stable	Stable	Stable	6.85333938206039	13.0419931253036	17.2098358763059
Fig S1	F	ENSMUSG00000017386	Variable	Variable	Very stable	9.67737903945468	21.0983154847622	9.47104936618923
Fig S1	F	ENSMUSG00000017390	Highly variable	Highly variable	Highly variable	60.6533960306925	40.8111154160216	46.5180132564751
Fig S1	F	ENSMUSG00000017400	Stable	Highly variable	Highly variable	5.64001253609175	35.1351719987984	28.505161028855
Fig S1	F	ENSMUSG00000017404	Very stable	Very stable	Stable	3.41460291064192	10.4223645122483	15.9289109709299
Fig S1	F	ENSMUSG00000017405	Highly variable	Variable	Variable	15.2306	19.2837350810218	22.995312307431
Fig S1	F	ENSMUSG00000017412	Variable	Highly variable	Variable	8.92803980091299	41.4382546959801	27.5101825008342
Fig S1	F	ENSMUSG00000017418	Variable	Very stable	Variable	9.95584298459378	10.9033078317155	28.3326510244154
Fig S1	F	ENSMUSG00000017421	Very stable	Very stable	Very stable	1.97413229273866	5.66989675538078	9.95679959751413
Fig S1	F	ENSMUSG00000017428	Stable	Very stable	Very stable	6.95155069139682	10.5828397424143	7.52760940315976
Fig S1	F	ENSMUSG00000017446	Variable	Highly variable	Highly variable	11.7685839622444	28.563186099519	33.7291842247341
Fig S1	F	ENSMUSG00000017453	Highly variable	Highly variable	Stable	22.0500028675938	57.1439711390767	12.1389131168392
Fig S1	F	ENSMUSG00000017466	Stable	Variable	Stable	6.55725618395907	21.2408213558705	15.3689248637825
Fig S1	F	ENSMUSG00000017478	Stable	Very stable	Stable	7.13270594427702	7.99691747504512	12.3936654296563
Fig S1	F	ENSMUSG00000017485	Very stable	Stable	Stable	2.71843008326971	12.1280439891002	16.9776105368891
Fig S1	F	ENSMUSG00000017491	Highly variable	Highly variable	Highly variable	36.4802502702963	45.4505587356602	31.9236273676366
Fig S1	F	ENSMUSG00000017493	Stable	Very stable	Very stable	5.53217755631378	9.86412304311335	11.5826187339907
Fig S1	F	ENSMUSG00000017499	Variable	Highly variable	Variable	11.7863589008984	27.1198176738918	20.0412120801715
Fig S1	F	ENSMUSG00000017548	Very stable	Very stable	Variable	3.73103573747183	6.11095092479402	18.4447358110545
Fig S1	F	ENSMUSG00000017550	Stable	Very stable	Variable	6.26122357759584	9.50942937182895	18.7477236599125
Fig S1	F	ENSMUSG00000017561	Stable	Very stable	Variable	5.57534386875958	7.17022743312287	20.1284938771775
Fig S1	F	ENSMUSG00000017615	Very stable	Very stable	Very stable	3.63058433137986	10.121175060872	7.27810429389077
Fig S1	F	ENSMUSG00000017631	Stable	Very stable	Very stable	5.52513247636999	10.2648089105091	7.94283182013335
Fig S1	F	ENSMUSG00000017639	Very stable	Variable	Stable	3.76788712618659	20.7354234053932	17.5301260050012
Fig S1	F	ENSMUSG00000017652	Highly variable	Variable	Highly variable	26.5483072431589	20.1220967265198	30.6780410752537
Fig S1	F	ENSMUSG00000017664	Highly variable	Stable	Stable	20.7144619086065	15.546400363587	16.5716148745358
Fig S1	F	ENSMUSG00000017667	Stable	Very stable	Variable	7.14210696668664	10.3606300849956	24.635711371389
Fig S1	F	ENSMUSG00000017670	Stable	Stable	Very stable	7.05175490231776	11.9919556486086	10.3365819186907
Fig S1	F	ENSMUSG00000017677	Very stable	Highly variable	Highly variable	3.53467627632268	38.5445732012923	28.8752605604387
Fig S1	F	ENSMUSG00000017679	Variable	Highly variable	Highly variable	9.33792335050046	33.1942289791624	34.6584798318952
Fig S1	F	ENSMUSG00000017686	Very stable	Very stable	Very stable	2.55876685035417	4.72921425083383	9.4199952202017
Fig S1	F	ENSMUSG00000017692	Variable	Highly variable	Variable	8.79624093852617	36.5559736254857	24.4816313991678
Fig S1	F	ENSMUSG00000017697	Highly variable	Highly variable	Stable	12.7711927957078	35.646917251896	13.9053358159003
Fig S1	F	ENSMUSG00000017707	Stable	Very stable	Very stable	6.93407813286872	7.68997547118188	11.0256427961074
Fig S1	F	ENSMUSG00000017715	Stable	Stable	Variable	6.92973623508694	14.168892455994	25.3825274940732
Fig S1	F	ENSMUSG00000017716	Very stable	Stable	Very stable	3.88809024723621	11.8821973161209	8.47148882333709
Fig S1	F	ENSMUSG00000017718	Highly variable	Highly variable	Highly variable	43.2205390609411	52.2942009681272	34.5096776504158
Fig S1	F	ENSMUSG00000017721	Stable	Very stable	Variable	6.16939228726841	7.89415830616001	23.9253411068701
Fig S1	F	ENSMUSG00000017723	Highly variable	Highly variable	Highly variable	18.4240010260565	30.582967509717	36.2470487196102
Fig S1	F	ENSMUSG00000017724	Highly variable	Stable	Very stable	14.0424367685134	14.3685765387877	9.88219756983705
Fig S1	F	ENSMUSG00000017734	Highly variable	Variable	Very stable	27.1414285327669	21.9269359472037	11.5673773907678
Fig S1	F	ENSMUSG00000017740	Variable	Highly variable	Variable	9.54871306927659	36.3132782250854	19.6906122918533
Fig S1	F	ENSMUSG00000017747	Variable	Variable	Highly variable	10.4932117584027	24.1610127458756	31.557167743267
Fig S1	F	ENSMUSG00000017754	Highly variable	Variable	Stable	16.3250784492716	17.3901764298191	17.2963885445646
Fig S1	F	ENSMUSG00000017756	Highly variable	Highly variable	Stable	12.3166103220994	26.1434710115839	13.9496618233461
Fig S1	F	ENSMUSG00000017760	Stable	Variable	Highly variable	5.14352789251746	18.8857452008017	29.0567814377801
Fig S1	F	ENSMUSG00000017764	Stable	Variable	Variable	6.45551436200762	17.983901590162	22.8478830824308
Fig S1	F	ENSMUSG00000017765	Variable	Variable	Highly variable	8.83590749057396	21.6155590954171	67.7858141112194
Fig S1	F	ENSMUSG00000017774	Stable	Stable	Variable	6.24263663015677	16.0766255017249	21.6741029578993
Fig S1	F	ENSMUSG00000017776	Very stable	Stable	Variable	4.19145082218276	14.083737272883	26.7373622376037
Fig S1	F	ENSMUSG00000017778	Very stable	Very stable	Variable	4.59628541308395	4.23767617448774	22.1398744886359
Fig S1	F	ENSMUSG00000017781	Very stable	Stable	Very stable	4.51050209950094	15.3189811640701	7.22251036769422
Fig S1	F	ENSMUSG00000017801	Very stable	Very stable	Stable	2.96384356221274	9.09311463533908	12.6786994836313
Fig S1	F	ENSMUSG00000017802	Very stable	Very stable	Very stable	3.6706951530143	5.90950880373981	3.45511989700716
Fig S1	F	ENSMUSG00000017817	Highly variable	Highly variable	Highly variable	19.7492875060602	31.7420339063021	45.8833814814515
Fig S1	F	ENSMUSG00000017830	Highly variable	Highly variable	Variable	21.9361329117752	41.8333098525475	21.3145724104327
Fig S1	F	ENSMUSG00000017831	Very stable	Very stable	Very stable	4.12796320583812	6.95638862168771	5.45634559559356
Fig S1	F	ENSMUSG00000017837	Stable	Very stable	Very stable	5.04147161850017	10.755086829119	8.29063727279805
Fig S1	F	ENSMUSG00000017843	Very stable	Very stable	Very stable	4.03762702081286	2.1030653022846	2.78258790968573
Fig S1	F	ENSMUSG00000017858	Stable	Very stable	Very stable	5.03932384754566	8.49240101963995	5.30613597550879
Fig S1	F	ENSMUSG00000017861	Very stable	Stable	Stable	4.8634255991962	15.0479872511401	15.1658348922173
Fig S1	F	ENSMUSG00000017897	Variable	Very stable	Very stable	11.469176934277	8.98708253175043	9.90265604357009
Fig S1	F	ENSMUSG00000017929	Stable	Variable	Variable	6.35814033765774	24.7777892214509	23.7293317193253
Fig S1	F	ENSMUSG00000017943	Highly variable	Highly variable	Variable	12.9226887175488	43.1886340226923	18.6933814305443
Fig S1	F	ENSMUSG00000017969	Variable	Variable	Very stable	10.871985949056	24.134564689016	9.11827462904916
Fig S1	F	ENSMUSG00000017978	Highly variable	Highly variable	Very stable	12.2773994349142	28.9479018714254	10.6919957312716
Fig S1	F	ENSMUSG00000017999	Very stable	Stable	Highly variable	4.44881391844291	15.1884517959948	29.6073262019462
Fig S1	F	ENSMUSG00000018001	Very stable	Very stable	Very stable	4.72347042965532	9.93327537780785	7.69892755639281
Fig S1	F	ENSMUSG00000018008	Variable	Highly variable	Highly variable	8.42191381643928	67.0913237666549	52.6135408918637
Fig S1	F	ENSMUSG00000018012	Stable	Highly variable	Highly variable	5.13884868159686	27.6714263326161	33.0069298890773
Fig S1	F	ENSMUSG00000018040	Very stable	Very stable	Very stable	4.54115231716768	5.64860226091801	9.93445487249983
Fig S1	F	ENSMUSG00000018042	Very stable	Stable	Very stable	1.95363342144079	11.4529414647354	6.14212859122366
Fig S1	F	ENSMUSG00000018068	Variable	Very stable	Very stable	7.87018614526394	5.88569648355754	6.58918029055114
Fig S1	F	ENSMUSG00000018076	Variable	Very stable	Stable	7.80319050180118	7.2310764050216	11.6023980567713
Fig S1	F	ENSMUSG00000018102	Highly variable	Variable	Highly variable	16.2728262630316	22.0673858739831	44.4212023088061
Fig S1	F	ENSMUSG00000018143	Variable	Very stable	Highly variable	9.81872044420046	8.91407383423191	47.3115244900369
Fig S1	F	ENSMUSG00000018160	Very stable	Very stable	Stable	3.05350471076865	6.64278777463177	16.5867855778935
Fig S1	F	ENSMUSG00000018166	Highly variable	Variable	Highly variable	12.6007172400211	23.4126708271134	41.0765461093002
Fig S1	F	ENSMUSG00000018167	Variable	Stable	Variable	10.5774274966275	11.3746058755602	24.7974420386186
Fig S1	F	ENSMUSG00000018169	Highly variable	Highly variable	Stable	17.6029937205901	28.5946097450512	12.7625069791648
Fig S1	F	ENSMUSG00000018171	Very stable	Very stable	Stable	3.91726419120421	7.3725766488803	18.1060461926843
Fig S1	F	ENSMUSG00000018189	Very stable	Very stable	Very stable	4.50766341797285	9.76022717145293	7.11865510223428
Fig S1	F	ENSMUSG00000018196	Stable	Stable	Very stable	6.85570297324888	12.2242114186833	6.98288227663982
Fig S1	F	ENSMUSG00000018199	Stable	Very stable	Highly variable	5.09298411235052	10.8203041492323	30.298674676201
Fig S1	F	ENSMUSG00000018209	Very stable	Stable	Highly variable	4.13829327314789	15.9076532285331	29.0394775156713
Fig S1	F	ENSMUSG00000018217	Highly variable	Stable	Variable	18.5154601827329	13.2405149662192	28.0433147598142
Fig S1	F	ENSMUSG00000018239	Variable	Stable	Very stable	10.1320749454156	15.3239299928488	6.89492002376858
Fig S1	F	ENSMUSG00000018263	Highly variable	Variable	Variable	16.6725682975279	22.5242363235537	27.7025337521588
Fig S1	F	ENSMUSG00000018286	Very stable	Very stable	Stable	3.86692906097267	7.83160701157108	12.8613407072026
Fig S1	F	ENSMUSG00000018287	Variable	Variable	Variable	7.90871485835515	19.3636767175459	26.556688426014
Fig S1	F	ENSMUSG00000018293	Stable	Stable	Stable	6.08489707156322	15.7149372571214	17.3148753376313
Fig S1	F	ENSMUSG00000018322	Stable	Very stable	Very stable	7.1889993015992	7.33257613954841	7.96220842054563
Fig S1	F	ENSMUSG00000018326	Very stable	Stable	Variable	1.30523192770481	16.3952164138725	18.4675217570036
Fig S1	F	ENSMUSG00000018334	Stable	Stable	Stable	5.60595065410213	12.6019294920308	12.306527495909
Fig S1	F	ENSMUSG00000018339	Variable	Very stable	Stable	11.6206977220077	7.81439934684926	17.4781496009228
Fig S1	F	ENSMUSG00000018340	Variable	Stable	Variable	8.3833922096901	13.9249254238028	18.8338849012813
Fig S1	F	ENSMUSG00000018347	Variable	Very stable	Stable	10.0019219762551	9.4116410353321	11.6196476651504
Fig S1	F	ENSMUSG00000018362	Stable	Variable	Highly variable	5.71248116115588	19.5387774296278	34.427908730886
Fig S1	F	ENSMUSG00000018363	Very stable	Very stable	Very stable	4.22083624564241	6.8630936356141	11.3695277528299
Fig S1	F	ENSMUSG00000018372	Stable	Highly variable	Highly variable	5.43201516997359	36.3464211013368	34.9584908107664
Fig S1	F	ENSMUSG00000018377	Variable	Very stable	Variable	7.98137342642478	7.2170729978665	22.6667734076001
Fig S1	F	ENSMUSG00000018378	Very stable	Stable	Variable	4.64042716160687	16.3559008845417	25.2433664563699
Fig S1	F	ENSMUSG00000018379	Stable	Very stable	Very stable	5.10260186482774	9.82795612516083	6.64435248344896
Fig S1	F	ENSMUSG00000018395	Stable	Very stable	Very stable	6.31217527952462	10.9150157389675	8.45940711411067
Fig S1	F	ENSMUSG00000018398	Stable	Variable	Stable	5.09351326941711	16.9442275295878	13.2114311145462
Fig S1	F	ENSMUSG00000018401	Stable	Very stable	Stable	6.64933277742374	8.10319935208414	17.057823430781
Fig S1	F	ENSMUSG00000018405	Stable	Variable	Very stable	6.79858586611448	24.1784251116638	11.3095682463459
Fig S1	F	ENSMUSG00000018411	Highly variable	Highly variable	Variable	20.4364054061624	45.1720085808885	26.2422063547342
Fig S1	F	ENSMUSG00000018412	Stable	Very stable	Very stable	5.06605316134473	9.7903531063915	5.38858931448796
Fig S1	F	ENSMUSG00000018415	Very stable	Very stable	Stable	3.71894739671662	4.98858075100934	15.448701810051
Fig S1	F	ENSMUSG00000018417	Stable	Very stable	Very stable	5.43513308935232	10.3581767023526	6.24893111833386
Fig S1	F	ENSMUSG00000018425	Very stable	Very stable	Variable	4.88469697768992	8.3296900812964	21.7249212086201
Fig S1	F	ENSMUSG00000018427	Very stable	Very stable	Variable	4.72835124725501	7.65420873689393	18.9019773645476
Fig S1	F	ENSMUSG00000018428	Stable	Very stable	Very stable	5.88516111835573	5.87735282745426	9.09679820993652
Fig S1	F	ENSMUSG00000018433	Stable	Stable	Variable	4.98971304731933	16.3020082883752	23.6679562494506
Fig S1	F	ENSMUSG00000018442	Stable	Very stable	Stable	5.82050421953946	10.519532598468	13.4348686923401
Fig S1	F	ENSMUSG00000018446	Very stable	Very stable	Very stable	2.99639790085539	10.0171601037256	7.2929495808299
Fig S1	F	ENSMUSG00000018449	Stable	Stable	Stable	6.25378662300178	14.8285985181955	17.9409081479157
Fig S1	F	ENSMUSG00000018451	Very stable	Stable	Stable	4.13463338956478	16.048024383326	13.4916020495761
Fig S1	F	ENSMUSG00000018470	Highly variable	Highly variable	Highly variable	17.1235882952191	32.2794980320513	43.3985598645936
Fig S1	F	ENSMUSG00000018474	Stable	Highly variable	Highly variable	5.1176391151784	26.753390054328	37.0343578880926
Fig S1	F	ENSMUSG00000018476	Variable	Highly variable	Variable	8.67839535321692	45.2889084585725	24.7170866550163
Fig S1	F	ENSMUSG00000018481	Very stable	Stable	Variable	2.67070689440196	13.3542007888985	21.0180337769047
Fig S1	F	ENSMUSG00000018500	Highly variable	Highly variable	Variable	21.442406206031	26.0172786269496	18.7676658881757
Fig S1	F	ENSMUSG00000018501	Very stable	Very stable	Very stable	2.7385667526031	5.69818242667258	4.03127499871433
Fig S1	F	ENSMUSG00000018507	Variable	Variable	Variable	11.5401302739701	22.4511740390765	20.2518081022823
Fig S1	F	ENSMUSG00000018509	Variable	Variable	Very stable	10.9001828588491	21.4933748603571	8.77508906373317
Fig S1	F	ENSMUSG00000018537	Very stable	Stable	Very stable	4.96297823435644	13.7410521600341	9.63580236202174
Fig S1	F	ENSMUSG00000018541	Very stable	Very stable	Stable	4.87746882788245	9.25237932000634	13.6251139013437
Fig S1	F	ENSMUSG00000018547	Very stable	Stable	Variable	2.31178727424609	14.5542026981789	19.0233992589317
Fig S1	F	ENSMUSG00000018548	Stable	Stable	Variable	5.56104733245865	15.0331611357217	24.4682783519329
Fig S1	F	ENSMUSG00000018554	Very stable	Highly variable	Highly variable	4.83170135357077	50.317812540562	54.2672448347938
Fig S1	F	ENSMUSG00000018559	Very stable	Very stable	Very stable	4.05803545493342	6.83938889894383	9.04572807625355
Fig S1	F	ENSMUSG00000018565	Very stable	Very stable	Very stable	3.06550307414517	8.70413498098294	8.51531085645275
Fig S1	F	ENSMUSG00000018566	Highly variable	Variable	Variable	14.5594270062458	16.9350080208754	24.0909215608972
Fig S1	F	ENSMUSG00000018567	Very stable	Stable	Variable	2.25779184126858	14.0299248012572	19.7044056277472
Fig S1	F	ENSMUSG00000018569	Highly variable	Highly variable	Highly variable	23.7234056280344	25.8061547132017	39.4502911006298
Fig S1	F	ENSMUSG00000018570	Variable	Variable	Very stable	10.4253634829903	17.9645824251874	4.50702817628749
Fig S1	F	ENSMUSG00000018572	Very stable	Stable	Stable	3.07205061585029	13.7652381394115	12.3524492506484
Fig S1	F	ENSMUSG00000018574	Stable	Very stable	Very stable	7.57841195752487	10.0031139147602	3.07502788242225
Fig S1	F	ENSMUSG00000018583	Stable	Stable	Stable	6.3979078264083	12.3275024158926	13.2952389909756
Fig S1	F	ENSMUSG00000018585	Highly variable	Variable	Variable	15.2557738292732	22.6417646514947	27.9192534049072
Fig S1	F	ENSMUSG00000018589	Highly variable	Highly variable	Highly variable	31.4912375071106	64.1055881198743	37.7762820192399
Fig S1	F	ENSMUSG00000018593	Variable	Stable	Stable	10.9932064775252	12.0774873599938	18.0487422356228
Fig S1	F	ENSMUSG00000018599	Highly variable	Variable	Stable	13.3132588432102	24.9465775048133	15.5487559842858
Fig S1	F	ENSMUSG00000018604	Variable	Variable	Stable	11.8738683431538	21.2278311286107	17.4891591554493
Fig S1	F	ENSMUSG00000018648	Highly variable	Highly variable	Variable	13.5233716201987	29.3435279708574	24.3235620256636
Fig S1	F	ENSMUSG00000018651	Very stable	Very stable	Very stable	3.77258789619375	7.01069527273605	5.95788
Fig S1	F	ENSMUSG00000018654	Very stable	Highly variable	Highly variable	4.30202700944185	35.5105242846968	29.3834706642309
Fig S1	F	ENSMUSG00000018659	Highly variable	Highly variable	Highly variable	19.7049152767527	29.0288174621458	48.2217440808641
Fig S1	F	ENSMUSG00000018661	Variable	Very stable	Very stable	9.5960304736813	9.79738129434481	9.30894995463012
Fig S1	F	ENSMUSG00000018666	Stable	Very stable	Very stable	7.19360915907168	7.51581885089797	7.51330509083329
Fig S1	F	ENSMUSG00000018669	Very stable	Variable	Highly variable	4.68418222957903	19.667293104473	37.2667681679199
Fig S1	F	ENSMUSG00000018672	Highly variable	Very stable	Highly variable	13.9857041846666	7.29315185466482	28.9491546795077
Fig S1	F	ENSMUSG00000018677	Very stable	Stable	Highly variable	2.45547110788008	15.1092398630317	28.8445878797407
Fig S1	F	ENSMUSG00000018678	Variable	Very stable	Very stable	7.76256330843862	6.57202946300585	7.46640046814127
Fig S1	F	ENSMUSG00000018697	Very stable	Very stable	Very stable	4.59448286912052	5.84972109047509	8.2435426184591
Fig S1	F	ENSMUSG00000018698	Variable	Highly variable	Highly variable	11.1898197313053	46.4959951389032	30.4070334714543
Fig S1	F	ENSMUSG00000018707	Very stable	Stable	Very stable	2.40029828565551	13.0951370062593	8.78942738951009
Fig S1	F	ENSMUSG00000018727	Highly variable	Variable	Highly variable	44.3032260027302	18.6715680479444	42.2486601966093
Fig S1	F	ENSMUSG00000018733	Stable	Very stable	Stable	6.55764509052542	9.5451545552218	14.7950813754508
Fig S1	F	ENSMUSG00000018736	Stable	Very stable	Very stable	5.91970313107169	8.45027268172874	8.24896194335832
Fig S1	F	ENSMUSG00000018740	Highly variable	Very stable	Very stable	12.1182340954794	7.26767600401422	6.03314252228895
Fig S1	F	ENSMUSG00000018750	Highly variable	Stable	Stable	15.1908428617749	14.0222537067459	14.7628853768684
Fig S1	F	ENSMUSG00000018761	Very stable	Very stable	Stable	4.40199363435965	6.80788016402943	13.8191769446215
Fig S1	F	ENSMUSG00000018765	Very stable	Variable	Highly variable	3.44226512745979	20.1044795158015	31.5594309097926
Fig S1	F	ENSMUSG00000018770	Very stable	Very stable	Stable	4.77901347648263	6.81363274762727	15.3316539001011
Fig S1	F	ENSMUSG00000018774	Variable	Highly variable	Variable	8.31369243784101	29.5599316006157	19.4499704422293
Fig S1	F	ENSMUSG00000018796	Variable	Highly variable	Highly variable	7.88449398472599	28.6230988076773	33.7961370747802
Fig S1	F	ENSMUSG00000018800	Stable	Stable	Variable	7.41861616643559	16.040044521228	19.0236486793602
Fig S1	F	ENSMUSG00000018809	Very stable	Stable	Stable	4.63265583291901	12.6547020853953	13.4094241869466
Fig S1	F	ENSMUSG00000018819	Variable	Variable	Stable	10.2358132386993	24.8153529762596	15.2892413666966
Fig S1	F	ENSMUSG00000018820	Variable	Variable	Highly variable	10.2613762398727	17.1587619847232	47.2399255199287
Fig S1	F	ENSMUSG00000018821	Highly variable	Highly variable	Highly variable	13.7579377053851	30.3564797209018	54.112178811872
Fig S1	F	ENSMUSG00000018830	Highly variable	Highly variable	Highly variable	52.6871185640541	44.716024330561	31.0292275277856
Fig S1	F	ENSMUSG00000018841	Variable	Variable	Very stable	10.6291212240926	18.2360002409458	8.48918467829985
Fig S1	F	ENSMUSG00000018845	Highly variable	Highly variable	Stable	14.8792027082079	30.0714733957622	17.6421670047817
Fig S1	F	ENSMUSG00000018846	Very stable	Very stable	Highly variable	3.60717592067933	7.52123559700862	34.4796408397551
Fig S1	F	ENSMUSG00000018848	Very stable	Stable	Variable	2.29995335487056	13.2294969081545	24.9192833981544
Fig S1	F	ENSMUSG00000018849	Stable	Variable	Highly variable	5.34551544306353	23.8624135278727	29.4396214956851
Fig S1	F	ENSMUSG00000018858	Highly variable	Stable	Stable	14.2388943751817	14.5827207664754	17.1616657400815
Fig S1	F	ENSMUSG00000018861	Variable	Highly variable	Highly variable	8.90788118009951	41.0804098066847	48.614994039357
Fig S1	F	ENSMUSG00000018865	Highly variable	Variable	Variable	12.0280275836184	24.4247341620091	24.6339969589028
Fig S1	F	ENSMUSG00000018882	Very stable	Variable	Very stable	3.30250385157091	23.7127748269936	5.65079905489437
Fig S1	F	ENSMUSG00000018893	Variable	Highly variable	Highly variable	11.3325880426673	46.7073362543503	46.9799589201894
Fig S1	F	ENSMUSG00000018899	Variable	Variable	Stable	8.52511925104009	23.2180501590866	13.0078602325124
Fig S1	F	ENSMUSG00000018900	Highly variable	Stable	Very stable	12.4775809649519	12.3842875304488	10.1506056575854
Fig S1	F	ENSMUSG00000018906	Variable	Highly variable	Highly variable	11.2459164018219	143.309511601102	74.959899962979
Fig S1	F	ENSMUSG00000018909	Stable	Variable	Stable	6.16669491166778	22.6806505110423	11.8807
Fig S1	F	ENSMUSG00000018921	Stable	Very stable	Stable	6.23422515162313	8.96273651067442	18.2730904652094
Fig S1	F	ENSMUSG00000018923	Stable	Stable	Stable	6.68156970659515	15.0804718871877	13.3005162072326
Fig S1	F	ENSMUSG00000018931	Very stable	Variable	Variable	4.88289381941636	17.4350818017391	25.6574024578865
Fig S1	F	ENSMUSG00000018932	Very stable	Stable	Variable	3.96897756303546	11.0866198432987	26.8906604518887
Fig S1	F	ENSMUSG00000018965	Very stable	Stable	Very stable	1.84368698947784	13.2594455892764	9.12158590676592
Fig S1	F	ENSMUSG00000018974	Stable	Highly variable	Highly variable	6.65650758846182	28.0253324294512	40.212552347557
Fig S1	F	ENSMUSG00000018983	Stable	Variable	Stable	6.60525084726187	24.662008278162	17.9741231294658
Fig S1	F	ENSMUSG00000018995	Stable	Very stable	Very stable	6.28542055548034	2.3880073434677	7.07576331178276
Fig S1	F	ENSMUSG00000018999	Very stable	Stable	Stable	4.20015985186309	11.2683989827519	16.0916532378301
Fig S1	F	ENSMUSG00000019027	Variable	Highly variable	Highly variable	9.05042406890519	33.0254470875398	41.574578358834
Fig S1	F	ENSMUSG00000019039	Very stable	Highly variable	Highly variable	3.65455915746525	47.4089195785153	66.3829360891401
Fig S1	F	ENSMUSG00000019054	Very stable	Very stable	Very stable	3.11231267954393	5.88622569165501	10.4264694573837
Fig S1	F	ENSMUSG00000019055	Stable	Highly variable	Highly variable	5.57739030541524	48.3961	45.2221657807411
Fig S1	F	ENSMUSG00000019066	Highly variable	Variable	Variable	13.7485199756993	22.2296847732735	20.4033304138785
Fig S1	F	ENSMUSG00000019082	Variable	Highly variable	Variable	10.492157074675	27.0503024819336	26.5376178681962
Fig S1	F	ENSMUSG00000019087	Stable	Stable	Variable	7.28570853337368	11.0476592568992	18.4342924880351
Fig S1	F	ENSMUSG00000019088	Highly variable	Stable	Stable	13.5842718798565	16.5032850491059	12.3725956453406
Fig S1	F	ENSMUSG00000019124	Variable	Variable	Variable	10.2560921064235	20.4789073719012	19.9166759661338
Fig S1	F	ENSMUSG00000019132	Very stable	Stable	Variable	2.32990491946603	13.6095131258379	18.5392390340615
Fig S1	F	ENSMUSG00000019139	Variable	Variable	Highly variable	11.4795917209613	20.0145042091546	39.5611396078266
Fig S1	F	ENSMUSG00000019143	Very stable	Stable	Stable	3.43849367588665	11.9494888483386	15.6629870308658
Fig S1	F	ENSMUSG00000019146	Variable	Highly variable	Highly variable	11.2545337869969	50.1506809864757	30.5416419254251
Fig S1	F	ENSMUSG00000019158	Highly variable	Highly variable	Highly variable	24.3890194048452	26.4438818085366	36.8511264769074
Fig S1	F	ENSMUSG00000019173	Very stable	Very stable	Very stable	3.47757703102368	8.29526339447561	10.857082739081
Fig S1	F	ENSMUSG00000019179	Very stable	Stable	Very stable	4.10638399944622	11.1355763041074	8.36325979273306
Fig S1	F	ENSMUSG00000019188	Stable	Very stable	Very stable	6.08618541878641	10.9548315858484	4.39122747952845
Fig S1	F	ENSMUSG00000019189	Very stable	Very stable	Variable	2.39566963339023	6.60846997971795	25.2112491246938
Fig S1	F	ENSMUSG00000019194	Highly variable	Highly variable	Variable	24.5335359723171	30.2333524854293	23.3046715123573
Fig S1	F	ENSMUSG00000019210	Stable	Very stable	Stable	5.69988878807545	10.7267240354917	13.8753891114984
Fig S1	F	ENSMUSG00000019214	Highly variable	Highly variable	Highly variable	15.6223360326535	35.5147298945724	47.9118487104998
Fig S1	F	ENSMUSG00000019230	Highly variable	Variable	Variable	12.4607797080053	19.3473524090496	19.6570747038723
Fig S1	F	ENSMUSG00000019235	Highly variable	Stable	Very stable	26.6417350353725	13.7821382961688	10.0099282765588
Fig S1	F	ENSMUSG00000019254	Very stable	Highly variable	Highly variable	3.11743378060385	37.238869207262	58.0610118143174
Fig S1	F	ENSMUSG00000019256	Highly variable	Variable	Variable	12.7589372214068	19.2532383521077	21.711721823035
Fig S1	F	ENSMUSG00000019261	Variable	Variable	Variable	11.939358829442	22.6064402261027	25.2797889526852
Fig S1	F	ENSMUSG00000019295	Variable	Stable	Very stable	7.8800515590982	11.0782226294778	11.3026407913642
Fig S1	F	ENSMUSG00000019297	Stable	Stable	Very stable	6.51395952562338	15.9139746315572	9.58281445274276
Fig S1	F	ENSMUSG00000019302	Very stable	Stable	Variable	2.96014768625166	14.5979538125686	22.3025323510146
Fig S1	F	ENSMUSG00000019303	Very stable	Very stable	Stable	3.49712747590827	7.77995363020939	14.0908357058074
Fig S1	F	ENSMUSG00000019312	Highly variable	Highly variable	Highly variable	20.5392488189462	25.7136222344776	44.8263292459151
Fig S1	F	ENSMUSG00000019338	Variable	Stable	Very stable	9.65538546177646	12.4895041155175	7.25256755644163
Fig S1	F	ENSMUSG00000019359	Highly variable	Highly variable	Highly variable	15.6274341163204	44.0738907067666	38.2338770858507
Fig S1	F	ENSMUSG00000019362	Very stable	Very stable	Variable	4.76471368061982	9.00638619866543	22.3251704088198
Fig S1	F	ENSMUSG00000019370	Very stable	Stable	Very stable	3.45234696085833	14.596767663577	10.732324872817
Fig S1	F	ENSMUSG00000019373	Very stable	Very stable	Very stable	4.3082122839636	5.35430318537062	6.48507216154121
Fig S1	F	ENSMUSG00000019428	Very stable	Stable	Highly variable	4.16387166151132	15.2564000524496	28.6706216790787
Fig S1	F	ENSMUSG00000019432	Variable	Stable	Variable	9.80730059240563	13.6045269483997	27.3225530653015
Fig S1	F	ENSMUSG00000019433	Stable	Stable	Very stable	5.25628343552137	13.9192686403641	7.66467122046123
Fig S1	F	ENSMUSG00000019437	Highly variable	Variable	Stable	14.3433401864321	24.9577454446362	14.0246351682175
Fig S1	F	ENSMUSG00000019461	Stable	Stable	Stable	5.8524105475612	12.310765374543	14.3039550265481
Fig S1	F	ENSMUSG00000019464	Highly variable	Variable	Highly variable	19.8649434630674	19.9226408669705	49.6754541070192
Fig S1	F	ENSMUSG00000019467	Very stable	Highly variable	Highly variable	3.24678603613278	44.4298841681414	60.8538353195977
Fig S1	F	ENSMUSG00000019470	Stable	Stable	Variable	7.34341333535525	16.1690000889667	19.4693558394788
Fig S1	F	ENSMUSG00000019471	Highly variable	Variable	Variable	16.7180346758775	21.6185447229784	20.1879057125251
Fig S1	F	ENSMUSG00000019478	Variable	Very stable	Very stable	7.88781898991534	10.011499563418	11.2044007268389
Fig S1	F	ENSMUSG00000019487	Stable	Highly variable	Highly variable	5.73485284646184	40.949329858614	38.3670626084234
Fig S1	F	ENSMUSG00000019494	Very stable	Very stable	Stable	4.18999089552072	10.5301352945948	11.6071485247601
Fig S1	F	ENSMUSG00000019505	Very stable	Very stable	Very stable	3.24447736082757	8.01015406560178	7.19643486925205
Fig S1	F	ENSMUSG00000019518	Stable	Stable	Variable	5.99238113715044	14.4658892181787	24.1952343769408
Fig S1	F	ENSMUSG00000019528	Stable	Stable	Variable	6.73494152464254	13.2872452018821	23.6003048056511
Fig S1	F	ENSMUSG00000019539	Stable	Stable	Variable	6.95226483296733	14.4370667588364	28.4281164441788
Fig S1	F	ENSMUSG00000019558	Stable	Variable	Variable	6.21147287115834	21.1797021031738	21.2852608488508
Fig S1	F	ENSMUSG00000019564	Variable	Variable	Stable	10.2868305166841	16.9947481327425	12.2759647318913
Fig S1	F	ENSMUSG00000019578	Highly variable	Variable	Highly variable	12.5030483961476	24.7752397796911	29.3609866725208
Fig S1	F	ENSMUSG00000019579	Stable	Very stable	Stable	5.18898942833581	10.3919274748985	12.757255601886
Fig S1	F	ENSMUSG00000019590	Highly variable	Stable	Stable	17.0467869754004	12.6921176356208	12.9065177908224
Fig S1	F	ENSMUSG00000019647	Very stable	Very stable	Stable	3.94092746978459	3.56760994965981	11.6360504969289
Fig S1	F	ENSMUSG00000019659	Very stable	Stable	Stable	2.62724384578005	15.083968763867	14.8717332724581
Fig S1	F	ENSMUSG00000019689	Highly variable	Variable	Variable	14.9482627241144	23.724167166939	20.0773197270964
Fig S1	F	ENSMUSG00000019699	Very stable	Variable	Stable	3.71770957636147	16.7289664483185	15.8247033289259
Fig S1	F	ENSMUSG00000019710	Very stable	Variable	Stable	2.95186936230394	17.0933734756387	16.2183484039286
Fig S1	F	ENSMUSG00000019715	Very stable	Very stable	Very stable	3.48200958913437	3.72769329959462	4.14129971195129
Fig S1	F	ENSMUSG00000019718	Highly variable	Variable	Stable	13.0054515218923	19.5585916949242	14.6341445887584
Fig S1	F	ENSMUSG00000019726	Variable	Stable	Stable	9.03640093519062	12.7779653509805	16.6324557363298
Fig S1	F	ENSMUSG00000019731	Very stable	Variable	Stable	2.06056902177073	19.7455666910271	16.5156471187628
Fig S1	F	ENSMUSG00000019734	Stable	Highly variable	Highly variable	6.75039257593614	35.005896079468	43.4851418932388
Fig S1	F	ENSMUSG00000019737	Highly variable	Highly variable	Highly variable	13.2225680339321	40.537531828744	47.2557094932269
Fig S1	F	ENSMUSG00000019738	Stable	Very stable	Very stable	6.54846980041661	10.5592881351365	10.1140711604105
Fig S1	F	ENSMUSG00000019761	Highly variable	Stable	Variable	17.3513062207823	16.551612447317	22.3417109232901
Fig S1	F	ENSMUSG00000019763	Very stable	Highly variable	Variable	4.05122173479752	30.2310814042102	28.3345101326881
Fig S1	F	ENSMUSG00000019773	Variable	Very stable	Very stable	10.3760625671591	7.01157075446426	8.1879266095468
Fig S1	F	ENSMUSG00000019774	Variable	Very stable	Stable	10.4056912051379	8.24559326912951	11.6392254145979
Fig S1	F	ENSMUSG00000019775	Highly variable	Highly variable	Variable	21.9508799697021	32.4927019092646	25.9389399320016
Fig S1	F	ENSMUSG00000019777	Very stable	Very stable	Very stable	2.29107776253302	7.58421406253059	9.60081131683342
Fig S1	F	ENSMUSG00000019779	Stable	Highly variable	Highly variable	7.28415636993022	34.6519238606397	35.3252494837079
Fig S1	F	ENSMUSG00000019782	Very stable	Very stable	Stable	4.53546899136526	6.16397861700796	13.0684375256753
Fig S1	F	ENSMUSG00000019785	Highly variable	Highly variable	Highly variable	19.4431533964824	35.8663790535191	39.558067314189
Fig S1	F	ENSMUSG00000019787	Highly variable	Highly variable	Highly variable	15.5979827078031	41.7027642480035	47.4265394441734
Fig S1	F	ENSMUSG00000019789	Variable	Stable	Very stable	9.01434353427602	13.1044732701429	11.3874347880734
Fig S1	F	ENSMUSG00000019790	Variable	Very stable	Very stable	10.9546913281179	7.4738450264292	6.78933770507119
Fig S1	F	ENSMUSG00000019791	Highly variable	Stable	Stable	14.1729099408744	16.3301328271689	15.810218397409
Fig S1	F	ENSMUSG00000019792	Very stable	Very stable	Stable	4.5529685043383	10.3080206557934	13.5028032074264
Fig S1	F	ENSMUSG00000019794	Very stable	Variable	Very stable	3.46436521496077	18.2404759504823	9.41638518328613
Fig S1	F	ENSMUSG00000019795	Stable	Very stable	Very stable	6.32963642920236	8.35021606784663	5.53626137690652
Fig S1	F	ENSMUSG00000019796	Variable	Variable	Variable	10.1752137076784	24.6016371189139	21.2282579525373
Fig S1	F	ENSMUSG00000019797	Variable	Stable	Stable	11.8724321309728	13.3564482350456	15.6499378451797
Fig S1	F	ENSMUSG00000019802	Very stable	Stable	Very stable	2.87424356396162	11.751835670454	4.82030532746559
Fig S1	F	ENSMUSG00000019803	Highly variable	Highly variable	Highly variable	43.1913965413512	46.5495347118763	33.3564154295139
Fig S1	F	ENSMUSG00000019804	Very stable	Very stable	Variable	3.73028637582615	8.2851116302949	21.8690842679792
Fig S1	F	ENSMUSG00000019806	Variable	Variable	Stable	9.8716207886162	18.8998141848558	14.9006561687145
Fig S1	F	ENSMUSG00000019808	Stable	Variable	Stable	6.99872437449858	19.5034592071663	14.3900523955096
Fig S1	F	ENSMUSG00000019809	Stable	Stable	Stable	5.00748236366469	11.7671370856976	13.0875467771398
Fig S1	F	ENSMUSG00000019810	Highly variable	Variable	Stable	12.3431163094353	21.633666750097	15.7053204603554
Fig S1	F	ENSMUSG00000019813	Stable	Variable	Very stable	7.51930497864787	23.6681121662508	9.77002949335533
Fig S1	F	ENSMUSG00000019814	Very stable	Variable	Very stable	4.03428031257876	18.1469629134072	10.2497468810416
Fig S1	F	ENSMUSG00000019817	Highly variable	Variable	Variable	12.2171707137337	18.3803469024366	25.040953691693
Fig S1	F	ENSMUSG00000019818	Very stable	Stable	Stable	4.30661252087929	15.5954270424336	15.5082564801831
Fig S1	F	ENSMUSG00000019820	Highly variable	Stable	Very stable	13.6176759992761	14.8458117337771	10.6277261027244
Fig S1	F	ENSMUSG00000019822	Stable	Highly variable	Highly variable	6.08670461179273	33.7608837603984	48.6905229859469
Fig S1	F	ENSMUSG00000019823	Variable	Variable	Highly variable	9.62727329314267	21.279979291223	42.8776736480252
Fig S1	F	ENSMUSG00000019826	Very stable	Very stable	Very stable	4.05210973653499	9.52229036526587	9.19200108887997
Fig S1	F	ENSMUSG00000019831	Variable	Stable	Stable	8.48082768859193	12.0358735518716	17.9352657153146
Fig S1	F	ENSMUSG00000019832	Variable	Highly variable	Stable	7.89176801071185	28.6030441041916	11.9844489800698
Fig S1	F	ENSMUSG00000019837	Very stable	Stable	Stable	4.29531003554012	15.4585428061204	14.7426646399684
Fig S1	F	ENSMUSG00000019838	Variable	Highly variable	Variable	9.42602613536971	32.3138080551447	24.2532434658021
Fig S1	F	ENSMUSG00000019841	Highly variable	Highly variable	Highly variable	21.5595568556874	26.1932368055381	29.1703189296679
Fig S1	F	ENSMUSG00000019842	Highly variable	Stable	Variable	16.9506301118711	11.2714006001107	27.6088029154156
Fig S1	F	ENSMUSG00000019843	Variable	Stable	Stable	7.94681568726741	12.6786059934463	12.9974375001066
Fig S1	F	ENSMUSG00000019845	Variable	Highly variable	Variable	9.20986643803448	39.5365013502322	26.5339258885206
Fig S1	F	ENSMUSG00000019846	Highly variable	Very stable	Variable	12.1189304883523	9.10909274458049	26.2653314148397
Fig S1	F	ENSMUSG00000019849	Stable	Stable	Stable	6.97863289866492	12.4156083358461	12.383278313982
Fig S1	F	ENSMUSG00000019850	Highly variable	Highly variable	Highly variable	14.5005251774357	87.328021884997	50.6573928671117
Fig S1	F	ENSMUSG00000019851	Highly variable	Variable	Variable	22.1419882691054	18.0391593171682	22.8124418049958
Fig S1	F	ENSMUSG00000019853	Stable	Stable	Stable	5.63627616701776	12.4599052206146	14.4329495295451
Fig S1	F	ENSMUSG00000019854	Very stable	Variable	Variable	3.98679874614502	24.6620273341111	21.5554547179765
Fig S1	F	ENSMUSG00000019856	Variable	Stable	Very stable	9.80439256130202	12.1129642154769	8.30279657544124
Fig S1	F	ENSMUSG00000019857	Highly variable	Highly variable	Highly variable	39.2630200952033	43.9122743130398	41.9796511585233
Fig S1	F	ENSMUSG00000019861	Stable	Very stable	Very stable	5.12488195574182	7.82059977573936	5.2410321232227
Fig S1	F	ENSMUSG00000019863	Stable	Variable	Stable	5.3295775579317	18.9290089435551	13.7971569286155
Fig S1	F	ENSMUSG00000019864	Stable	Variable	Very stable	5.66651208211761	22.5441400852487	9.18469303397685
Fig S1	F	ENSMUSG00000019868	Very stable	Stable	Stable	3.66551795281254	11.3320834827923	13.2331002177177
Fig S1	F	ENSMUSG00000019872	Variable	Very stable	Stable	11.7109796057384	8.42021448828848	11.8227405438621
Fig S1	F	ENSMUSG00000019873	Very stable	Stable	Stable	1.99021417442506	15.3543069834176	17.9525256163283
Fig S1	F	ENSMUSG00000019874	Stable	Highly variable	Variable	6.49920720738464	40.2654011236268	25.5054298920888
Fig S1	F	ENSMUSG00000019877	Very stable	Stable	Stable	2.39496431815084	12.2156620138645	12.0418211405109
Fig S1	F	ENSMUSG00000019878	Stable	Very stable	Variable	6.21303432134053	10.6749227930159	19.7253347790572
Fig S1	F	ENSMUSG00000019880	Variable	Stable	Very stable	7.86551987284659	13.8642763799179	9.48624003356685
Fig S1	F	ENSMUSG00000019883	Highly variable	Highly variable	Highly variable	13.6514127267457	28.2847862427675	48.7867447292717
Fig S1	F	ENSMUSG00000019889	Stable	Stable	Stable	5.71316410239391	13.915767436161	12.2360259220295
Fig S1	F	ENSMUSG00000019890	Highly variable	Stable	Highly variable	30.6878748384038	15.202282078127	47.2464243638203
Fig S1	F	ENSMUSG00000019891	Very stable	Stable	Variable	4.59797167385725	13.6184845126847	18.6924383449082
Fig S1	F	ENSMUSG00000019894	Highly variable	Highly variable	Variable	15.6229012084713	30.2342824932496	27.7806875108911
Fig S1	F	ENSMUSG00000019897	Stable	Variable	Stable	7.24591354446914	17.6586520478725	17.6004376062619
Fig S1	F	ENSMUSG00000019899	Stable	Stable	Stable	6.7931652130003	16.2028256539386	16.4668519749602
Fig S1	F	ENSMUSG00000019906	Highly variable	Highly variable	Variable	14.6266150199542	32.663066798062	24.061433380996
Fig S1	F	ENSMUSG00000019907	Very stable	Very stable	Very stable	3.61518743455335	8.58889188808919	4.1371211960093
Fig S1	F	ENSMUSG00000019913	Highly variable	Highly variable	Variable	12.2453504180677	40.0480727638083	18.5344882485428
Fig S1	F	ENSMUSG00000019916	Stable	Highly variable	Highly variable	5.50045783129649	112.871347427058	65.2231633079398
Fig S1	F	ENSMUSG00000019917	Stable	Stable	Variable	6.53261871280787	15.6426378139388	25.1811935381409
Fig S1	F	ENSMUSG00000019920	Very stable	Very stable	Very stable	3.20125441709193	6.31709312092023	6.28745080579311
Fig S1	F	ENSMUSG00000019923	Very stable	Stable	Variable	2.61469182398716	11.3616883072371	20.7535091725518
Fig S1	F	ENSMUSG00000019927	Very stable	Very stable	Stable	3.88945376715458	10.3928125169721	14.1871048733585
Fig S1	F	ENSMUSG00000019929	Highly variable	Highly variable	Highly variable	36.4784215250503	36.7836470416369	34.4146389560075
Fig S1	F	ENSMUSG00000019932	Highly variable	Highly variable	Highly variable	23.6492163270128	34.4875529536436	46.0424279647762
Fig S1	F	ENSMUSG00000019933	Highly variable	Highly variable	Highly variable	20.2521334849501	33.7628332481755	46.2950883704432
Fig S1	F	ENSMUSG00000019936	Variable	Variable	Highly variable	11.3810274535061	21.7085594993526	44.7611437826005
Fig S1	F	ENSMUSG00000019942	Very stable	Very stable	Stable	3.44648082990733	7.92189974286268	12.3226498117996
Fig S1	F	ENSMUSG00000019943	Very stable	Stable	Stable	4.67103216830944	14.5288873328711	16.8114182015175
Fig S1	F	ENSMUSG00000019944	Stable	Variable	Variable	7.50442399411546	19.9674091142991	24.0593956657644
Fig S1	F	ENSMUSG00000019947	Very stable	Very stable	Very stable	2.76394028995656	7.58387689025928	10.1638202534492
Fig S1	F	ENSMUSG00000019948	Stable	Very stable	Stable	6.5162638682568	8.89617753067953	12.7075410234349
Fig S1	F	ENSMUSG00000019951	Very stable	Highly variable	Stable	3.4296491554306	47.442321182324	17.8564908661605
Fig S1	F	ENSMUSG00000019952	Variable	Very stable	Stable	9.17368034103932	7.69942430206962	13.205820170622
Fig S1	F	ENSMUSG00000019960	Highly variable	Variable	Variable	14.000744306509	21.5358914949708	22.6442519020935
Fig S1	F	ENSMUSG00000019961	Highly variable	Very stable	Stable	12.1465048571565	9.93497686522843	15.9029530267817
Fig S1	F	ENSMUSG00000019966	Highly variable	Highly variable	Variable	19.7712837444802	27.8565681632622	28.4339502067679
Fig S1	F	ENSMUSG00000019969	Very stable	Very stable	Very stable	3.16463458990464	7.1182783448024	10.1898857454476
Fig S1	F	ENSMUSG00000019970	Stable	Stable	Stable	5.90699476556267	11.4798741284121	18.2076206112284
Fig S1	F	ENSMUSG00000019971	Highly variable	Stable	Very stable	25.2892970066607	14.6567297051804	9.96186192463039
Fig S1	F	ENSMUSG00000019975	Variable	Stable	Stable	9.6238417247101	14.7164078234112	13.4149677787405
Fig S1	F	ENSMUSG00000019977	Very stable	Variable	Very stable	4.66055435754404	20.4002854962511	9.01813371969381
Fig S1	F	ENSMUSG00000019978	Very stable	Very stable	Very stable	4.06767373842913	7.44553168773145	10.9232369384761
Fig S1	F	ENSMUSG00000019979	Very stable	Very stable	Very stable	3.15292259340029	7.26683764369508	8.28679583419965
Fig S1	F	ENSMUSG00000019982	Very stable	Variable	Variable	4.80620338428709	25.4833372711825	21.7832502432804
Fig S1	F	ENSMUSG00000019984	Very stable	Stable	Very stable	4.61275855755914	13.9631727288058	8.64152305833276
Fig S1	F	ENSMUSG00000019986	Highly variable	Variable	Stable	14.4925221705932	20.4376463636265	16.7064548992023
Fig S1	F	ENSMUSG00000019987	Highly variable	Highly variable	Variable	24.1579874087635	39.5032506264187	25.6276968174166
Fig S1	F	ENSMUSG00000019988	Variable	Very stable	Stable	8.69441584766655	10.6152124782806	15.7700919051004
Fig S1	F	ENSMUSG00000019989	Highly variable	Very stable	Stable	13.5651225823939	10.5542939413004	13.3317459478908
Fig S1	F	ENSMUSG00000019990	Stable	Variable	Very stable	5.88506930232281	24.0621451409731	9.31823216225628
Fig S1	F	ENSMUSG00000019992	Variable	Stable	Stable	10.7146518099548	16.4320344280223	16.8851786692527
Fig S1	F	ENSMUSG00000019996	Highly variable	Variable	Stable	14.5931930450455	19.1285430761783	14.9857453254284
Fig S1	F	ENSMUSG00000019997	Stable	Highly variable	Highly variable	7.17624039516826	26.4398793056363	59.661788296688
Fig S1	F	ENSMUSG00000019998	Variable	Stable	Very stable	9.35924646805216	13.2331336899947	8.92101532890846
Fig S1	F	ENSMUSG00000020000	Variable	Very stable	Variable	7.77037965013355	10.6317133062861	25.2563422181522
Fig S1	F	ENSMUSG00000020003	Variable	Highly variable	Variable	10.622772931821	25.9794226072645	19.4252392938893
Fig S1	F	ENSMUSG00000020009	Variable	Stable	Very stable	8.64305108778739	15.0473256277397	8.00053024238435
Fig S1	F	ENSMUSG00000020015	Very stable	Stable	Very stable	4.06461321075566	11.8666472745145	3.53489112280579
Fig S1	F	ENSMUSG00000020018	Highly variable	Stable	Highly variable	18.6255937792473	14.4045059113037	39.675182071037
Fig S1	F	ENSMUSG00000020019	Variable	Highly variable	Variable	9.72222774092018	25.9737899448648	25.5911830079808
Fig S1	F	ENSMUSG00000020021	Highly variable	Very stable	Very stable	12.9870503372239	10.4806224313476	10.4780687373384
Fig S1	F	ENSMUSG00000020022	Stable	Very stable	Very stable	5.69312346939707	7.01846648538148	9.67358822694063
Fig S1	F	ENSMUSG00000020023	Variable	Variable	Highly variable	9.76186009957272	25.4743943737382	30.7279741974021
Fig S1	F	ENSMUSG00000020024	Stable	Variable	Variable	6.12026644019233	17.668618690896	18.4635452697905
Fig S1	F	ENSMUSG00000020027	Very stable	Variable	Variable	4.61967255987953	22.5689513628136	18.6774279854235
Fig S1	F	ENSMUSG00000020029	Stable	Stable	Variable	5.98768918769171	13.5933177944692	19.8695079773951
Fig S1	F	ENSMUSG00000020032	Very stable	Variable	Stable	2.98871686221337	16.6760349066219	13.5597789691595
Fig S1	F	ENSMUSG00000020034	Variable	Stable	Highly variable	10.0258881083024	15.5504841935111	44.5787305160643
Fig S1	F	ENSMUSG00000020037	Highly variable	Highly variable	Highly variable	15.1206493539655	48.1438625906731	40.565590227412
Fig S1	F	ENSMUSG00000020038	Variable	Very stable	Very stable	8.92264871165624	10.6471203548561	8.10497008051662
Fig S1	F	ENSMUSG00000020042	Variable	Stable	Very stable	10.498160859801	13.0302391570056	10.806793126341
Fig S1	F	ENSMUSG00000020044	Stable	Stable	Variable	6.00775031012468	13.9372412242516	23.6099024475859
Fig S1	F	ENSMUSG00000020048	Stable	Stable	Stable	7.59238218224572	12.7550649399419	14.2956181153449
Fig S1	F	ENSMUSG00000020052	Highly variable	Highly variable	Highly variable	18.3796737371265	34.5370502618408	48.7119545067421
Fig S1	F	ENSMUSG00000020053	Variable	Stable	Stable	8.31564518926707	16.5012868236694	15.0421525598921
Fig S1	F	ENSMUSG00000020056	Very stable	Very stable	Very stable	4.6356072271007	9.78214217898276	4.93672007981535
Fig S1	F	ENSMUSG00000020061	Highly variable	Highly variable	Very stable	12.7010430688453	27.1648934917814	11.1185824132866
Fig S1	F	ENSMUSG00000020063	Stable	Variable	Variable	6.85203316972883	19.3814001336744	22.0610350946779
Fig S1	F	ENSMUSG00000020064	Very stable	Very stable	Very stable	4.97279641835029	5.7903508153976	9.31014789395255
Fig S1	F	ENSMUSG00000020069	Stable	Highly variable	Variable	6.29519247207429	27.9488470891903	22.305396728651
Fig S1	F	ENSMUSG00000020070	Very stable	Variable	Very stable	2.83270157773842	24.5494214299991	5.79906619481769
Fig S1	F	ENSMUSG00000020074	Very stable	Very stable	Very stable	3.45041138670172	7.81555416114319	9.66384204839027
Fig S1	F	ENSMUSG00000020075	Very stable	Highly variable	Variable	1.8191053782738	26.5699704471057	24.5406579580751
Fig S1	F	ENSMUSG00000020076	Very stable	Very stable	Stable	2.58027930684344	8.88141909951842	11.8941611178237
Fig S1	F	ENSMUSG00000020077	Highly variable	Highly variable	Highly variable	22.4662654650027	32.4591568008529	47.9825213733215
Fig S1	F	ENSMUSG00000020078	Very stable	Very stable	Very stable	4.39580334876583	6.39346234799397	10.8692654773324
Fig S1	F	ENSMUSG00000020079	Variable	Stable	Variable	8.68622804119692	12.2329287805886	20.4369216924266
Fig S1	F	ENSMUSG00000020083	Highly variable	Highly variable	Variable	17.2124550398692	27.7376050088085	19.4750468072474
Fig S1	F	ENSMUSG00000020085	Highly variable	Variable	Stable	20.1447904565347	19.6801663795904	16.2463397525442
Fig S1	F	ENSMUSG00000020086	Stable	Very stable	Very stable	5.80652329509988	10.2890616931539	7.55211610934041
Fig S1	F	ENSMUSG00000020087	Variable	Variable	Very stable	7.64540431527312	19.9248679942498	8.79787055191224
Fig S1	F	ENSMUSG00000020088	Very stable	Stable	Very stable	2.93315503356798	13.1364268798157	8.28094184660741
Fig S1	F	ENSMUSG00000020089	Very stable	Variable	Very stable	3.60299648146788	16.9379843892542	9.5156385110494
Fig S1	F	ENSMUSG00000020091	Very stable	Variable	Highly variable	3.06901775359584	20.0270562787206	32.8302364779334
Fig S1	F	ENSMUSG00000020092	Stable	Stable	Variable	6.42833	12.2096515289593	27.4460338124015
Fig S1	F	ENSMUSG00000020097	Highly variable	Very stable	Stable	21.7862517726611	7.82516708817822	11.9662753004335
Fig S1	F	ENSMUSG00000020098	Highly variable	Highly variable	Variable	12.8371065399711	32.4207068255566	22.0437840787699
Fig S1	F	ENSMUSG00000020099	Highly variable	Variable	Variable	13.3104876635741	17.7680222314307	19.4260424962141
Fig S1	F	ENSMUSG00000020100	Variable	Stable	Stable	11.1173409985357	11.3330228540697	18.1129632573123
Fig S1	F	ENSMUSG00000020101	Variable	Variable	Very stable	10.621050397849	17.3706389859881	11.4431128647021
Fig S1	F	ENSMUSG00000020102	Variable	Highly variable	Highly variable	9.55242321939431	29.202878565839	31.2218707000913
Fig S1	F	ENSMUSG00000020105	Variable	Highly variable	Highly variable	11.4712471524112	51.073935525127	67.3466833501976
Fig S1	F	ENSMUSG00000020107	Stable	Stable	Variable	6.00751432432621	11.337068731389	18.8205511299249
Fig S1	F	ENSMUSG00000020108	Stable	Highly variable	Highly variable	5.59454059417867	129.017465826179	63.9175726323021
Fig S1	F	ENSMUSG00000020109	Stable	Very stable	Very stable	5.45103607869124	8.9528496665827	11.2319609091222
Fig S1	F	ENSMUSG00000020111	Very stable	Stable	Stable	3.79446689834584	14.8076977317229	13.6401144326794
Fig S1	F	ENSMUSG00000020114	Stable	Very stable	Very stable	5.26365078377865	6.26684043282344	11.4527252891487
Fig S1	F	ENSMUSG00000020115	Very stable	Very stable	Very stable	3.97007807514242	9.80334760621755	11.3632774358963
Fig S1	F	ENSMUSG00000020116	Variable	Variable	Variable	8.74583014407519	21.9083903649601	19.6410798642256
Fig S1	F	ENSMUSG00000020120	Highly variable	Highly variable	Highly variable	15.3822832150796	46.8343878177485	48.3273578521107
Fig S1	F	ENSMUSG00000020121	Stable	Very stable	Stable	5.77512207071406	9.86653385267279	16.8940123744155
Fig S1	F	ENSMUSG00000020122	Variable	Stable	Stable	8.44370200817599	13.7520431807911	13.9632125773887
Fig S1	F	ENSMUSG00000020124	Very stable	Stable	Very stable	4.81221735528245	12.9977736129341	9.18922892929884
Fig S1	F	ENSMUSG00000020128	Stable	Very stable	Very stable	4.99859497756096	3.88379297764834	10.9408258679729
Fig S1	F	ENSMUSG00000020130	Stable	Very stable	Very stable	5.27205465871589	6.66179696748682	7.71873724188271
Fig S1	F	ENSMUSG00000020132	Very stable	Stable	Stable	2.68384291983478	13.9570833153135	12.3756431410828
Fig S1	F	ENSMUSG00000020133	Variable	Highly variable	Stable	8.81159772157758	26.7941695422229	16.7125596708611
Fig S1	F	ENSMUSG00000020134	Variable	Stable	Stable	8.9308359725867	11.2385186608737	14.280160983479
Fig S1	F	ENSMUSG00000020135	Variable	Highly variable	Variable	10.4069911372027	41.6617447101669	28.0326046541376
Fig S1	F	ENSMUSG00000020137	Stable	Stable	Highly variable	6.17536847499595	15.9516882157539	39.8599707101373
Fig S1	F	ENSMUSG00000020140	Variable	Very stable	Very stable	10.6447052157867	10.0199288846339	6.02069560586417
Fig S1	F	ENSMUSG00000020142	Variable	Very stable	Stable	8.82758074102624	10.9085904976314	12.4464850323217
Fig S1	F	ENSMUSG00000020149	Very stable	Stable	Stable	2.38232743978881	11.2558353837774	14.0453705225763
Fig S1	F	ENSMUSG00000020150	Highly variable	Highly variable	Stable	14.5890479673998	35.6063283956324	14.9961013959544
Fig S1	F	ENSMUSG00000020151	Highly variable	Highly variable	Highly variable	15.1139478365746	58.6237168528135	50.5387257363675
Fig S1	F	ENSMUSG00000020152	Very stable	Stable	Variable	2.05094509774826	15.1193103979489	19.1360452586467
Fig S1	F	ENSMUSG00000020153	Variable	Stable	Highly variable	8.54425525871656	15.2066650767921	41.0529440339201
Fig S1	F	ENSMUSG00000020154	Stable	Highly variable	Highly variable	6.82205732676819	40.5223005038667	30.1246531603321
Fig S1	F	ENSMUSG00000020156	Stable	Very stable	Variable	6.20345739034566	5.25642370847405	24.6523225985707
Fig S1	F	ENSMUSG00000020159	Highly variable	Highly variable	Stable	20.4219448287203	32.6335934571675	14.011891739429
Fig S1	F	ENSMUSG00000020160	Highly variable	Very stable	Stable	15.540701578713	6.5993296758751	14.1337186120719
Fig S1	F	ENSMUSG00000020163	Variable	Variable	Variable	9.11813403847213	16.8441853748367	19.747449084913
Fig S1	F	ENSMUSG00000020166	Stable	Very stable	Very stable	5.08620720425762	4.52596659028781	7.83139438253356
Fig S1	F	ENSMUSG00000020167	Variable	Variable	Variable	11.128872664407	18.0662472185419	21.1443576002013
Fig S1	F	ENSMUSG00000020170	Very stable	Very stable	Stable	2.34320912939456	3.17631621902811	14.4178908191027
Fig S1	F	ENSMUSG00000020171	Stable	Very stable	Very stable	6.6758556173237	7.41498603348596	5.53204655788282
Fig S1	F	ENSMUSG00000020173	Highly variable	Highly variable	Variable	27.6222002583897	32.8829108129098	27.8592234779987
Fig S1	F	ENSMUSG00000020175	Highly variable	Variable	Very stable	12.8410224444689	16.8322486598427	6.11110765552378
Fig S1	F	ENSMUSG00000020176	Stable	Highly variable	Stable	5.64251657296323	27.2672462253575	12.5371032138582
Fig S1	F	ENSMUSG00000020178	Highly variable	Highly variable	Highly variable	18.6045926223121	60.0614676334621	74.9872775422519
Fig S1	F	ENSMUSG00000020180	Very stable	Very stable	Very stable	4.63362513084594	6.43343766787908	7.88651125619444
Fig S1	F	ENSMUSG00000020181	Highly variable	Highly variable	Highly variable	16.5349451054497	29.4066436201222	33.142298629227
Fig S1	F	ENSMUSG00000020182	Highly variable	Variable	Highly variable	15.7404389990489	19.0246126833935	31.2183997620561
Fig S1	F	ENSMUSG00000020183	Variable	Highly variable	Highly variable	8.55194433280142	35.9504902274126	33.8942576341542
Fig S1	F	ENSMUSG00000020184	Very stable	Variable	Stable	4.50196793566384	24.4068424595402	11.7328222823834
Fig S1	F	ENSMUSG00000020185	Highly variable	Very stable	Very stable	12.2221081159641	10.4825955739543	11.3543471151642
Fig S1	F	ENSMUSG00000020186	Stable	Stable	Variable	5.07547199927478	14.2362789850447	24.7596760673347
Fig S1	F	ENSMUSG00000020189	Very stable	Variable	Variable	3.89901898757672	17.3371510407134	18.6753821379543
Fig S1	F	ENSMUSG00000020190	Variable	Variable	Very stable	9.53320590098418	18.9987359807836	7.3842206045777
Fig S1	F	ENSMUSG00000020196	Variable	Variable	Variable	8.20961432506978	24.4900388967282	28.4036619695827
Fig S1	F	ENSMUSG00000020198	Stable	Highly variable	Highly variable	5.48609790947415	37.7742785014036	40.3281128964252
Fig S1	F	ENSMUSG00000020205	Variable	Variable	Highly variable	10.1544733605775	19.7208040711849	30.2293463887661
Fig S1	F	ENSMUSG00000020211	Variable	Very stable	Stable	8.43678737456849	9.61406129819407	14.0521267196144
Fig S1	F	ENSMUSG00000020212	Variable	Very stable	Very stable	11.2852660143471	9.06242052010724	7.84715349728282
Fig S1	F	ENSMUSG00000020218	Highly variable	Variable	Highly variable	14.7503866481274	17.469980146326	51.0333284090094
Fig S1	F	ENSMUSG00000020219	Variable	Variable	Stable	10.7691340339648	17.7232091796822	17.4804
Fig S1	F	ENSMUSG00000020220	Variable	Stable	Very stable	11.3198966738509	12.0052351338095	9.54833406622877
Fig S1	F	ENSMUSG00000020224	Stable	Stable	Stable	5.57465194066333	13.7349796215134	13.0792416278081
Fig S1	F	ENSMUSG00000020225	Variable	Very stable	Stable	8.01552063597936	10.808718629832	12.5340025204984
Fig S1	F	ENSMUSG00000020228	Highly variable	Stable	Stable	13.0741244550842	11.5696837110087	11.9061112081583
Fig S1	F	ENSMUSG00000020230	Stable	Stable	Stable	5.84974248453713	16.0045229818309	13.1845529391197
Fig S1	F	ENSMUSG00000020231	Very stable	Variable	Variable	4.1324626055003	17.8189056078665	23.864338258554
Fig S1	F	ENSMUSG00000020232	Stable	Stable	Highly variable	7.17915742130103	13.8045593001263	29.0864284634734
Fig S1	F	ENSMUSG00000020235	Variable	Variable	Variable	8.43284580605608	22.4079615531246	27.7745446392293
Fig S1	F	ENSMUSG00000020238	Very stable	Variable	Highly variable	4.87522372919314	18.601709852083	41.2029402366231
Fig S1	F	ENSMUSG00000020241	Highly variable	Variable	Highly variable	22.6339954377913	17.0842237255084	53.907331810058
Fig S1	F	ENSMUSG00000020246	Very stable	Very stable	Very stable	3.49864452954747	8.6902904962852	8.92577892893035
Fig S1	F	ENSMUSG00000020248	Stable	Very stable	Very stable	6.4038995276614	9.47198856726753	9.24810191330261
Fig S1	F	ENSMUSG00000020250	Very stable	Highly variable	Variable	4.95182425993926	26.2573100331036	23.4979927907787
Fig S1	F	ENSMUSG00000020251	Highly variable	Variable	Variable	17.6098036006925	17.1000697242983	28.4560566353718
Fig S1	F	ENSMUSG00000020253	Variable	Stable	Highly variable	9.66238432947162	14.2155	31.0381238983104
Fig S1	F	ENSMUSG00000020256	Stable	Highly variable	Variable	5.18855472072361	58.1274836495293	24.546019516971
Fig S1	F	ENSMUSG00000020257	Very stable	Variable	Variable	1.77681387871222	20.3393930669186	22.4831155239245
Fig S1	F	ENSMUSG00000020258	Variable	Variable	Highly variable	11.6819008512601	23.5596697555586	29.1728971940548
Fig S1	F	ENSMUSG00000020260	Very stable	Stable	Variable	4.18545002270528	13.4132443045349	22.9446031834553
Fig S1	F	ENSMUSG00000020261	Stable	Stable	Very stable	6.01463178461099	15.353140802326	9.56108414320566
Fig S1	F	ENSMUSG00000020262	Highly variable	Variable	Very stable	13.4250756764474	19.7781707967486	8.83828492630553
Fig S1	F	ENSMUSG00000020263	Very stable	Highly variable	Variable	3.56199360283342	39.8786089918125	27.5182181533416
Fig S1	F	ENSMUSG00000020265	Very stable	Very stable	Very stable	4.57773705941411	6.07068433813211	1.53982445466338
Fig S1	F	ENSMUSG00000020267	Variable	Very stable	Stable	7.95503227380102	8.37299529387882	16.3190219138724
Fig S1	F	ENSMUSG00000020268	Variable	Variable	Variable	9.69747100156436	20.0669567936072	27.9777523990393
Fig S1	F	ENSMUSG00000020271	Very stable	Very stable	Highly variable	3.5589062092212	10.7847549767954	30.1822962521933
Fig S1	F	ENSMUSG00000020272	Highly variable	Stable	Variable	13.2126994181028	14.4377517519609	24.8720487491604
Fig S1	F	ENSMUSG00000020273	Variable	Very stable	Stable	10.5959412371779	7.54967342438225	14.3052018994048
Fig S1	F	ENSMUSG00000020277	Very stable	Highly variable	Highly variable	4.70093526862537	75.4660202764195	50.6888749491446
Fig S1	F	ENSMUSG00000020280	Very stable	Very stable	Stable	4.5747736038236	7.58612322330892	16.4809056768258
Fig S1	F	ENSMUSG00000020282	Variable	Variable	Highly variable	7.90242004114023	25.1571764294174	62.6963782674679
Fig S1	F	ENSMUSG00000020283	Very stable	Very stable	Variable	4.08474675433153	3.98154410952218	19.3836730917742
Fig S1	F	ENSMUSG00000020284	Variable	Variable	Very stable	7.90911423353712	17.0687142989156	9.02175488761716
Fig S1	F	ENSMUSG00000020287	Highly variable	Stable	Stable	15.7229508083203	14.0271142580773	18.0310839929481
Fig S1	F	ENSMUSG00000020288	Very stable	Very stable	Very stable	3.8671389318077	8.54823018399764	9.02994380618887
Fig S1	F	ENSMUSG00000020289	Stable	Variable	Variable	5.47433759406438	18.7041653346941	22.4080217780913
Fig S1	F	ENSMUSG00000020290	Stable	Variable	Stable	6.02013889769548	23.9060259380958	15.6469653177423
Fig S1	F	ENSMUSG00000020297	Highly variable	Highly variable	Variable	17.9503858824625	39.7810733349935	23.8986560225101
Fig S1	F	ENSMUSG00000020300	Stable	Highly variable	Stable	5.15879703852692	29.6512123700434	14.2619525186851
Fig S1	F	ENSMUSG00000020303	Highly variable	Highly variable	Highly variable	18.1969909156796	115.335371296253	83.8140388256272
Fig S1	F	ENSMUSG00000020305	Variable	Very stable	Stable	8.37797747423897	10.7623520509496	15.9683428927504
Fig S1	F	ENSMUSG00000020307	Variable	Variable	Very stable	9.44527037850035	20.4239306890218	7.33535910369384
Fig S1	F	ENSMUSG00000020308	Highly variable	Variable	Stable	13.8314661990275	17.3213007662597	11.7099659880909
Fig S1	F	ENSMUSG00000020309	Highly variable	Variable	Stable	13.8987603770041	22.9274130287853	15.7987
Fig S1	F	ENSMUSG00000020311	Stable	Very stable	Variable	7.00118496210897	8.5499954411028	20.7158797764574
Fig S1	F	ENSMUSG00000020312	Variable	Stable	Very stable	7.69969535820266	15.4702668871752	5.05217495611888
Fig S1	F	ENSMUSG00000020315	Stable	Very stable	Stable	5.55753032025908	6.43420612737692	17.4058729492694
Fig S1	F	ENSMUSG00000020319	Very stable	Stable	Stable	4.76272302842816	14.1629896372523	13.2681577234329
Fig S1	F	ENSMUSG00000020321	Very stable	Very stable	Very stable	3.21173958387362	5.47478103630006	8.32708199937811
Fig S1	F	ENSMUSG00000020326	Stable	Very stable	Variable	4.99935020190594	8.25911653446598	21.2613510396117
Fig S1	F	ENSMUSG00000020328	Variable	Stable	Stable	7.83388054870403	13.0307979826864	17.3047991233245
Fig S1	F	ENSMUSG00000020329	Variable	Variable	Highly variable	8.16054033072722	17.6179892869003	33.7369135078032
Fig S1	F	ENSMUSG00000020330	Variable	Very stable	Highly variable	11.485286989552	9.75773879241933	32.354747085733
Fig S1	F	ENSMUSG00000020333	Highly variable	Highly variable	Stable	12.6701728852531	38.5965075587108	12.9010954146939
Fig S1	F	ENSMUSG00000020340	Very stable	Variable	Stable	4.6852	24.8846	18.1096751861724
Fig S1	F	ENSMUSG00000020346	Stable	Stable	Very stable	5.29555148769968	15.9264337353145	9.46815427826077
Fig S1	F	ENSMUSG00000020349	Very stable	Stable	Stable	1.60325644888119	11.0134709855537	13.5653410232232
Fig S1	F	ENSMUSG00000020354	Variable	Highly variable	Highly variable	10.6260046296023	42.8902702445364	60.9707956514104
Fig S1	F	ENSMUSG00000020357	Variable	Very stable	Highly variable	10.4670721201497	10.6309370642426	30.8061884550773
Fig S1	F	ENSMUSG00000020358	Very stable	Stable	Very stable	4.42589337192999	13.5731	6.21931984325216
Fig S1	F	ENSMUSG00000020359	Variable	Stable	Very stable	7.73700585174736	11.6667908705915	11.4411790083256
Fig S1	F	ENSMUSG00000020361	Very stable	Variable	Variable	3.49698420001508	20.4240477168945	24.3401602621233
Fig S1	F	ENSMUSG00000020362	Very stable	Variable	Highly variable	3.48188886974945	23.9236698156118	36.481283337598
Fig S1	F	ENSMUSG00000020363	Stable	Variable	Variable	7.37622622418182	23.3099421947213	18.4843
Fig S1	F	ENSMUSG00000020364	Very stable	Stable	Very stable	2.88867113364725	13.8620703485309	10.2028066211035
Fig S1	F	ENSMUSG00000020366	Stable	Very stable	Very stable	6.20495128839865	9.52576920101524	9.96180847335519
Fig S1	F	ENSMUSG00000020368	Stable	Very stable	Very stable	5.04435913444582	9.64529574390767	5.07466569560983
Fig S1	F	ENSMUSG00000020372	Very stable	Variable	Variable	2.6870032384532	22.502725434338	23.7304522168191
Fig S1	F	ENSMUSG00000020375	Stable	Very stable	Very stable	6.8438479843975	10.0355034074921	10.9592817737455
Fig S1	F	ENSMUSG00000020376	Variable	Very stable	Stable	8.21802922993307	9.77690737959279	12.1427167759784
Fig S1	F	ENSMUSG00000020380	Very stable	Stable	Stable	4.64522446080095	12.2482788081212	12.0827037890199
Fig S1	F	ENSMUSG00000020381	Highly variable	Stable	Stable	18.2593531640374	16.4024681178016	17.9614504002902
Fig S1	F	ENSMUSG00000020385	Very stable	Highly variable	Stable	2.36548582595271	27.2842882306511	13.9601069071029
Fig S1	F	ENSMUSG00000020386	Stable	Very stable	Very stable	5.50999131529224	9.52268083918583	9.59689147660588
Fig S1	F	ENSMUSG00000020388	Variable	Highly variable	Highly variable	11.4176583421502	27.9909154585073	31.6069535876961
Fig S1	F	ENSMUSG00000020389	Variable	Stable	Stable	8.4099830727159	15.1006807257744	13.9006486052147
Fig S1	F	ENSMUSG00000020390	Very stable	Very stable	Very stable	4.75326257532979	7.08493339577213	4.07207803958697
Fig S1	F	ENSMUSG00000020392	Stable	Variable	Variable	5.80562217278938	18.7494693073843	25.639985845386
Fig S1	F	ENSMUSG00000020393	Stable	Very stable	Variable	6.5944257676485	9.91321671563013	21.480380093697
Fig S1	F	ENSMUSG00000020397	Highly variable	Variable	Highly variable	12.6800001771949	21.7223119226292	29.3794547114159
Fig S1	F	ENSMUSG00000020400	Very stable	Variable	Stable	3.1266438031775	17.0736052193795	11.8807713429891
Fig S1	F	ENSMUSG00000020402	Very stable	Very stable	Very stable	3.93952121463362	5.83556838814741	3.49414545342297
Fig S1	F	ENSMUSG00000020409	Very stable	Very stable	Variable	4.14937986870892	7.45131574979226	26.7296499340779
Fig S1	F	ENSMUSG00000020412	Very stable	Very stable	Very stable	4.55259324365058	8.98148075535889	10.0328895499311
Fig S1	F	ENSMUSG00000020413	Variable	Stable	Variable	9.56639689033966	14.4701738817186	23.5735505477613
Fig S1	F	ENSMUSG00000020415	Variable	Very stable	Very stable	9.84703987094228	10.1471360998134	11.0316207637716
Fig S1	F	ENSMUSG00000020420	Highly variable	Variable	Stable	21.7055147734754	21.926454984604	12.6446627543133
Fig S1	F	ENSMUSG00000020422	Variable	Stable	Very stable	7.73953757200651	13.9542622272221	7.07577235322222
Fig S1	F	ENSMUSG00000020423	Variable	Variable	Variable	10.7163993440384	18.3405924265584	25.3244419954591
Fig S1	F	ENSMUSG00000020427	Variable	Variable	Variable	7.96574841504185	21.9443811775493	21.4004244068288
Fig S1	F	ENSMUSG00000020430	Very stable	Very stable	Very stable	3.50427800124281	4.50092599865747	8.76564917217704
Fig S1	F	ENSMUSG00000020431	Variable	Variable	Stable	9.44774663126227	22.3831410996043	15.608929111999
Fig S1	F	ENSMUSG00000020432	Highly variable	Variable	Stable	12.5846491099409	17.8438150589634	15.0488891073205
Fig S1	F	ENSMUSG00000020436	Highly variable	Highly variable	Highly variable	15.6547944986205	45.5139054867635	33.8347388842477
Fig S1	F	ENSMUSG00000020439	Variable	Stable	Stable	10.7329095919504	14.4158398417407	15.6054335319264
Fig S1	F	ENSMUSG00000020440	Stable	Stable	Stable	5.44284830016645	14.0666106824402	15.4575754625179
Fig S1	F	ENSMUSG00000020441	Stable	Stable	Stable	5.47471820705891	11.2708860389449	14.4273843910155
Fig S1	F	ENSMUSG00000020444	Stable	Very stable	Variable	6.85690840200018	9.20947173590768	27.3466565674664
Fig S1	F	ENSMUSG00000020448	Very stable	Very stable	Very stable	4.52121293507919	5.28980586301202	9.00469595113687
Fig S1	F	ENSMUSG00000020451	Stable	Variable	Variable	5.0081691245603	23.3837830472731	19.4120055105815
Fig S1	F	ENSMUSG00000020453	Stable	Variable	Stable	7.4398879343455	16.8283132046013	13.678589218091
Fig S1	F	ENSMUSG00000020454	Stable	Very stable	Very stable	6.05417888611537	5.12741333989994	4.83887756219225
Fig S1	F	ENSMUSG00000020455	Stable	Stable	Variable	5.56075664150649	14.953869332006	18.8631044099554
Fig S1	F	ENSMUSG00000020456	Very stable	Very stable	Stable	2.64948477846209	6.54616449573149	13.7434977356736
Fig S1	F	ENSMUSG00000020457	Very stable	Very stable	Very stable	3.6511895165912	9.29980445591719	11.223889181298
Fig S1	F	ENSMUSG00000020458	Very stable	Stable	Variable	4.26777671563174	13.8573762960205	26.3962636716134
Fig S1	F	ENSMUSG00000020459	Stable	Very stable	Variable	5.37991	7.21541409375236	22.0342325653406
Fig S1	F	ENSMUSG00000020460	Variable	Variable	Variable	7.80157028141427	19.7307930766926	26.6837088990304
Fig S1	F	ENSMUSG00000020462	Stable	Very stable	Variable	5.40897980622559	10.6166928283011	26.2502451046692
Fig S1	F	ENSMUSG00000020463	Stable	Very stable	Highly variable	7.43575953470877	4.72996068984133	31.5085741282734
Fig S1	F	ENSMUSG00000020464	Variable	Very stable	Variable	8.32824677898592	8.26977519634057	20.6007548639349
Fig S1	F	ENSMUSG00000020467	Variable	Stable	Highly variable	7.99843591360992	12.6243814721932	30.5966152513209
Fig S1	F	ENSMUSG00000020469	Variable	Stable	Variable	10.8875835622167	13.9365222896184	27.4105867090922
Fig S1	F	ENSMUSG00000020471	Variable	Variable	Variable	9.12943048074055	19.9765391506822	22.531103258206
Fig S1	F	ENSMUSG00000020472	Variable	Highly variable	Variable	8.85797376053794	30.0483941657154	23.7857402984924
Fig S1	F	ENSMUSG00000020473	Stable	Highly variable	Highly variable	5.72311650450152	33.3921390750594	55.5431231629263
Fig S1	F	ENSMUSG00000020474	Variable	Variable	Highly variable	8.58756968428822	22.0133449878735	41.2630840905604
Fig S1	F	ENSMUSG00000020475	Highly variable	Highly variable	Highly variable	14.5260637987683	30.0231697132483	29.4786147966985
Fig S1	F	ENSMUSG00000020476	Very stable	Very stable	Stable	3.84080784633598	7.27663613701332	12.4966472447464
Fig S1	F	ENSMUSG00000020477	Highly variable	Very stable	Variable	13.4467329369551	8.91919979860391	26.1120751808974
Fig S1	F	ENSMUSG00000020482	Variable	Stable	Very stable	9.19272020936923	11.2040667528153	3.82258836619461
Fig S1	F	ENSMUSG00000020483	Stable	Variable	Variable	6.86344723011799	19.7117567759751	19.6205635219631
Fig S1	F	ENSMUSG00000020484	Very stable	Stable	Very stable	2.7809005802605	15.2109632488552	5.65440862295428
Fig S1	F	ENSMUSG00000020485	Very stable	Very stable	Very stable	1.8053365035775	4.99361712065464	10.188778618563
[truncated: 11,425 more rows]

## Sheet: Fig S1G
figure	panel	group	stability_category	stability_category_abbrev	percentage
[truncated: 12 more rows]

## Sheet: Fig S2
figure	panel	gene	sample_id	group	total_reads	FPKM
[truncated: 72 more rows]

[truncated: 9 more sheets: Fig S3A, Fig S3B, Fig S4A, Fig S4B, Fig S5, Fig S6, Fig S7A, Fig S7B, Fig S7C]
