# Supplementary material for: Engineered bipaternal mice reveal the consequences of life without a maternal genomic contribution
Source: PLoS Biol. 2026 Jun 25;24(6):e3003871. doi: 10.1371/journal.pbio.3003871 (PMC13298975; doi:10.1371/journal.pbio.3003871)
Supplement: S1 Code — (MD) [file pbio.3003871.s016.md]

# S1 Code. Custom Code Used for Data Processing and Figure Generation

## 1. E12.5 Embryo RNA-seq

### 1.1 STAR Alignment

```bash
#!/usr/bin/env bash

samples=(
  "wt_1" "wt_2" "wt_3" "wt_4" "wt_5" "wt_6"
  "ES_4N_1" "ES_4N_2" "ES_4N_3" "ES_4N_4" "ES_4N_5" "ES_4N_6"
  "21K0_4N_1" "21K0_4N_2" "21K0_4N_3" "21K0_4N_4" "21K0_4N_5" "21K0_4N_6"
)

input_dir="/path/to/raw_data"
output_dir="/path/to/star_result"
genome_dir="/path/to/Mus_musculus.GRCm39/star_index"

mkdir -p "${output_dir}"

#STAR
for sample in "${samples[@]}"; do
    STAR \
        --runThreadN 12 \
        --genomeDir "${genome_dir}" \
        --readFilesIn "${input_dir}/${sample}_R1.fq.gz" "${input_dir}/${sample}_R2.fq.gz" \
        --readFilesCommand gunzip -c \
        --outFileNamePrefix "${output_dir}/${sample}_" \
        --outSAMtype BAM SortedByCoordinate \
        --quantMode GeneCounts
done
```

### 1.2 StringTie FPKM Estimation

```bash
#!/usr/bin/env bash

samples=(
  "wt_1" "wt_2" "wt_3" "wt_4" "wt_5" "wt_6"
  "ES_4N_1" "ES_4N_2" "ES_4N_3" "ES_4N_4" "ES_4N_5" "ES_4N_6"
  "21K0_4N_1" "21K0_4N_2" "21K0_4N_3" "21K0_4N_4" "21K0_4N_5" "21K0_4N_6"
)

star_dir="/path/to/star_result"
gtf="/path/to/Mus_musculus.GRCm39/Mus_musculus.GRCm39.gtf"

cd "${star_dir}"

for i in "${samples[@]}"; do
    stringtie "${star_dir}/${i}Aligned.sortedByCoord.out.bam" \
              -G "${gtf}" \
              -o "${star_dir}/${i}.out.gtf" \
              -A "${star_dir}/${i}.gene_abund.tab" \
              -C "${star_dir}/${i}.cov_refs.gtf" \
              -B -e

    awk -v OFS="\t" '{if(NR>1) {print $1,$8}}' "${i}.gene_abund.tab" > "${i}.FPKM"
done
```

### 1.3 PCA

```r
library("FactoMineR")
library("factoextra")
library("dplyr")
library("tidyr")
library("ggrepel")
library("plotly")
library("ggplot2")

#PCA
data =read.table("/path/to/embryo_FPKM.tsv",check.names = FALSE,sep = '\t',header = T)
rownames(data) <- data$gene_id
data$gene_id = NULL
data$gene_name = NULL
datagroup = read.csv("/path/to/embryo.group.txt",sep = '\t')
data[is.na(data)] <- 0
data_numeric <- data.frame(lapply(data, as.numeric))
data_numeric[is.na(data_numeric)] <- 0

verdata = t(data_numeric)
data.pca <- prcomp(verdata)
summary(data.pca)
head(data.pca$rotation)
head(data.pca$sdev)
head(data.pca$x)

pdf('/path/to/embryo.PCA.pdf',height=16,width=16)
fviz_pca_ind(data.pca,
             geom.ind = c("point","text"),
             pointsize = 4,
             col.ind = datagroup$group,
             shape.ind = NA,
             ) + 
theme(panel.grid = element_blank(),
      axis.line = element_line(color = "black", linewidth = 1),
      axis.text = element_text(size = 12),
      plot.margin = unit(c(12, 12, 12, 12), "cm")) +
scale_shape_manual(values = c(19,19,19))
dev.off()

```


### 1.4 Sample Correlation Heatmap

```r
library(corrplot)
library(ggplot2)
library(ggcorrplot)
library(vcd)
library(psych)
library(ggrepel)

desired_order <- c(  "wt_1", "wt_2", "wt_3", "wt_4", "wt_5", "wt_6",
                     "ES_4N_1", "ES_4N_2", "ES_4N_3", "ES_4N_4", "ES_4N_5", "ES_4N_6",
                     "21K0_4N_1", "21K0_4N_2", "21K0_4N_3", "21K0_4N_4", "21K0_4N_5", "21K0_4N_6")
valid_order <- desired_order[desired_order %in% colnames(data_numeric)]
data_numeric <- data_numeric[, valid_order]
data_scale=data.frame(scale(data_numeric))
data_scale<-cor(data_scale,method="spearman")
round(data_scale, 2)
ggcorrplot(data_scale, method="circle")
P1 <- ggcorrplot(data_scale, method = "square", 
           type ="upper" ,
           ggtheme = ggplot2::theme_minimal,
           title = "",
           show.legend = TRUE,
           legend.title = "Corr",
           show.diag =T ,
           colors = c("blue", "white", "red"),
           outline.color = "gray",
           hc.order = FALSE,
           hc.method = "complete",
           lab =FALSE ,
           lab_col = "black",
           lab_size = 3,
           p.mat = NULL,
           sig.level = 0.05,
           insig = c("pch", "blank"),
           tl.cex = 12,
           tl.col = "black",
           tl.srt = 90,
           digits = 2
)
P2 <- P1 + scale_fill_gradient2(low = "white", mid = "#e0f0ff", high = "#2d6a9d",
                                midpoint = 0.6, limits = c(0, 1), name = "Corr")
ggsave("/path/to/embryo.correlation_plot.pdf", plot = P2, width = 16, height = 12, units = "in")
```

### 1.5 GSVA Module Scores

```r
library(GSVA)

gene_list <- read.table("/path/to/gsea_result.tsv", sep="\t", header=T)
data <- read.table("/path/to/embyro_fpkm.tsv", sep="\t")
rownames(data) <- data$ENTREZID

gene_list <- gene_list[,c("core_enrichment")]
gene_list_df <- do.call(rbind, lapply(1:length(gene_list), function(i) {
  pathway <- paste0("pathway", i)
  genes <- strsplit(gene_list[i], "/")[[1]]
  data.frame(pathway = rep(pathway, length(genes)), gene = genes, stringsAsFactors = FALSE)
}))

pathway <- gene_list_df[gene_list_df$pathway == "pathway1",]
gsvapar <- gsvaParam(as.matrix(data), pathway1)
gsva_es <- gsva(gsvapar)
gsva_res <- as.data.frame(gsva_es)

```

### 1.6 CV Density Plots

```r
data_numeric <- read.table("/path/to/embyro_fpkm.tsv", sep="\t")

#CV
data_numeric$wt_cv <- apply(data_numeric[, 1:6], 1, function(x) {
  (sd(x) / mean(x)) * 100
})
data_numeric$ES_4N_cv <- apply(data_numeric[, 7:12], 1, function(x) {
  (sd(x) / mean(x)) * 100
})
data_numeric$BP_4N_cv <- apply(data_numeric[, 13:18], 1, function(x) {
  (sd(x) / mean(x)) * 100
})

CV1 <- data_numeric[,c(1:6,19)]
CV1 <- CV1[rowSums(CV1[, 1:6] > 1) >= 2, ]
T1 <- quantile(CV1$wt_cv, 0.25, na.rm = TRUE)
T2 <- median(CV1$wt_cv, na.rm = TRUE)
T3 <- quantile(CV1$wt_cv, 0.75, na.rm = TRUE)
CV1$category <- ifelse(CV1$wt_cv <= T1, "stable1",
                ifelse(CV1$wt_cv <= T2, "stable2",
                ifelse(CV1$wt_cv <= T3, "stable3",
                ifelse(CV1$wt_cv > T3, "stable4", "other"))))

P1 <- ggplot(CV1, aes(x = wt_cv, fill="blue")) +
  geom_density(alpha = 0.2, linewidth = 1) +
  scale_x_log10(
    limits = c(10^(-1), 10^3),
    breaks = 10^seq(-1, 3, by = 1),
    labels = c("0.1", "1", "10", "100", "1000")
  ) +
  theme_classic() +
  labs(x = "log10(CV + 1)", y = "Density") +
  theme(legend.title = element_blank()) +
  geom_vline(xintercept = T1, linetype = "solid", linewidth = 0.4) +
  geom_vline(xintercept = T2, linetype = "solid", linewidth = 0.4) +
  geom_vline(xintercept = T3, linetype = "solid", linewidth = 0.4)

CV2 <- data_numeric[,c(7:12,20)]
CV2 <- CV2[rowSums(CV2[, 1:6] > 1) >= 2, ]
T1 <- quantile(CV2$ES_4N_cv, 0.25, na.rm = TRUE)
T2 <- median(CV2$ES_4N_cv, na.rm = TRUE)
T3 <- quantile(CV2$ES_4N_cv, 0.75, na.rm = TRUE)
CV2$category <- ifelse(CV2$ES_4N_cv <= T1, "stable1",
                ifelse(CV2$ES_4N_cv <= T2, "stable2",
                ifelse(CV2$ES_4N_cv <= T3, "stable3",
                ifelse(CV2$ES_4N_cv > T3, "stable4", "other"))))

P2 <- ggplot(CV2, aes(x = ES_4N_cv, fill="blue")) +
  geom_density(alpha = 0.2, linewidth = 1) +
  scale_x_log10(
    limits = c(10^(-1), 10^3),
    breaks = 10^seq(-1, 3, by = 1),
    labels = c("0.1", "1", "10", "100", "1000")
  ) +
  theme_classic() +
  labs(x = "log10(CV + 1)", y = "Density") +
  theme(legend.title = element_blank()) +
  geom_vline(xintercept = T1, linetype = "solid", linewidth = 0.4) +
  geom_vline(xintercept = T2, linetype = "solid", linewidth = 0.4) +
  geom_vline(xintercept = T3, linetype = "solid", linewidth = 0.4)

CV3 <- data_numeric[,c(13:18,21)]
CV3 <- CV3[rowSums(CV3[, 1:6] > 1) >= 2, ]
T1 <- quantile(CV3$BP_4N_cv, 0.25, na.rm = TRUE)
T2 <- median(CV3$BP_4N_cv, na.rm = TRUE)
T3 <- quantile(CV3$BP_4N_cv, 0.75, na.rm = TRUE)
CV3$category <- ifelse(CV3$BP_4N_cv <= T1, "stable1",
                ifelse(CV3$BP_4N_cv <= T2, "stable2",
                ifelse(CV3$BP_4N_cv <= T3, "stable3",
                ifelse(CV3$BP_4N_cv > T3, "stable4", "other"))))

P3 <- ggplot(CV3, aes(x = BP_4N_cv, fill="blue")) +
  geom_density(alpha = 0.2, linewidth = 1) +
  scale_x_log10(
    limits = c(10^(-1), 10^3),
    breaks = 10^seq(-1, 3, by = 1),
    labels = c("0.1", "1", "10", "100", "1000")
  ) +
  theme_classic() +
  labs(x = "log10(CV + 1)", y = "Density") +
  theme(legend.title = element_blank()) +
  geom_vline(xintercept = T1, linetype = "solid", linewidth = 0.4) +
  geom_vline(xintercept = T2, linetype = "solid", linewidth = 0.4) +
  geom_vline(xintercept = T3, linetype = "solid", linewidth = 0.4)

ggsave("/path/to/embryo_density_1.pdf", plot = P1, width = 12, height = 12, units = "in")
ggsave("/path/to/embryo_density_2.pdf", plot = P2, width = 12, height = 12, units = "in")
ggsave("/path/to/embryo_density_3.pdf", plot = P3, width = 12, height = 12, units = "in")
```

### 1.7 Sankey Plot

```r
CV1$gene_id <- rownames(CV1)
CV2$gene_id <- rownames(CV2)
CV3$gene_id <- rownames(CV3)
plot_df <- merge(CV1, CV2, by="gene_id", all = F)
plot_df <- plot_df[,c(1,9,17)]
colnames(plot_df) <- c("gene_id", "wt", "ES_4N")
plot_df <- merge(plot_df, CV3, by="gene_id", all = F)
plot_df <- plot_df[,c(1,2,3,11)]
colnames(plot_df) <- c("gene_id", "wt", "ES_4N", "BP_4N")

CV111 <- CV1[,c("gene_id", "wt_cv")]
CV222 <- CV2[,c("gene_id", "ES_4N_cv")]
CV333 <- CV3[,c("gene_id", "BP_4N_cv")]

merge <- merge(plot_df, CV111 , by="gene_id")
merge <- merge(merge, CV222 , by="gene_id")
merge <- merge(merge, CV333 , by="gene_id")
write.table(merge, "/path/to/embryo_S1_F.tsv", sep="\t")

plot <- plot_df %>%
  mutate(
    across(c(wt,ES_4N,BP_4N), 
           ~ ifelse(is.na(.), "stable_na", .))
  )
plot1 <- plot %>%
  group_by(wt,ES_4N,BP_4N) %>%
  summarise(count = n(), .groups = "drop")

P <- ggplot(plot1,
  aes(axis1 = wt,axis2 = ES_4N,axis3 = BP_4N,y = count,fill = wt)) + 
  geom_alluvium(alpha = 0.7,width = 1/8) + 
  geom_stratum(width = 1/8,fill = "white",color = "grey40") +
  geom_text(stat = "stratum",aes(label = after_stat(stratum)),size = 3.5) +
  scale_x_discrete(limits = c("wt", "ES_4N", "BP_4N"),expand = c(0.15, 0.15)) +
  scale_fill_brewer(palette = "Set2") +
  theme_minimal()

ggsave("/path/to/embryo_alluvium.pdf", plot = P, width = 12, height = 12, units = "in")

imprint_list <- read.table("/path/to/Mus_musculus.GRCm39.110/imprint.list", sep="\t", header=TRUE)
gene_name_id <- read.table("/path/to/Mus_musculus.GRCm39.110/gene_id_name", sep="\t", header=TRUE)
merge_df <- merge(plot, gene_name_id, by="gene_id", all.x = T)
merge_df <- merge(merge_df, imprint_list, by="gene_name", all.x = T)
merge_df$imprint <- ifelse(!is.na(merge_df$Expressed.Allele), "imprint", "no_imprint")
merge_df$Expressed.Allele <- NULL
write.table(merge_df, "/path/to/embryo_cv.tsv", sep="\t")
```

### 1.8 Integrated Heatmap

```r
library(ggplot2)
library(dplyr)
library(tidyr)
library(patchwork)
library(DESeq2)
library(GSVA)

samples <- c(
"wt_1", "wt_2", "wt_3", "wt_4", "wt_5", "wt_6",
"ES_4N_1", "ES_4N_2", "ES_4N_3", "ES_4N_4", "ES_4N_5", "ES_4N_6",
"21K0_4N_1", "21K0_4N_2", "21K0_4N_3", "21K0_4N_4", "21K0_4N_5", "21K0_4N_6"
)
sample_labels <- c(
  paste0("WT_", 1:6),
  paste0("WT_TC_", 1:6),
  paste0("BP_TC_", 1:6)
)
sample_groups <- c(rep("WT", 6), rep("WT TC", 6), rep("BP TC", 6))
sample_map <- data.frame(sample = samples, sample_id = sample_labels, sample_group = sample_groups)

selected_genes <- data.frame(
  gene = c(
    "Sdhd", "Dcn", "Ndn", "Blcap", "H13", "Mcts2", "Commd1", "Zdbf2", "Sall1", "Ampd3",
    "Eef1a1", "Eef2", "Rps6", "C3", "Cfb", "C1qa", "Hk2", "Pfkm", "Pkm",
    "Actb", "Gapdh", "Rpl13a", "Tubb5", "Hprt", "Ppia", "Ubc", "Rplp0"
  ),
  gene_group = c(
    rep("Imprinted genes", 10),
    rep("Aberrant non-imprinted genes", 9),
    rep("Stable non-imprinted genes", 8)
  ),
  subgroup = c(
    rep(NA, 10),
    rep("Translation", 3),
    rep("Immune", 3),
    rep("Metabolism", 3),
    rep(NA, 8)
  ),
  stringsAsFactors = FALSE
)

fpkm <- read.table("/path/to/merge.FPKM", header = TRUE, sep = "\t", check.names = FALSE)
expr <- fpkm %>%
  filter(gene_name %in% selected_genes$gene) %>%
  select(gene = gene_name, all_of(samples)) %>%
  left_join(selected_genes, by = "gene") %>%
  mutate(gene = factor(gene, levels = selected_genes$gene))

expr_long <- expr %>%
  pivot_longer(cols = all_of(samples), names_to = "sample", values_to = "FPKM") %>%
  left_join(sample_map, by = "sample") %>%
  group_by(gene) %>%
  mutate(
    log2_FPKM_plus_1 = log2(as.numeric(FPKM) + 1),
    WT_mean_log2_FPKM_plus_1 = mean(log2_FPKM_plus_1[sample_group == "WT"], na.rm = TRUE),
    expression_deviation = log2_FPKM_plus_1 - WT_mean_log2_FPKM_plus_1
  ) %>%
  ungroup() %>%
  mutate(figure = "", panel = "E") %>%
  select(
    figure, panel, gene, gene_group, subgroup,
    sample_id, sample_group, log2_FPKM_plus_1,
    WT_mean_log2_FPKM_plus_1, expression_deviation
  )
write.table(expr_long, "/path/to/expression_deviation.tsv",sep = "\t", quote = FALSE, row.names = FALSE)


#Score Calculation
calc_wt_centroid_distance <- function(mat, groups, wt_group = "WT") {
  wt_center <- colMeans(mat[groups == wt_group, , drop = FALSE], na.rm = TRUE)
  sqrt(rowSums((mat - matrix(wt_center, nrow = nrow(mat), ncol = ncol(mat), byrow = TRUE))^2, na.rm = TRUE))
}

#### Imprinted gene perturbation score
imprinted_list <- readLines("/path/to/imprint_list.txt")
imprinted_expr <- fpkm %>%
  filter(gene_name %in% imprinted_list) %>%
  select(gene_name, all_of(samples))
imprinted_mat <- t(as.matrix(log2(imprinted_expr[, samples] + 1)))
colnames(imprinted_mat) <- imprinted_expr$gene_name
imprinted_score <- calc_wt_centroid_distance(imprinted_mat, sample_groups, wt_group = "WT")
imprinted_score_df <- data.frame(
  sample = sample_labels,
  group = sample_groups,
  imprinted_gene_perturbation_score = imprinted_score
)
write.table(imprinted_score_df,
            "/path/to/imprint_gene_perturbation_scores.tsv",
            sep = "\t", quote = FALSE, row.names = FALSE)

#### Euclidean distance to WT centroid in PCA space
count <- read.table("/path/to/count.tab", header = TRUE, sep = "\t", check.names = FALSE)
rownames(count) <- count[, 1]
count <- count[, samples]
count <- round(as.matrix(count))
coldata <- data.frame(row.names = samples, group = sample_groups)
dds <- DESeqDataSetFromMatrix(countData = count, colData = coldata, design = ~ group)
dds <- estimateSizeFactors(dds)
vsd <- vst(dds, blind = TRUE)
vst_mat <- assay(vsd)
pca <- prcomp(t(vst_mat), center = TRUE, scale. = FALSE)
var_explained <- pca$sdev^2 / sum(pca$sdev^2)
n_pc <- min(which(cumsum(var_explained) >= 0.80))
pca_mat <- pca$x[, seq_len(n_pc), drop = FALSE]
pca_score <- calc_wt_centroid_distance(pca_mat, sample_groups, wt_group = "WT")
pca_score_df <- data.frame(
  sample = sample_labels,
  group = sample_groups,
  euclidean_distance_to_WT_centroid = pca_score
)
write.table(pca_score_df,
            "/path/to/PCA_WT_centroid_distances.tsv",
            sep = "\t", quote = FALSE, row.names = FALSE)
write.table(data.frame(PC = seq_along(var_explained), variance_explained = var_explained),
            "/path/to/PCA_variance_explained.tsv",
            sep = "\t", quote = FALSE, row.names = FALSE)

#### Reactome pathway perturbation score
read_gmt <- function(gmt_file) {
  lines <- readLines(gmt_file)
  out <- lapply(lines, function(z) {
    x <- strsplit(z, "\t")[[1]]
    unique(x[-c(1, 2)])
  })
  names(out) <- vapply(strsplit(lines, "\t"), `[`, character(1), 1)
  out
}
reactome <- read_gmt("/path/to/mouse.reactome.gmt")
gene_id_name <- read.table("/path/to/gene_id_name", header = TRUE, sep = "\t")
entrez_expr <- fpkm %>%
  left_join(gene_id_name, by = "gene_id") %>%
  filter(!is.na(ENTREZID)) %>%
  select(ENTREZID, all_of(samples))
expr_mat <- as.matrix(entrez_expr[, samples])
rownames(expr_mat) <- entrez_expr$ENTREZID
reactome <- reactome[sapply(reactome, function(x) sum(x %in% rownames(expr_mat)) >= 10)]
gsva_es <- gsva(gsvaParam(expr_mat, reactome))
pathway_mat <- t(gsva_es)
pathway_score <- calc_wt_centroid_distance(pathway_mat, sample_groups, wt_group = "WT")
pathway_score_df <- data.frame(
  sample = sample_labels,
  group = sample_groups,
  pathway_perturbation_score = pathway_score,
  n_pathways_used = ncol(pathway_mat)
)
write.table(pathway_score_df,
            "/path/to/reactome_pathway_perturbation_scores.tsv",
            sep = "\t", quote = FALSE, row.names = FALSE)
                            
                            
#Score Table and Heatmap Plot         
read_score <- function(metric, file) {
  x <- read.table(file, header = TRUE, sep = "\t", check.names = FALSE)
  names(x) <- gsub("\\.", "_", names(x))
  sample_col <- intersect(c("sample", "sample_id"), names(x))[1]
  score_col <- setdiff(names(x), c(sample_col, "group", "n_pathways_used"))[1]
  data.frame(
    figure = "Fig 2",
    panel = "E",
    sample_id = x[[sample_col]],
    group = x$group,
    metric = metric,
    score = as.numeric(x[[score_col]]),
    source_file = file,
    stringsAsFactors = FALSE
  )
}

score_files <- list(
  imprinted_gene_perturbation_score = "/path/to/imprinted_gene_perturbation_scores.tsv",
  euclidean_distance_to_WT_centroid = "/path/to/PCA_WT_centroid_distances.tsv",
  pathway_perturbation_score = "/path/to/reactome_pathway_perturbation_scores.tsv"
)
scores <- bind_rows(lapply(names(score_files), function(m) read_score(m, score_files[[m]])))
write.table(scores, "/path/to/scores.tsv",sep = "\t", quote = FALSE, row.names = FALSE)

expr_plot <- ggplot(expr_long, aes(x = sample_id, y = gene, fill = expression_deviation)) +
  geom_tile(color = "grey90", linewidth = 0.25) +
  scale_fill_gradient2(low = "#6e8ccc", mid = "white", high = "#cc7e6e",
                       midpoint = 0, limits = c(-2, 2), oob = scales::squish,
                       name = "Expression\ndeviation") +
  facet_grid(gene_group ~ ., scales = "free_y", space = "free_y") +
  theme_minimal(base_size = 8) +
  theme(
    axis.title = element_blank(),
    axis.text.x = element_text(angle = 45, hjust = 1),
    panel.grid = element_blank(),
    strip.text.y = element_text(angle = 90)
  )

ggsave("/path/to/expression_deviation_heatmap.pdf",expr_plot, width = 8.5, height = 7)                        
```

### 1.9 E12.5 RNA-seq-defined Gene Classes

```r
library(DESeq2)
library(dplyr)


count <- read.table("/path/to/count.tab", header = TRUE, sep = "\t", check.names = FALSE)
rownames(count) <- count[, 1]

samples <- c(
"wt_1", "wt_2", "wt_3", "wt_4", "wt_5", "wt_6",
"ES_4N_1", "ES_4N_2", "ES_4N_3", "ES_4N_4", "ES_4N_5", "ES_4N_6",
"21K0_4N_1", "21K0_4N_2", "21K0_4N_3", "21K0_4N_4", "21K0_4N_5", "21K0_4N_6"
)

count <- count[, samples]
count <- round(as.matrix(count))
coldata <- data.frame(
  sample = samples,
  group = factor(c(rep("WT", 6), rep("WT_TC", 6), rep("BP_TC", 6)),
                 levels = c("WT", "WT_TC", "BP_TC"))
)
rownames(coldata) <- samples

fpkm <- read.table("/path/to/merge.FPKM", header = TRUE, sep = "\t", check.names = FALSE)
rownames(fpkm) <- fpkm$gene_id
fpkm_sub <- fpkm[, samples]

wt_ok <- rowSums(fpkm_sub[, 1:6] > 1, na.rm = TRUE) >= 3
wt_tc_ok <- rowSums(fpkm_sub[, 7:12] > 1, na.rm = TRUE) >= 3
bp_tc_ok <- rowSums(fpkm_sub[, 13:18] > 1, na.rm = TRUE) >= 3
expressed_genes <- rownames(fpkm_sub)[wt_ok | wt_tc_ok | bp_tc_ok]

count <- count[rownames(count) %in% expressed_genes, ]

dds <- DESeqDataSetFromMatrix(countData = count, colData = coldata, design = ~ group)
dds <- DESeq(dds)
res_ES_vs_WT <- results(dds, contrast = c("group", "WT_TC", "WT"))
res_BP_vs_WT <- results(dds, contrast = c("group", "BP_TC", "WT"))
res_BP_vs_ES <- results(dds, contrast = c("group", "BP_TC", "WT_TC"))
lrt <- DESeq(dds, test = "LRT", reduced = ~ 1)
res_lrt <- results(lrt)
vst_mat <- assay(vst(dds, blind = FALSE))

tab <- data.frame(
  gene = rownames(count),
  gene_name = fpkm[rownames(count), "gene_name"],
  mean_norm_count = rowMeans(counts(dds, normalized = TRUE)),
  vst_sd = apply(vst_mat, 1, sd),
  lrt_padj = res_lrt$padj,
  lfc_ES_vs_WT = res_ES_vs_WT$log2FoldChange,
  padj_ES_vs_WT = res_ES_vs_WT$padj,
  lfc_BP_vs_WT = res_BP_vs_WT$log2FoldChange,
  padj_BP_vs_WT = res_BP_vs_WT$padj,
  lfc_BP_vs_ES = res_BP_vs_ES$log2FoldChange,
  padj_BP_vs_ES = res_BP_vs_ES$padj,
  stringsAsFactors = FALSE
)

ok <- function(x) !is.na(x)
padj_cut <- 0.1
lfc_de_cut <- 0.2
lfc_close_cut <- 0.5

stable <- with(tab,
  (is.na(lrt_padj) | lrt_padj >= padj_cut) &
  abs(lfc_ES_vs_WT) < lfc_close_cut &
  abs(lfc_BP_vs_WT) < lfc_close_cut &
  abs(lfc_BP_vs_ES) < lfc_close_cut
)

shared_up <- with(tab,
  ok(padj_ES_vs_WT) & padj_ES_vs_WT < padj_cut & lfc_ES_vs_WT > lfc_de_cut &
  ok(padj_BP_vs_WT) & padj_BP_vs_WT < padj_cut & lfc_BP_vs_WT > lfc_de_cut &
  ok(padj_BP_vs_ES) & padj_BP_vs_ES >= padj_cut & abs(lfc_BP_vs_ES) < lfc_close_cut
)
shared_down <- with(tab,
  ok(padj_ES_vs_WT) & padj_ES_vs_WT < padj_cut & lfc_ES_vs_WT < -lfc_de_cut &
  ok(padj_BP_vs_WT) & padj_BP_vs_WT < padj_cut & lfc_BP_vs_WT < -lfc_de_cut &
  ok(padj_BP_vs_ES) & padj_BP_vs_ES >= padj_cut & abs(lfc_BP_vs_ES) < lfc_close_cut
)

bp_amplified_up <- with(tab,
  ok(padj_ES_vs_WT) & padj_ES_vs_WT < padj_cut & lfc_ES_vs_WT > lfc_de_cut &
  ok(padj_BP_vs_WT) & padj_BP_vs_WT < padj_cut & lfc_BP_vs_WT > lfc_de_cut &
  lfc_BP_vs_WT > lfc_ES_vs_WT
)
bp_amplified_down <- with(tab,
  ok(padj_ES_vs_WT) & padj_ES_vs_WT < padj_cut & lfc_ES_vs_WT < -lfc_de_cut &
  ok(padj_BP_vs_WT) & padj_BP_vs_WT < padj_cut & lfc_BP_vs_WT < -lfc_de_cut &
  lfc_BP_vs_WT < lfc_ES_vs_WT
)

bp_specific_up <- with(tab,
  ok(padj_BP_vs_WT) & padj_BP_vs_WT < padj_cut & lfc_BP_vs_WT > lfc_de_cut &
  ok(padj_ES_vs_WT) & padj_ES_vs_WT >= padj_cut & abs(lfc_ES_vs_WT) < lfc_close_cut &
  ok(padj_BP_vs_ES) & padj_BP_vs_ES < padj_cut & lfc_BP_vs_ES > lfc_de_cut
)
bp_specific_down <- with(tab,
  ok(padj_BP_vs_WT) & padj_BP_vs_WT < padj_cut & lfc_BP_vs_WT < -lfc_de_cut &
  ok(padj_ES_vs_WT) & padj_ES_vs_WT >= padj_cut & abs(lfc_ES_vs_WT) < lfc_close_cut &
  ok(padj_BP_vs_ES) & padj_BP_vs_ES < padj_cut & lfc_BP_vs_ES < -lfc_de_cut
)

tab$final_category <- "unclassified"
tab$final_subcategory <- "unclassified"

tab$final_category[stable] <- "A_stable"
tab$final_subcategory[stable] <- "stable"

tab$final_category[shared_up | shared_down] <- "B_WT_TC_shifted_baseline"
tab$final_subcategory[shared_up] <- "WT_TC_shifted_baseline_up"
tab$final_subcategory[shared_down] <- "WT_TC_shifted_baseline_down"

tab$final_category[bp_amplified_up | bp_amplified_down] <- "C_BP_amplified"
tab$final_subcategory[bp_amplified_up] <- "BP_amplified_up"
tab$final_subcategory[bp_amplified_down] <- "BP_amplified_down"

tab$final_category[bp_specific_up | bp_specific_down] <- "D_BP_specific"
tab$final_subcategory[bp_specific_up] <- "BP_specific_up"
tab$final_subcategory[bp_specific_down] <- "BP_specific_down"

write.table(tab, "/path/to/all_expressed_gene_classification_final_named.tsv",
            sep = "\t", quote = FALSE, row.names = FALSE)

summary_tab <- as.data.frame(table(tab$final_category, tab$final_subcategory))
colnames(summary_tab) <- c("category", "subcategory", "n")
summary_tab <- summary_tab[summary_tab$n > 0, ]
write.table(summary_tab, "/path/to/classification_summary_final_named.tsv",
            sep = "\t", quote = FALSE, row.names = FALSE)

for (cat in c("A_stable", "B_WT_TC_shifted_baseline", "C_BP_amplified", "D_BP_specific")) {
  writeLines(tab$gene[tab$final_category == cat],
             file.path(outdir, paste0(cat, "_genes.txt")))
}


#Gene Class Summary Metrics
indir <- "/path/to/Amouse_RNAseq_gene_classes_final_named"
tab <- read.table("/path/to/all_expressed_gene_classification_final_named.tsv",
                  header = TRUE, sep = "\t", stringsAsFactors = FALSE, check.names = FALSE)

imprinted <- unique(readLines("/path/to/imprinted_gene_symbols_all_listed.txt"))
classes <- c("A_stable", "B_WT_TC_shifted_baseline", "C_BP_amplified", "D_BP_specific")
bg <- tab[tab$final_category %in% classes, ]
bg_imprinted <- bg$gene_name %in% imprinted
bg_n <- nrow(bg)
bg_k <- sum(bg_imprinted)
bg_fraction <- bg_k / bg_n

metrics <- lapply(classes, function(cls) {
  x <- bg[bg$final_category == cls, ]
  k <- sum(x$gene_name %in% imprinted)
  n <- nrow(x)
  data.frame(
    category = cls,
    gene_count = n,
    imprinted_listed_gene_count = k,
    imprinted_listed_fraction = k / n,
    imprinted_listed_enrichment = (k / n) / bg_fraction,
    hypergeometric_p = phyper(k - 1, bg_k, bg_n - bg_k, n, lower.tail = FALSE),
    mean_log2FC_WT_TC_vs_WT = mean(x$lfc_ES_vs_WT, na.rm = TRUE),
    mean_log2FC_BP_TC_vs_WT = mean(x$lfc_BP_vs_WT, na.rm = TRUE),
    mean_abs_log2FC_WT_TC_vs_WT = mean(abs(x$lfc_ES_vs_WT), na.rm = TRUE),
    mean_abs_log2FC_BP_TC_vs_WT = mean(abs(x$lfc_BP_vs_WT), na.rm = TRUE),
    stringsAsFactors = FALSE
  )
})
metrics <- do.call(rbind, metrics)
metrics$hypergeometric_padj <- p.adjust(metrics$hypergeometric_p, method = "BH")

write.table(metrics,"/path/to/summary_metrics/category_metrics_imprintedListed_log2FC.tsv",
            sep = "\t", quote = FALSE, row.names = FALSE)
```


### 1.10 High-variability Genes and Sequencing Depth

```r
indir <- "/path/to/01_star/embryo"
outdir <- "/path/to/Amouse_RNAseq_high_variability_genes_depth"
dir.create(outdir, recursive = TRUE, showWarnings = FALSE)

samples <- c(
"wt_1", "wt_2", "wt_3", "wt_4", "wt_5", "wt_6",
"ES_4N_1", "ES_4N_2", "ES_4N_3", "ES_4N_4", "ES_4N_5", "ES_4N_6",
"21K0_4N_1", "21K0_4N_2", "21K0_4N_3", "21K0_4N_4", "21K0_4N_5", "21K0_4N_6"
)

group <- c(rep("WT", 6), rep("WT TC", 6), rep("BP TC", 6))

count <- read.table(file.path(indir, "count.tab"), header = TRUE, sep = "\t", check.names = FALSE)
count <- count[!grepl("^__", count[, 1]), ]
rownames(count) <- count[, 1]
count <- count[, samples]
total_reads <- colSums(count, na.rm = TRUE)

fpkm <- read.table(file.path(indir, "merge.FPKM"), header = TRUE, sep = "\t", check.names = FALSE)
genes <- c("Egr1", "Tmsb10b", "Xlr3a", "Xlr3b")
fpkm_sub <- fpkm[fpkm$gene_name %in% genes, c("gene_id", "gene_name", samples)]

plot_data <- reshape(
  fpkm_sub,
  varying = samples,
  v.names = "FPKM",
  timevar = "sample",
  times = samples,
  direction = "long"
)

plot_data$total_reads <- total_reads[plot_data$sample]
plot_data$group <- group[match(plot_data$sample, samples)]
plot_data <- plot_data[, c("gene_id", "gene_name", "sample", "group", "total_reads", "FPKM")]

write.table(plot_data,
            file.path(outdir, "high_variability_genes_FPKM_total_reads.tsv"),
            sep = "\t", quote = FALSE, row.names = FALSE)
```

## 2. Term Tissue RNA-seq

### 2.1 Batch-aware DESeq2 and Coefficient of Variation (CV) analysis

```r
#R
library("FactoMineR")
library("factoextra")
library("dplyr")
library("ggrepel")
library("plotly")
library("sva")
library("RColorBrewer")
library("limma")
library("corrplot")
library("ggplot2")
library("ggcorrplot")
library("vcd")
library("psych")
library("ggrepel")
library("stringr")
library("pheatmap")
library("DESeq2")

args <- commandArgs(trailingOnly = TRUE)
col_expr <- args[1]
tissue   <- args[2]
cols <- eval(parse(text = col_expr))


data <- read.table("/path/to/count.tsv",sep = '\t',header = T)
rownames(data) <- data$gene_id
data$gene_id <- NULL
data <- as.data.frame(data)

data1 <- data[, cols, drop = FALSE]
keep <- rowSums(data1 > 10) >= 4
data2 <- data1[keep, ]

sample <- c(paste0("wt_", tissue, "_1"),paste0("wt_", tissue, "_3"),paste0("F1_", tissue, "_1"),paste0("F1_", tissue, "_2"),
            paste0("bp_", tissue, "_1"),paste0("bp_", tissue, "_3"),paste0("A_",  tissue, "_1"),paste0("A_",  tissue, "_2"))
group <- c(paste0("wt_", tissue),paste0("wt_", tissue),paste0("wt_", tissue),paste0("wt_", tissue),
           paste0("bp_", tissue),paste0("bp_", tissue),paste0("bp_", tissue),paste0("bp_", tissue))
batch <- c("batch1", "batch1", "batch2", "batch2","batch1", "batch1", "batch2", "batch2")
data1_group <- data.frame(sample = sample, group = group, batch = batch)


dds <- DESeq(dds)
res <- results(dds, contrast = c("group", paste0("wt_", tissue), paste0("bp_", tissue)))

out_data <- sprintf("/path/to/%s_deg.tsv", tissue)
write.table(res, out_data, sep="\t")


vsd <- vst(dds, blind = FALSE)
data3 <- assay(vsd)


#PCA
out_pdf <- sprintf("/path/to/%s_PCA_2.pdf", tissue)
pdf(out_pdf, height = 16, width = 16)
fviz_pca_ind(
  data.pca,
  geom.ind = c("point","text"),
  pointsize = 4,
  col.ind = data1_group$group,
  palette = c("#1880d1","#ffab40"),
  shape.ind = NA
) +
theme(
  panel.grid = element_blank(),
  axis.line  = element_line(color = "black", linewidth = 1),
  axis.text  = element_text(size = 12),
  plot.margin = unit(c(12, 12, 12, 12), "cm")
)
dev.off()

#distance
scores <- data.pca$x[, 1:2]
group  <- data1_group$group
dist_to_centroid <- numeric(nrow(scores))

for (g in unique(group)) {
  idx <- which(group == g)
  center <- colMeans(scores[idx, , drop = FALSE])
  dist_to_centroid[idx] <- sqrt(
    rowSums(
      (scores[idx, , drop = FALSE] -
         matrix(center,
                nrow = length(idx),
                ncol = ncol(scores),
                byrow = TRUE)
      )^2
    )
  )
}

dist_df <- data.frame(sample = rownames(scores),group = group, dist = dist_to_centroid)
out_data <- sprintf("/path/to/%s_dist.tsv", tissue)
write.table(dist_df, out_data, sep="\t")

#cor
data3 <- data.frame(data3)
data6 <- data3

data_scale=data.frame(scale(data3))
data_scale<-cor(data_scale,method="spearman")
round(data_scale, 2)
ggcorrplot(data_scale, method="circle")

P1 <- ggcorrplot(data_scale, method = "square", 
                 type = "upper", 
                 ggtheme = ggplot2::theme_minimal,
                 title = "",
                 show.legend = TRUE,
                 legend.title = "Corr", 
                 show.diag = T, 
                 colors = c("white", "#e0f0ff", "#2d6a9d"),
                 outline.color = "gray", 
                 hc.order = FALSE,
                 hc.method = "complete", 
                 lab = T, 
                 lab_col = "black", 
                 lab_size = 4,
                 p.mat = NULL,  
                 sig.level = 0.05,
                 insig = c("pch", "blank"),
                 tl.cex = 12, 
                 tl.col = "black", 
                 tl.srt = 90, 
                 digits = 2
)

P2 <- P1 + scale_fill_gradient2(low = "white", mid = "#e0f0ff", high = "#2d6a9d",
                                midpoint = 0.6, limits = c(0, 1), name = "Corr")

out_data <- sprintf("/path/to/%s_cor.pdf", tissue)
ggsave(out_data, plot = P2, width = 16, height = 12, units = "in")

#CV
data3$wt_cv <- apply(data3[, 1:4], 1, function(x) {
  (sd(x) / mean(x)) * 100
})
data3$bp_cv <- apply(data3[, 5:8], 1, function(x) {
  (sd(x) / mean(x)) * 100
})
data3$log <- log10(abs(data3$bp_cv) / abs(data3$wt_cv))
out_data <- sprintf("/path/to/%s_vst.tsv", tissue)
write.table(data3, out_data, sep="\t")

#density
dens <- density(data3$log, na.rm = TRUE)
df_dens <- data.frame(x = dens$x, y = dens$y)
n_left  <- sum(data3$log <= 0, na.rm = TRUE)
n_right <- sum(data3$log > 0,  na.rm = TRUE)
x_min <- min(df_dens$x)
x_max <- max(df_dens$x)
y_max <- max(df_dens$y)

P <- ggplot() +
  geom_area(data = subset(df_dens, x <= 0),aes(x = x, y = y),fill = "#4C72B0",alpha = 0.6) +
  geom_area(data = subset(df_dens, x > 0),aes(x = x, y = y),fill = "#DD8452",alpha = 0.6) +
  geom_line(data = df_dens,aes(x = x, y = y)) +
  geom_vline(xintercept = 0, linetype = "solid") +
  labs(x = "log", y = "Density") +
  annotate("text",x = x_min, y = y_max * 1.05,label = paste0("n = ", n_left),hjust = 0) +
  annotate("text",x = x_max, y = y_max * 1.05,label = paste0("n = ", n_right),hjust = 1) +
  theme_minimal() +
  theme(
    plot.title = element_text(hjust = 0.5),
    legend.title = element_blank(),
    axis.line = element_line(colour = "black", size = 0.5)
  ) 

out_data <- sprintf("/path/to/%s_CV.pdf", tissue)
ggsave(out_data, plot = P, width = 16, height = 12, units = "in")


#deseq2
res$gene_id <- rownames(res)
data3$gene_id <- rownames(data3)
res_df <- as.data.frame(res)
data4 <- merge(res_df,data3, by="gene_id",how="inner")

imprint_list <- read.table("/path/to/imprint.list", sep="\t", header=TRUE)
gene_name_id <- read.table("/path/to/gene_id_name", sep="\t", header=TRUE)
imprint_list <- merge(imprint_list,gene_name_id,by="gene_name",how="inner")
data5 <- merge(data4, imprint_list, by="gene_id", all.x = T)
data5$Expressed.Allele[is.na(data5$Expressed.Allele)] <- "none"
data5$Expressed.Allele[data5$Expressed.Allele == "Isoform Dependent"] <- "none"

data5$color[data5$log2FoldChange < log2(1.5) & data5$log2FoldChange > -log2(1.5)  ] <- "none"
data5$color[data5$log2FoldChange >=  log2(1.5) | data5$log2FoldChange <= -log2(1.5)  ] <- "deg_gene"
data5$color[data5$Expressed.Allele != "none" & data5$log2FoldChange >=  log2(1.5) |
            data5$Expressed.Allele != "none" & data5$log2FoldChange <= -log2(1.5)  ] <- "imprint_gene"

#imprint_gene
data8 <- data5[data5$color == "imprint_gene",] 
data8$log_cv[data8$log < 0] <- "cv1"
data8$log_cv[data8$log > 0] <- "cv2"
data8$fd[data8$log2FoldChange <= -log2(1.5)] <- "fd1"
data8$fd[data8$log2FoldChange >=  log2(1.5)] <- "fd2"
result <- table(data8$log_cv, data8$fd)
out_data <- sprintf("/path/to/%s_table.tsv", tissue)
write.table(result, out_data, sep="\t")

P <- ggplot(data5, aes(x = log, y = log2FoldChange)) +
  geom_point(data = subset(data5, color != "imprint_gene"), aes(color = color), size = 1) +  
  geom_point(data = subset(data5, color == "imprint_gene"), aes(color = color), size = 2) +  
  geom_text_repel(data = subset(data5, color == "imprint_gene"), aes(label = gene_name), 
                  size = 3, max.overlaps = 100,
                  segment.color = "black",
                  segment.size = 0.5, 
                  box.padding = 0.5,
                  point.padding = 0.2) +
  geom_vline(xintercept = 0, linetype = "solid", color = "black") + 
  geom_hline(yintercept = 0, linetype = "solid", color = "black") +
  geom_hline(yintercept = log2(1.5), linetype = "solid", color = "red") +
  geom_hline(yintercept = -log2(1.5), linetype = "solid", color = "red") +
  theme_minimal() + 
  scale_color_manual(values = c("deg_gene" = "#8fb3d9", "none" = "grey", "imprint_gene" = "#d45c65")) +
  labs(title = tissue)+
  theme(
    plot.title = element_text(hjust = 0.5),
    legend.title = element_blank(),
    axis.line = element_line(colour = "black", size = 0.5)
  )  +
  theme(
    panel.grid.major = element_blank(),
    panel.grid.minor = element_blank(),
    panel.background = element_blank()
  )

out_data <- sprintf("/path/to/%s_imprint.pdf", tissue)
ggsave(out_data, plot = P, width = 12, height = 12, units = "in")


#imprint
data6$gene_id <- rownames(data6)
imprint_list <- read.table("/path/to/imprint.list", sep="\t", header=TRUE)
imprint_list$imprint <- "imprint"
imprint_list$Expressed.Allele <- NULL
gene_name_id <- read.table("/path/to/Mus_musculus.GRCm39.110/gene_id_name", sep="\t", header=TRUE)
gene_name_id <- merge(gene_name_id,imprint_list,by="gene_name",all.x=T)
data6 <- merge(data6,gene_name_id,on="gene_id",all.x=T)


imprint_genes <- data6[!is.na(data6$imprint) & data6$imprint == "imprint", ]
expr_matrix <- as.matrix(imprint_genes[, 2:9])
rownames(expr_matrix) <- imprint_genes$gene_name
z_matrix <- t(scale(t(expr_matrix)))
imprinting_scores <- colMeans(z_matrix, na.rm = TRUE)


non_imprint_data <- data6[is.na(data6$imprint) | data6$imprint != "imprint", ]
non_imprint_expr <- as.matrix(non_imprint_data[, 2:9])
rownames(non_imprint_expr) <- non_imprint_data$gene_name


calculate_spearman_vectorized <- function(expr_matrix, scores) {
  rank_scores <- rank(scores)
  rank_expr <- t(apply(expr_matrix, 1, rank))
  rho_values <- cor(t(rank_expr), rank_scores, method = "pearson")
  n <- length(scores)
  t_values <- rho_values * sqrt((n - 2) / (1 - rho_values^2))
  p_values <- 2 * pt(-abs(t_values), df = n - 2)
  results <- data.frame(
    gene_id = rownames(expr_matrix),
    gene_name = non_imprint_data$gene_name,
    rho = as.numeric(rho_values),
    p_value = p_values,
    stringsAsFactors = FALSE
  ) 
  return(results)
}
cor_results <- calculate_spearman_vectorized(non_imprint_expr, imprinting_scores)


cor_results$p_adj <- p.adjust(cor_results$p_value, method = "BH")
pos_gene <- cor_results[cor_results$p_value < 0.05 & cor_results$rho > 0.6,]
neg_gene <- cor_results[cor_results$p_value < 0.05 & cor_results$rho < -0.6,]

out_data <- sprintf("/path/to/%s_noimprint_pos.tsv", tissue)
write.table(pos_gene, out_data, sep="\t")
out_data <- sprintf("/path/to/%s_noimprint_neg.tsv", tissue)
write.table(neg_gene, out_data, sep="\t")


#Non-imprinted Gene Correlation with Imprinted-gene Score and KEGG Analysis
Gene_ID <- bitr(pos_gene$gene_name, fromType = "SYMBOL", toType = "ENTREZID", OrgDb = org.Mm.eg.db)
KEGG <- enrichKEGG(gene = Gene_ID$ENTREZID,
                   organism = "mmu", 
                   pvalueCutoff = 0.05,
                   qvalueCutoff = 1,
                   pAdjustMethod = "BH")
out_data <- sprintf("/path/to/%s_noimprint_pos_kegg.tsv", tissue)
write.table(KEGG, out_data, sep="\t")

Gene_ID <- bitr(neg_gene$gene_name, fromType = "SYMBOL", toType = "ENTREZID", OrgDb = org.Mm.eg.db)
KEGG <- enrichKEGG(gene = Gene_ID$ENTREZID,
                   organism = "mmu", 
                   pvalueCutoff = 0.05,
                   qvalueCutoff = 1,
                   pAdjustMethod = "BH")
out_data <- sprintf("/path/to/%s_noimprint_neg_kegg.tsv", tissue)
write.table(KEGG, out_data, sep="\t")
```

```sh
#sh
Rscript PCA.R 1:8 diaphgram
Rscript PCA.R 9:16 heart
Rscript PCA.R 17:24 intestine
Rscript PCA.R 25:32 kidney
Rscript PCA.R 33:40 liver
Rscript PCA.R 41:48 lung
Rscript PCA.R 49:56 muscle
Rscript PCA.R 57:64 spleen
Rscript PCA.R 65:72 stomach
```


## 3. Liver Metabolomics

### 3.1 Liver Metabolite Abundance Matrix and Heatmap

```r
library(readr)
library(dplyr)
library(tidyr)
library(pheatmap)

dat <- read_tsv(infile, show_col_types = FALSE)

sample_order <- c(
  paste0("WT-", 1:8),
  paste0("BP-", 1:8)
)

dat <- dat %>%
  mutate(
    sample_id = factor(sample_id, levels = sample_order),
    group = factor(group, levels = c("WT", "BP"))
  )

z_mat <- dat %>%
  select(metabolite, sample_id, row_z_score) %>%
  pivot_wider(names_from = sample_id, values_from = row_z_score) %>%
  as.data.frame()

rownames(z_mat) <- z_mat$metabolite
z_mat$metabolite <- NULL
z_mat <- as.matrix(z_mat[, sample_order])

raw_mat <- dat %>%
  select(metabolite, sample_id, raw_abundance) %>%
  pivot_wider(names_from = sample_id, values_from = raw_abundance) %>%
  as.data.frame()

rownames(raw_mat) <- raw_mat$metabolite
raw_mat$metabolite <- NULL
raw_mat <- as.matrix(raw_mat[, sample_order])

row_anno <- dat %>%
  distinct(metabolite, metabolite_class) %>%
  as.data.frame()
rownames(row_anno) <- row_anno$metabolite
row_anno$metabolite <- NULL

col_anno <- dat %>%
  distinct(sample_id, group) %>%
  arrange(sample_id) %>%
  as.data.frame()
rownames(col_anno) <- as.character(col_anno$sample_id)
col_anno$sample_id <- NULL

write.table(raw_mat,"/path/to/liver_metabolite_raw_abundance_matrix.tsv",
            sep = "\t", quote = FALSE)
write.table(z_mat,"/path/to/liver_metabolite_row_z_score_matrix.tsv",
            sep = "\t", quote = FALSE)

pdf(file.path("/path/to/liver_metabolite_heatmap.pdf"), width = 7.2, height = 6.8)
pheatmap(
  z_mat,
  cluster_rows = FALSE,
  cluster_cols = FALSE,
  annotation_row = row_anno,
  annotation_col = col_anno,
  color = colorRampPalette(c("#6e8ccc", "white", "#cc7e6e"))(101),
  breaks = seq(-3, 3, length.out = 102),
  border_color = "grey80",
  fontsize = 8
)
dev.off()
```

## 4. WGBS

### 4.1 Bismark Alignment

```sh
#!/bin/bash
samples=("DNA-1-heart-1" "DNA-1-heart-2" "DNA-2-heart-1" "DNA-2-heart-2"
"DNA-1-kidney-1" "DNA-1-kidney-2" "DNA-2-kidney-1" "DNA-2-kidney-2"
"DNA-1-liver-1" "DNA-1-liver-2" "DNA-2-liver-1" "DNA-2-liver-2"
"DNA-1-lung-1" "DNA-1-lung-2" "DNA-2-lung-1" "DNA-2-lung-2"
"DNA-1-spleen-1" "DNA-1-spleen-2" "DNA-2-spleen-1" "DNA-2-spleen-2" )


input="/path/to/WGBS_data"
output="/path/to/WGBS_result"

for i in "${samples[@]}"; do
bismark --bowtie2 -N 0 --un \
    -o ${output} \
    --genome ~/index/Mus_musculus.GRCm39.110 \
    -1 ${input}/${i}_R1.fq.gz \
    -2 ${input}/${i}_R2.fq.gz
    
deduplicate_bismark -p \
	--bam "${output}/${i}_R1_bismark_bt2_pe.bam" \
    --samtools_path /path/to/samtools \
    --output_dir "${output}/${i}"
    
bismark_methylation_extractor \
	--paired-end \
	--comprehensive \
	--no_overlap \
	--bedGraph \
	--counts \
	--report \
	--cytosine_report \
	--genome_folder /path/to/index/mouse_GRCm39_ensembl/ \
	"${output}/${i}_R1_bismark_bt2_pe.deduplicated.bam" \
	-o "${output}/${i}"
	
bismark2report --dir ${output}/${i} --alignment_report \
	${output}/${i}.deduplicated.CpG_report.txt
done
```

### 4.2 DSS Files

```sh
#!/bin/bash
samples=("DNA-1-heart-1" "DNA-1-heart-2" "DNA-2-heart-1" "DNA-2-heart-2"
"DNA-1-kidney-1" "DNA-1-kidney-2" "DNA-2-kidney-1" "DNA-2-kidney-2"
"DNA-1-liver-1" "DNA-1-liver-2" "DNA-2-liver-1" "DNA-2-liver-2"
"DNA-1-lung-1" "DNA-1-lung-2" "DNA-2-lung-1" "DNA-2-lung-2"
"DNA-1-spleen-1" "DNA-1-spleen-2" "DNA-2-spleen-1" "DNA-2-spleen-2" )

for i in "${samples[@]}"; do
zcat /path/to/WGBS_result/${i}_R1_bismark_bt2_pe.deduplicated.bismark.cov.gz | awk -v OFS="\t" '{print $1,$2,$5+$6,$5}' > /path/to/WGBS_result/${i}.DSSinput.txt
done
```

### 4.3 bedGraph to bigWig

```sh
samples=("DNA-1-heart-1" "DNA-1-heart-2" "DNA-2-heart-1" "DNA-2-heart-2"
"DNA-1-kidney-1" "DNA-1-kidney-2" "DNA-2-kidney-1" "DNA-2-kidney-2"
"DNA-1-liver-1" "DNA-1-liver-2" "DNA-2-liver-1" "DNA-2-liver-2"
"DNA-1-lung-1" "DNA-1-lung-2" "DNA-2-lung-1" "DNA-2-lung-2"
"DNA-1-spleen-1" "DNA-1-spleen-2" "DNA-2-spleen-1" "DNA-2-spleen-2")

for i in "${samples[@]}"; do
gunzip -c /path/to/WGBS_result/${i}_R1_bismark_bt2_pe.deduplicated.bedGraph.gz > /path/to/WGBS_result/${i}.bedGraph

bedGraphToBigWig  /path/to/WGBS_result/${i}.bedGraph \
/path/to/Mus_musculus.GRCm39/Mus_musculus.GRCm39.dna.toplevel.fa.fai \
/path/to/WGBS_result/${i}.bw
done
```

### 4.4 DSS DMR Calling

```R
library(DSS)

organs <- c("liver", "heart", "kidney", "lung", "spleen")

base_dir <- "/path/to/WGBS_result"
out_dir  <- "/path/to/WGBS_result"

for (organ in organs) {
  
  message("Processing: ", organ)
  
  file1 <- file.path(base_dir, paste0("DNA-1-", organ, "-1"), paste0("DNA-1-", organ, "-1.DSSinput.txt"))
  file2 <- file.path(base_dir, paste0("DNA-1-", organ, "-2"), paste0("DNA-1-", organ, "-2.DSSinput.txt"))
  file3 <- file.path(base_dir, paste0("DNA-2-", organ, "-1"), paste0("DNA-2-", organ, "-1.DSSinput.txt"))
  file4 <- file.path(base_dir, paste0("DNA-2-", organ, "-2"), paste0("DNA-2-", organ, "-2.DSSinput.txt"))
  
  data1 <- read.table(file1, header = FALSE)
  data2 <- read.table(file2, header = FALSE)
  data3 <- read.table(file3, header = FALSE)
  data4 <- read.table(file4, header = FALSE)
  
  colnames(data1) <- c("chr", "pos", "N", "X")
  colnames(data2) <- c("chr", "pos", "N", "X")
  colnames(data3) <- c("chr", "pos", "N", "X")
  colnames(data4) <- c("chr", "pos", "N", "X")
  

  BSobj <- makeBSseqData(
    list(data1, data2, data3, data4),
    c("wt_1", "wt_2", "A_1", "A_2")
  )
  
  dmlTest.sm <- DMLtest(
    BSobj,
    group1 = c("wt_1", "wt_2"),
    group2 = c("A_1", "A_2"),
    smoothing = TRUE
  )
  
  dmls <- callDML(dmlTest.sm, p.threshold = 0.001)
  dmls <- dmls[!grepl("^G|^J|^M", dmls$chr), ]
  dmls <- dmls[abs(dmls$diff) >= 0.3, ]
  
  dmrs <- callDMR(dmlTest.sm, delta = 0.3, p.threshold = 0.05)
  dmrs <- dmrs[dmrs$nCG > 5, ]
  dmrs <- dmrs[order(dmrs$nCG, decreasing = TRUE), ]
  dmrs <- dmrs[!grepl("^G|^J|^M", dmrs$chr), ]
  
  write.table(
    dmls,
    file = file.path(out_dir, paste0(organ, "_dmc.txt")),
    sep = "\t",
    quote = FALSE,
    row.names = FALSE
  )
  
  write.table(
    dmrs,
    file = file.path(out_dir, paste0(organ, "_dmr.txt")),
    sep = "\t",
    quote = FALSE,
    row.names = FALSE
  )
  
  message("Finished: ", organ)
}
```

### 4.5 Hyper-DMR Enrichment in Genomic Elements

```R
#Calculate mCG levels in selected genomic elements

library(data.table)

base <- "/path/to/WGBS_result"
outdir <- "/path/to/WGBS_result"
dir.create(outdir, showWarnings = FALSE, recursive = TRUE)

organs <- c("heart", "kidney", "liver", "lung", "spleen")
element_bed <- file.path(outdir, "selected_elements_merged.bed")

find_cov <- function(sample) {
  dirs <- c(file.path(base, sample), file.path(base, gsub("kidney", "kindey", sample)))
  for (d in dirs) {
    hits <- Sys.glob(file.path(d, "*.bismark.cov.gz"))
    if (length(hits) > 0) return(hits[1])
    hits <- Sys.glob(file.path(d, "*.bismark.cov"))
    if (length(hits) > 0) return(hits[1])
  }
  stop(sample)
}

read_cov <- function(path) {
  x <- fread(path, header = FALSE, data.table = FALSE)
  colnames(x)[1:6] <- c("chr", "start", "end", "meth_pct", "methylated", "unmethylated")
  x$chr <- paste0("chr", gsub("^chr", "", x$chr))
  x$total <- x$methylated + x$unmethylated
  x
}

calc_element_mcg <- function(cov, elements) {
  cov_dt <- data.table(chr = cov$chr, start = cov$start - 1, end = cov$end,
                       methylated = cov$methylated, total = cov$total)
  ele_dt <- data.table(chr = elements$chr, start = elements$start, end = elements$end,
                       element = elements$element)
  setkey(cov_dt, chr, start, end)
  setkey(ele_dt, chr, start, end)
  ov <- foverlaps(cov_dt, ele_dt, nomatch = 0)
  ans <- ov[, .(methylated = sum(methylated), total = sum(total)), by = element]
  ans[, mCG_percent := 100 * methylated / total]
  ans
}

elements <- fread(element_bed, header = FALSE, data.table = FALSE)
colnames(elements)[1:4] <- c("chr", "start", "end", "element")

all_res <- data.frame()

for (organ in organs) {
  samples <- c(
    WT1 = paste0("DNA-1-", organ, "-1"),
    WT2 = paste0("DNA-1-", organ, "-2"),
    BP1 = paste0("DNA-2-", organ, "-1"),
    BP2 = paste0("DNA-2-", organ, "-2")
  )

  sample_res <- list()
  for (label in names(samples)) {
    cov <- read_cov(find_cov(samples[[label]]))
    tmp <- calc_element_mcg(cov, elements)
    tmp$sample_label <- label
    sample_res[[label]] <- tmp
  }

  m <- Reduce(function(a, b) merge(a, b, by = "element", all = TRUE),
              lapply(sample_res, function(x) x[, c("element", "mCG_percent", "sample_label")]))

  wide <- data.frame(element = unique(elements$element))
  for (label in names(sample_res)) {
    tmp <- sample_res[[label]][, c("element", "mCG_percent")]
    colnames(tmp)[2] <- label
    wide <- merge(wide, tmp, by = "element", all.x = TRUE)
  }
  wide$organ <- organ
  wide$BP_minus_WT_delta_percent <- rowMeans(wide[, c("BP1", "BP2")], na.rm = TRUE) -
    rowMeans(wide[, c("WT1", "WT2")], na.rm = TRUE)
  all_res <- rbind(all_res, wide)
}

write.table(all_res, file.path(outdir, "element_mCG_BP_minus_WT_delta.tsv"),
            sep = "\t", quote = FALSE, row.names = FALSE)
```

```R
#Extract BP hyper-DMRs from each organ
library(data.table)

indir <- "/path/to/dmr_calling_unified_5organs"
outdir <- "/path/to/hyper_dmr_element_enrichment"
dir.create(outdir, showWarnings = FALSE, recursive = TRUE)

organs <- c("heart", "kidney", "liver", "lung", "spleen")
dmr_files <- file.path(indir, paste0(organs, "_dmr.txt"))
names(dmr_files) <- organs

summary <- data.frame()

for (organ in organs) {
  d <- fread(dmr_files[[organ]], data.table = FALSE)
  d$chr <- paste0("chr", gsub("^chr", "", d$chr))
  d$start0 <- as.integer(d$start) - 1
  d$end <- as.integer(d$end)

  hyper <- d[is.finite(d$diff.Methy) & d$diff.Methy <= -0.1, ]
  bed <- hyper[, c("chr", "start0", "end")]
  bed <- bed[order(bed$chr, bed$start0, bed$end), ]

  fwrite(bed, file.path(outdir, paste0(organ, "_BP_hyper_DMR.bed")),
         sep = "\t", col.names = FALSE)

  summary <- rbind(summary, data.frame(
    organ = organ,
    total_DMR = nrow(d),
    BP_hyper_DMR_diffMethy_le_minus_0.1 = nrow(hyper)
  ))
}

write.table(summary, file.path(outdir, "BP_hyper_DMR_summary.tsv"),
            sep = "\t", quote = FALSE, row.names = FALSE)
```

```sh
#Merge BP hyper-DMRs and intersect with selected elements
OUT=/path/to/Amouse_WGBS_element_delta/hyper_dmr_element_enrichment

cat ${OUT}/*_BP_hyper_DMR.bed \
  | sort -k1,1 -k2,2n \
  | bedtools merge -i - \
  > ${OUT}/BP_hyper_DMR_5organ_merged.bed

bedtools intersect \
  -a ${OUT}/selected_elements_merged.bed \
  -b ${OUT}/BP_hyper_DMR_5organ_merged.bed \
  -wao \
  > ${OUT}/BP_hyper_DMR_selected_element_overlap.tsv
```

```R
#Calculate Hyper-DMR enrichment in genomic elements
library(data.table)

outdir <- "/path/to/hyper_dmr_element_enrichment"
overlap_file <- file.path(outdir, "BP_hyper_DMR_selected_element_overlap.tsv")

x <- fread(overlap_file, header = FALSE, data.table = FALSE)
colnames(x)[1:4] <- c("chr", "start", "end", "element")
x$overlap_len <- as.numeric(x[[ncol(x)]])

element_total <- aggregate((end - start) ~ element, x, sum)
colnames(element_total)[2] <- "element_total_length"
element_overlap <- aggregate(overlap_len ~ element, x, sum)
colnames(element_overlap)[2] <- "hyper_DMR_overlap_length"

res <- merge(element_total, element_overlap, by = "element", all.x = TRUE)
res$hyper_DMR_overlap_length[is.na(res$hyper_DMR_overlap_length)] <- 0
res$observed_fraction <- res$hyper_DMR_overlap_length / sum(res$hyper_DMR_overlap_length)
res$expected_fraction <- res$element_total_length / sum(res$element_total_length)
res$enrichment <- res$observed_fraction / res$expected_fraction
res$log2_enrichment <- log2(res$enrichment)

write.table(res, file.path(outdir, "BP_hyper_DMR_element_enrichment.tsv"),
            sep = "\t", quote = FALSE, row.names = FALSE)
```

### 4.6 Mcts2/H13 DMR Methylation Tracks

```R
library(data.table)
library(ggplot2)

outdir <- "/path/to/Mcts2_DMR_coverage_tracks"
dir.create(outdir, showWarnings = FALSE, recursive = TRUE)

base <- "/path/to/WGBS_result"
region_chr <- "chr2"
region_start <- 152527000
region_end <- 152530500
dmr_start <- 152528194
dmr_end <- 152528847

samples <- data.frame(
  tissue = rep(c("Heart", "Liver", "Lung", "Kidney", "Spleen"), each = 2),
  genotype = rep(c("WT", "BP"), times = 5),
  sample = c(
    "DNA-1-heart-1", "DNA-2-heart-1",
    "DNA-1-liver-1", "DNA-2-liver-1",
    "DNA-1-lung-1", "DNA-2-lung-1",
    "DNA-1-kindey-1", "DNA-2-kindey-1",
    "DNA-1-spleen-1", "DNA-2-spleen-1"
  ),
  stringsAsFactors = FALSE
)

find_cov <- function(sample) {
  d <- file.path(base, sample)
  hits <- Sys.glob(file.path(d, "*.bismark.cov.gz"))
  if (length(hits) == 0) hits <- Sys.glob(file.path(d, "*.bismark.cov"))
  if (length(hits) == 0) stop(sample)
  hits[1]
}

read_region <- function(path) {
  x <- fread(path, header = FALSE, data.table = FALSE)
  colnames(x)[1:6] <- c("chr", "start", "end", "meth_pct", "methylated", "unmethylated")
  x$chr <- paste0("chr", gsub("^chr", "", x$chr))
  x <- x[x$chr == region_chr & x$start >= region_start & x$start <= region_end, ]
  x$total <- x$methylated + x$unmethylated
  x
}

track_df <- data.frame()
for (i in seq_len(nrow(samples))) {
  path <- find_cov(samples$sample[i])
  x <- read_region(path)
  x$tissue <- samples$tissue[i]
  x$genotype <- samples$genotype[i]
  x$track <- paste(samples$tissue[i], samples$genotype[i])
  track_df <- rbind(track_df, x)
}

write.table(track_df, file.path(outdir, "Mcts2_H13_DMR_region_methylation_coverage.tsv"),
            sep = "\t", quote = FALSE, row.names = FALSE)

track_df$highlight <- track_df$start >= dmr_start & track_df$start <= dmr_end
track_df$color <- ifelse(track_df$highlight & track_df$genotype == "WT", "WT",
                  ifelse(track_df$highlight & track_df$genotype == "BP", "BP", "Other"))

pdf(file.path(outdir, "Mcts2_H13_DMR_methylation_tracks.pdf"), width = 5.5, height = 7.5)
ggplot(track_df, aes(x = start, xend = start, y = 0, yend = meth_pct, color = color)) +
  geom_segment(linewidth = 0.35) +
  facet_grid(track ~ ., scales = "free_y") +
  geom_vline(xintercept = c(dmr_start, dmr_end), linetype = "dashed", color = "grey50") +
  scale_color_manual(values = c(WT = "#6e8ccc", BP = "#cc7e6e", Other = "grey75")) +
  theme_classic() +
  theme(legend.position = "none") +
  labs(x = "Chr2 position", y = "Methylation (%)")
dev.off()
```

### 4.7 Global mCG Heatmap and BP-WT Mean Difference

```python
#!/usr/bin/env python3
import os, glob, gzip, csv

BASE = "/path/to/WGBS"
OUTDIR = "/path/to/Amouse_WGBS_global_mCG_heatmap"
ORGANS = ["heart", "kidney", "liver", "lung", "spleen"]
ROWS = ["WT1", "WT2", "BP1", "BP2"]

def find_cov(sample):
    for d in [f"{BASE}/{sample}", f"{BASE}/{sample.replace('kidney','kindey')}"]:
        for pat in ["*.bismark.cov.gz", "*.bismark.cov"]:
            hits = sorted(glob.glob(f"{d}/{pat}"))
            if hits:
                return hits[0]
    raise FileNotFoundError(sample)

def mcg_percent(sample):
    path = find_cov(sample)
    opener = gzip.open if path.endswith(".gz") else open
    m_sum = 0
    t_sum = 0
    with opener(path, "rt") as f:
        for line in f:
            p = line.split()
            if len(p) >= 6:
                m = int(p[4])
                u = int(p[5])
                m_sum += m
                t_sum += m + u
    return 100.0 * m_sum / t_sum, path

os.makedirs(OUTDIR, exist_ok=True)

matrix = {r: {} for r in ROWS + ["mean_mCG_BP_minus_WT"]}
detail = []

for organ in ORGANS:
    samples = {
        "WT1": f"DNA-1-{organ}-1",
        "WT2": f"DNA-1-{organ}-2",
        "BP1": f"DNA-2-{organ}-1",
        "BP2": f"DNA-2-{organ}-2",
    }

    vals = {}
    for label, sample in samples.items():
        val, path = mcg_percent(sample)
        vals[label] = val
        matrix[label][organ] = val
        detail.append([organ, label, sample, val, path])

    matrix["mean_mCG_BP_minus_WT"][organ] = ((vals["BP1"] + vals["BP2"]) / 2.0) - ((vals["WT1"] + vals["WT2"]) / 2.0)

with open(f"{OUTDIR}/global_mCG_percent_matrix.tsv", "w", newline="") as f:
    w = csv.writer(f, delimiter="\t")
    w.writerow(["sample_or_metric"] + ORGANS)
    for row in ROWS + ["mean_mCG_BP_minus_WT"]:
        w.writerow([row] + [matrix[row][organ] for organ in ORGANS])

with open(f"{OUTDIR}/global_mCG_percent_detail.tsv", "w", newline="") as f:
    w = csv.writer(f, delimiter="\t")
    w.writerow(["organ", "label", "sample", "global_mCG_percent", "source_cov"])
    w.writerows(detail)
```

```R
library(ggplot2)

indir <- "/path/to/Amouse_WGBS_global_mCG_heatmap"
mat <- read.table(file.path(indir, "global_mCG_percent_matrix.tsv"),
                  header = TRUE, sep = "\t", check.names = FALSE)

organs <- colnames(mat)[-1]
top <- mat[mat$sample_or_metric %in% c("WT1", "WT2", "BP1", "BP2"), ]
delta <- mat[mat$sample_or_metric == "mean_mCG_BP_minus_WT", ]

top_long <- reshape(top, varying = organs, v.names = "value",
                    timevar = "organ", times = organs,
                    direction = "long")
delta_long <- reshape(delta, varying = organs, v.names = "value",
                      timevar = "organ", times = organs,
                      direction = "long")

top_long$sample_or_metric <- factor(top_long$sample_or_metric,
                                    levels = c("WT1", "WT2", "BP1", "BP2"))
delta_long$sample_or_metric <- "Mean Delta mCG BP-WT"

p1 <- ggplot(top_long, aes(x = organ, y = sample_or_metric, fill = value)) +
  geom_tile(color = "grey85") +
  geom_text(aes(label = sprintf("%.2f", value)), size = 3) +
  scale_fill_gradient2(low = "#6e8ccc", mid = "white", high = "#cc7e6e",
                       midpoint = 74, limits = c(68, 80), name = "Global mCG (%)") +
  theme_minimal() +
  theme(panel.grid = element_blank(),
        axis.title = element_blank())

p2 <- ggplot(delta_long, aes(x = organ, y = sample_or_metric, fill = value)) +
  geom_tile(color = "grey85") +
  geom_text(aes(label = sprintf("%.2f", value)), size = 3) +
  scale_fill_gradient2(low = "#6e8ccc", mid = "white", high = "#cc7e6e",
                       midpoint = 0, limits = c(-6, 6), name = "BP-WT delta (%)") +
  theme_minimal() +
  theme(panel.grid = element_blank(),
        axis.title = element_blank())

pdf(file.path(indir, "global_mCG_two_scale_heatmap.pdf"), width = 5.6, height = 3.2)
print(p1)
print(p2)
dev.off()
```

### 4.8 Public ESC/aESC/ICM WGBS Analysis

```bash
OUT=/path/to/public_ESC_ICM_mm10_compare
mkdir -p ${OUT}

ICM=/path/to/GSM2588714_ICM.bsmap.CpG.txt
CHAIN=${OUT}/mm9ToMm10.over.chain.gz

awk 'BEGIN{OFS="\t"} NR>1{
  chr=$2
  if(chr !~ /^chr/) chr="chr"chr
  print chr,$3-1,$3,$6*100,$5
}' ${ICM} > ${OUT}/ICM_mm9_CpG.bed

liftOver ${OUT}/ICM_mm9_CpG.bed ${CHAIN} \
  ${OUT}/ICM_mm10_CpG.bed \
  ${OUT}/ICM_mm9_to_mm10_unmapped.bed
```

```r
suppressPackageStartupMessages({
  library(data.table)
  library(ggplot2)
})

outdir <- "/path/to/public_ESC_ICM_mm10_compare"
class_file <- "/path/to/all_expressed_gene_classification_final_named.tsv"
coord_file <- "/path/to/MGI_MRK_Coord.tsv"

icm_file <- file.path(outdir, "ICM_mm10_CpG.bed")
es_f3_file <- "/path/to/GSM4603224_ES-f3_meth.bismark_rep.txt.gz"
aes2_file <- "/path/to/GSM4603222_aES2_meth.bismark_rep.txt.gz"
aes3_file <- "/path/to/GSM4603221_aES3_meth.bismark_rep.txt.gz"

category_order <- c(
  "A_stable",
  "B_WT_TC_shifted_baseline",
  "C_BP_amplified",
  "D_BP_specific"
)

category_colors <- c(
  A_stable = "grey50",
  B_WT_TC_shifted_baseline = "#6e8ccc",
  C_BP_amplified = "#cc7e6e",
  D_BP_specific = "#029e9e"
)

classes <- fread(class_file)
classes <- classes[final_category %in% category_order]
classes <- classes[, .(
  gene_id = gene,
  gene_name,
  category = final_category,
  subcategory = final_subcategory
)]

coords <- fread(coord_file)
coords <- coords[Marker_Type == "Gene"]
coords <- coords[, .(
  gene_name,
  chr = paste0("chr", Chromosome),
  start = as.integer(`Start Coordinate`) - 1L,
  end = as.integer(`End Coordinate`)
)]

regions <- merge(classes, coords, by = "gene_name")
regions <- regions[!is.na(start) & !is.na(end) & start < end]
regions <- regions[, .SD[1], by = gene_id]
regions[, rid := .I]
setkey(regions, chr, start, end)

read_icm <- function(path) {
  x <- fread(path, col.names = c("chr", "start", "end", "meth_pct", "coverage"))
  x <- x[is.finite(meth_pct) & coverage > 0]
  setkey(x, chr, start, end)
  x
}

read_bismark_rep <- function(path) {
  x <- fread(path, header = FALSE)
  x <- x[, .(
    chr = V1,
    start = as.integer(V2) - 1L,
    end = as.integer(V2),
    methylated = as.numeric(V4),
    unmethylated = as.numeric(V5)
  )]
  x[, coverage := methylated + unmethylated]
  x <- x[coverage > 0]
  x[, meth_pct := 100 * methylated / coverage]
  x <- x[, .(chr, start, end, meth_pct, coverage)]
  setkey(x, chr, start, end)
  x
}

region_mcg <- function(cpg, regions, value_name) {
  ov <- foverlaps(cpg, regions, nomatch = 0)
  ans <- ov[, .(
    mCG = mean(meth_pct, na.rm = TRUE),
    n_CpG = .N
  ), by = rid]
  setnames(ans, "mCG", value_name)
  ans
}

write_one_delta <- function(sample_name, sample_cpg, sample_col, outfile) {
  icm <- region_mcg(icm_cpg, regions, "ICM_mCG")
  smp <- region_mcg(sample_cpg, regions, sample_col)
  tab <- merge(regions, icm, by = "rid", all.x = TRUE)
  tab <- merge(tab, smp, by = "rid", all.x = TRUE)
  tab[, delta_mCG := get(sample_col) - ICM_mCG]
  keep_cols <- c(
    "rid", "gene_id", "gene_name", "category", "subcategory",
    "chr", "start", "end", "ICM_mCG", sample_col, "delta_mCG"
  )
  fwrite(tab[, ..keep_cols], outfile, sep = "\t")
  tab[, comparison := sample_name]
  tab
}

icm_cpg <- read_icm(icm_file)
es_f3_cpg <- read_bismark_rep(es_f3_file)
aes2_cpg <- read_bismark_rep(aes2_file)
aes3_cpg <- read_bismark_rep(aes3_file)

es_f3 <- write_one_delta(
  "WT ESC - ICM",
  es_f3_cpg,
  "ESC_mCG",
  file.path(outdir, "ES_f3_vs_ICM_mm10_gene_region_delta_mCG.tsv")
)

aes2 <- region_mcg(aes2_cpg, regions, "aES2_mCG")
aes3 <- region_mcg(aes3_cpg, regions, "aES3_mCG")
icm <- region_mcg(icm_cpg, regions, "ICM_mCG")

aes <- merge(regions, icm, by = "rid", all.x = TRUE)
aes <- merge(aes, aes2, by = "rid", all.x = TRUE)
aes <- merge(aes, aes3, by = "rid", all.x = TRUE)
aes[, n_valid_aESC := (!is.na(aES2_mCG)) + (!is.na(aES3_mCG))]
aes[, aESC_mCG := rowMeans(cbind(aES2_mCG, aES3_mCG), na.rm = TRUE)]
aes[n_valid_aESC == 0, aESC_mCG := NA_real_]
aes[, delta_mCG := aESC_mCG - ICM_mCG]
aes[, comparison := "aESC - ICM"]

fwrite(
  aes[, .(
    rid, gene_id, gene_name, category, subcategory,
    chr, start, end, ICM_mCG, aESC_mCG, n_valid_aESC, delta_mCG
  )],
  file.path(outdir, "aES2_aES3_vs_ICM_mm10_gene_region_delta_mCG.tsv"),
  sep = "\t"
)

plot_df <- rbind(
  es_f3[, .(gene_id, gene_name, category, comparison, delta_mCG)],
  aes[, .(gene_id, gene_name, category, comparison, delta_mCG)]
)

plot_df <- plot_df[category %in% category_order]
plot_df[, category := factor(category, levels = category_order)]
plot_df[, comparison := factor(comparison, levels = c("WT ESC - ICM", "aESC - ICM"))]

median_df <- plot_df[
  is.finite(delta_mCG),
  .(median_delta = median(delta_mCG, na.rm = TRUE)),
  by = .(comparison, category)
]

p <- ggplot(plot_df, aes(x = delta_mCG, y = 1)) +
  geom_vline(xintercept = 0, linetype = "dashed", color = "grey55", linewidth = 0.45) +
  geom_point(aes(color = category), size = 0.55, alpha = 0.55) +
  geom_segment(
    data = median_df,
    aes(x = median_delta, xend = median_delta, y = 0.65, yend = 1.35, color = category),
    linewidth = 1.2,
    inherit.aes = FALSE
  ) +
  facet_grid(category ~ comparison, switch = "y") +
  scale_color_manual(values = category_colors) +
  scale_x_continuous(limits = c(-60, 60), breaks = c(-60, -30, 0, 30, 60)) +
  theme_classic(base_size = 9) +
  theme(
    legend.position = "none",
    axis.title = element_blank(),
    axis.text.y = element_blank(),
    axis.ticks.y = element_blank(),
    strip.background = element_blank()
  )

pdf(file.path(outdir, "public_ESC_aESC_vs_ICM_gene_class_dotstrip.pdf"), width = 5.0, height = 5.8)
print(p)
dev.off()
```
